# Supplementary material for: Identification of vital candidate microRNA/mRNA pairs regulating ovule development using high-throughput sequencing in hazel
Source: BMC Dev Biol. 2020 Jul 1;20:13. doi: 10.1186/s12861-020-00219-z (PMC7329476; doi:10.1186/s12861-020-00219-z)
Supplement: Supplementary file 2 — Additional file 2 Table S1 All microRNAs and their expression [file 12861_2020_219_MOESM2_ESM.xlsx]

## Sheet: Sheet1
miRNA	score_total	mature_sequence	star_sequence	GenomeID	strand	start	end	pre_seq	hairpin_stru	hairpin_energy	Ov1A	Ov1B	Ov1C	Ov2A	Ov2B	Ov2C	Ov3A	Ov3B	Ov3C	Ov4A	Ov4B	Ov4C
osa-miR164e	--	TGGAGAAGCAGGGCACGTGAG	--	--	--	--	--	--	--	--	16.3266	26.6538	10.4679	20.3515	33.2138	34.8478	7.52865	0	0	0	0	0
aqc-miR159	--	TTTGGACTGAAGGGAGCTCTA	--	--	--	--	--	--	--	--	606.806	706.326	537.351	146.531	313.158	216.056	338.789	125.369	281.683	234.467	173.393	305.531
bdi-miR7721-3p	--	AAAGTTTGGCATAGAATTCAATGC	--	--	--	--	--	--	--	--	0	0	0	0	4.74482	3.48478	0	0	4.1424	0	0	0
ptc-miR399e	--	CGCCAAAGGAGAGTTGCCCTC	--	--	--	--	--	--	--	--	2.7211	0	3.48929	12.2109	0	3.48478	0	0	12.4272	6.51296	0	0
pab-miR164a	--	CACGTGCTCCCCTTCTCCAAC	--	--	--	--	--	--	--	--	2.7211	13.3269	3.48929	8.1406	4.74482	3.48478	3.76432	0	4.1424	6.51296	0	4.18536
bdi-miR7756-3p	--	TGGAGATGTTGGCATTGAATTGGC	--	--	--	--	--	--	--	--	0	0	0	0	0	0	3.76432	0	0	0	0	0
vvi-miR171h	--	TGGTTGAGCCGCGCCAATATC	--	--	--	--	--	--	--	--	2.7211	0	0	0	0	0	0	0	0	0	0	0
bdi-miR530a	--	TGCATTTGCACCTGCACCTAC	--	--	--	--	--	--	--	--	10.8844	18.6577	17.4465	0	0	0	0	0	0	0	0	4.18536
zma-miR171a-3p	--	TGATTGAGCCGCGCCAATAT	--	--	--	--	--	--	--	--	0	0	0	0	0	3.48478	3.76432	0	4.1424	6.51296	10.5087	16.7414
vvi-miR156e	--	TGACAGAGGAGAGTGAGCAC	--	--	--	--	--	--	--	--	0	0	0	8.1406	4.74482	0	120.458	38.1559	37.2816	26.0518	63.052	125.561
gma-miR319g	--	TTGGACTGAAGGGAGCTCCTTC	--	--	--	--	--	--	--	--	696.602	780.956	659.476	101.758	128.11	135.906	79.0508	43.6067	57.9936	19.5389	26.2717	41.8536
mes-miR171d	--	ATGAGCCGTGCCAATATCACG	--	--	--	--	--	--	--	--	2.7211	2.66538	0	0	0	3.48478	0	0	0	0	0	0
csi-miR167b-3p	--	AGATCATGCGGCAGTTTCACC	--	--	--	--	--	--	--	--	10.8844	5.33076	3.48929	362.257	336.882	393.78	331.26	207.132	223.69	592.679	798.659	958.448
csi-miR166i-3p	--	TCTTGGACCAGGCTTCATTCC	--	--	--	--	--	--	--	--	43.5377	42.6461	20.9358	36.6327	23.7241	41.8174	7.52865	0	0	0	0	4.18536
mtr-miR5261	--	TCATTGTAGATGGCTTTGGCT	--	--	--	--	--	--	--	--	2.7211	0	0	0	0	10.4543	0	5.45084	0	0	0	0
sof-miR159c	--	CTTGGATTGAAGGGAGCTCCT	--	--	--	--	--	--	--	--	329.253	317.18	296.59	146.531	194.538	174.239	173.159	109.017	115.987	26.0518	57.7977	83.7072
smo-miR396	--	TTCCACGGCTTTCTTGAACC	--	--	--	--	--	--	--	--	59.8643	47.9768	48.8501	61.0545	85.4068	104.543	11.293	5.45084	16.5696	6.51296	10.5087	16.7414
vvi-miR845a	--	TAGCTCTGATACCAATTGATA	--	--	--	--	--	--	--	--	0	5.33076	0	0	4.74482	3.48478	11.293	0	4.1424	0	10.5087	12.5561
gma-miR156q	--	TGACAGAAGAGAGTGAGCACT	--	--	--	--	--	--	--	--	2.7211	0	6.97859	32.5624	47.4482	80.15	2947.47	1537.14	2108.48	1126.74	1366.13	2394.03
nta-miR6157	--	TGGTAGACGTAGGATTTGAAGA	--	--	--	--	--	--	--	--	0	0	0	0	0	0	7.52865	0	0	0	0	0
vvi-miR319g	--	TTGGACTGAAGGGAGCTCCCA	--	--	--	--	--	--	--	--	1382.32	1399.32	1458.52	232.007	351.117	278.783	75.2865	32.705	53.8512	13.0259	21.0173	29.2975
ptc-miR530a	--	TGCATTTGCACCTGCACCTT	--	--	--	--	--	--	--	--	16.3266	13.3269	17.4465	0	0	0	0	0	0	0	0	0
sly-miR9471b-3p	--	TTGGCTGAGTGAGCATCACTG	--	--	--	--	--	--	--	--	0	2.66538	0	0	0	0	0	0	4.1424	0	0	0
hci-miR164a	--	TGGAGAAGCAGGGCACGTGAA	--	--	--	--	--	--	--	--	16.3266	26.6538	13.9572	20.3515	33.2138	38.3326	7.52865	0	0	0	0	0
osa-miR1873	--	TCAACATGGTATCAGAGCTGGAAG	--	--	--	--	--	--	--	--	0	0	0	0	0	3.48478	0	5.45084	0	0	0	0
pab-miR397b	--	TCATTGAGTGCAGCGTTGACG	--	--	--	--	--	--	--	--	0	2.66538	0	0	0	0	0	0	0	0	0	0
csi-miR166c-5p	--	GGGAATGTTGTCTGGTTCGAG	--	--	--	--	--	--	--	--	24.4899	21.323	27.9143	12.2109	14.2345	13.9391	22.5859	16.3525	12.4272	19.5389	31.526	71.1511
bdi-miR162	--	TCGATAAACCTCTGCATCCGG	--	--	--	--	--	--	--	--	2032.66	1903.08	2118	1139.68	1523.09	1271.95	481.833	392.46	430.81	494.985	535.942	1021.23
ath-miR159a	--	TTTGGATTGAAGGGAGCTCTA	--	--	--	--	--	--	--	--	21205.6	21203.1	19711	8022.57	11335.4	8408.78	18290.8	10313	13839.8	12316	12484.3	13535.5
osa-miR1861d	--	TGGTCTTGAGGCAGGAACTGAG	--	--	--	--	--	--	--	--	0	0	0	0	0	3.48478	0	0	0	0	0	0
vvi-miR172d	--	TGAGAATCTTGATGATGCTGCAT	--	--	--	--	--	--	--	--	2.7211	2.66538	0	0	0	0	7.52865	0	0	0	0	0
vvi-miR3637-5p	--	ATTTATGTATTGTGTTTTGTCGGA	--	--	--	--	--	--	--	--	0	0	3.48929	0	0	0	0	0	0	0	0	0
hbr-miR6484	--	TAATGGGCTCTGCATAGATGG	--	--	--	--	--	--	--	--	0	0	0	0	0	0	0	0	0	0	0	20.9268
gra-miR7486f	--	CGCTTTGCTGACGTGGAAACAAAT	--	--	--	--	--	--	--	--	0	0	0	0	0	0	0	0	0	0	10.5087	0
osa-miR166m	--	TCGGACCAGGCTTCATTCCCT	--	--	--	--	--	--	--	--	734.698	788.953	628.073	1542.64	1883.69	2805.25	1517.02	1171.93	1412.56	1230.95	1261.04	1326.76
gma-miR159c	--	ATTGGAGTGAAGGGAGCTCCG	--	--	--	--	--	--	--	--	8.16331	7.99614	3.48929	0	0	0	0	0	0	0	0	0
zma-miR397b-3p	--	CCAGCGCTGCACTCAATTACG	--	--	--	--	--	--	--	--	0	0	3.48929	0	0	0	0	0	0	6.51296	0	20.9268
ath-miR393a-5p	--	TCCAAAGGGATCGCATTGATCC	--	--	--	--	--	--	--	--	0	2.66538	0	4.0703	9.48965	10.4543	3.76432	0	0	0	0	0
gma-miR396f	--	AGCTTTCTTGAACTTCTTATGCCTA	--	--	--	--	--	--	--	--	13.6055	10.6615	13.9572	20.3515	28.4689	27.8783	0	0	4.1424	0	0	0
pta-miR159a	--	TTGGATTGAAGGGAGCTCCA	--	--	--	--	--	--	--	--	242.178	245.215	240.761	150.601	208.772	177.724	229.624	119.918	140.842	84.6685	110.341	142.302
ath-miR394a	--	TTGGCATTCTGTCCACCTCC	--	--	--	--	--	--	--	--	1034.02	1135.45	1172.4	337.835	692.744	564.535	466.776	294.345	360.389	84.6685	141.867	205.083
nta-miR482d	--	TTCCCGACTCCCCCCATACCAC	--	--	--	--	--	--	--	--	0	0	41.8715	0	0	0	112.93	21.8034	0	13.0259	10.5087	12.5561
pta-miR159b	--	TTGGATTGAAGAGAGCTCCC	--	--	--	--	--	--	--	--	0	2.66538	0	0	0	0	0	0	0	0	0	0
mtr-miR2598	--	CTAAGGGTGATTATTCTGCCA	--	--	--	--	--	--	--	--	2.7211	0	3.48929	0	0	0	0	0	0	0	0	0
aly-miR158b-3p	--	TCCCAAATGTAGACAAAGC	--	--	--	--	--	--	--	--	0	0	0	0	9.48965	3.48478	0	0	0	0	0	0
aly-miR3435-5p	--	TGGCATAATTCTGTCAATTCC	--	--	--	--	--	--	--	--	0	0	3.48929	0	0	0	0	0	0	0	0	0
mdm-miR171i	--	TGAGCCGAACCAATATCACTC	--	--	--	--	--	--	--	--	2.7211	0	0	0	0	0	0	0	0	0	0	0
ghr-miR482b	--	TCTTGCCTACTCCACCCATGCC	--	--	--	--	--	--	--	--	0	0	3.48929	0	0	0	0	0	0	0	0	8.37072
csi-miR172c-3p	--	TGGAATCTTGATGATGCTGCAG	--	--	--	--	--	--	--	--	204.083	135.934	160.507	113.968	204.027	125.452	45.1719	27.2542	28.9968	19.5389	21.0173	29.2975
bra-miR9562-3p	--	TTATTCACAACTGCATAATTC	--	--	--	--	--	--	--	--	0	2.66538	0	0	0	0	0	0	0	0	0	0
sly-miR9471a-3p	--	TTGGCTGAGTGAGCATCACGG	--	--	--	--	--	--	--	--	2.7211	7.99614	0	0	0	0	0	0	16.5696	0	0	0
csi-miR482e-5p	--	GGTCATGGGAGGATTGGCGA	--	--	--	--	--	--	--	--	0	0	3.48929	0	0	0	0	0	0	0	0	0
zma-miR164h-5p	--	TGGAGAAGCAGGGCACGTGTG	--	--	--	--	--	--	--	--	195.919	189.242	157.018	203.515	308.414	299.691	52.7005	27.2542	24.8544	6.51296	10.5087	4.18536
cca-miR396a-3p	--	GTTCAAGAAAGCTGTGGGAAA	--	--	--	--	--	--	--	--	2.7211	5.33076	10.4679	4.0703	0	3.48478	7.52865	0	0	0	0	0
stu-miR156g-3p	--	GCTTACTCTCTATCTGTCACC	--	--	--	--	--	--	--	--	0	0	0	4.0703	0	3.48478	383.961	277.993	265.114	521.037	756.624	1109.12
pab-miR482o	--	TCTTCCCAACCCCTCCCATGCC	--	--	--	--	--	--	--	--	0	0	0	0	0	0	3.76432	0	0	0	0	0
csi-miR172d-5p	--	GCGGCATCATCAAGATTCACA	--	--	--	--	--	--	--	--	0	2.66538	0	0	0	0	0	0	0	0	0	0
sly-miR166c-5p	--	GGGATGTTGTCTGGCTCGACA	--	--	--	--	--	--	--	--	0	0	13.9572	0	0	0	63.9935	5.45084	4.1424	13.0259	0	4.18536
tae-miR9774	--	CAAGATATTGGGTATTTCTGTC	--	--	--	--	--	--	--	--	0	0	0	0	0	3.48478	0	0	0	0	0	0
ppe-miR482c-3p	--	TTCCCAAGCCCGCCCATTCCAA	--	--	--	--	--	--	--	--	0	0	0	0	4.74482	3.48478	0	0	0	0	0	0
mtr-miR171a	--	TGATTGAGTCGTGCCAATATC	--	--	--	--	--	--	--	--	0	0	6.97859	0	0	0	0	0	0	0	0	0
mdm-miR171f-5p	--	GGATATTGGTCCGGTTCAATA	--	--	--	--	--	--	--	--	2.7211	0	0	0	0	0	0	0	0	0	0	0
gma-miR166h-3p	--	TCTCGGACCAGGCTTCATTCC	--	--	--	--	--	--	--	--	1431.3	1330.02	1423.63	903.607	1300.08	1052.4	199.509	168.976	178.123	97.6944	126.104	200.897
ath-miR390a-5p	--	AAGCTCAGGAGGGATAGCGCC	--	--	--	--	--	--	--	--	51.701	50.6422	45.3608	69.1951	94.8965	80.15	33.8789	16.3525	24.8544	0	10.5087	8.37072
csi-miR396e-5p	--	TTCCACGGCTTTCTTGAACT	--	--	--	--	--	--	--	--	114.286	103.95	111.657	77.3357	123.365	191.663	30.1146	16.3525	24.8544	19.5389	10.5087	16.7414
osa-miR156c-3p	--	GCTCACTTCTCTCTCTGTCAGC	--	--	--	--	--	--	--	--	0	0	0	0	0	0	0	0	4.1424	0	0	8.37072
osa-miR166i-3p	--	TCGGATCAGGCTTCATTCCTC	--	--	--	--	--	--	--	--	10.8844	50.6422	24.4251	8.1406	23.7241	20.9087	7.52865	0	4.1424	6.51296	5.25434	0
ppe-miR6284	--	TTTGGACCATGGATGAAGATT	--	--	--	--	--	--	--	--	13.6055	13.3269	3.48929	61.0545	47.4482	73.1804	3.76432	10.9017	4.1424	6.51296	0	0
gma-miR164b	--	TGGAGAAGCAGGGCACGTGC	--	--	--	--	--	--	--	--	114.286	106.615	101.19	93.617	147.09	125.452	15.0573	5.45084	12.4272	6.51296	0	4.18536
gma-miR156f	--	TTGACAGAAGAGAGAGAGCACA	--	--	--	--	--	--	--	--	2.7211	5.33076	0	150.601	223.007	174.239	146.809	65.4101	91.1328	117.233	141.867	376.683
bdi-miR7758-5p	--	CACTACCGTTAGTTGACCGTTAAG	--	--	--	--	--	--	--	--	0	0	0	8.1406	0	0	0	0	0	0	0	4.18536
gma-miR319n	--	TTTGGACCGAAGGGAGCCCCT	--	--	--	--	--	--	--	--	2.7211	5.33076	3.48929	0	0	3.48478	0	0	0	0	0	4.18536
tae-miR167b	--	TGAAGCTGACAGCATGATCTA	--	--	--	--	--	--	--	--	2.7211	0	0	0	0	3.48478	0	0	4.1424	0	0	0
osa-miR159a.1	--	TTTGGATTGAAGGGAGCTCTG	--	--	--	--	--	--	--	--	4704.79	4531.15	4448.85	1636.26	2348.69	1752.85	3783.14	2643.66	2692.56	2702.88	2895.14	3988.65
ath-miR858b	--	TTCGTTGTCTGTTCGACCTTG	--	--	--	--	--	--	--	--	7953.78	8361.3	9082.63	708.233	1323.81	874.68	203.273	109.017	161.554	169.337	204.919	242.751
osa-miR5077	--	GTTCGCGTCGGGTTCACCA	--	--	--	--	--	--	--	--	8.16331	13.3269	6.97859	16.2812	28.4689	17.4239	3.76432	0	0	13.0259	0	37.6683
gma-miR171o-5p	--	AGATATTGGTACGGTTCAATC	--	--	--	--	--	--	--	--	2269.4	2449.48	2254.08	1717.67	2263.28	1909.66	1968.74	1122.87	1143.3	762.016	1050.87	1188.64
smo-miR408	--	TGCACTGCCTCTTCCCTGGCTG	--	--	--	--	--	--	--	--	5.44221	2.66538	13.9572	0	0	3.48478	26.3503	0	0	0	0	0
bna-miR397a	--	TCATTGAGTGCAGCGTTGATGT	--	--	--	--	--	--	--	--	0	0	0	0	0	0	0	0	0	0	0	4.18536
gma-miR10415	--	ATCTTAGAATGTGAGTTTGGATCT	--	--	--	--	--	--	--	--	0	0	0	0	0	0	0	0	4.1424	0	0	0
csi-miR156g-5p	--	TTGACGGAAGATAGAGAGCAC	--	--	--	--	--	--	--	--	0	0	0	0	0	0	7.52865	0	0	0	5.25434	12.5561
nta-miR6151g	--	TGAGTGTGAGGCGTTGGATTGA	--	--	--	--	--	--	--	--	0	2.66538	10.4679	0	0	0	15.0573	0	0	0	10.5087	0
ppe-miR6265	--	TTGAACTTTGACCCGATTCGCAT	--	--	--	--	--	--	--	--	10.8844	2.66538	10.4679	8.1406	9.48965	13.9391	3.76432	0	4.1424	6.51296	5.25434	29.2975
pab-miR3700	--	GACGCCCAAAACTGAAGGTCA	--	--	--	--	--	--	--	--	0	0	0	0	0	3.48478	0	0	0	0	0	0
zma-miR171i-5p	--	TGTTGGCACGGTTCAATCAAA	--	--	--	--	--	--	--	--	0	0	0	0	4.74482	0	0	0	0	0	0	0
nta-miR1919	--	GAGCGAGTCATCTGTGACAGG	--	--	--	--	--	--	--	--	0	0	10.4679	0	0	0	3.76432	0	0	0	0	0
ptc-miR6427-3p	--	GTGGGAATGAACATTATGAGA	--	--	--	--	--	--	--	--	0	0	3.48929	0	0	0	0	0	0	0	0	0
mdm-miR7121d	--	TCCTCTTGGTGATCGCCCTGC	--	--	--	--	--	--	--	--	2.7211	0	0	0	0	0	0	0	0	0	0	0
vvi-miR3634-3p	--	TTTCCGACTCGCACTCATGCCGT	--	--	--	--	--	--	--	--	0	0	0	0	0	3.48478	0	0	0	0	0	0
mdm-miR396a	--	TTCCACAGCTTTCTTGAACAG	--	--	--	--	--	--	--	--	351.022	314.515	310.547	386.679	616.827	568.019	90.3438	92.6643	70.4208	97.6944	73.5607	125.561
ata-miR5181-3p	--	CACTTATTTTGGACCGGAGGG	--	--	--	--	--	--	--	--	0	0	0	0	0	0	7.52865	0	0	0	0	0
csi-miR396a-3p	--	ATTCAAGAAAGCTGTGGAAAA	--	--	--	--	--	--	--	--	87.0753	103.95	108.168	85.4763	56.9379	66.2109	11.293	21.8034	12.4272	26.0518	42.0347	12.5561
gra-miR8775	--	TTGTGAGATTGAAGCTGATGG	--	--	--	--	--	--	--	--	0	0	0	8.1406	0	0	0	0	0	0	0	0
gma-miR159a-5p	--	GAGCTCCTTGAAGTCCAATTG	--	--	--	--	--	--	--	--	144.218	135.934	132.593	20.3515	14.2345	17.4239	45.1719	10.9017	24.8544	39.0778	47.289	100.449
osa-miR2096-3p	--	CCTGAGGGGAAATCGGCGGGA	--	--	--	--	--	--	--	--	0	0	0	0	0	0	0	0	0	0	5.25434	0
pta-miR482a	--	TCTTCCCTACTCCTCCCATTCC	--	--	--	--	--	--	--	--	5.44221	2.66538	0	12.2109	14.2345	6.96956	22.5859	10.9017	8.2848	0	31.526	75.3365
ath-miR158a-3p	--	TCCCAAATGTAGACAAAGCA	--	--	--	--	--	--	--	--	0	0	0	8.1406	9.48965	3.48478	0	0	0	13.0259	0	0
sly-miR395a	--	CTGAAGTGTTTGGGGGAACTCC	--	--	--	--	--	--	--	--	0	0	0	12.2109	9.48965	20.9087	7.52865	5.45084	4.1424	32.5648	42.0347	54.4097
vvi-miR396a	--	TTCCACAGCTTTCTTGAACTA	--	--	--	--	--	--	--	--	1148.31	1194.09	917.684	1176.32	1608.5	2996.91	255.974	267.091	306.538	247.493	199.665	234.38
vvi-miR171f	--	TTGAGCCGCGCCAATATCACT	--	--	--	--	--	--	--	--	2.7211	2.66538	0	16.2812	33.2138	31.363	11.293	5.45084	4.1424	0	0	4.18536
gra-miR8681	--	ACATTGTTGAGGGTCTAATCGG	--	--	--	--	--	--	--	--	0	0	3.48929	0	4.74482	0	0	0	0	0	5.25434	0
pab-miR171d	--	TTGAGCCGCGTCAATATCCCC	--	--	--	--	--	--	--	--	0	0	0	0	0	3.48478	0	0	0	0	0	0
mdm-miR482a-3p	--	TTCCCAAGCCCGCCCATTCCTA	--	--	--	--	--	--	--	--	0	0	3.48929	0	9.48965	6.96956	11.293	0	4.1424	0	0	0
gra-miR167a	--	TCAGATCATCTTGCAGCTTCA	--	--	--	--	--	--	--	--	0	0	0	0	0	0	3.76432	0	0	0	0	4.18536
bdi-miR166e-3p	--	CTCGGACCAGGCTTCATTCCC	--	--	--	--	--	--	--	--	1863.96	1716.5	1814.43	1709.53	2386.65	2275.56	944.845	703.158	869.904	748.99	740.861	874.741
ath-miR159c	--	TTTGGATTGAAGGGAGCTCCT	--	--	--	--	--	--	--	--	3646.28	3774.18	3436.95	1436.82	1874.21	1989.81	2838.3	1836.93	2282.46	2377.23	2464.28	3666.38
ata-miR171b-5p	--	TGTTGGCATGGCTCAATCAAA	--	--	--	--	--	--	--	--	0	0	0	0	4.74482	0	0	0	0	0	0	0
osa-miR1863b	--	AGCTCTGATACCATGTTAACTGTT	--	--	--	--	--	--	--	--	78.912	85.2922	87.2323	36.6327	47.4482	13.9391	48.9362	43.6067	57.9936	58.6166	141.867	167.414
sly-miR482a	--	TTTCCAATTCCACCCATTCCTA	--	--	--	--	--	--	--	--	2.7211	5.33076	20.9358	0	0	0	63.9935	5.45084	4.1424	0	0	0
gma-miR403a	--	TTAGATTCACGCACAAACTTG	--	--	--	--	--	--	--	--	321.09	370.488	317.526	435.522	583.613	602.867	240.917	239.837	327.25	449.394	420.347	481.317
ppt-miR390c-5p	--	GAGCTCAGGAGGGATAGCGCC	--	--	--	--	--	--	--	--	13.6055	2.66538	6.97859	4.0703	0	3.48478	3.76432	5.45084	4.1424	0	0	0
bra-miR172d-5p	--	GCAGCATCATTAAGATTCACA	--	--	--	--	--	--	--	--	2.7211	2.66538	3.48929	0	0	0	0	0	0	0	0	0
ath-miR172c	--	AGAATCTTGATGATGCTGCAG	--	--	--	--	--	--	--	--	0	2.66538	0	0	0	0	0	0	0	0	0	0
mtr-miR156i-3p	--	TGCTCACTTCTCTTTCTGTCATC	--	--	--	--	--	--	--	--	0	0	0	0	0	0	26.3503	10.9017	12.4272	32.5648	36.7804	108.819
pgi-miR2118	--	TTTCCTATTCCACCCATCCCAT	--	--	--	--	--	--	--	--	19.0477	13.3269	24.4251	65.1248	85.4068	73.1804	11.293	27.2542	8.2848	6.51296	21.0173	29.2975
stu-miR398b-3p	--	TTGTGTTCTCAGGTCACCCCT	--	--	--	--	--	--	--	--	0	0	0	0	0	0	3.76432	0	4.1424	0	0	0
ppt-miR166j	--	TCCGGACCAGGCTTCATTCCC	--	--	--	--	--	--	--	--	27.211	15.9923	6.97859	36.6327	56.9379	69.6956	41.4076	16.3525	45.5664	19.5389	21.0173	20.9268
csi-miR160a-5p	--	GCCTGGCTCCCTGTATGCCAT	--	--	--	--	--	--	--	--	19.0477	21.323	27.9143	73.2654	113.876	76.6652	52.7005	38.1559	33.1392	26.0518	26.2717	33.4829
tcc-miR530a	--	TGCATTTGCACCTGCACCTC	--	--	--	--	--	--	--	--	13.6055	10.6615	27.9143	0	0	0	3.76432	0	0	0	10.5087	4.18536
sly-miR6027-3p	--	TGAATCCTTCGGCTATCCATAA	--	--	--	--	--	--	--	--	0	2.66538	0	0	0	0	0	0	0	0	0	0
cme-miR156j	--	GTTGACAGAAGAGAGTGAGCAC	--	--	--	--	--	--	--	--	0	0	0	4.0703	4.74482	3.48478	470.54	158.074	231.974	234.467	399.33	1054.71
sly-miR9469-3p	--	ATTCGGTCTTCTTATGTGGAC	--	--	--	--	--	--	--	--	0	0	0	0	4.74482	0	0	0	0	0	0	0
gra-miR482c	--	TTCCCAAAACCTCCAATTCCAA	--	--	--	--	--	--	--	--	0	0	0	0	0	0	3.76432	0	0	0	0	0
gma-miR393h	--	TTCCAAAGGGATCGCATTGATC	--	--	--	--	--	--	--	--	0	2.66538	6.97859	16.2812	18.9793	27.8783	3.76432	0	4.1424	0	0	0
zma-miR171f-3p	--	TTGAGCCGTGCCAATATCACA	--	--	--	--	--	--	--	--	122.45	111.946	90.7216	48.8436	85.4068	48.7869	30.1146	21.8034	28.9968	6.51296	10.5087	8.37072
ssl-miR398	--	TGTGTTCTCAGGTCACCCCTC	--	--	--	--	--	--	--	--	0	0	0	8.1406	0	13.9391	18.8216	5.45084	8.2848	6.51296	10.5087	8.37072
gma-miR1515a	--	TCATTTTGCGTGCAATGATCTG	--	--	--	--	--	--	--	--	0	0	0	0	0	3.48478	0	0	0	0	0	0
vvi-miR3623-3p	--	TGGTGCTTGGACGAATTTGCTA	--	--	--	--	--	--	--	--	0	0	0	0	0	3.48478	0	0	0	0	0	0
han-miR3630-5p	--	GCAAGTGATGATAGACCAGACA	--	--	--	--	--	--	--	--	16.3266	23.9884	17.4465	1843.85	1840.99	2317.38	86.5794	27.2542	57.9936	65.1296	105.087	129.746
vvi-miR3636-5p	--	TCGGTTTGCTTCTTTGATAGATTC	--	--	--	--	--	--	--	--	0	0	0	0	0	0	3.76432	0	0	0	0	0
ath-miR169a-3p	--	GGCAAGTTGTCCTTGGCTAC	--	--	--	--	--	--	--	--	0	0	0	0	4.74482	0	0	0	0	0	0	0
ath-miR399a	--	TGCCAAAGGAGATTTGCCCTG	--	--	--	--	--	--	--	--	2.7211	10.6615	10.4679	12.2109	18.9793	6.96956	3.76432	10.9017	4.1424	6.51296	10.5087	0
mtr-miR172d-5p	--	AGTGGAGCATCATCAAGATTCACA	--	--	--	--	--	--	--	--	2.7211	0	3.48929	0	0	0	0	0	0	0	0	0
ppe-miR1511-3p	--	ACCTGGCTCTGATACCATAAC	--	--	--	--	--	--	--	--	2.7211	5.33076	13.9572	8.1406	9.48965	0	0	0	4.1424	0	0	16.7414
vvi-miR399i	--	CGCCAAAGGAGAGTTGCCCTG	--	--	--	--	--	--	--	--	2.7211	0	0	0	4.74482	0	0	5.45084	0	6.51296	5.25434	0
mdm-miR535b	--	TGACAAGGAGAGAGAGCACGC	--	--	--	--	--	--	--	--	0	0	0	0	0	0	0	0	0	6.51296	0	0
bra-miR156f-3p	--	TGCTCACTGCTCTTTCTGTCAGA	--	--	--	--	--	--	--	--	0	0	0	4.0703	0	0	109.165	92.6643	103.56	201.902	304.751	460.39
mes-miR482	--	TCTTCCCTACTCCACCCATTCC	--	--	--	--	--	--	--	--	10.8844	15.9923	6.97859	16.2812	37.9586	6.96956	22.5859	16.3525	16.5696	13.0259	31.526	79.5219
ath-miR156a-5p	--	TGACAGAAGAGAGTGAGCAC	--	--	--	--	--	--	--	--	0	0	0	4.0703	4.74482	3.48478	466.776	152.623	231.974	227.954	399.33	1037.97
pab-miR396a-3p	--	CTCAAGAAAGCTGTGGGAAA	--	--	--	--	--	--	--	--	808.168	802.279	813.005	370.398	683.255	505.293	286.089	136.271	173.981	84.6685	141.867	167.414
mdm-miR535d	--	TGACGACGAGAGAGAGCACGC	--	--	--	--	--	--	--	--	0	0	0	0	0	0	0	0	0	0	0	8.37072
osa-miR393b-5p	--	TCCAAAGGGATCGCATTGATCT	--	--	--	--	--	--	--	--	0	2.66538	6.97859	16.2812	18.9793	27.8783	3.76432	0	4.1424	0	0	0
lja-miR166-3p	--	ATTTCGGACCAGGCTTCATTCCCC	--	--	--	--	--	--	--	--	438.098	402.472	422.204	761.147	1100.8	1055.89	730.279	441.518	600.648	488.472	562.214	703.141
zma-miR171b-3p	--	TTGAGCCGTGCCAATATCAC	--	--	--	--	--	--	--	--	13.6055	10.6615	10.4679	8.1406	14.2345	3.48478	0	0	4.1424	0	0	0
ptc-miR6478	--	CCGACCTTAGCTCAGTTGGTG	--	--	--	--	--	--	--	--	250.341	237.219	265.186	1872.34	2823.17	2756.46	523.241	446.969	310.68	1152.79	2117.5	2046.64
gra-miR8675a	--	AAGGTGATGACCTGCTACAATTTT	--	--	--	--	--	--	--	--	0	0	0	0	0	0	0	5.45084	0	0	0	0
vvi-miR167c	--	TGAAGCTGCCAGCATGATCTC	--	--	--	--	--	--	--	--	21.7688	23.9884	34.8929	1648.47	2310.73	2867.98	1148.12	997.504	1060.45	1185.36	1597.32	1891.78
gra-miR167c	--	TCAGATGAAGCTGCCAGCATGA	--	--	--	--	--	--	--	--	81.6331	69.2999	73.2752	4123.22	5570.42	5934.58	2936.17	2065.87	2502.01	2982.94	3530.91	3942.61
zma-miR162-3p	--	TCGATAAACCTCTGCATCCA	--	--	--	--	--	--	--	--	9317.06	8523.89	8922.12	5828.67	6713.93	6756.99	2055.32	1629.8	1917.93	2025.53	2611.41	3938.42
ath-miR162a-3p	--	TCGATAAACCTCTGCATCCAG	--	--	--	--	--	--	--	--	10742.9	9720.64	10139.9	6260.12	7084.02	7161.23	2435.52	1989.56	2332.17	2416.31	2947.68	4239.77
csi-miR156f-5p	--	ATGACAGAAGAGAGAGAGTAC	--	--	--	--	--	--	--	--	0	0	0	4.0703	4.74482	6.96956	11.293	0	4.1424	0	5.25434	29.2975
gma-miR394a-3p	--	AGCTCTGTTGGCTACACTTT	--	--	--	--	--	--	--	--	0	2.66538	0	0	0	3.48478	0	0	16.5696	0	0	0
smo-miR1105	--	TTCGGATGTGAAGATCGCTGC	--	--	--	--	--	--	--	--	0	0	0	0	0	3.48478	0	0	0	0	0	0
osa-miR156k	--	TGACAGAAGAGAGAGAGCACA	--	--	--	--	--	--	--	--	0	0	0	4.0703	0	3.48478	3.76432	0	4.1424	0	5.25434	16.7414
csi-miR482d-3p	--	TCCCTACTCCACCCATGCCATA	--	--	--	--	--	--	--	--	4212.27	3584.94	3573.04	4143.57	5660.57	4432.64	3545.99	2491.03	3450.62	3575.62	4229.74	4361.15
ptc-miR172g-3p	--	GGAATCTTGATGATGCTGCAG	--	--	--	--	--	--	--	--	204.083	135.934	160.507	113.968	204.027	125.452	45.1719	27.2542	28.9968	19.5389	21.0173	29.2975
csi-miR166g-5p	--	GAATGCTGTCTGGTTCGAGAC	--	--	--	--	--	--	--	--	0	0	6.97859	8.1406	9.48965	17.4239	3.76432	0	0	0	0	0
mtr-miR156c-3p	--	TGCTTACTCTCTATCTGTCACC	--	--	--	--	--	--	--	--	0	0	0	4.0703	0	3.48478	391.49	288.894	277.541	547.089	767.133	1113.31
bdi-miR319a	--	TGAGGGAGCTTTCTTCTGTCC	--	--	--	--	--	--	--	--	0	0	0	4.0703	0	0	0	0	0	0	0	0
stu-miR482e-3p	--	TCTTGCCAATACCGCCCATTCC	--	--	--	--	--	--	--	--	0	2.66538	0	0	0	3.48478	3.76432	0	0	6.51296	10.5087	0
mtr-miR5213-5p	--	TACGTGTGTCTTCACCTCTGAA	--	--	--	--	--	--	--	--	0	2.66538	0	0	0	0	0	0	0	0	0	0
osa-miR398b	--	TGTGTTCTCAGGTCGCCCCTG	--	--	--	--	--	--	--	--	51.701	39.9807	59.318	134.32	147.09	111.513	1645.01	1139.23	1217.87	234.467	320.515	313.902
lja-miR11157-3p	--	ACGAGATAAAATTAGGGTTGTTTG	--	--	--	--	--	--	--	--	2.7211	0	0	0	0	0	0	0	0	0	0	0
mes-miR2118	--	GTTCCCATGCCACCCATTTCTA	--	--	--	--	--	--	--	--	0	0	0	0	0	0	0	0	0	0	0	50.2243
cca-miR396c	--	TTCAAGAAAGCTGTGGGAAAA	--	--	--	--	--	--	--	--	2.7211	5.33076	10.4679	4.0703	0	3.48478	7.52865	0	0	0	0	0
mtr-miR2661	--	TAGGTTTGAGAAAATGGGCAG	--	--	--	--	--	--	--	--	0	0	0	8.1406	0	0	0	0	0	0	0	0
crt-miR166a	--	TCGGACCAGGCTTCATTCCCGT	--	--	--	--	--	--	--	--	1431.3	1330.02	1423.63	903.607	1300.08	1052.4	199.509	168.976	178.123	97.6944	126.104	200.897
vvi-miR845d	--	TGGCTCTGATACCAATTGATG	--	--	--	--	--	--	--	--	8.16331	7.99614	3.48929	24.4218	9.48965	3.48478	3.76432	16.3525	8.2848	6.51296	36.7804	4.18536
ptc-miR396f	--	TTCCACGGCTTTCTTGAACTG	--	--	--	--	--	--	--	--	108.844	109.281	94.2109	40.703	37.9586	66.2109	45.1719	49.0575	41.424	26.0518	26.2717	37.6683
far-miR1134	--	CGACAACAACAACAAGAAGAAGAG	--	--	--	--	--	--	--	--	0	0	0	0	0	0	0	5.45084	0	0	15.763	4.18536
ath-miR390a-3p	--	CGCTATCCATCCTGAGTTTCA	--	--	--	--	--	--	--	--	70.7487	55.973	59.318	48.8436	47.4482	48.7869	7.52865	10.9017	8.2848	6.51296	10.5087	4.18536
mdm-miR395d-5p	--	GTTCCCTTGACCACTTCATTG	--	--	--	--	--	--	--	--	0	0	0	0	0	3.48478	0	0	0	13.0259	10.5087	12.5561
bna-miR167d	--	TGAAGCTGCCAGCATGATCT	--	--	--	--	--	--	--	--	5.44221	7.99614	13.9572	525.069	911.006	662.109	414.076	332.501	385.243	527.55	525.434	665.472
lja-miR1511-3p	--	AACCAGGCTCTGATACCATGAAGC	--	--	--	--	--	--	--	--	8.16331	13.3269	24.4251	4.0703	14.2345	17.4239	15.0573	5.45084	24.8544	19.5389	26.2717	66.9658
nta-miR6147	--	TGACATCTTCAAAACCCACTA	--	--	--	--	--	--	--	--	0	0	13.9572	0	0	0	33.8789	0	0	0	0	0
stu-miR167b-3p	--	GATCATGTGGCAGCATCACC	--	--	--	--	--	--	--	--	0	2.66538	3.48929	12.2109	23.7241	17.4239	37.6432	21.8034	12.4272	6.51296	10.5087	29.2975
sly-miR9473-5p	--	TGGCTGTAAATCTAAACTCGT	--	--	--	--	--	--	--	--	0	5.33076	0	0	0	0	0	0	0	0	0	0
gma-miR319i	--	TTGGACTGAAGGGGAGCTCCTTC	--	--	--	--	--	--	--	--	0	2.66538	0	0	0	0	0	0	0	0	0	0
csi-miR395b-5p	--	GTTCCCCTGAACACTTCATTG	--	--	--	--	--	--	--	--	0	0	0	0	0	3.48478	0	0	0	0	5.25434	16.7414
osa-miR167d-5p	--	TGAAGCTGCCAGCATGATCTG	--	--	--	--	--	--	--	--	19.0477	18.6577	27.9143	1742.09	2334.45	2017.69	926.024	588.691	782.913	1289.57	1439.69	1858.3
zma-miR396g-3p	--	GTTCAAGAAAGCTGTGGAAGA	--	--	--	--	--	--	--	--	21.7688	26.6538	17.4465	24.4218	18.9793	20.9087	3.76432	5.45084	12.4272	6.51296	0	8.37072
ctr-miR166	--	TCGGACCAGGCTTCATTCCCCC	--	--	--	--	--	--	--	--	408.165	375.819	387.312	744.865	1086.56	1041.95	722.75	436.067	596.505	488.472	556.96	698.955
mdm-miR319d	--	AACTGCCGACTCATTCACTCA	--	--	--	--	--	--	--	--	21.7688	39.9807	20.9358	4.0703	9.48965	0	11.293	0	8.2848	0	10.5087	0
ptc-miR171a-5p	--	GGATATTGGTACGGTTCAATC	--	--	--	--	--	--	--	--	5.44221	10.6615	10.4679	4.0703	9.48965	3.48478	7.52865	0	0	6.51296	0	4.18536
hbr-miR476	--	TAATCCTTCTTTGCAAAGTC	--	--	--	--	--	--	--	--	0	0	0	0	0	0	0	0	0	0	0	4.18536
nta-miR6152a	--	TATTGTATTCGACTGTATTCACGG	--	--	--	--	--	--	--	--	0	2.66538	34.8929	0	0	0	41.4076	16.3525	0	0	5.25434	0
ppt-miR171a	--	TGAGCCGCGCCAATATCACAT	--	--	--	--	--	--	--	--	0	0	0	0	0	6.96956	3.76432	0	4.1424	0	0	0
ghr-miR2950	--	TGGTGTGCAGGGGGTGGAATA	--	--	--	--	--	--	--	--	0	5.33076	0	0	0	0	0	0	0	0	0	0
ssl-miR399	--	TGCCAAAGGAGAATTGCCCGG	--	--	--	--	--	--	--	--	0	0	3.48929	0	0	0	0	10.9017	0	0	0	0
aqc-miR167	--	TCAAGCTGCCAGCATGATCTA	--	--	--	--	--	--	--	--	0	0	0	0	0	0	3.76432	0	0	0	0	0
ath-miR408-3p	--	ATGCACTGCCTCTTCCCTGGC	--	--	--	--	--	--	--	--	2.7211	2.66538	17.4465	0	0	0	30.1146	0	0	0	0	0
ath-miR393a-3p	--	ATCATGCTATCTCTTTGGATT	--	--	--	--	--	--	--	--	0	0	0	0	4.74482	0	0	0	0	0	0	0
lja-miR11167-5p	--	GAAAATGGTCTCTAAACTATGAGC	--	--	--	--	--	--	--	--	0	0	3.48929	0	0	0	0	0	0	0	0	0
gma-miR390b-5p	--	AAGCTCAGGAGGGATAGCACC	--	--	--	--	--	--	--	--	0	2.66538	3.48929	0	0	3.48478	0	0	0	0	0	0
mdm-miR319c-3p	--	ATCCAACGAAGCAGGAGCTGA	--	--	--	--	--	--	--	--	0	2.66538	0	0	4.74482	0	0	0	0	0	0	0
ppt-miR408b	--	TGCACTGCCTCTTCCCTGGCT	--	--	--	--	--	--	--	--	2.7211	2.66538	20.9358	4.0703	0	0	37.6432	0	4.1424	0	0	0
pab-miR159d	--	TTTGGATTGAAGAGAGCTCCC	--	--	--	--	--	--	--	--	27.211	37.3153	20.9358	4.0703	14.2345	10.4543	0	5.45084	4.1424	26.0518	5.25434	20.9268
mes-miR160g	--	TGCCTGGCTCCCTGTATGCCATC	--	--	--	--	--	--	--	--	19.0477	21.323	24.4251	77.3357	99.6413	76.6652	45.1719	21.8034	28.9968	19.5389	26.2717	50.2243
ptc-miR1448	--	CTTTCCAACGCCTCCCATAC	--	--	--	--	--	--	--	--	2.7211	0	0	0	0	6.96956	0	0	0	0	0	4.18536
gma-miR396h	--	TCCACAGCTTTCTTGAACTG	--	--	--	--	--	--	--	--	968.713	882.241	823.473	923.959	1489.87	1773.75	252.21	223.484	227.832	175.85	173.393	205.083
cca-miR6113	--	TCTGAAACTCAAGAACACGTTG	--	--	--	--	--	--	--	--	0	0	10.4679	0	0	0	7.52865	0	0	0	0	0
cln-miR162	--	TTGATAAACCTCTGCATCCAG	--	--	--	--	--	--	--	--	546.942	562.395	586.201	227.937	204.027	247.42	124.223	163.525	169.838	175.85	120.85	108.819
bdi-miR319b-3p	--	TTGGACTGAAGGGTGCTCCCT	--	--	--	--	--	--	--	--	16.3266	13.3269	13.9572	0	0	0	0	0	0	0	0	0
ppe-miR6279	--	TAGACAAGAATTCCAGAGACC	--	--	--	--	--	--	--	--	0	0	3.48929	0	0	0	0	0	0	0	0	0
osa-miR167e-3p	--	AGATCATGTTGCAGCTTCACT	--	--	--	--	--	--	--	--	2.7211	0	0	8.1406	18.9793	20.9087	22.5859	16.3525	33.1392	6.51296	10.5087	25.1122
stu-miR8039	--	TTTCCTATCTGAACTATCACC	--	--	--	--	--	--	--	--	0	0	3.48929	0	0	0	0	0	0	0	0	0
aly-miR162a-5p	--	GGAGGCAGCGGTTCATCGATC	--	--	--	--	--	--	--	--	76.1909	90.6229	52.3394	52.9139	52.1931	55.7565	26.3503	10.9017	37.2816	19.5389	5.25434	20.9268
ath-miR156b-3p	--	TGCTCACCTCTCTTTCTGTCAGT	--	--	--	--	--	--	--	--	0	0	0	0	0	0	0	0	0	0	0	12.5561
vvi-miR482	--	TCTTTCCTACTCCTCCCATTCC	--	--	--	--	--	--	--	--	2.7211	0	0	4.0703	18.9793	20.9087	11.293	5.45084	4.1424	0	21.0173	4.18536
hbr-miR156	--	TTGACAGAAGATAGAGAGC	--	--	--	--	--	--	--	--	0	0	6.97859	16.2812	23.7241	13.9391	90.3438	49.0575	41.424	26.0518	42.0347	113.005
nta-miR6149a	--	TTGATACGCACCTGAATCGGC	--	--	--	--	--	--	--	--	73.4698	71.9653	1510.86	0	0	0	3316.37	174.427	115.987	136.772	178.647	142.302
mtr-miR171c	--	TGATTGAGCCGTGCCAATATT	--	--	--	--	--	--	--	--	13.6055	10.6615	24.4251	20.3515	9.48965	20.9087	0	5.45084	12.4272	6.51296	0	4.18536
gma-miR408d	--	TGCACTGCCTCTTCCCTGGC	--	--	--	--	--	--	--	--	2.7211	2.66538	17.4465	0	0	0	30.1146	0	0	0	0	0
cme-miR166i	--	TCGGACCAGGCTTCATTCTC	--	--	--	--	--	--	--	--	4114.31	4701.73	3377.64	3626.64	3961.93	5150.51	749.1	506.928	608.933	429.855	388.821	665.472
ghr-miR7496a	--	ATGACCAAATTGATAGAATGTGTA	--	--	--	--	--	--	--	--	0	0	0	0	0	10.4543	0	0	0	0	0	0
zma-miR159g-3p	--	TTTGGAGTGAAGGGAGTTCTG	--	--	--	--	--	--	--	--	8.16331	5.33076	3.48929	0	0	0	3.76432	0	4.1424	0	0	4.18536
atr-miR8577	--	AAAAGGCTCAGATGATGATGATGA	--	--	--	--	--	--	--	--	2.7211	0	3.48929	4.0703	4.74482	6.96956	7.52865	0	4.1424	0	0	0
cca-miR156b	--	TGACAGAAGAGAGTGAGCATA	--	--	--	--	--	--	--	--	2.7211	0	6.97859	8.1406	18.9793	17.4239	1426.68	665.002	845.049	709.913	1255.79	2527.96
ath-miR166a-5p	--	GGACTGTTGTCTGGCTCGAGG	--	--	--	--	--	--	--	--	0	0	0	0	0	3.48478	0	0	4.1424	0	5.25434	8.37072
osa-miR162b	--	TCGATAAGCCTCTGCATCCAG	--	--	--	--	--	--	--	--	138.776	151.927	139.572	56.9842	94.8965	132.422	45.1719	32.705	20.712	26.0518	31.526	66.9658
cme-miR1863	--	AGCTCTGATACCATGTTAGATTTG	--	--	--	--	--	--	--	--	46.2588	45.3115	41.8715	24.4218	42.7034	24.3935	37.6432	32.705	41.424	39.0778	47.289	100.449
zma-miR167h-3p	--	GATCATGTTGCAGCTTCAC	--	--	--	--	--	--	--	--	0	0	0	4.0703	4.74482	10.4543	7.52865	10.9017	24.8544	0	5.25434	12.5561
pab-miR1863	--	AGCTCTGGTACCATGTTAGATT	--	--	--	--	--	--	--	--	0	0	6.97859	0	0	0	3.76432	0	0	0	0	4.18536
mtr-miR166d	--	TCGGGCCAGGCTTCATCCCCC	--	--	--	--	--	--	--	--	0	0	0	0	0	3.48478	0	5.45084	0	0	0	0
mdm-miR159a	--	CTTGGATTGAAGGGAGCTCC	--	--	--	--	--	--	--	--	165.987	173.25	150.04	113.968	166.069	125.452	127.987	65.4101	82.848	19.5389	57.7977	75.3365
htu-miR171a	--	TGATTGAGCCGTGCCAATAT	--	--	--	--	--	--	--	--	21.7688	15.9923	13.9572	12.2109	23.7241	10.4543	3.76432	0	4.1424	0	0	0
tae-miR167c-5p	--	TGAAGCTGCCAGCATGATCTGC	--	--	--	--	--	--	--	--	5.44221	5.33076	13.9572	329.694	626.317	390.296	308.675	185.329	178.123	214.928	336.278	502.243
osa-miR159d	--	ATTGGATTGAAGGGAGCTCCG	--	--	--	--	--	--	--	--	65.3065	79.9614	83.743	8.1406	14.2345	10.4543	75.2865	54.5084	45.5664	32.5648	52.5434	87.8926
sly-miR167b-3p	--	AGGTCATCTAGCAGCTTCAAT	--	--	--	--	--	--	--	--	0	0	0	0	0	0	3.76432	0	0	0	0	0
pab-miR858a	--	TTCGTTGTCTGTTCGACCCTG	--	--	--	--	--	--	--	--	484.356	503.757	649.009	40.703	90.1516	41.8174	7.52865	0	4.1424	19.5389	26.2717	25.1122
mdm-miR1511	--	ACCTAGCTCTGATACCATGAA	--	--	--	--	--	--	--	--	2.7211	7.99614	3.48929	0	4.74482	10.4543	3.76432	0	0	13.0259	5.25434	8.37072
cme-miR858	--	TCTCGTTGTCTGTTCGACCTT	--	--	--	--	--	--	--	--	10149.7	10874.8	11870.6	439.593	763.917	623.776	289.853	201.681	327.25	234.467	362.549	631.99
mes-miR160h	--	TGCCTGGCTCCCTGTATGCCATT	--	--	--	--	--	--	--	--	19.0477	21.323	27.9143	73.2654	113.876	76.6652	52.7005	38.1559	37.2816	26.0518	26.2717	33.4829
ath-miR829-3p.1	--	AGCTCTGATACCAAATGATGGAAT	--	--	--	--	--	--	--	--	0	0	0	0	0	3.48478	3.76432	0	0	0	0	0
gra-miR8657a	--	TGTAGTAATTGTAGAAGTTCAGGG	--	--	--	--	--	--	--	--	0	0	3.48929	0	0	0	0	0	0	0	0	0
bdi-miR5054	--	TCCCCACGGTCGGCGCCA	--	--	--	--	--	--	--	--	0	0	0	0	0	3.48478	0	0	0	0	0	12.5561
ath-miR396a-3p	--	GTTCAATAAAGCTGTGGGAAG	--	--	--	--	--	--	--	--	117.007	106.615	163.997	77.3357	118.621	111.513	75.2865	10.9017	16.5696	45.5907	26.2717	62.7804
ata-miR172a-3p	--	AGAATCTTGATGATGCTGCGT	--	--	--	--	--	--	--	--	0	0	6.97859	4.0703	0	0	7.52865	0	4.1424	0	5.25434	4.18536
osa-miR444f	--	TGCAGTTGTTGCCTCAAGCTT	--	--	--	--	--	--	--	--	0	0	0	0	0	0	0	0	0	0	0	8.37072
gma-miR1510b-3p	--	TGTTGTTTTACCTATTCCACC	--	--	--	--	--	--	--	--	0	0	0	0	0	0	0	0	0	0	5.25434	0
ath-miR2934-3p	--	CATCCAAGGTGTTTGTAGAAA	--	--	--	--	--	--	--	--	0	0	0	0	0	0	0	0	0	0	0	4.18536
pab-miR2950a	--	TTCCATCTCTTGCACACTGAG	--	--	--	--	--	--	--	--	119.729	101.284	104.679	154.671	227.752	170.754	7.52865	16.3525	8.2848	13.0259	10.5087	8.37072
mtr-miR397-3p	--	TCTACGCTACACTCAATTATG	--	--	--	--	--	--	--	--	0	0	0	0	0	0	3.76432	0	0	0	0	0
osa-miR159a.2	--	TTGCATGCCCCAGGAGCTGCA	--	--	--	--	--	--	--	--	0	0	3.48929	0	0	0	0	0	0	0	0	0
bna-miR6035	--	TGGAGTAGAAAATGCAGTCGT	--	--	--	--	--	--	--	--	2.7211	0	0	0	0	0	0	0	0	0	0	0
stu-miR7122-5p	--	TTATACAGAGAAACCGCTGTCG	--	--	--	--	--	--	--	--	8.16331	0	66.2966	0	0	0	180.688	5.45084	0	0	0	4.18536
bna-miR6034	--	TCTGATGTATATAGCTTTGGG	--	--	--	--	--	--	--	--	2.7211	0	3.48929	0	0	0	0	0	0	0	15.763	4.18536
ath-miR5019	--	TGTTGGGAAAGAAAAACTCTT	--	--	--	--	--	--	--	--	8.16331	13.3269	3.48929	4.0703	0	3.48478	7.52865	10.9017	0	6.51296	0	12.5561
vvi-miR845c	--	AGGCTCTGATACCAATTGATG	--	--	--	--	--	--	--	--	2.7211	7.99614	0	8.1406	14.2345	13.9391	3.76432	16.3525	4.1424	6.51296	0	20.9268
mtr-miR395h	--	ATGAAGTGTTTGGGGGAACTT	--	--	--	--	--	--	--	--	0	0	0	0	0	3.48478	0	0	4.1424	0	0	4.18536
sbi-miR172b	--	GGAATCTTGATGATGCTGCA	--	--	--	--	--	--	--	--	16.3266	13.3269	17.4465	8.1406	18.9793	10.4543	3.76432	0	0	0	0	0
stu-miR156f-5p	--	CTGACAGAAGAGAGTGAGCA	--	--	--	--	--	--	--	--	2.7211	0	6.97859	8.1406	18.9793	13.9391	1407.86	659.552	828.48	703.4	1255.79	2523.77
zma-miR167j-3p	--	GATCATGTGGCAGTTTCATT	--	--	--	--	--	--	--	--	0	0	0	0	0	6.96956	0	0	0	6.51296	0	0
ghr-miR7504b	--	AGGAGGAAAAATCTGATTTGTCAT	--	--	--	--	--	--	--	--	2.7211	0	0	0	0	0	0	0	0	0	0	0
ath-miR403-3p	--	TTAGATTCACGCACAAACTCG	--	--	--	--	--	--	--	--	2555.12	2358.86	2529.74	4432.56	4640.44	4063.26	1453.03	1155.58	1176.44	2631.24	2616.66	4595.53
ath-miR156g	--	CGACAGAAGAGAGTGAGCAC	--	--	--	--	--	--	--	--	0	0	0	8.1406	9.48965	17.4239	368.904	158.074	223.69	149.798	257.462	724.068
pab-miR166j	--	CCGGACCAGGCTTCATTCCCC	--	--	--	--	--	--	--	--	35.3743	26.6538	17.4465	40.703	66.4275	69.6956	41.4076	16.3525	41.424	19.5389	21.0173	20.9268
gma-miR10445	--	AAGGACCAAATTTATGAATTAAAT	--	--	--	--	--	--	--	--	0	2.66538	0	0	0	0	0	0	0	0	0	0
ath-miR845a	--	CGGCTCTGATACCAATTGATG	--	--	--	--	--	--	--	--	2.7211	0	0	0	0	0	0	0	0	0	5.25434	0
ptc-miR6445a	--	TTCATTCCTCTTCCTAAAATGG	--	--	--	--	--	--	--	--	2.7211	13.3269	3.48929	0	0	0	3.76432	16.3525	4.1424	6.51296	10.5087	485.502
nta-miR6155	--	TAAGGTTGCCTTGCTCTTGCA	--	--	--	--	--	--	--	--	0	2.66538	24.4251	0	0	0	71.5221	5.45084	4.1424	13.0259	5.25434	0
bna-miR167a	--	TGAAGCTGCCAGCATGATCTAA	--	--	--	--	--	--	--	--	8.16331	5.33076	13.9572	260.499	512.441	257.874	353.846	185.329	227.832	214.928	310.006	456.204
rgl-miR7972	--	TTGTCAGGCTTGTTATTCTCC	--	--	--	--	--	--	--	--	5.44221	2.66538	69.7859	0	0	0	176.923	0	0	6.51296	0	4.18536
ptc-miR164f	--	TGGAGAAGCAGGGCACATGCT	--	--	--	--	--	--	--	--	5.44221	5.33076	3.48929	0	0	0	0	0	0	0	0	0
stu-miR166d-5p	--	AGAATGTCGTCTGGTTCGAGA	--	--	--	--	--	--	--	--	29.9321	21.323	38.3822	16.2812	23.7241	27.8783	7.52865	5.45084	0	13.0259	15.763	0
stu-miR6026-3p	--	TTCTTGGCTAGAGTTGTATTGC	--	--	--	--	--	--	--	--	2.7211	0	0	0	0	0	0	0	4.1424	0	0	0
pab-miR164b	--	CATGTGCTCTTTTTCTCCATC	--	--	--	--	--	--	--	--	32.6532	31.9846	55.8287	0	0	0	0	0	0	0	0	0
gma-miR396g	--	TTCTTGAACTTCTTATGCATC	--	--	--	--	--	--	--	--	0	0	0	0	0	0	0	0	0	0	0	4.18536
osa-miR1425-5p	--	TAGGATTCAATCCTTGCTGCT	--	--	--	--	--	--	--	--	0	0	0	0	0	0	3.76432	0	0	0	0	0
gma-miR319c	--	TTGGACTGAAGGGAGCTCCT	--	--	--	--	--	--	--	--	696.602	780.956	659.476	101.758	128.11	135.906	79.0508	43.6067	57.9936	19.5389	26.2717	41.8536
bgy-miR156	--	TTTGACAGAAGATAGAGAGCAC	--	--	--	--	--	--	--	--	0	0	6.97859	16.2812	23.7241	13.9391	90.3438	49.0575	41.424	26.0518	42.0347	113.005
gma-miR172d	--	GGAATCTTGATGATGCTGCAGCAG	--	--	--	--	--	--	--	--	204.083	135.934	160.507	113.968	204.027	125.452	45.1719	27.2542	28.9968	19.5389	21.0173	29.2975
cca-miR390	--	AAGCTCAGGAGGGATAGCGTC	--	--	--	--	--	--	--	--	2.7211	2.66538	10.4679	4.0703	4.74482	0	0	0	0	0	0	0
pab-miR171a	--	TTGAGCCGTGCCAATATCGCA	--	--	--	--	--	--	--	--	2.7211	2.66538	3.48929	0	0	0	0	0	0	0	0	0
sly-miR319c-5p	--	AGAGCTTCCTTCAGCCCACTC	--	--	--	--	--	--	--	--	2.7211	2.66538	0	0	4.74482	0	0	0	0	0	0	0
sly-miR1919c-5p	--	TGTCGCAGATGACTTTCGCCC	--	--	--	--	--	--	--	--	0	0	3.48929	0	0	0	3.76432	0	0	0	0	0
mdm-miR482a-5p	--	AGGAATGGGCTGTTTGGGAAGA	--	--	--	--	--	--	--	--	0	2.66538	0	4.0703	0	0	7.52865	0	0	6.51296	10.5087	20.9268
gma-miR319d	--	TGGACTGAAGGGGAGCTCCTTC	--	--	--	--	--	--	--	--	0	2.66538	0	0	0	0	0	0	0	0	0	0
tae-miR1134	--	CAACAACAACAAGAAGAAGAAGAT	--	--	--	--	--	--	--	--	0	0	0	0	4.74482	0	0	0	0	0	0	0
aly-miR167b-3p	--	GGTCATGCTCTGACAGCCTCACT	--	--	--	--	--	--	--	--	0	2.66538	0	12.2109	9.48965	10.4543	466.776	496.026	521.942	214.928	246.954	326.458
ptc-miR2111a	--	TAATCTGCATCCTGAGGTTTG	--	--	--	--	--	--	--	--	0	0	0	0	4.74482	17.4239	0	5.45084	0	0	0	0
atr-miR8599	--	CCAAAATGGCTTGAGTTCTAACCT	--	--	--	--	--	--	--	--	0	0	0	0	0	3.48478	0	0	0	0	0	0
osa-miR164d	--	TGGAGAAGCAGGGCACGTGCT	--	--	--	--	--	--	--	--	43.5377	45.3115	38.3822	36.6327	52.1931	48.7869	3.76432	0	4.1424	0	0	0
ath-miR398b-3p	--	TGTGTTCTCAGGTCACCCCTG	--	--	--	--	--	--	--	--	0	0	0	0	0	0	3.76432	0	4.1424	0	0	4.18536
ppt-miR319a	--	CTTGGACTGAAGGGAGCTCC	--	--	--	--	--	--	--	--	628.575	810.276	558.287	85.4763	166.069	163.785	37.6432	10.9017	37.2816	6.51296	10.5087	16.7414
pab-miR160c	--	CTGCCTGGCTCCCTGTATGCC	--	--	--	--	--	--	--	--	16.3266	13.3269	17.4465	77.3357	99.6413	73.1804	41.4076	21.8034	24.8544	13.0259	26.2717	29.2975
osa-miR166h-5p	--	GGAATGTTGGCTGGCTCGAGG	--	--	--	--	--	--	--	--	84.3542	66.6345	48.8501	16.2812	0	0	33.8789	21.8034	24.8544	0	10.5087	37.6683
mdm-miR482c	--	TCTTTCCTAACCCTCCCATTCC	--	--	--	--	--	--	--	--	7967.39	5997.11	5715.46	11604.4	14253.4	11437.1	5428.15	4453.34	6168.03	4025.01	3672.78	3909.13
osa-miR166c-5p	--	GGAATGTTGTCTGGTCCGAG	--	--	--	--	--	--	--	--	0	0	3.48929	0	0	0	0	0	0	0	0	0
zma-miR398a-3p	--	TGTGTTCTCAGGTCGCCCCCG	--	--	--	--	--	--	--	--	0	0	0	0	0	3.48478	26.3503	59.9592	12.4272	0	15.763	8.37072
pab-miR156b	--	TGACAGAAGAGAGTGGGCAC	--	--	--	--	--	--	--	--	0	0	6.97859	0	4.74482	3.48478	75.2865	21.8034	41.424	32.5648	115.595	192.527
pab-miR159a	--	TTGGTTTGAAGGGAGCTCTAC	--	--	--	--	--	--	--	--	81.6331	93.2883	97.7002	24.4218	33.2138	31.363	82.8151	49.0575	70.4208	65.1296	36.7804	54.4097
nta-miR827	--	TTAGATGAACATCAACAAACA	--	--	--	--	--	--	--	--	0	0	0	0	0	0	11.293	0	0	0	5.25434	0
lus-miR398f	--	GGTGTTCTCAGGTCGCCCCTG	--	--	--	--	--	--	--	--	0	2.66538	3.48929	0	0	0	15.0573	21.8034	24.8544	0	0	4.18536
mtr-miR5234	--	TTTTGTTGTGGATGGCAGAAG	--	--	--	--	--	--	--	--	5.44221	7.99614	10.4679	0	4.74482	6.96956	3.76432	5.45084	0	6.51296	0	8.37072
osa-miR156f-3p	--	GCTCACTTCTCTTTCTGTCAGC	--	--	--	--	--	--	--	--	0	0	3.48929	8.1406	4.74482	0	240.917	207.132	211.262	403.804	567.468	778.477
gma-miR156r	--	CTGACAGAAGATAGAGAGCAT	--	--	--	--	--	--	--	--	0	0	0	0	0	0	11.293	0	0	0	10.5087	8.37072
gma-miR396a-3p	--	TTCAATAAAGCTGTGGGAAG	--	--	--	--	--	--	--	--	117.007	103.95	160.507	73.2654	109.131	101.059	75.2865	10.9017	16.5696	39.0778	26.2717	62.7804
bna-miR156a	--	TGACAGAAGAGAGTGAGCACA	--	--	--	--	--	--	--	--	0	0	0	4.0703	4.74482	3.48478	466.776	152.623	227.832	227.954	394.075	1033.78
pta-miR159c	--	CTTGGATTGAAGGGAGCTCCC	--	--	--	--	--	--	--	--	201.362	207.9	191.911	118.039	180.303	125.452	135.516	65.4101	82.848	19.5389	57.7977	79.5219
mtr-miR171e-5p	--	CGATGTTGGTGAGGTTCAATC	--	--	--	--	--	--	--	--	2.7211	2.66538	0	16.2812	18.9793	6.96956	22.5859	10.9017	16.5696	0	5.25434	8.37072
csi-miR171c-5p	--	TGTTGGAACGGCTCAATCAAA	--	--	--	--	--	--	--	--	29.9321	31.9846	24.4251	40.703	61.6827	62.7261	67.7578	43.6067	66.2784	84.6685	110.341	96.2633
csi-miR530a-5p	--	TGCATTTGCACCTGCACCTTG	--	--	--	--	--	--	--	--	277.553	261.207	240.761	52.9139	33.2138	55.7565	7.52865	10.9017	12.4272	0	0	0
ppt-miR535a	--	TGACAACGAGAGAGAGCACGC	--	--	--	--	--	--	--	--	0	0	0	0	0	0	0	0	0	0	0	4.18536
atr-miR396d	--	CTCCACGGCTTTCTTGAACTT	--	--	--	--	--	--	--	--	13.6055	15.9923	13.9572	16.2812	14.2345	31.363	0	0	0	0	0	4.18536
bra-miR390-3p	--	CGCTGTCCATCCTGAGTTTCA	--	--	--	--	--	--	--	--	0	0	3.48929	0	0	0	0	0	0	0	0	0
gma-miR9751	--	GTAATTTTAAACCTAAACCCTAAA	--	--	--	--	--	--	--	--	0	0	0	0	0	3.48478	0	0	0	0	0	0
aly-miR165a-5p	--	GAATGTTGTCTGGATCGAGG	--	--	--	--	--	--	--	--	0	2.66538	0	0	0	0	3.76432	0	4.1424	0	0	4.18536
mdm-miR395l	--	CTGAAGTGTTTGGGGGAACCC	--	--	--	--	--	--	--	--	5.44221	15.9923	13.9572	146.531	151.834	153.33	1001.31	626.846	857.477	4415.79	5932.15	6838.88
gma-miR396b-3p	--	GCTCAAGAAAGCTGTGGGAGA	--	--	--	--	--	--	--	--	802.725	799.614	802.537	362.257	683.255	494.839	282.324	130.82	173.981	84.6685	141.867	163.229
sly-miR403-3p	--	CTAGATTCACGCACAAGCTCG	--	--	--	--	--	--	--	--	8.16331	5.33076	10.4679	16.2812	18.9793	6.96956	3.76432	0	4.1424	6.51296	5.25434	16.7414
ptc-miR393a-3p	--	ATCATGCTATCCCTTTGGATT	--	--	--	--	--	--	--	--	13.6055	7.99614	17.4465	36.6327	28.4689	34.8478	15.0573	0	0	6.51296	5.25434	0
gma-miR1510a-3p	--	TTGTTGTTTTACCTATTCCACCC	--	--	--	--	--	--	--	--	623.133	397.142	498.969	1261.79	1167.23	1334.67	244.681	223.484	327.25	208.415	204.919	159.044
ath-miR165a-3p	--	TCGGACCAGGCTTCATCCCCC	--	--	--	--	--	--	--	--	35.3743	23.9884	27.9143	56.9842	61.6827	73.1804	33.8789	54.5084	41.424	32.5648	31.526	37.6683
atr-miR8554	--	TGCGATGACTTTGGATCTTGAGGA	--	--	--	--	--	--	--	--	0	2.66538	0	0	0	0	0	0	0	0	5.25434	0
ppe-miR399a	--	CGCCAAAGGAGAGTTGCCCTT	--	--	--	--	--	--	--	--	13.6055	5.33076	17.4465	8.1406	33.2138	3.48478	30.1146	27.2542	16.5696	39.0778	47.289	62.7804
gma-miR391-5p	--	TACGCAGGAGAGATGACGCTGT	--	--	--	--	--	--	--	--	0	2.66538	0	0	0	0	0	0	0	0	0	0
mes-miR535c	--	TTGACGACGAGAGAGAGCACA	--	--	--	--	--	--	--	--	0	0	0	0	0	0	0	0	0	0	0	29.2975
osa-miR396c-3p	--	GGTCAAGAAAGCTGTGGGAAG	--	--	--	--	--	--	--	--	0	2.66538	0	0	0	0	0	0	0	0	0	0
nta-miR6162	--	AGAAAAATGGTAGCCATTGGA	--	--	--	--	--	--	--	--	0	0	0	0	0	0	3.76432	0	0	0	0	0
ppe-miR6293	--	TAAGAGGCTGATGACTAAAAC	--	--	--	--	--	--	--	--	0	0	0	0	0	3.48478	0	0	0	0	0	0
ama-miR396-3p	--	AAGCTCAAGAAAGCTGTGGGA	--	--	--	--	--	--	--	--	810.889	804.945	809.516	366.327	687.999	505.293	286.089	136.271	173.981	84.6685	141.867	167.414
aly-miR172e-3p	--	GAATCTTGATGATGCTGCAT	--	--	--	--	--	--	--	--	16.3266	13.3269	17.4465	8.1406	18.9793	10.4543	3.76432	0	0	0	0	0
ptc-miR396g-3p	--	CTCAAGAAAGCCGTGGGAAAA	--	--	--	--	--	--	--	--	13.6055	23.9884	34.8929	12.2109	0	10.4543	3.76432	5.45084	8.2848	0	5.25434	12.5561
gra-miR8710a	--	ATACATGAACTTTGGTCCAA	--	--	--	--	--	--	--	--	0	0	0	0	0	0	0	0	0	6.51296	0	0
csi-miR172b-5p	--	GCAGCATCATCAAGATTCACA	--	--	--	--	--	--	--	--	0	2.66538	6.97859	0	0	0	0	0	0	0	5.25434	0
osa-miR166g-3p	--	TCGGACCAGGCTTCATTCCTC	--	--	--	--	--	--	--	--	1580.96	1449.97	1674.86	960.591	1333.3	1073.31	391.49	119.918	128.414	78.1555	99.8324	150.673
han-miR3630-3p	--	TGTGGGAATCTCTCTGATGCTT	--	--	--	--	--	--	--	--	0	0	0	8.1406	4.74482	10.4543	3.76432	5.45084	4.1424	0	0	8.37072
mes-miR159c	--	ATTGGAGTGAAGGGAGCTCTG	--	--	--	--	--	--	--	--	21.7688	26.6538	20.9358	0	0	3.48478	11.293	5.45084	8.2848	6.51296	0	8.37072
bdi-miR166g-3p	--	TGTGGTGATCTCGGACCAGGC	--	--	--	--	--	--	--	--	0	0	3.48929	0	0	0	0	0	0	0	0	0
mtr-miR2111l	--	ATCCTTGGAATGCAGATTATC	--	--	--	--	--	--	--	--	0	0	0	8.1406	9.48965	3.48478	0	0	0	0	0	0
nta-miR6021	--	TTGGAAGAGGCTGCTATTGGA	--	--	--	--	--	--	--	--	0	2.66538	31.4036	0	0	0	60.2292	5.45084	0	0	5.25434	4.18536
ath-miR414	--	TCATCTTCATCATCATCGTCA	--	--	--	--	--	--	--	--	0	2.66538	0	0	0	0	0	0	0	0	0	0
lja-miR11077a-5p	--	AAATCGAGGAGTGAATTTGG	--	--	--	--	--	--	--	--	0	0	0	0	9.48965	0	0	0	0	0	0	0
mdm-miR858	--	TTCGTTGTCTGTTCGACCTGA	--	--	--	--	--	--	--	--	827.215	831.599	900.238	69.1951	156.579	104.543	22.5859	21.8034	20.712	26.0518	26.2717	37.6683
gma-miR319q	--	TGGACTGAAGGGAGCTCCTTC	--	--	--	--	--	--	--	--	661.228	740.976	628.073	97.6873	123.365	128.937	75.2865	43.6067	53.8512	19.5389	26.2717	41.8536
mtr-miR5298a	--	TGGATATGATATGAAGATGAAGAA	--	--	--	--	--	--	--	--	0	0	3.48929	0	0	3.48478	0	0	4.1424	0	0	0
vvi-miR3623-5p	--	TCACAAGTTCATCCAAGCACCA	--	--	--	--	--	--	--	--	0	0	0	0	4.74482	6.96956	0	0	4.1424	0	0	0
gma-miR5770b	--	TTAGGACTATGGTTTGGACAA	--	--	--	--	--	--	--	--	0	0	0	0	9.48965	0	0	0	0	0	0	0
sly-miR156e-5p	--	TGATAGAAGAGAGTGAGCAC	--	--	--	--	--	--	--	--	0	0	0	0	0	0	7.52865	0	0	19.5389	10.5087	20.9268
ath-miR167a-5p	--	TGAAGCTGCCAGCATGATCTA	--	--	--	--	--	--	--	--	8.16331	5.33076	13.9572	260.499	512.441	257.874	353.846	185.329	227.832	214.928	310.006	456.204
nta-miR6161c	--	AATATACTGGAGTTCGGTGCACCT	--	--	--	--	--	--	--	--	0	0	0	0	0	0	15.0573	0	0	0	0	0
tae-miR10518	--	AAGAGATTTTGAAGGGAT	--	--	--	--	--	--	--	--	0	0	0	0	0	6.96956	0	0	0	0	0	0
gma-miR482c-5p	--	ATTTGTGGGAATGGGCTGATTGG	--	--	--	--	--	--	--	--	0	0	0	0	0	0	0	0	0	0	0	4.18536
hbr-miR408a	--	AAGACTGGGAACAGGCAGAGCA	--	--	--	--	--	--	--	--	0	0	0	0	0	0	0	0	4.1424	0	0	0
nta-miR6161d	--	TGAACTCCAGCATATTATACT	--	--	--	--	--	--	--	--	0	0	3.48929	0	0	0	11.293	0	0	0	5.25434	0
bdi-miR319b-5p	--	AGAGCTCTCTTCAGTCCACTC	--	--	--	--	--	--	--	--	70.7487	79.9614	80.2537	16.2812	33.2138	17.4239	0	0	0	0	0	0
gra-miR8746	--	TCCATATTTCACTATCTCTTA	--	--	--	--	--	--	--	--	0	0	0	12.2109	0	0	0	0	0	0	0	0
lja-miR408	--	CAGGGAAGAGGCAGAGCATGG	--	--	--	--	--	--	--	--	8.16331	21.323	10.4679	8.1406	14.2345	6.96956	7.52865	10.9017	4.1424	0	10.5087	12.5561
mdm-miR169c	--	TAGCCAAGGATGACTTGCCCG	--	--	--	--	--	--	--	--	0	0	0	0	0	0	0	0	8.2848	0	0	0
stu-miR171b-5p	--	AGATATTGATGTGGCTCAATC	--	--	--	--	--	--	--	--	0	0	0	0	0	0	0	0	4.1424	0	0	0
csi-miR156e-3p	--	GCTCTCTGTGCTTCTGTCATCA	--	--	--	--	--	--	--	--	0	0	3.48929	0	0	0	3.76432	0	0	0	0	0
har-miR156c	--	TGACAGAAGAGAGGGAGCA	--	--	--	--	--	--	--	--	0	0	0	0	0	0	0	10.9017	0	0	0	25.1122
csi-miR399b-5p	--	AGGGCTTCTCTCCTTTGGCAG	--	--	--	--	--	--	--	--	29.9321	13.3269	10.4679	28.4921	18.9793	6.96956	33.8789	16.3525	20.712	254.005	373.058	661.287
vvi-miR396b	--	TTCCACAGCTTTCTTGAACT	--	--	--	--	--	--	--	--	4002.74	4176.65	3740.52	3537.09	5062.73	7565.46	745.336	610.494	766.344	494.985	488.653	539.912
mdm-miR167h	--	TGAAGCTGCCAGCATGATCTTA	--	--	--	--	--	--	--	--	84.3542	69.2999	80.2537	4241.25	5646.34	6073.97	3049.1	2262.1	2651.14	3132.73	3646.51	3967.72
bra-miR403-5p	--	TGTTTTGTGCGTGAATCTAATT	--	--	--	--	--	--	--	--	2.7211	0	0	0	0	0	0	0	0	0	0	0
mtr-miR172a	--	AGAATCCTGATGATGCTGCAG	--	--	--	--	--	--	--	--	0	0	3.48929	0	0	0	0	0	0	0	0	0
ptc-miR396g-5p	--	TTCCACGGCTTTCTTGAACTT	--	--	--	--	--	--	--	--	111.565	101.284	111.657	77.3357	118.621	198.633	30.1146	16.3525	20.712	19.5389	10.5087	16.7414
osa-miR171i-3p	--	GGATTGAGCCGCGTCAATATC	--	--	--	--	--	--	--	--	8.16331	5.33076	3.48929	28.4921	28.4689	55.7565	3.76432	5.45084	0	0	0	8.37072
zma-miR396g-5p	--	TCCCACAGCTTTATTGAACTG	--	--	--	--	--	--	--	--	2.7211	2.66538	0	0	0	0	0	0	0	0	0	4.18536
ghr-miR156c	--	TGTCAGAAGAGAGTGAGCAC	--	--	--	--	--	--	--	--	0	0	0	0	0	0	15.0573	5.45084	8.2848	0	47.289	25.1122
mtr-miR395a	--	ATGAAGTGTTTGGGGGAACTC	--	--	--	--	--	--	--	--	0	0	0	0	0	0	0	0	4.1424	0	0	0
vvi-miR2111-5p	--	TAATCTGCATCCTGAGGTCTA	--	--	--	--	--	--	--	--	0	0	0	0	0	6.96956	0	0	0	0	0	0
sof-miR159e	--	TTTGGATTGAAAGGAGCTCTT	--	--	--	--	--	--	--	--	65.3065	47.9768	31.4036	24.4218	52.1931	17.4239	52.7005	54.5084	53.8512	32.5648	15.763	66.9658
stu-miR156d-3p	--	GCTCTCTATGCTTCTGTCATCA	--	--	--	--	--	--	--	--	2.7211	0	6.97859	4.0703	4.74482	10.4543	60.2292	21.8034	24.8544	26.0518	36.7804	66.9658
zma-miR172a	--	AGAATCTTGATGATGCTGCA	--	--	--	--	--	--	--	--	2.7211	2.66538	0	0	0	0	3.76432	0	0	0	0	0
csi-miR166b-5p	--	GGAATGTTGTTTGGCTCGAGGG	--	--	--	--	--	--	--	--	8.16331	5.33076	3.48929	0	0	0	3.76432	0	4.1424	0	0	0
ata-miR169c-3p	--	GGCGGTCACCTTGGCTAGC	--	--	--	--	--	--	--	--	2.7211	0	0	0	0	0	0	0	0	0	0	0
stu-miR8016	--	ATTTTTGAATGGAAGGCCCATGTG	--	--	--	--	--	--	--	--	0	0	3.48929	0	0	0	0	0	0	0	0	0
gma-miR166j-3p	--	TCGGACCAGGCTTCATTCCCG	--	--	--	--	--	--	--	--	1434.02	1330.02	1423.63	907.677	1300.08	1052.4	199.509	168.976	178.123	97.6944	126.104	200.897
pab-miR11548	--	TGTAGTTTTCGCTGTCGGCCT	--	--	--	--	--	--	--	--	0	0	0	0	4.74482	0	0	0	0	0	0	0
nta-miR6020b	--	AAATGTTCTTCGAGTATCTTC	--	--	--	--	--	--	--	--	0	2.66538	6.97859	0	0	0	15.0573	0	0	0	0	0
vvi-miR166a	--	TCGGACCAGGCTTCATTCC	--	--	--	--	--	--	--	--	1559.19	1436.64	1563.2	952.451	1319.06	1048.92	154.337	87.2134	111.845	58.6166	89.3237	138.117
ptc-miR3627b	--	TGTCGCAGGAGAGATGGCGCTA	--	--	--	--	--	--	--	--	29.9321	23.9884	27.9143	12.2109	18.9793	24.3935	0	5.45084	8.2848	13.0259	0	4.18536
aly-miR3438-5p	--	TCAAGGATTAAGCTATGAAGC	--	--	--	--	--	--	--	--	0	0	0	0	0	0	0	0	0	0	0	4.18536
lja-miR11144-3p	--	GAACAGGGATAAAATGGACAATT	--	--	--	--	--	--	--	--	0	2.66538	0	0	0	0	0	0	0	0	0	0
gma-miR4414a-5p	--	AGCTGCTGACTCGTTGGCTC	--	--	--	--	--	--	--	--	394.56	354.496	425.694	0	47.4482	20.9087	3.76432	0	12.4272	0	0	0
ath-miR159b-5p	--	GAGCTCCTTGAAGTTCAATGG	--	--	--	--	--	--	--	--	103.402	79.9614	94.2109	16.2812	4.74482	6.96956	33.8789	5.45084	16.5696	32.5648	36.7804	92.0779
vvi-miR159a	--	CTTGGAGTGAAGGGAGCTCTC	--	--	--	--	--	--	--	--	2.7211	7.99614	3.48929	0	0	0	0	0	0	0	0	0
gma-miR5372	--	TTGTTCGATAAAACTGTTGTG	--	--	--	--	--	--	--	--	0	0	0	0	0	0	0	0	0	0	0	4.18536
vvi-miR169r	--	TGAGTCAAGGATGACTTGCCG	--	--	--	--	--	--	--	--	0	0	0	0	4.74482	0	0	0	0	0	0	12.5561
pab-miR395a	--	CAGAAGTGTTTGGGTGGACTC	--	--	--	--	--	--	--	--	0	2.66538	0	0	0	0	0	0	0	0	0	0
pde-miR159	--	TTTGGTTTGAAGGGAGCTCTA	--	--	--	--	--	--	--	--	81.6331	93.2883	97.7002	24.4218	33.2138	31.363	82.8151	49.0575	70.4208	65.1296	36.7804	54.4097
gma-miR171b-5p	--	ACGGCGTGATATTGGTACGGCTC	--	--	--	--	--	--	--	--	0	0	0	16.2812	0	3.48478	3.76432	5.45084	0	6.51296	10.5087	16.7414
bdi-miR7782-3p	--	ACCTGCTCTGATACCATGTTGTGA	--	--	--	--	--	--	--	--	5.44221	2.66538	3.48929	8.1406	4.74482	0	7.52865	0	4.1424	19.5389	10.5087	54.4097
gma-miR167k	--	TGAAGCTGCCAGCCTGATCTTA	--	--	--	--	--	--	--	--	0	0	0	12.2109	9.48965	10.4543	7.52865	0	8.2848	0	15.763	20.9268
ppt-miR167	--	GGAAGCTGCCAGCATGATCCT	--	--	--	--	--	--	--	--	0	0	3.48929	20.3515	37.9586	55.7565	60.2292	21.8034	16.5696	39.0778	36.7804	58.5951
sly-miR391	--	ACGCAGGAGAGATGATGCTGGA	--	--	--	--	--	--	--	--	0	0	0	0	0	0	3.76432	0	0	0	0	0
ath-miR396b-5p	--	TTCCACAGCTTTCTTGAACTT	--	--	--	--	--	--	--	--	4133.36	4285.93	3855.67	3671.41	5190.84	7757.12	752.865	659.552	791.198	553.602	525.434	556.653
osa-miR159c	--	ATTGGATTGAAGGGAGCTCCA	--	--	--	--	--	--	--	--	165.987	229.223	261.697	36.6327	52.1931	59.2413	218.331	103.566	140.842	117.233	136.613	179.971
ath-miR398a-3p	--	TGTGTTCTCAGGTCACCCCTT	--	--	--	--	--	--	--	--	0	5.33076	3.48929	0	9.48965	24.3935	26.3503	32.705	33.1392	13.0259	15.763	20.9268
stu-miR8022	--	TTTAAATGAGAATTTTGGACTATT	--	--	--	--	--	--	--	--	0	2.66538	0	0	0	0	0	0	0	0	0	0
csi-miR156g-3p	--	GCTCTCTATTCTTCTGTCATC	--	--	--	--	--	--	--	--	2.7211	0	0	0	0	0	15.0573	10.9017	24.8544	45.5907	73.5607	96.2633
gra-miR8674a	--	TTAGAAAGGGACCATGGATGATGT	--	--	--	--	--	--	--	--	0	0	0	4.0703	0	0	0	0	0	0	0	0
ahy-miR156a	--	TGACAGAAGAGAGAGAGCAC	--	--	--	--	--	--	--	--	2.7211	5.33076	0	150.601	223.007	174.239	146.809	65.4101	91.1328	117.233	141.867	376.683
osa-miR1862d	--	ACTAGGTTTGTTTATTTTGGGACG	--	--	--	--	--	--	--	--	0	0	0	0	0	0	3.76432	0	0	0	0	0
gma-miR5777	--	CTAGCAATAATGTTGGATGCAC	--	--	--	--	--	--	--	--	0	0	0	0	0	3.48478	0	0	0	0	0	0
stu-miR3627-5p	--	TCGCAGGAGAGATGGCACTTAG	--	--	--	--	--	--	--	--	0	0	3.48929	0	0	0	0	0	0	0	0	0
stu-miR164-3p	--	CATGTGCTCTAGCTCTCCAGC	--	--	--	--	--	--	--	--	13.6055	7.99614	6.97859	0	0	0	3.76432	0	0	0	0	0
csi-miR171b-5p	--	TGTGATATTGGTTCGGCTCATC	--	--	--	--	--	--	--	--	2.7211	10.6615	10.4679	12.2109	4.74482	24.3935	0	0	0	0	0	0
smo-miR1103-3p	--	TGGAAAAAGGAGGTGCATTCTTGT	--	--	--	--	--	--	--	--	0	0	0	0	0	0	0	0	0	0	0	4.18536
pab-miR319d	--	TTGGACTGAAGGGAGCGCCC	--	--	--	--	--	--	--	--	10.8844	18.6577	41.8715	8.1406	0	0	0	0	4.1424	0	5.25434	0
csi-miR399c-5p	--	GTGCAGTCCTCCTTTGGCGTG	--	--	--	--	--	--	--	--	0	0	0	0	0	0	0	0	0	0	26.2717	25.1122
hbr-miR482b	--	GAATGGGCGGTTTGGGAAAGA	--	--	--	--	--	--	--	--	0	0	0	0	0	0	0	0	0	0	0	4.18536
ath-miR447a-3p	--	TTGGGGACGAGATGTTTTGTTG	--	--	--	--	--	--	--	--	0	0	0	0	0	0	0	0	0	0	0	4.18536
sbi-miR6234a-3p	--	TTAGCGTCAAGAGACGAACACACT	--	--	--	--	--	--	--	--	0	0	0	0	0	3.48478	0	0	0	0	0	0
gra-miR166c	--	TATATGATCTCGGACCAGGCT	--	--	--	--	--	--	--	--	59.8643	53.3076	83.743	24.4218	52.1931	31.363	3.76432	0	0	0	0	4.18536
csi-miR393a	--	ATCCAAAGGGATCGCATTGATC	--	--	--	--	--	--	--	--	0	2.66538	0	4.0703	9.48965	10.4543	3.76432	0	0	0	0	0
pab-miR11421	--	ACTATTGTGAGCTTTGGTGCA	--	--	--	--	--	--	--	--	0	0	0	4.0703	0	0	0	0	0	0	0	0
aly-miR3437-3p	--	CGGTGGATCTTGTTTTTTGT	--	--	--	--	--	--	--	--	0	0	0	0	0	0	0	0	4.1424	0	0	0
gra-miR482	--	TCTTTCCAATTCCTCCCATTCC	--	--	--	--	--	--	--	--	5.44221	2.66538	3.48929	0	4.74482	10.4543	11.293	10.9017	8.2848	6.51296	0	16.7414
cpa-miR172a	--	GGGAATCTTGATGATGCTGCA	--	--	--	--	--	--	--	--	13.6055	7.99614	13.9572	8.1406	18.9793	6.96956	3.76432	0	0	0	0	0
pab-miR394a	--	CTGGCATTCTGTCCACCTCC	--	--	--	--	--	--	--	--	19.0477	34.6499	45.3608	0	18.9793	20.9087	11.293	10.9017	16.5696	0	0	4.18536
stu-miR396-3p	--	GTCCAAGAAAGCTGTGGGAAA	--	--	--	--	--	--	--	--	2.7211	0	6.97859	0	0	0	11.293	0	0	0	5.25434	0
rgl-miR5139	--	AAACCTGGCTCTGATACCA	--	--	--	--	--	--	--	--	13.6055	18.6577	38.3822	65.1248	71.1724	90.6043	41.4076	43.6067	24.8544	26.0518	42.0347	37.6683
mtr-miR7701-5p	--	ATTAAATGAATGAATCTAAAA	--	--	--	--	--	--	--	--	0	0	0	0	0	0	0	0	0	0	5.25434	0
osa-miR1863b.2	--	AGAGACTTGGCTGATGCATTACT	--	--	--	--	--	--	--	--	0	0	0	0	0	0	0	0	0	0	5.25434	0
osa-miR396a-3p	--	GTTCAATAAAGCTGTGGGAA	--	--	--	--	--	--	--	--	16.3266	21.323	13.9572	24.4218	28.4689	31.363	15.0573	0	4.1424	6.51296	5.25434	16.7414
ath-miR171a-3p	--	TGATTGAGCCGCGCCAATATC	--	--	--	--	--	--	--	--	0	0	0	0	0	3.48478	3.76432	0	4.1424	6.51296	10.5087	16.7414
sbi-miR166k	--	TCGGACCAGGCTTCATTCCT	--	--	--	--	--	--	--	--	1578.24	1449.97	1671.37	956.521	1333.3	1069.83	391.49	119.918	128.414	78.1555	99.8324	150.673
vvi-miR3636-3p	--	GTCTGTCGGAGAAGCAAGTCGGAG	--	--	--	--	--	--	--	--	0	0	0	0	0	3.48478	0	0	0	0	0	0
nta-miR6024	--	TTTTAGCCAGAGTTGTTTTCCC	--	--	--	--	--	--	--	--	0	0	0	0	0	0	3.76432	0	0	0	0	0
aqc-miR171f	--	TAATTGAGCCGTGCCAATATC	--	--	--	--	--	--	--	--	19.0477	13.3269	13.9572	8.1406	18.9793	10.4543	3.76432	0	4.1424	0	0	0
mes-miR166i	--	TTGGACCAGGCTTCATTCCCC	--	--	--	--	--	--	--	--	10.8844	10.6615	13.9572	52.9139	42.7034	52.2717	26.3503	5.45084	24.8544	0	21.0173	75.3365
ath-miR167c-5p	--	TAAGCTGCCAGCATGATCTTG	--	--	--	--	--	--	--	--	0	2.66538	0	4.0703	4.74482	6.96956	11.293	5.45084	8.2848	13.0259	10.5087	12.5561
bdi-miR399a	--	TGCCAAAGGAGAATTACCCTG	--	--	--	--	--	--	--	--	2.7211	0	0	0	0	0	0	0	0	0	0	0
pab-miR399a	--	CGCCAAAGGAGAGTTGCTCAG	--	--	--	--	--	--	--	--	0	0	0	0	0	0	0	0	0	0	5.25434	0
mes-miR535d	--	TTGACGACGAGAGAGAGCACG	--	--	--	--	--	--	--	--	0	0	0	0	0	0	3.76432	0	0	0	0	79.5219
ath-miR319a	--	TTGGACTGAAGGGAGCTCCCT	--	--	--	--	--	--	--	--	3844.92	4211.3	4012.69	525.069	906.261	717.865	165.63	87.2134	124.272	26.0518	47.289	50.2243
mtr-miR156j	--	TGACAGAAGAGGGTGAGCAC	--	--	--	--	--	--	--	--	0	0	0	0	0	0	82.8151	21.8034	49.7088	65.1296	52.5434	209.268
ath-miR472-3p	--	TTTTTCCTACTCCGCCCATACC	--	--	--	--	--	--	--	--	13.6055	31.9846	10.4679	4.0703	23.7241	3.48478	3.76432	16.3525	0	13.0259	10.5087	8.37072
vvi-miR160a	--	TGCCTGGCTCCCTGAATGCCATC	--	--	--	--	--	--	--	--	43.5377	37.3153	27.9143	16.2812	28.4689	10.4543	45.1719	21.8034	20.712	19.5389	15.763	20.9268
stu-miR482b-3p	--	TTACCGATTCCCCCCATTCCAA	--	--	--	--	--	--	--	--	8.16331	0	6.97859	4.0703	9.48965	3.48478	3.76432	0	4.1424	0	5.25434	0
gma-miR9735	--	TACGGCTTAAGTTCAACTTTGGAG	--	--	--	--	--	--	--	--	0	2.66538	0	0	0	0	0	0	0	0	0	0
stu-miR482d-3p	--	TCTTGCCTACACCGCCCATGCC	--	--	--	--	--	--	--	--	5.44221	2.66538	0	0	0	0	3.76432	0	0	0	0	0
stu-miR171b-3p	--	TTGAGCCGCGTCAATATCTCT	--	--	--	--	--	--	--	--	8.16331	5.33076	3.48929	28.4921	23.7241	52.2717	3.76432	5.45084	0	0	0	8.37072
mes-miR319f	--	ATTGGACTGAAGGGAGCTCC	--	--	--	--	--	--	--	--	389.118	439.788	376.844	69.1951	90.1516	104.543	33.8789	10.9017	20.712	6.51296	10.5087	12.5561
ath-miR156a-3p	--	GCTCACTGCTCTTTCTGTCAGA	--	--	--	--	--	--	--	--	0	0	0	4.0703	0	0	109.165	92.6643	103.56	201.902	304.751	460.39
gma-miR5368	--	GGACAGTCTCAGGTAGACA	--	--	--	--	--	--	--	--	2.7211	2.66538	3.48929	0	0	6.96956	0	5.45084	0	0	21.0173	4.18536
bna-miR162a	--	TCGATAAACCTGTGCATCCAG	--	--	--	--	--	--	--	--	5.44221	5.33076	3.48929	0	0	0	3.76432	0	0	0	0	0
zma-miR319a-5p	--	GAGCTCTCTTCAGTCCACTC	--	--	--	--	--	--	--	--	70.7487	79.9614	80.2537	16.2812	33.2138	17.4239	0	0	0	0	0	0
zma-miR171f-5p	--	CGATGTTGGCATGGCTCAATC	--	--	--	--	--	--	--	--	0	0	0	0	4.74482	0	0	0	0	0	0	0
bdi-miR845	--	TGCTCTGATACCAATTGTTGG	--	--	--	--	--	--	--	--	2.7211	2.66538	0	4.0703	0	6.96956	0	10.9017	0	6.51296	0	16.7414
aly-miR837-3p	--	AAACGAACAAGAAACTGATGA	--	--	--	--	--	--	--	--	0	0	0	0	0	3.48478	0	0	0	0	0	0
pab-miR319j	--	CTTGGCCTGAAGGGAGCTCC	--	--	--	--	--	--	--	--	2.7211	0	0	0	0	0	0	0	0	0	0	0
gma-miR159e-5p	--	GAGCTCCTTGAAGTCCAATT	--	--	--	--	--	--	--	--	144.218	135.934	132.593	20.3515	14.2345	17.4239	45.1719	10.9017	24.8544	39.0778	47.289	100.449
ghr-miR482a	--	TCTTTCCTACTCCTCCCATACC	--	--	--	--	--	--	--	--	2.7211	0	0	0	0	0	0	0	4.1424	0	0	0
csi-miR403b-5p	--	AGTTTGTGCGTGAATCTAACC	--	--	--	--	--	--	--	--	8.16331	10.6615	13.9572	12.2109	23.7241	6.96956	7.52865	0	0	13.0259	5.25434	16.7414
gma-miR169s-3p	--	CGGCAAGTAATCTTTGGCTGC	--	--	--	--	--	--	--	--	0	0	0	4.0703	0	0	0	0	0	0	0	0
ath-miR319c	--	TTGGACTGAAGGGAGCTCCTT	--	--	--	--	--	--	--	--	609.527	671.676	561.776	89.5466	118.621	118.483	75.2865	38.1559	62.136	19.5389	36.7804	50.2243
gma-miR9729	--	GTAATGAGTAGAAACATTTAGAAG	--	--	--	--	--	--	--	--	0	2.66538	0	0	0	0	0	0	0	0	0	0
pab-miR11554	--	TTAAAGATTCTGCAGCAAACT	--	--	--	--	--	--	--	--	0	0	0	4.0703	0	0	0	0	0	0	0	0
lja-miR168-3p	--	TCCCGCCTTGCATCAACTGAAT	--	--	--	--	--	--	--	--	81.6331	109.281	104.679	52.9139	56.9379	66.2109	150.573	54.5084	53.8512	58.6166	115.595	175.785
stu-miR408a-3p	--	TGCACAGCCTCTTCCCTGGTT	--	--	--	--	--	--	--	--	0	0	0	0	0	3.48478	0	0	0	0	0	0
cme-miR530b	--	TGCATTTGCACCTACACCTT	--	--	--	--	--	--	--	--	0	0	3.48929	0	0	0	0	0	0	0	0	0
csi-miR159b-5p	--	AGCTGCCGACTCATTCATTCA	--	--	--	--	--	--	--	--	35.3743	63.9691	24.4251	12.2109	56.9379	38.3326	18.8216	0	12.4272	6.51296	10.5087	0
smo-miR171b	--	TGAGCCGTGCCAATATCACAT	--	--	--	--	--	--	--	--	138.776	111.946	94.2109	52.9139	90.1516	48.7869	30.1146	21.8034	33.1392	6.51296	10.5087	12.5561
stu-miR8036-3p	--	TATGTCTTTCCGATGCCTCCCA	--	--	--	--	--	--	--	--	0	0	13.9572	0	0	0	33.8789	0	4.1424	0	5.25434	0
aly-miR390b-3p	--	CGCTATCCATCCTGAGTTCCA	--	--	--	--	--	--	--	--	0	0	0	0	0	0	3.76432	0	0	0	0	0
nta-miR397	--	ATTGAGTGCAGCGTTGATGT	--	--	--	--	--	--	--	--	0	0	0	0	0	0	0	0	0	0	0	4.18536
pab-miR11405	--	TTGACCAAGTTGGAGATGATC	--	--	--	--	--	--	--	--	0	0	0	0	0	6.96956	0	0	0	0	0	0
lus-miR159b	--	TTTGGATTGAAGGGAGCTCTC	--	--	--	--	--	--	--	--	5009.55	4994.92	4947.82	1790.93	2282.26	1839.96	3301.31	1989.56	2485.44	2572.62	2705.98	3871.46
ath-miR165a-5p	--	GGAATGTTGTCTGGATCGAGG	--	--	--	--	--	--	--	--	0	2.66538	0	0	0	0	3.76432	0	4.1424	0	0	4.18536
ppt-miR160b	--	CGCCTGGCTCCCTGTATGCCA	--	--	--	--	--	--	--	--	0	5.33076	0	8.1406	4.74482	10.4543	3.76432	0	0	0	5.25434	0
bdi-miR159a-3p	--	CTTGGATTGAAGGGAGCTCT	--	--	--	--	--	--	--	--	1687.08	1964.39	1646.95	976.873	1655.94	1160.43	1223.41	588.691	807.768	240.98	320.515	460.39
ptc-miR478a	--	TGACGTGTCTTCTATTTTTAGGGA	--	--	--	--	--	--	--	--	0	0	0	0	0	0	7.52865	0	0	0	5.25434	0
bdi-miR7753-5p	--	ATGTCTTCTTCCTTGCTCATC	--	--	--	--	--	--	--	--	0	0	0	0	4.74482	0	0	0	0	0	0	0
mdm-miR319b-5p	--	GAGCTTTCTTCAGTCCACTC	--	--	--	--	--	--	--	--	0	0	3.48929	8.1406	9.48965	6.96956	0	0	0	0	0	0
han-miR160a	--	TGCTCGGCTCCCTGTATGCCA	--	--	--	--	--	--	--	--	0	0	0	0	0	0	0	0	0	0	0	4.18536
cme-miR169t	--	TGAGCCAAGAATGACTTGCCGGC	--	--	--	--	--	--	--	--	2.7211	2.66538	3.48929	0	0	0	0	0	0	0	0	0
mtr-miR393b-3p	--	TTTGGGATCATGCTATCCCTT	--	--	--	--	--	--	--	--	0	2.66538	3.48929	12.2109	14.2345	13.9391	7.52865	0	0	0	0	0
tcc-miR172d	--	AGAATCCTGATGATGCTGCAT	--	--	--	--	--	--	--	--	2.7211	0	0	0	0	0	0	0	0	0	0	0
ccl-miR167a	--	TGAAGCTGCCAGCATGATCTGA	--	--	--	--	--	--	--	--	19.0477	18.6577	27.9143	1754.3	2320.22	1996.78	937.316	594.141	787.056	1296.08	1444.94	1858.3
aly-miR166g-5p	--	GGAATGTTGTTTGGCTCGAGG	--	--	--	--	--	--	--	--	8.16331	5.33076	3.48929	0	0	3.48478	3.76432	0	4.1424	0	0	0
pab-miR166c	--	CCGGACCAGGCTTCATCCCCT	--	--	--	--	--	--	--	--	5.44221	5.33076	3.48929	8.1406	14.2345	24.3935	18.8216	27.2542	20.712	19.5389	5.25434	4.18536
ppe-miR5225-5p	--	TCTGTCGTAGGAGAGATGGCGC	--	--	--	--	--	--	--	--	5.44221	5.33076	3.48929	36.6327	9.48965	10.4543	0	0	0	0	0	0
bra-miR9563b-3p	--	AAATTAAGAGATGAATTCTTAC	--	--	--	--	--	--	--	--	0	2.66538	0	0	0	0	0	0	0	0	0	0
ath-miR156i	--	TGACAGAAGAGAGAGAGCAG	--	--	--	--	--	--	--	--	0	0	0	0	0	0	3.76432	0	0	0	0	8.37072
ata-miR167d-3p	--	AGGTCATGTGGCAGCTTCATT	--	--	--	--	--	--	--	--	0	0	0	4.0703	14.2345	10.4543	15.0573	5.45084	8.2848	6.51296	0	8.37072
osa-miR5072	--	CGATTCCCCAGCGGAGTCGCCA	--	--	--	--	--	--	--	--	2.7211	0	3.48929	16.2812	9.48965	6.96956	0	0	0	0	0	4.18536
mdm-miR3627a	--	TCGCAGGAGAGATGGCACTA	--	--	--	--	--	--	--	--	8.16331	0	0	4.0703	0	6.96956	0	0	0	0	0	4.18536
ptc-miR171c	--	AGATTGAGCCGCGCCAATATC	--	--	--	--	--	--	--	--	2.7211	2.66538	0	16.2812	33.2138	31.363	11.293	5.45084	4.1424	0	0	4.18536
gma-miR4372b	--	TAATAAAATCGTGACATGTAAC	--	--	--	--	--	--	--	--	0	2.66538	0	0	0	3.48478	0	0	0	0	0	0
mtr-miR5248	--	TTTTTAGTTGGCATGCATTCA	--	--	--	--	--	--	--	--	43.5377	34.6499	20.9358	36.6327	104.386	34.8478	52.7005	5.45084	16.5696	45.5907	36.7804	83.7072
ath-miR396b-3p	--	GCTCAAGAAAGCTGTGGGAAA	--	--	--	--	--	--	--	--	808.168	802.279	813.005	370.398	683.255	505.293	286.089	136.271	173.981	84.6685	141.867	167.414
ptc-miR167f-5p	--	TGAAGCTGCCAGCATGATCTT	--	--	--	--	--	--	--	--	81.6331	69.2999	73.2752	4147.64	5570.42	5948.52	2943.7	2076.77	2502.01	2989.45	3541.42	3946.8
zma-miR159h-3p	--	TTTGGAGTGAAGGGAGCTCTG	--	--	--	--	--	--	--	--	8.16331	13.3269	0	0	9.48965	3.48478	15.0573	0	8.2848	13.0259	0	4.18536
pde-miR396	--	TCCCACGGCTTTCTTGAACTT	--	--	--	--	--	--	--	--	10.8844	13.3269	13.9572	16.2812	18.9793	20.9087	0	0	0	0	0	0
nta-miR6153	--	TAGGACCATATTCACTATTTG	--	--	--	--	--	--	--	--	0	2.66538	55.8287	0	0	0	60.2292	0	0	13.0259	5.25434	12.5561
ath-miR160a-5p	--	TGCCTGGCTCCCTGTATGCCA	--	--	--	--	--	--	--	--	21.7688	15.9923	13.9572	69.1951	94.8965	73.1804	37.6432	21.8034	24.8544	13.0259	21.0173	29.2975
bna-miR168b	--	TCGCTTGGTGCAGGTCGAGAA	--	--	--	--	--	--	--	--	0	2.66538	3.48929	4.0703	0	3.48478	0	0	0	0	10.5087	4.18536
mtr-miR5264	--	TTGATCAAGGACTTTGCATC	--	--	--	--	--	--	--	--	0	0	0	0	9.48965	0	0	0	0	0	0	0
ath-miR390b-3p	--	CGCTATCCATCCTGAGTTCC	--	--	--	--	--	--	--	--	0	0	0	0	0	0	3.76432	0	0	0	0	0
hbr-miR6482	--	CAGGAACTGGTATCAACCCAGC	--	--	--	--	--	--	--	--	0	2.66538	6.97859	0	4.74482	6.96956	0	5.45084	4.1424	0	0	4.18536
stu-miR8051-5p	--	TAGTATGGTAGAAAGATTCA	--	--	--	--	--	--	--	--	0	0	0	32.5624	33.2138	38.3326	0	0	0	6.51296	21.0173	8.37072
osa-miR166k-3p	--	TCGGACCAGGCTTCAATCCCT	--	--	--	--	--	--	--	--	0	0	0	0	4.74482	0	0	0	0	0	0	4.18536
nta-miR479a	--	CGTGATATTGGTTTGGCTCATC	--	--	--	--	--	--	--	--	0	0	6.97859	4.0703	0	10.4543	18.8216	0	8.2848	6.51296	0	0
mes-miR159a-5p	--	AGCTGCTGAGCTATGGATCCC	--	--	--	--	--	--	--	--	797.283	820.937	997.938	557.631	654.786	428.628	824.387	403.362	509.515	208.415	373.058	560.838
atr-miR398	--	TGTGTTCCCAGGTCGCCCCTG	--	--	--	--	--	--	--	--	2.7211	0	0	12.2109	0	0	37.6432	10.9017	20.712	0	5.25434	0
ghr-miR7509	--	TCAAAAGCACTTTTTGACAGCAAT	--	--	--	--	--	--	--	--	0	0	0	0	0	0	0	0	0	0	0	4.18536
ppe-miR482b-3p	--	CTTCCCAAACCTCCCATTCCTA	--	--	--	--	--	--	--	--	2.7211	2.66538	0	8.1406	9.48965	10.4543	0	5.45084	0	13.0259	0	0
ppe-miR399b	--	TCTGCCAAAGGAGAATTGCCC	--	--	--	--	--	--	--	--	13.6055	10.6615	6.97859	4.0703	14.2345	13.9391	15.0573	10.9017	12.4272	32.5648	26.2717	25.1122
pta-miR319	--	TTGGACTGAAGGGAGCTCC	--	--	--	--	--	--	--	--	544.221	700.995	474.544	81.406	166.069	160.3	37.6432	10.9017	33.1392	13.0259	15.763	20.9268
aqc-miR482a	--	TCTTGCCGACTCCTCCCATACC	--	--	--	--	--	--	--	--	2.7211	2.66538	0	0	0	6.96956	0	0	8.2848	0	0	4.18536
osa-miR166d-5p	--	GGAATGTTGTCTGGCTCGAGG	--	--	--	--	--	--	--	--	446.261	343.834	366.376	195.375	180.303	240.45	350.082	212.583	227.832	371.239	493.908	966.818
csi-miR167c-3p	--	AGGTCATCTTGCAGCTTCAAT	--	--	--	--	--	--	--	--	5.44221	0	3.48929	4.0703	4.74482	3.48478	18.8216	54.5084	33.1392	19.5389	57.7977	46.039
ath-miR858a	--	TTTCGTTGTCTGTTCGACCTT	--	--	--	--	--	--	--	--	7828.61	8206.71	8897.7	716.373	1319.06	864.226	199.509	103.566	161.554	169.337	204.919	238.566
stu-miR319-3p	--	TTGGACTGAAGGGTTCCCTTC	--	--	--	--	--	--	--	--	2.7211	0	0	0	0	0	0	0	4.1424	0	0	0
gma-miR156z	--	ATTGGAGTGAAGGGAGCT	--	--	--	--	--	--	--	--	0	0	3.48929	0	0	0	0	0	0	0	0	0
mtr-miR156g-5p	--	TTGACAGAAGATAGAGGGCAC	--	--	--	--	--	--	--	--	0	0	0	0	4.74482	0	0	0	0	0	5.25434	16.7414
osa-miR1871	--	ATGGCTCTGATATCATGTTGGTTT	--	--	--	--	--	--	--	--	51.701	53.3076	76.7644	48.8436	37.9586	31.363	45.1719	21.8034	28.9968	71.6426	63.052	113.005
nta-miR6025a	--	TACCAACAATTGAGATAACATC	--	--	--	--	--	--	--	--	0	0	3.48929	0	0	0	18.8216	0	4.1424	0	0	0
ath-miR164c-5p	--	TGGAGAAGCAGGGCACGTGCG	--	--	--	--	--	--	--	--	70.7487	61.3037	55.8287	44.7733	75.9172	76.6652	15.0573	5.45084	4.1424	0	0	4.18536
ath-miR5632-3p	--	TTGGATTTATAGTTGGATAAG	--	--	--	--	--	--	--	--	0	0	0	0	0	0	0	0	0	0	5.25434	0
osa-miR1861a	--	TGATCTTGAGGCAGAAACTGAG	--	--	--	--	--	--	--	--	2.7211	2.66538	13.9572	0	14.2345	0	3.76432	0	12.4272	0	0	0
aly-miR845b-3p	--	TCGCTCTGATACCAAATGATG	--	--	--	--	--	--	--	--	0	0	0	0	0	0	0	0	4.1424	0	0	0
nta-miR168a	--	TCGCTTGGTGCAGGTCGGGAC	--	--	--	--	--	--	--	--	40.8165	34.6499	80.2537	44.7733	52.1931	52.2717	105.401	10.9017	8.2848	6.51296	15.763	20.9268
aly-miR169c-3p	--	GGCAAGTCATCTCTGGCTATG	--	--	--	--	--	--	--	--	5.44221	2.66538	0	0	0	0	0	0	4.1424	0	0	0
bdi-miR7783-3p	--	AGCTCTGATACCATGTGGATGAGA	--	--	--	--	--	--	--	--	8.16331	10.6615	3.48929	0	0	0	0	0	0	0	5.25434	4.18536
osa-miR166b-5p	--	GGAATGTTGTCTGGCTCGGGG	--	--	--	--	--	--	--	--	13.6055	10.6615	20.9358	12.2109	9.48965	3.48478	33.8789	5.45084	8.2848	26.0518	73.5607	66.9658
gra-miR7502e	--	TTAACGGTAGAAATGGATGAA	--	--	--	--	--	--	--	--	0	0	0	0	4.74482	0	0	0	0	0	0	0
mtr-miR5208a	--	AACATGGATGTTGTGAGTTTGTT	--	--	--	--	--	--	--	--	0	0	0	4.0703	9.48965	0	0	0	0	0	0	0
mdm-miR171o	--	TGGGATGTTGGTATGGTTCAA	--	--	--	--	--	--	--	--	13.6055	10.6615	13.9572	4.0703	9.48965	3.48478	11.293	5.45084	0	6.51296	5.25434	4.18536
ama-miR156	--	CTGACAGAAGAGAGTGAGCAC	--	--	--	--	--	--	--	--	0	0	0	4.0703	4.74482	3.48478	470.54	168.976	240.259	234.467	394.075	1042.15
gra-miR166d	--	TGATGGGAATGTTGTTTGGCT	--	--	--	--	--	--	--	--	8.16331	5.33076	3.48929	0	0	0	3.76432	0	4.1424	0	0	0
ppt-miR894	--	CGTTTCACGTCGGGTTCACC	--	--	--	--	--	--	--	--	780.957	639.691	694.369	1046.07	1494.62	1446.18	654.992	397.911	414.24	358.213	562.214	1167.72
ath-miR397a	--	TCATTGAGTGCAGCGTTGATG	--	--	--	--	--	--	--	--	0	0	0	0	0	0	0	0	0	0	0	4.18536
ptc-miR7823	--	TTGCATGCATGAACTTGAAAT	--	--	--	--	--	--	--	--	0	5.33076	0	0	0	0	0	0	0	0	0	0
pab-miR3699	--	GACAGAAGATAGACTTTGGTC	--	--	--	--	--	--	--	--	0	0	0	0	0	0	0	0	4.1424	0	0	8.37072
ptc-miR160h	--	TGCCTGGCTCCCTGCATGCCA	--	--	--	--	--	--	--	--	0	0	0	0	0	3.48478	0	0	0	0	0	0
ptc-miR167h-5p	--	TGAAGCTGCCAACATGATCTG	--	--	--	--	--	--	--	--	2.7211	0	0	12.2109	18.9793	24.3935	11.293	10.9017	12.4272	6.51296	26.2717	37.6683
atr-miR390.1	--	TAAAGCTCAGGAGGGATAGCG	--	--	--	--	--	--	--	--	51.701	50.6422	45.3608	69.1951	94.8965	80.15	33.8789	16.3525	24.8544	0	10.5087	8.37072
gma-miR319p	--	TTTTGGACTGAAGGGAGCTCC	--	--	--	--	--	--	--	--	370.07	423.795	355.908	69.1951	85.4068	97.5739	33.8789	10.9017	28.9968	6.51296	21.0173	20.9268
ppe-miR482a-3p	--	TTTCCGAAACCTCCCATTCCAA	--	--	--	--	--	--	--	--	0	5.33076	0	0	0	0	3.76432	0	0	0	5.25434	4.18536
ath-miR396a-5p	--	TTCCACAGCTTTCTTGAACTG	--	--	--	--	--	--	--	--	968.713	882.241	823.473	923.959	1485.13	1777.24	252.21	223.484	223.69	162.824	173.393	205.083
nta-miR6151f	--	TGAGTGTGAGGCATTGGATTGA	--	--	--	--	--	--	--	--	0	0	0	0	0	0	3.76432	0	0	0	0	0
gma-miR4383	--	TATTGGATCTCAGTTGAACCGGTC	--	--	--	--	--	--	--	--	0	0	0	0	4.74482	0	0	0	0	0	0	0
osa-miR159e	--	ATTGGATTGAAGGGAGCTCCT	--	--	--	--	--	--	--	--	51.701	77.296	87.2323	8.1406	9.48965	6.96956	67.7578	27.2542	45.5664	32.5648	52.5434	83.7072
cme-miR168	--	TCGCTTGGTGCAGGTCGGGA	--	--	--	--	--	--	--	--	130.613	114.611	132.593	105.828	132.855	128.937	71.5221	38.1559	57.9936	19.5389	57.7977	54.4097
gma-miR2111a	--	GTCCTTGGGATGCAGATTACG	--	--	--	--	--	--	--	--	0	2.66538	0	0	0	3.48478	0	0	8.2848	0	0	0
mes-miR530b	--	TGCATTTGCACCTGCACCTTA	--	--	--	--	--	--	--	--	16.3266	13.3269	17.4465	0	0	0	0	0	0	0	0	0
vvi-miR399g	--	TGCCAAAGGAGATTTGCCCCT	--	--	--	--	--	--	--	--	0	0	0	0	0	0	0	0	0	6.51296	0	0
stu-miR530	--	TCTGCATTTGCACCTGCACCT	--	--	--	--	--	--	--	--	16.3266	13.3269	17.4465	0	0	0	0	0	0	0	0	0
mdm-miR391	--	TACGCAGGAGAGATGACGCCG	--	--	--	--	--	--	--	--	8.16331	10.6615	3.48929	0	0	3.48478	0	0	0	0	0	0
cca-miR6103-5p	--	TGTCTAAGACAACTCCTTGGA	--	--	--	--	--	--	--	--	0	0	0	0	0	0	0	0	0	0	0	8.37072
vvi-miR394a	--	TTGGCATTCTGTCCACCTCCAT	--	--	--	--	--	--	--	--	949.665	1068.82	1113.08	329.694	669.02	536.656	444.19	272.542	306.538	84.6685	141.867	196.712
ppe-miR393a	--	CATCCAAAGGGATCGCATTGA	--	--	--	--	--	--	--	--	0	2.66538	0	4.0703	9.48965	10.4543	3.76432	0	0	0	0	0
cpa-miR8155	--	TAACCTGGCTCTGATACCA	--	--	--	--	--	--	--	--	0	0	3.48929	0	4.74482	0	0	0	0	0	0	0
vun-miR319b	--	CTTGGACTGAAGGGAGCTCCT	--	--	--	--	--	--	--	--	696.602	780.956	659.476	101.758	128.11	135.906	79.0508	43.6067	57.9936	19.5389	26.2717	41.8536
mes-miR482c	--	TTTTCCCAAGACCTCCCATACC	--	--	--	--	--	--	--	--	0	2.66538	3.48929	0	0	3.48478	3.76432	0	0	6.51296	15.763	100.449
ppt-miR166m	--	TCGGACCAGGCATCATTCCTT	--	--	--	--	--	--	--	--	2.7211	0	3.48929	0	0	0	0	0	0	0	0	0
hvu-miR6190	--	CGAGGAAAGGAAGAAGCCATG	--	--	--	--	--	--	--	--	0	0	0	0	0	0	0	5.45084	0	0	0	0
osa-miR408-3p	--	CTGCACTGCCTCTTCCCTGGC	--	--	--	--	--	--	--	--	0	0	17.4465	0	0	0	26.3503	0	0	0	0	0
hbr-miR9386	--	TTTGCAGTTCGAAAGTGGAAGC	--	--	--	--	--	--	--	--	78.912	55.973	150.04	0	0	10.4543	86.5794	130.82	91.1328	247.493	352.041	9852.34
osa-miR166a-5p	--	GGAATGTTGTCTGGTTCAAGG	--	--	--	--	--	--	--	--	0	0	0	0	4.74482	0	0	0	0	0	0	0
gma-miR390a-3p	--	CGCTATCCATCCTGAGTTTC	--	--	--	--	--	--	--	--	70.7487	55.973	59.318	36.6327	47.4482	48.7869	7.52865	10.9017	8.2848	6.51296	10.5087	4.18536
pab-miR156ab	--	TTGACAGGAGATAGAGAGCAC	--	--	--	--	--	--	--	--	0	0	0	0	0	0	3.76432	10.9017	0	0	0	0
gma-miR160a-3p	--	GCGTATGAGGAGCCAAGCATA	--	--	--	--	--	--	--	--	13.6055	13.3269	10.4679	12.2109	18.9793	13.9391	18.8216	10.9017	12.4272	19.5389	15.763	33.4829
ppe-miR8126-3p	--	TTCAGTATTTTGACTCAGAA	--	--	--	--	--	--	--	--	0	0	0	0	0	0	0	0	0	0	5.25434	0
osa-miR820a	--	TCGGCCTCGTGGATGGACCAG	--	--	--	--	--	--	--	--	0	0	0	0	0	0	0	0	0	0	0	4.18536
hbr-miR6485	--	TAGGATGTAGAAGAGCATAA	--	--	--	--	--	--	--	--	0	0	10.4679	24.4218	4.74482	6.96956	0	0	0	0	0	0
sly-miR171d	--	TTGAGCCGCGCCAATATCAC	--	--	--	--	--	--	--	--	0	2.66538	0	12.2109	33.2138	27.8783	11.293	5.45084	4.1424	0	0	4.18536
hvu-miR6191	--	TAGATTTGTCTAGATATGAA	--	--	--	--	--	--	--	--	0	2.66538	0	0	0	0	0	0	0	0	0	0
gma-miR1511	--	AACCAGGCTCTGATACCATG	--	--	--	--	--	--	--	--	16.3266	15.9923	17.4465	4.0703	9.48965	3.48478	11.293	5.45084	8.2848	6.51296	26.2717	41.8536
ppt-miR395	--	CTGAAGCGTTTGGGGGAAGG	--	--	--	--	--	--	--	--	0	0	0	0	0	0	0	0	0	0	0	4.18536
nta-miR6161a	--	GCTGGACCGGTATACTTTGCTGAC	--	--	--	--	--	--	--	--	0	5.33076	17.4465	0	0	0	15.0573	0	0	0	0	0
smo-miR1097	--	TAGCCATTGTTGTTGTTGGAA	--	--	--	--	--	--	--	--	0	0	0	0	0	3.48478	0	0	0	0	0	0
stu-miR156f-3p	--	CTCACTTCTCTTTCTGTCAATC	--	--	--	--	--	--	--	--	0	0	0	0	0	0	37.6432	21.8034	12.4272	52.1037	52.5434	96.2633
mes-miR535b	--	TGACAACGAGAGAGAGCACGG	--	--	--	--	--	--	--	--	0	0	0	0	0	0	0	0	0	0	0	4.18536
gra-miR8660	--	ACGAAAAATTAAATGGAGGGCTA	--	--	--	--	--	--	--	--	0	2.66538	0	0	0	0	0	0	0	0	0	0
ath-miR168a-3p	--	CCCGCCTTGCATCAACTGAAT	--	--	--	--	--	--	--	--	81.6331	109.281	104.679	52.9139	61.6827	66.2109	150.573	49.0575	53.8512	58.6166	120.85	175.785
mtr-miR2673a	--	CCTCTTCCTCTTCCTCTTCCAC	--	--	--	--	--	--	--	--	2.7211	0	0	0	0	0	0	0	0	0	0	0
aau-miR168	--	ATTCAGTTGATGCAAGGCGGGATC	--	--	--	--	--	--	--	--	0	0	3.48929	0	4.74482	0	0	0	0	0	0	0
lja-miR168-5p	--	TCGCTTGGTGCAGGTCGGGAAC	--	--	--	--	--	--	--	--	133.334	114.611	132.593	105.828	132.855	128.937	71.5221	38.1559	57.9936	26.0518	57.7977	54.4097
sly-miR10532	--	AAGTGTGTCTCTGAGATTTCGGGC	--	--	--	--	--	--	--	--	2.7211	7.99614	0	0	0	0	0	0	24.8544	0	0	0
gma-miR1520r	--	TGTCACATCCTGGTTGGACATGAA	--	--	--	--	--	--	--	--	0	0	0	0	4.74482	0	0	0	0	0	0	0
vvi-miR2950-3p	--	TGGTGTGCACGGGATGGAATA	--	--	--	--	--	--	--	--	51.701	42.6461	24.4251	44.7733	14.2345	24.3935	0	0	0	0	0	0
mtr-miR166b	--	TCGGACCAGGCTTCATTCCTA	--	--	--	--	--	--	--	--	1638.1	1473.96	1577.16	952.451	1309.57	1062.86	191.98	98.1151	111.845	58.6166	89.3237	138.117
osa-miR1438	--	AGGGTAATTTTATCATTTTTAA	--	--	--	--	--	--	--	--	0	0	0	0	0	3.48478	0	0	0	0	0	0
lus-miR172j	--	GCAGCATCATCAAGATTCCCA	--	--	--	--	--	--	--	--	0	0	0	0	0	3.48478	0	0	0	0	0	0
ath-miR159b-3p	--	TTTGGATTGAAGGGAGCTCTT	--	--	--	--	--	--	--	--	6468.06	6202.34	6165.58	2283.44	2960.77	2327.83	4317.68	2649.11	3210.36	3341.15	3389.05	4629.01
sly-miR168a-3p	--	CCTGCCTTGCATCAACTGAAT	--	--	--	--	--	--	--	--	0	0	3.48929	4.0703	0	0	3.76432	0	0	0	0	4.18536
ppe-miR858	--	CTCGTTGTCTGTTCGACCTTG	--	--	--	--	--	--	--	--	10220.5	10938.7	11947.3	447.733	778.151	623.776	293.617	207.132	323.107	234.467	362.549	631.99
nta-miR6025b	--	TGCCAACTATTGAGATGACATC	--	--	--	--	--	--	--	--	2.7211	0	3.48929	0	0	0	0	0	4.1424	0	0	0
gma-miR171m	--	TTGAGCCGCGTCAATATCTCA	--	--	--	--	--	--	--	--	2.7211	2.66538	0	8.1406	9.48965	31.363	0	0	0	0	0	4.18536
osa-miR160e-5p	--	TGCCTGGCTCCCTGTATGCCG	--	--	--	--	--	--	--	--	10.8844	7.99614	13.9572	48.8436	85.4068	62.7261	41.4076	54.5084	24.8544	13.0259	10.5087	29.2975
gma-miR171a	--	TGAGCCGTGCCAATATCACGA	--	--	--	--	--	--	--	--	13.6055	10.6615	10.4679	8.1406	14.2345	3.48478	0	0	4.1424	0	0	0
gma-miR4387a	--	AACAAGACGTGATGACGTGACACT	--	--	--	--	--	--	--	--	0	0	0	0	0	0	0	0	0	0	0	4.18536
mtr-miR395k	--	TTGAAGCGTTTGGGGGAACTC	--	--	--	--	--	--	--	--	0	0	0	0	0	3.48478	7.52865	0	0	32.5648	73.5607	83.7072
aqc-miR535	--	TGACAACGAGAGAGAGCACGCG	--	--	--	--	--	--	--	--	0	0	0	0	0	0	0	0	0	0	0	4.18536
ppe-miR171e	--	TTATTGAACCGGACCAATATC	--	--	--	--	--	--	--	--	0	0	0	0	0	0	0	0	0	0	0	8.37072
osa-miR166e-3p	--	TCGAACCAGGCTTCATTCCCC	--	--	--	--	--	--	--	--	35.3743	50.6422	31.4036	32.5624	52.1931	31.363	11.293	10.9017	12.4272	13.0259	21.0173	20.9268
sly-miR7981e	--	AAGTGTGTCTCTGAGATTTCGGAT	--	--	--	--	--	--	--	--	0	5.33076	0	0	0	0	0	0	12.4272	0	0	0
ath-miR5020b	--	ATGGCATGAAAGAAGGTGAGA	--	--	--	--	--	--	--	--	0	2.66538	0	0	0	0	0	0	0	0	0	0
bdi-miR7748a-3p	--	AATATGTTTTCTATTGTTGGACGG	--	--	--	--	--	--	--	--	0	0	0	0	4.74482	0	0	0	0	0	0	0
ppe-miR396a	--	TTCCACAGCTTTCTTGAACGT	--	--	--	--	--	--	--	--	1945.59	1679.19	1528.31	1286.22	2268.03	3024.79	365.139	376.108	434.952	273.544	315.26	326.458
ptc-miR6470	--	CTCTGATATCATATTAAAAAA	--	--	--	--	--	--	--	--	5.44221	10.6615	6.97859	0	0	0	3.76432	0	0	0	0	0
pab-miR319e	--	TTGAACTGAAGGGAGCTCCC	--	--	--	--	--	--	--	--	10.8844	13.3269	10.4679	8.1406	4.74482	0	0	0	0	0	5.25434	0
csi-miR530b-5p	--	TGCATTTGCACCTGCATCTTG	--	--	--	--	--	--	--	--	2.7211	0	0	0	0	0	0	0	0	0	0	0
gma-miR6300	--	GTCGTTGTAGTATAGTGG	--	--	--	--	--	--	--	--	10.8844	2.66538	6.97859	207.585	332.138	219.541	105.401	59.9592	41.424	45.5907	68.3064	175.785
bdi-miR7752-3p	--	AAAATGATAGGTTGGAAGAACACGC	--	--	--	--	--	--	--	--	2.7211	0	0	0	0	0	0	0	0	0	0	0
ata-miR166c-5p	--	GGAACGTTGGCTGGCTCGAGG	--	--	--	--	--	--	--	--	0	2.66538	0	0	0	0	0	0	0	0	0	0
osa-miR156l-5p	--	CGACAGAAGAGAGTGAGCATA	--	--	--	--	--	--	--	--	0	0	0	4.0703	4.74482	0	139.28	87.2134	115.987	58.6166	126.104	343.2
mdm-miR7120a-3p	--	CAGTCTGACAATATAACGTGC	--	--	--	--	--	--	--	--	5.44221	2.66538	0	0	0	0	0	0	0	0	0	0
ath-miR164a	--	TGGAGAAGCAGGGCACGTGCA	--	--	--	--	--	--	--	--	111.565	106.615	94.2109	93.617	147.09	125.452	15.0573	5.45084	12.4272	6.51296	0	4.18536
sbi-miR5569	--	TATTGCATGCTTGAACTATGGTAA	--	--	--	--	--	--	--	--	0	0	0	0	0	3.48478	0	0	0	0	0	0
gma-miR4414b	--	AGCTGCTGACTCGTTGGTTCG	--	--	--	--	--	--	--	--	2.7211	2.66538	0	0	0	0	0	0	0	0	0	0
crt-miR166b	--	TCGGACCAGGCTTCATTCCCTT	--	--	--	--	--	--	--	--	598.643	647.687	505.948	1432.75	1741.35	2662.37	1486.91	1166.48	1383.56	1211.41	1255.79	1318.39
ppt-miR319c	--	CTTGGACTGAAGGGAGCTCCC	--	--	--	--	--	--	--	--	1499.33	1527.26	1591.12	244.218	355.862	303.176	71.5221	32.705	62.136	19.5389	21.0173	29.2975
mes-miR171l	--	CGAGCCGAACCAATATCACTC	--	--	--	--	--	--	--	--	35.3743	34.6499	41.8715	36.6327	33.2138	34.8478	3.76432	0	4.1424	0	5.25434	8.37072
gma-miR156e	--	CTGACAGAAGATAGAGAGCAC	--	--	--	--	--	--	--	--	0	0	0	0	0	0	3.76432	0	0	6.51296	0	4.18536
bdi-miR167d-3p	--	AGATCATGTTGCAGCTTCAC	--	--	--	--	--	--	--	--	2.7211	0	0	8.1406	18.9793	20.9087	22.5859	16.3525	33.1392	6.51296	10.5087	25.1122
stu-miR8024a-3p	--	TTGGAGGATTTGAAGATTTCAACT	--	--	--	--	--	--	--	--	2.7211	0	0	0	0	0	0	0	0	0	0	0
vvi-miR319e	--	TTTGGACTGAAGGGAGCTCCT	--	--	--	--	--	--	--	--	370.07	423.795	352.419	69.1951	85.4068	97.5739	33.8789	10.9017	28.9968	6.51296	21.0173	20.9268
mes-miR535a	--	TGACAACGAGAGAGAGCACGT	--	--	--	--	--	--	--	--	0	0	0	0	0	0	0	0	0	0	5.25434	16.7414
stu-miR167a-3p	--	GATCATGTGGCAGCCTCACC	--	--	--	--	--	--	--	--	0	2.66538	3.48929	20.3515	23.7241	17.4239	41.4076	21.8034	12.4272	6.51296	10.5087	29.2975
osa-miR1441	--	ACCGGATGTCGGAAAAGGTTT	--	--	--	--	--	--	--	--	0	0	0	0	0	3.48478	0	0	4.1424	0	0	0
zma-miR396b-3p	--	GTTCAATAAAGCTGTGGGAAA	--	--	--	--	--	--	--	--	19.0477	18.6577	13.9572	20.3515	23.7241	24.3935	15.0573	0	4.1424	6.51296	5.25434	16.7414
zma-miR156a-3p	--	GCTCACTTCTCTCTCTGTCAGT	--	--	--	--	--	--	--	--	0	0	0	0	0	0	0	0	4.1424	0	0	4.18536
smo-miR171a	--	TTGAGCCGTGCCAATATCACT	--	--	--	--	--	--	--	--	27.211	15.9923	38.3822	8.1406	33.2138	20.9087	7.52865	5.45084	0	6.51296	0	8.37072
mdm-miR156ad	--	TGACAGAAGAAAGTGAGCAC	--	--	--	--	--	--	--	--	0	0	0	0	0	0	15.0573	5.45084	16.5696	6.51296	10.5087	20.9268
bdi-miR9494	--	TTCATCACCTTCGTCTCCGTC	--	--	--	--	--	--	--	--	0	0	0	0	4.74482	0	0	0	0	0	0	0
vvi-miR2950-5p	--	TTCCATCTCTTGCACACTGGA	--	--	--	--	--	--	--	--	604.085	514.418	502.458	822.201	1148.25	902.559	60.2292	32.705	33.1392	13.0259	21.0173	20.9268
zma-miR156k-3p	--	GCTCGCTTCTCTTTCTGTCAGC	--	--	--	--	--	--	--	--	0	0	0	0	0	0	3.76432	5.45084	8.2848	0	15.763	20.9268
osa-miR160f-5p	--	TGCCTGGCTCCCTGAATGCCA	--	--	--	--	--	--	--	--	43.5377	37.3153	27.9143	16.2812	28.4689	10.4543	45.1719	21.8034	20.712	19.5389	15.763	20.9268
mtr-miR1510a-5p	--	TTGTCTTACCCATTCCTCCCA	--	--	--	--	--	--	--	--	0	0	3.48929	0	0	3.48478	0	0	0	0	5.25434	4.18536
zma-miR166h-3p	--	TCGGACCAGGCTTCATTCCC	--	--	--	--	--	--	--	--	408.165	383.815	401.269	728.584	1067.59	993.163	707.693	403.362	567.509	455.907	530.688	686.399
ath-miR5021	--	TGAGAAGAAGAAGAAGAAAA	--	--	--	--	--	--	--	--	0	5.33076	0	0	0	0	0	0	0	0	0	0
osa-miR5817	--	ATCGAATTTGAAAGAAAAAGGTAT	--	--	--	--	--	--	--	--	0	0	0	0	0	3.48478	0	0	0	0	0	0
ppe-miR395a-3p	--	CTGAAGTGTTTGGGGGGACCC	--	--	--	--	--	--	--	--	0	0	0	0	4.74482	0	3.76432	5.45084	0	13.0259	31.526	16.7414
ath-miR166a-3p	--	TCGGACCAGGCTTCATTCCCC	--	--	--	--	--	--	--	--	424.492	391.811	404.758	753.006	1091.31	1048.92	726.514	441.518	600.648	488.472	562.214	703.141
ahy-miR156c	--	TTGACAGAAGAGAGAGAGCAC	--	--	--	--	--	--	--	--	2.7211	5.33076	0	150.601	223.007	174.239	146.809	65.4101	91.1328	117.233	141.867	376.683
gma-miR166m	--	CGGACCAGGCTTCATTCCCC	--	--	--	--	--	--	--	--	13.6055	34.6499	41.8715	4.0703	0	13.9391	67.7578	81.7626	49.7088	52.1037	52.5434	66.9658
hbr-miR2118	--	GAAATGGGTGGATGGGAGTGA	--	--	--	--	--	--	--	--	0	0	0	0	0	0	0	0	0	0	0	20.9268
gra-miR8716	--	ATGTGTCAAAATGTGAGGCTGTCA	--	--	--	--	--	--	--	--	0	0	0	0	0	0	0	0	4.1424	0	0	0
osa-miR399a	--	TGCCAAAGGAGAATTGCCCTG	--	--	--	--	--	--	--	--	13.6055	10.6615	6.97859	4.0703	14.2345	13.9391	15.0573	10.9017	12.4272	32.5648	26.2717	25.1122
gma-miR4387c	--	AGCGTGATGACGTGACACTCCGTC	--	--	--	--	--	--	--	--	0	0	0	0	0	0	0	0	0	0	0	4.18536
ath-miR172e-3p	--	GGAATCTTGATGATGCTGCAT	--	--	--	--	--	--	--	--	16.3266	13.3269	17.4465	8.1406	18.9793	10.4543	3.76432	0	0	0	0	0
aly-miR165a-3p	--	TCGGACCAGGCTTCATCCCC	--	--	--	--	--	--	--	--	35.3743	23.9884	27.9143	56.9842	61.6827	73.1804	33.8789	54.5084	41.424	32.5648	31.526	37.6683
gma-miR395d	--	TGAAGTGTTTGGGGGAACTTT	--	--	--	--	--	--	--	--	0	0	0	0	0	3.48478	0	0	0	0	0	4.18536
ath-miR157d	--	TGACAGAAGATAGAGAGCAC	--	--	--	--	--	--	--	--	0	0	0	0	0	0	3.76432	0	0	0	0	4.18536
ptc-miR390d-3p	--	CGCTATCCATCCTGAGTTTTA	--	--	--	--	--	--	--	--	0	2.66538	0	0	0	0	3.76432	0	0	0	0	0
ppe-miR6281	--	GTTAGAGATAGAGAGAGTGAG	--	--	--	--	--	--	--	--	0	0	0	0	0	3.48478	0	0	0	0	0	0
mtr-miR395g	--	TTGAAGTGTTTGGGGGAACTC	--	--	--	--	--	--	--	--	0	0	0	0	0	0	0	5.45084	0	0	5.25434	0
mes-miR482e	--	TCTTACCTACACCGCCCATGCC	--	--	--	--	--	--	--	--	2.7211	0	6.97859	0	0	0	15.0573	5.45084	12.4272	0	10.5087	246.936
stu-miR8036-5p	--	GGAGGAATCGAAAGATATAAG	--	--	--	--	--	--	--	--	0	0	3.48929	0	0	0	0	0	0	0	0	0
csi-miR156d-5p	--	TGACAGAAGATAGAGAGCGC	--	--	--	--	--	--	--	--	0	0	3.48929	4.0703	23.7241	10.4543	67.7578	49.0575	28.9968	26.0518	36.7804	83.7072
mtr-miR4414a-5p	--	AGCTGCTGACTCGTTGGTTCA	--	--	--	--	--	--	--	--	5.44221	10.6615	6.97859	0	0	0	0	0	0	0	0	0
sly-miR403-5p	--	CGTTTGTGCGTGAATCTAACA	--	--	--	--	--	--	--	--	5.44221	13.3269	10.4679	4.0703	9.48965	0	22.5859	0	8.2848	6.51296	26.2717	12.5561
vvi-miR3624-3p	--	TCAGGGCAGCAGCATACTACT	--	--	--	--	--	--	--	--	2.7211	0	0	0	0	0	0	0	0	0	0	0
osa-miR159f	--	CTTGGATTGAAGGGAGCTCTA	--	--	--	--	--	--	--	--	2174.16	2638.73	2295.95	1119.33	1988.08	1397.4	2198.36	1057.46	1487.12	840.172	1003.58	1297.46
bra-miR164e-5p	--	TGGAGAAGCAGGGCACGTGCAA	--	--	--	--	--	--	--	--	111.565	106.615	94.2109	93.617	147.09	125.452	15.0573	5.45084	12.4272	6.51296	0	4.18536
ath-miR2111a-5p	--	TAATCTGCATCCTGAGGTTTA	--	--	--	--	--	--	--	--	0	0	0	4.0703	4.74482	6.96956	0	0	0	0	0	0
ppe-miR6291c-3p	--	CAAGGTAGTTTATAAATGTGG	--	--	--	--	--	--	--	--	0	2.66538	0	0	0	0	0	0	0	0	0	0
rgl-miR5141	--	AGACCCGACGCGACTGACAGATAA	--	--	--	--	--	--	--	--	2.7211	0	0	0	0	0	0	0	0	0	0	8.37072
gma-miR156k	--	TTGACAGAAGAGAGTGAGCAC	--	--	--	--	--	--	--	--	0	0	0	4.0703	4.74482	3.48478	553.356	190.779	281.683	254.005	425.601	1096.56
ath-miR171c-5p	--	AGATATTGGTGCGGTTCAATC	--	--	--	--	--	--	--	--	2.7211	2.66538	0	0	0	6.96956	3.76432	0	0	0	0	0
gma-miR9726	--	TATAGGCATTATTTTTTTCTTC	--	--	--	--	--	--	--	--	2.7211	2.66538	0	16.2812	0	0	7.52865	10.9017	4.1424	0	0	0
gma-miR168b	--	TCGCTTGGTGCAGGTCGGG	--	--	--	--	--	--	--	--	130.613	114.611	132.593	101.758	132.855	128.937	71.5221	38.1559	57.9936	19.5389	52.5434	54.4097
bra-miR9569-5p	--	TGAGTTATCATTGGTCTTGTG	--	--	--	--	--	--	--	--	0	0	0	0	0	0	0	0	4.1424	0	0	0
ppe-miR482c-5p	--	GGAATGGGCTGTTTGGGATG	--	--	--	--	--	--	--	--	193.198	167.919	143.061	211.656	170.814	299.691	478.069	397.911	314.822	631.757	562.214	962.633
vvi-miR3631a-5p	--	CATGTTGACATCATCCAATATA	--	--	--	--	--	--	--	--	0	0	0	0	0	3.48478	0	0	0	0	0	0
ath-miR8121	--	AAAGTATAATGGTTTAGTGGTTTG	--	--	--	--	--	--	--	--	0	0	0	0	0	0	0	0	0	0	0	4.18536
ath-miR841a-5p	--	TACGAGCCACTTGAAACTGAA	--	--	--	--	--	--	--	--	0	0	0	0	0	0	3.76432	0	0	0	0	0
osa-miR171b	--	TGATTGAGCCGTGCCAATATC	--	--	--	--	--	--	--	--	21.7688	15.9923	13.9572	12.2109	23.7241	10.4543	3.76432	0	4.1424	0	0	0
osa-miR530-5p	--	TGCATTTGCACCTGCACCTA	--	--	--	--	--	--	--	--	10.8844	18.6577	17.4465	0	0	0	0	0	0	0	0	4.18536
gma-miR169e	--	AGCCAAGGATGACTTGCCGG	--	--	--	--	--	--	--	--	0	2.66538	0	8.1406	14.2345	6.96956	3.76432	5.45084	12.4272	6.51296	5.25434	0
bna-miR171g	--	TGATTGAGCCGCGCCAATATCT	--	--	--	--	--	--	--	--	0	0	0	0	0	3.48478	3.76432	0	4.1424	6.51296	10.5087	16.7414
nta-miR6019a	--	TACAGGTGACTTGTAAATGTTT	--	--	--	--	--	--	--	--	0	0	13.9572	0	0	0	11.293	5.45084	0	0	5.25434	0
sly-miR167b-5p	--	TAAAGCTGCCAGCATGATCTGG	--	--	--	--	--	--	--	--	13.6055	10.6615	20.9358	0	47.4482	3.48478	158.102	141.722	103.56	58.6166	89.3237	133.932
ptc-miR396e-3p	--	CTCAAGAAAGCTGTGGGAGA	--	--	--	--	--	--	--	--	805.447	799.614	809.516	366.327	683.255	498.324	286.089	136.271	173.981	84.6685	141.867	163.229
ppe-miR398b	--	CGTGTTCTCAGGTCGCCCCTG	--	--	--	--	--	--	--	--	0	0	0	0	4.74482	0	18.8216	21.8034	16.5696	0	5.25434	8.37072
tae-miR395b	--	TGAAGTGTTTGGGGGAACTC	--	--	--	--	--	--	--	--	0	0	0	12.2109	9.48965	20.9087	11.293	0	4.1424	32.5648	42.0347	58.5951
ptc-miR160g	--	TGCCTGGCTCCCTGGATGCCA	--	--	--	--	--	--	--	--	0	0	0	0	4.74482	0	0	0	0	0	0	0
sly-miR9475-5p	--	AACGATCTCTACATTGTAGGC	--	--	--	--	--	--	--	--	2.7211	0	0	0	0	0	0	0	0	0	0	0
osa-miR396g	--	TCCACAGGCTTTCTTGAACGG	--	--	--	--	--	--	--	--	2.7211	0	0	0	0	3.48478	0	0	0	0	0	0
csi-miR536-3p	--	TGGTGCCACGCTGTGTGCGTC	--	--	--	--	--	--	--	--	0	0	0	0	4.74482	3.48478	0	0	0	6.51296	0	4.18536
mdm-miR164a	--	TGGAGAAGCAGGGCACATGCC	--	--	--	--	--	--	--	--	0	2.66538	0	0	0	0	0	0	0	0	0	0
ath-miR8175	--	GATCCCCGGCAACGGCGCCA	--	--	--	--	--	--	--	--	21.7688	2.66538	10.4679	20.3515	37.9586	52.2717	3.76432	10.9017	4.1424	13.0259	10.5087	66.9658
ath-miR157a-5p	--	TTGACAGAAGATAGAGAGCAC	--	--	--	--	--	--	--	--	0	0	6.97859	16.2812	23.7241	13.9391	90.3438	49.0575	41.424	26.0518	42.0347	113.005
ath-miR170-5p	--	TATTGGCCTGGTTCACTCAGA	--	--	--	--	--	--	--	--	530.615	517.084	526.883	736.725	882.537	466.961	1535.84	1057.46	1391.85	664.322	646.283	728.253
ath-miR162a-5p	--	TGGAGGCAGCGGTTCATCGATC	--	--	--	--	--	--	--	--	76.1909	90.6229	52.3394	52.9139	52.1931	55.7565	26.3503	10.9017	37.2816	19.5389	5.25434	20.9268
zma-miR166k-5p	--	GGATTGTTGTCTGGCTCGGGG	--	--	--	--	--	--	--	--	0	0	0	0	0	0	0	0	0	6.51296	0	0
bdi-miR7758-3p	--	TAGCGGTCAACTAACTGTAGTGGC	--	--	--	--	--	--	--	--	0	0	0	4.0703	0	0	0	0	0	0	0	0
csi-miR169l-3p	--	AGGCAGTCTCCTTGGCTAAC	--	--	--	--	--	--	--	--	0	0	0	4.0703	0	0	0	0	0	0	5.25434	0
osa-miR414	--	TCATCCTCATCATCATCGTCC	--	--	--	--	--	--	--	--	0	0	0	0	0	0	0	0	0	0	5.25434	0
gma-miR390e	--	AGCTCAGGAGGGATAGCGCC	--	--	--	--	--	--	--	--	51.701	50.6422	48.8501	69.1951	94.8965	80.15	33.8789	21.8034	24.8544	0	10.5087	8.37072
stu-miR167d-3p	--	GATCATGTGGTTGCTTCACC	--	--	--	--	--	--	--	--	0	0	0	0	0	0	0	0	0	0	0	8.37072
ptc-miR156k	--	TGACAGAAGAGAGGGAGCAC	--	--	--	--	--	--	--	--	0	0	0	0	0	0	15.0573	0	4.1424	0	5.25434	29.2975
aly-miR156b-3p	--	GCTCACCTCTCTTTCTGTCAGT	--	--	--	--	--	--	--	--	0	0	0	0	0	0	0	0	0	0	0	12.5561
ptc-miR319i	--	TTGGGCTGAAGGGAGCTCCC	--	--	--	--	--	--	--	--	103.402	101.284	101.19	20.3515	37.9586	31.363	11.293	0	4.1424	0	10.5087	8.37072
stu-miR8021	--	ATTCAAGGCTCAAACTCGAGACCT	--	--	--	--	--	--	--	--	0	0	0	0	0	0	3.76432	5.45084	0	0	0	0
ptc-miR6462c-5p	--	AAGGGACAAAAATGGCATAAGA	--	--	--	--	--	--	--	--	0	0	0	0	0	6.96956	0	0	0	0	0	0
ath-miR5016	--	TTCTTGTGGATTCCTTGGAAA	--	--	--	--	--	--	--	--	0	0	0	0	0	0	0	0	0	0	0	4.18536
bdi-miR7743-3p	--	TTTGAACTTTTGTATTGGATCTTT	--	--	--	--	--	--	--	--	0	0	6.97859	0	0	0	0	0	0	0	0	0
ptc-miR159c	--	ATTGGAGTGAAGGGAGCTCGA	--	--	--	--	--	--	--	--	2.7211	2.66538	3.48929	0	0	0	3.76432	5.45084	4.1424	0	5.25434	4.18536
osa-miR5538	--	ACTGAACTCAATCACTTGCTGC	--	--	--	--	--	--	--	--	8.16331	0	0	8.1406	0	3.48478	0	0	0	0	5.25434	0
csi-miR160c-5p	--	TGCCTGGCTCCCTGTATGCTT	--	--	--	--	--	--	--	--	111.565	106.615	115.147	781.498	1224.16	933.922	282.324	228.935	244.402	214.928	346.786	301.346
ctr-miR171	--	TTGAGCCGCGTCAATATCTCC	--	--	--	--	--	--	--	--	59.8643	63.9691	45.3608	203.515	341.627	240.45	11.293	21.8034	20.712	13.0259	36.7804	29.2975
ahy-miR398	--	TGTGTTCTCAGGTCACCCCT	--	--	--	--	--	--	--	--	0	2.66538	0	0	0	13.9391	22.5859	16.3525	20.712	0	5.25434	12.5561
hbr-miR482a	--	AGATGGGTGGCTGGGCAAGAAG	--	--	--	--	--	--	--	--	2.7211	0	0	0	0	0	0	0	0	0	5.25434	16.7414
ath-miR166e-5p	--	GGAATGTTGTCTGGCACGAGG	--	--	--	--	--	--	--	--	0	0	0	0	0	0	3.76432	0	0	0	5.25434	0
mtr-miR319a-3p	--	TTGGACTGAAGGGAGCTCCC	--	--	--	--	--	--	--	--	5393.23	5735.9	5621.25	700.092	1029.63	874.68	199.509	136.271	169.838	39.0778	68.3064	58.5951
ata-miR408-3p	--	TGCACTGCCTCTTCCCTGCC	--	--	--	--	--	--	--	--	0	2.66538	3.48929	0	0	0	3.76432	0	0	0	0	0
csi-miR482b-3p	--	TCTTGCCCACCCCTCCCATTCC	--	--	--	--	--	--	--	--	5.44221	0	0	0	0	3.48478	3.76432	0	0	6.51296	0	0
pab-miR398a	--	CGTGTTCTCAGGTCACCCCTG	--	--	--	--	--	--	--	--	0	0	0	0	0	0	0	5.45084	0	0	0	0
gma-miR166i-5p	--	GGAATGTCGTCTGGTTCGAG	--	--	--	--	--	--	--	--	152.382	143.931	111.657	36.6327	28.4689	38.3326	11.293	5.45084	4.1424	6.51296	10.5087	8.37072
stu-miR391-5p	--	TACGCAGGAGAGATGATGCTG	--	--	--	--	--	--	--	--	0	0	0	0	0	0	3.76432	0	0	0	0	0
sbi-miR171f	--	ATGAGCCGAACCAATATCACT	--	--	--	--	--	--	--	--	2.7211	0	0	0	0	0	0	0	0	0	0	0
vvi-miR3630-3p	--	TTTGGGAATCTCTCTGATGCAC	--	--	--	--	--	--	--	--	40.8165	45.3115	76.7644	480.296	436.524	515.748	45.1719	65.4101	49.7088	32.5648	63.052	66.9658
sbi-miR5564b	--	GCAATTCGTCGAACAGCTTGA	--	--	--	--	--	--	--	--	0	0	0	4.0703	4.74482	0	0	0	0	0	0	8.37072
gma-miR166u	--	TCTCGGACCAGGCTTCATTC	--	--	--	--	--	--	--	--	1923.82	1788.47	1849.33	1872.34	2557.46	2526.47	1031.42	817.626	1039.74	879.25	856.457	987.745
sly-miR10531	--	TGGGGTCCTAGTAGAGTCGGTTC	--	--	--	--	--	--	--	--	0	0	0	0	0	0	7.52865	0	0	0	0	0
stu-miR398a-3p	--	TATGTTCTCAGGTCGCCCCTG	--	--	--	--	--	--	--	--	2.7211	13.3269	205.868	0	0	0	395.254	21.8034	28.9968	32.5648	15.763	0
zma-miR156k-5p	--	TGACAGAAGAGAGCGAGCAC	--	--	--	--	--	--	--	--	0	0	0	4.0703	4.74482	6.96956	63.9935	43.6067	28.9968	6.51296	52.5434	104.634
aly-miR774b-5p	--	TGAGATGAAGATTTGGATGAC	--	--	--	--	--	--	--	--	0	0	0	0	4.74482	0	0	0	0	0	0	0
ath-miR826b	--	TGGTTTTGGACACGTGAAAAT	--	--	--	--	--	--	--	--	0	0	0	0	4.74482	0	0	0	0	0	0	8.37072
pab-miR397j	--	TCATCATTGAGTGCAGCATTG	--	--	--	--	--	--	--	--	2.7211	0	0	0	0	0	0	0	0	0	0	0
vvi-miR156h	--	TGACAGAAGAGAGAGAGCAT	--	--	--	--	--	--	--	--	0	0	0	8.1406	9.48965	13.9391	18.8216	10.9017	8.2848	6.51296	10.5087	25.1122
gma-miR396j	--	ATTCAAGATAGCTGTGGAAAA	--	--	--	--	--	--	--	--	19.0477	29.3192	17.4465	20.3515	14.2345	20.9087	0	5.45084	8.2848	6.51296	0	4.18536
osa-miR171h	--	GTGAGCCGAACCAATATCACT	--	--	--	--	--	--	--	--	2.7211	0	0	0	0	0	0	0	0	0	0	0
ptc-miR166n	--	TCGGACCAGGCTTCATTCCTT	--	--	--	--	--	--	--	--	1983.68	1825.79	1943.54	1123.4	1504.11	1303.31	240.917	130.82	149.126	91.1815	126.104	154.858
gma-miR160b	--	TGCCTGGCTCCCTGTATGCC	--	--	--	--	--	--	--	--	19.0477	21.323	27.9143	73.2654	113.876	76.6652	52.7005	38.1559	37.2816	26.0518	26.2717	33.4829
gma-miR10196	--	TGATTGTGGGAGAGCATTTCAT	--	--	--	--	--	--	--	--	0	0	0	0	0	6.96956	0	0	0	0	0	0
ppe-miR6273	--	AATGCAGCATGATTTTTTTTT	--	--	--	--	--	--	--	--	2.7211	0	0	0	0	0	0	0	0	0	0	0
ath-miR395a	--	CTGAAGTGTTTGGGGGAACTC	--	--	--	--	--	--	--	--	0	0	0	12.2109	9.48965	20.9087	7.52865	5.45084	8.2848	32.5648	42.0347	58.5951
sly-miR9470-3p	--	TTTGGCTCATGGATTTTAGC	--	--	--	--	--	--	--	--	0	2.66538	0	0	0	0	0	0	4.1424	0	0	0
cpa-miR166e	--	GGACCAGGCTTCATTCCCC	--	--	--	--	--	--	--	--	394.56	367.822	383.822	724.514	1058.1	986.193	696.4	397.911	559.224	455.907	525.434	682.214
bdi-miR159c	--	TTTGGTTTGAAGGGGGCTCTG	--	--	--	--	--	--	--	--	16.3266	18.6577	17.4465	8.1406	4.74482	6.96956	18.8216	5.45084	12.4272	13.0259	5.25434	12.5561
ath-miR168a-5p	--	TCGCTTGGTGCAGGTCGGGAA	--	--	--	--	--	--	--	--	130.613	117.277	132.593	101.758	132.855	128.937	71.5221	38.1559	57.9936	19.5389	52.5434	54.4097
gra-miR8786a	--	TTTTAGTGATGTGGCAGAAAGATG	--	--	--	--	--	--	--	--	0	0	0	0	0	0	3.76432	0	0	0	0	4.18536
aly-miR157d-3p	--	GCTCTCTATGCTTCTGTCATC	--	--	--	--	--	--	--	--	2.7211	0	6.97859	4.0703	4.74482	13.9391	60.2292	21.8034	24.8544	26.0518	36.7804	66.9658
ptc-miR156l	--	TTGACAGAAGATGGAGAGCAC	--	--	--	--	--	--	--	--	0	0	0	0	0	0	0	0	0	0	0	4.18536
osa-miR1863a	--	AGCTCTGATACCATGTTAGATTAG	--	--	--	--	--	--	--	--	81.6331	63.9691	76.7644	44.7733	85.4068	41.8174	67.7578	38.1559	37.2816	123.746	131.358	150.673
csi-miR156e-5p	--	GTGACAGAAGATAGAGAGCGC	--	--	--	--	--	--	--	--	0	0	0	0	0	3.48478	0	0	0	0	0	0
gma-miR172k	--	TGAATCTTGATGATGCTGCAT	--	--	--	--	--	--	--	--	0	0	0	0	0	0	0	0	4.1424	0	0	0
ata-miR156b-3p	--	GCTCATTTCTCTCTCTGTCAGC	--	--	--	--	--	--	--	--	5.44221	0	0	0	0	0	0	0	0	0	0	0
ata-miR393-5p	--	TTCCAAAGGGATCGCATTGAT	--	--	--	--	--	--	--	--	2.7211	0	3.48929	8.1406	4.74482	6.96956	0	0	0	0	0	8.37072
ppt-miR171b	--	TTGAGCCGCGCCAATATCACA	--	--	--	--	--	--	--	--	0	0	0	0	0	6.96956	3.76432	0	4.1424	0	0	0
lja-miR164-5p	--	ACGCTGGAGAAGCAGGGCAC	--	--	--	--	--	--	--	--	5.44221	5.33076	3.48929	0	0	0	0	0	0	0	0	0
ath-miR827	--	TTAGATGACCATCAACAAACT	--	--	--	--	--	--	--	--	0	0	0	0	0	0	3.76432	0	0	0	0	0
ath-miR171b-3p	--	TTGAGCCGTGCCAATATCACG	--	--	--	--	--	--	--	--	16.3266	10.6615	13.9572	8.1406	14.2345	6.96956	0	5.45084	4.1424	0	0	0
ath-miR170-3p	--	TGATTGAGCCGTGTCAATATC	--	--	--	--	--	--	--	--	0	0	0	0	0	0	0	0	0	0	0	4.18536
csi-miR166j-3p	--	TTGGACCAGGCTTCATTCCTC	--	--	--	--	--	--	--	--	0	0	0	8.1406	0	0	0	0	0	0	0	0
gma-miR396e	--	TTCCACAGCTTTCTTGAACTGT	--	--	--	--	--	--	--	--	968.713	882.241	823.473	923.959	1489.87	1777.24	252.21	223.484	227.832	175.85	173.393	205.083
peu-miR2916	--	TGGGGACTCGAAGACGATCATAT	--	--	--	--	--	--	--	--	2.7211	0	0	0	0	0	0	10.9017	0	0	0	4.18536
ptc-miR166p	--	TCGGACCAGGCTCCATTCCTT	--	--	--	--	--	--	--	--	174.151	111.946	132.593	61.0545	113.876	73.1804	3.76432	21.8034	12.4272	6.51296	10.5087	20.9268
osa-miR5083	--	AGACTACAATTATCTGATCA	--	--	--	--	--	--	--	--	5.44221	18.6577	55.8287	113.968	137.6	153.33	30.1146	10.9017	16.5696	32.5648	42.0347	33.4829
ppe-miR482f	--	TCTTTCCTACTCCACCCATTCC	--	--	--	--	--	--	--	--	1997.29	1449.97	1329.42	3528.95	4830.23	3906.44	944.845	883.036	923.755	683.861	651.538	744.994
ath-miR167d	--	TGAAGCTGCCAGCATGATCTGG	--	--	--	--	--	--	--	--	5.44221	7.99614	13.9572	362.257	697.489	428.628	338.789	250.739	219.547	319.135	404.584	565.024
ath-miR172a	--	AGAATCTTGATGATGCTGCAT	--	--	--	--	--	--	--	--	2.7211	2.66538	0	0	0	0	3.76432	0	0	0	0	0
osa-miR393a	--	TCCAAAGGGATCGCATTGATC	--	--	--	--	--	--	--	--	0	2.66538	0	4.0703	9.48965	10.4543	3.76432	0	0	0	0	0
mdm-miR482b	--	TCTTTCCTATCCCTCCCATTCC	--	--	--	--	--	--	--	--	1997.29	1513.94	1406.19	2633.49	3354.59	2634.5	865.794	708.609	994.176	1257	1019.34	1075.64
tcc-miR169n	--	TGAGTCAAGAATGACTTGCCG	--	--	--	--	--	--	--	--	0	2.66538	0	0	0	0	0	0	0	0	0	0
ptc-miR167f-3p	--	AGATCATGTGGCAGTTTCACC	--	--	--	--	--	--	--	--	2.7211	5.33076	3.48929	56.9842	61.6827	59.2413	52.7005	32.705	28.9968	45.5907	63.052	75.3365
ptc-miR172b-5p	--	GGAGCATCATCAAGATTCACA	--	--	--	--	--	--	--	--	2.7211	0	3.48929	0	0	0	0	0	0	0	0	0
csi-miR167d-3p	--	ATCGGATCATGTGGTAGCTTCACC	--	--	--	--	--	--	--	--	0	2.66538	10.4679	8.1406	0	0	15.0573	16.3525	8.2848	6.51296	5.25434	12.5561
hci-miR156a	--	TGACAGAAGAGAGTGAGTAC	--	--	--	--	--	--	--	--	0	0	0	0	0	0	542.063	141.722	223.69	247.493	535.942	1849.93
gma-miR10408	--	CGAGGACTCCTTTAAATAGACT	--	--	--	--	--	--	--	--	0	2.66538	0	0	0	0	0	0	0	0	0	0
ata-miR156d-3p	--	GCTCACTCCTCTTTCTGTCAGC	--	--	--	--	--	--	--	--	0	0	0	0	0	0	3.76432	0	0	6.51296	10.5087	4.18536
nta-miR156f	--	TGACAGAAGAGAATGAGCAC	--	--	--	--	--	--	--	--	0	0	0	0	0	0	0	5.45084	4.1424	13.0259	21.0173	12.5561
sly-miR159b	--	TTGGAAAGAAGGGAGCTCTAC	--	--	--	--	--	--	--	--	0	0	0	0	0	0	3.76432	0	0	0	0	0
aly-miR3448-3p	--	TCTGAGGATTTTTTTTGTGGTC	--	--	--	--	--	--	--	--	0	0	3.48929	0	0	0	0	0	0	0	0	0
bdi-miR7741-5p.1	--	TTTTAATTGTGGAAGCTCTTG	--	--	--	--	--	--	--	--	0	0	0	0	0	0	0	0	4.1424	0	0	0
sly-miR9478-5p	--	GCTTAAATATGTAGATCGAACT	--	--	--	--	--	--	--	--	0	0	0	0	0	0	0	0	0	6.51296	0	0
novel_miR_148	2723.4	aggacuuuuggcucugauaccaug	aaugauggagucaagguucgaacu	C.avellana_Jefferson_01064	-	11689	11938	aagaccaaacuucaauaccgcuuaagaaaacuuuccaaaccauguucgcggugauugcuugagaccaaacaaugucuuucuuaucucaaaagcuuaagcugauaagaaaaaauaaauuuaauuacuuaaucaauacuguaacacucaacgcguagaauguuaaauuuaaaugggaaguaaaugauggagucaagguucgaacuuaggacuuuuggcucugauaccauguugauagguuugcauaaagaag	.....((((((((((((............((((((((...........(((((.(((.(((((.............(((((((((.....(((....))))))))))))...............))))).))))))))(((((.((........)).)))))........))))))))......((((((((((((((.......)))).))))))))))......))))))..))))))..........	-48	4247.64	3659.57	3806.82	2344.49	1489.87	1927.08	4810.81	6775.39	6623.7	7164.26	5138.74	3712.42
novel_miR_1	2.4	cucaugaauucugauaauauc	aucaaaauuuaugaucaucag	C.avellana_Jefferson_00089	+	75200	75449	aaaucccucuucuucucuuccccuguucgcucgaucugcugguuaugggaaaacuaaucacgaguaaucuuuccccuguucuucucuucucuugugcucaugaauucugauaauaucuccuucacuuagcugcuucgcacgaaucaagagaauuuuguuguucgugagaagaagcuaagcuaaggauguaucaucaaaauuuaugaucaucagauuugaggucggaggaaaaggguaaagauuuuucuug	.................(((((.((.((((.......)).)).)).))))).......((.(((.(((((((.((((.((((((((((((((.(((.(((((((((.((((.((((.(((((..(((((((.((((.((((((.(((.((....)).))))))))).)))).)))))))..))))).)))).)))).))))))))).))).)))...))))..))))))).)))).))))))).))).))	-83.4	55301	59059.5	63438.8	94805.5	62598.5	63119.9	70547.2	79805.7	78622.7	32818.8	31825.5	24492.7
novel_miR_193	2.8	caaaccgugauuggugcugacgug	caauuacgguuugacacgu	C.avellana_Jefferson_11149	-	4760	5009	ucaaugucagcaccaauuacgguuugacacguauuuacauaauuaauuaauuaaaaaaaauuaaaagcauuaauaaaaauaaaauaaaaccacccccuuuggccauuugggagugguucggccacccacaagggcuuuccaacaaaauuguuuuauuaauugauacuuggggguaguuaauuaauuaauuauauggacacaugucaaaccgugauuggugcugacgugccguuuuaucaaauuuuggaca	...((((((((((((((((((((((((((.((.((((.((((((((((((((((..........(((.((((((...((((((((((.............((((.((((((.(((((...))))))).))))))))...........)))))))))).)))))).)))........)))))))))))))))).)))).)).)))))))))))))))))))))))))).(((.............)))...	-86.8	1942.87	1812.46	1919.11	1530.43	1190.95	1167.4	2209.66	2338.41	2265.89	3386.74	2942.43	2352.17
novel_miR_129	7246.3	uugccgacuccccccauuccaa	ggagaugggagggcuggcaaag	C.avellana_Jefferson_03532	+	16956	17205	auauccuuuacuucuccuuuacuccucuuuuucuauauuuacccuagagucucccuauuguacaacaauacacacaaagaaggaaucuuucugauuguagcaagacaaagagagaagggggaaagggagaugaaguuggaggaaguuuuuggagaugggagggcuggcaaagaaaugauggugucccucuuucagggccacuuuacuuugccgacuccccccauuccaaggauuuccuuugguuccucuc	.....(((((..((((((((..((((((((((((.........(((.((((....((((((...)))))).......((((((...)))))))))).)))..........)))))))))))))))))))))))))(((((((((((((((((((.((((.(((.((((((((...(((.((((.((((.....)))).)))))))))))))))...))))))))))))))))))))))))))........	-87.9	5967.38	4752.37	3712.61	6585.75	8232.27	7561.98	3557.29	2779.93	3686.74	1817.12	1991.39	1163.53
novel_miR_138	3.1	aaaugcuagaaucuaauaaaaacu	uuuuuauuagauucuaacauaucu	C.avellana_Jefferson_00402	+	5563	5812	uuugucauagauuuaaaagagaaaugcuagaaucuaauaaaaacuucauauuuuucccauaaaaauucacauggcaagaugucacauaucuuuuuuuuguggaagaaaaaagacaaaauaaaaaaaaaaaugaugugacauuuugccaccuggacuuuuauggacaaaauauggaguuuuuauuagauucuaacauaucucgauuuaaaauaggucauuccguguguuuuuuguccaauaagaugacguc	...........((((((.((((.(((.(((((((((((((((((((((((((((..((((((((.((((..((((((((((((((((.((((((((((.....))))))))))...................))))))))))))))))..)))).))))))))..))))))))))))))))))))))))))).))).))))..))))))..(.((((((...((.(........)))....)))))).).	-89	342.859	301.188	314.036	191.304	85.4068	209.087	470.54	1035.66	778.771	1361.21	583.231	213.453
novel_miR_313	8091.3	uuuaaagagcuuccauucaucu	augagggaagcuuuuuaaaag	C.avellana_Jefferson_00342	+	23721	23970	uguacagaccauuacuaugccuuuuaaagagcuuccauucaucucuuuguaaaaucauaugaauguuuaagagaugagggaagcuuuuuaaaagagauaguuauggaaacaacaucggccggccgggugcggaagauauuuuucuagauuuuacaacaucccacuucucuuccacucauauuccucuagcucaaaaauucacucgagacauaauuuuucauccuuuuuuguuuuuuuaauuuuuugguua	.((((...((((.(((((..((((((((((((((((.((((((((((.......((....))......))))))))))))))))))))))))))..))))).))))........((((....))))))))((((((...............................)))))).............((((.((((((.......((((((..................))))))......))))))))))	-61.87	5934.73	5018.91	5596.83	5910.08	7582.23	13015.7	3715.39	3739.28	3806.86	2885.24	2311.91	2435.88
novel_miR_145	269.3	ucggucgguuaauaauuuguuauc	auaacccauaugacugauaaguuu	C.avellana_Jefferson_01890	+	35905	36154	aaaauuuuauacugaaagcuuaucggucgguuaauaauuuguuaucgaaaaaccgauauaacccauaugacugauaaguuuuuuuaauuuuuaauuuuuaauuuuuuauaauuuuauauuuauuauugaaaccaaaa	.............((((((((((((((((((((.........(((((......)))))))))).....)))))))))))))))............(((((((..(..(((......)))..)..)))))))......	-25	133.334	143.931	136.082	109.898	56.9379	108.028	218.331	288.894	265.114	371.239	225.936	175.785
novel_miR_239	2158.4	aauuaauuuucugacgugugaaca	ugacacgucagaaaauuucug	C.avellana_Jefferson_01471	-	28356	28605	auaaauaauuaaauuaaaaaauaucuaguuguaucuaaucgacguucaauagcacaaaaauuugguucccaaaggguaauucuauggaccacgccuaaugaagcaaacacuacaaaaaaaaaauggcauuuuccgacguggcuacagugcauguuuuguugacacgucagaaaauuucugacgggugaauuuuaaaacgucagaaauuaauuuucugacgugugaacagcggcacgucagaauuuucuag	............................((((.((....((..(((((.(((........(((((...)))))........))))))))..))......)).)))).................(((.(..(((.((((((((......)).....(((((.((((((((((((((((((((((..(........)..)))))))....))))))))))))))).)))))...)))))).)))..).))).	-60.1	2092.53	1983.04	1999.36	1420.54	1048.61	975.739	5601.31	7767.45	7580.59	7483.39	3930.24	2716.3
novel_miR_302	0.5	aaaauuugggauguguagcacuuc	ggugguaaauuucaaaaguuuuuu	C.avellana_Jefferson_16114	+	2564	2813	uggaaacuagcuuuugggaagaaaaauuugggauguguagcacuucucuuaacuauuuauuauuugaaggagugggaagaaauaauuaagaaaauaauaaaugugugaaaguagggaggugguaaauuucaaaaguuuuuuaaugaauucaauuggggggaucuaaaucccucuuacaaagaauaccauguucuuaaagaacggaaaacuuaauucauuugauuguugauguugaggcuaaaagucuagg	......(((((((((((...(((((((((..((.((.((.(((((((((..((((((((((((((.....(((...........)))....)))))))))))).))......))))))))).)).)).))..))))))))).....((((....((((((((....))))))))......))))....((((((...)))))).....(((((((((.........))).)))))).))))))).)))).	-57.8	168.708	138.6	118.636	93.617	56.9379	121.967	158.102	283.444	223.69	345.187	173.393	96.2633
novel_miR_273	3.5	aaggacuacguacgauguuauugu	ucguacauaguccuuuuuuua	C.avellana_Jefferson_04773	-	19231	19480	aaaaaaaaaaaauugaagcuguaacaucguacauaguccuuuuuuuacuugguauuuaaaaaaaaaaaaguauuuuucuucauaaaaaugguaauuauuuuauaaaaaaaaugaucauuuuuaugaaaaaaauaccuuuuuuuuuuuuaaaaaaaaauauaccaaauaaaaaaaggacuacguacgauguuauuguugcuucauaaauuuuuuuuauc	....(((((((((((((((.((((((((((((.((((((((((((((.(((((((((((((((((((((((((((((.((((((((((((((...((((((......))))))))))))))))))))))))))).)))))))))))))))........))))))).)))))))))))))).))))))))))))....))))))...)))))))))...	-80.5	59.8643	79.9614	69.7859	12.2109	4.74482	10.4543	124.223	158.074	149.126	240.98	152.376	121.375
novel_miR_240	0.4	auuguaugacaguaguaugagagu	ucacauacuacccauacaacua	C.avellana_Jefferson_00273	-	35984	36233	cccaagcccaaggggucucuuccccauaugagccacauuugucuccuuucuuucuugcuuuucaccuuuuuuuuuuuagagaaaugaaacucacauacuacccauacaacuacuaauacuauagugaauaucaaccuuugaauuaacaauaucuuguaaaaauaaaaaucaaugccugauauaauucacugucauaucaucauaauuguaugacaguaguaugagaguuuacuaaauagcauuguuuugu	.....((.((.((((......))))...)).))..(((((.(((.................................))).)))))((((((.((((((((.(((((((.((...(((..(((((((((((((..(.((((.(((((((....)))).....)))...)))).)..))))))...)))))))..))).....)).)))))))...)))))))).))))))........(((......)))	-47.5	76.1909	103.95	101.19	81.406	47.4482	69.6956	158.102	125.369	182.266	208.415	162.884	117.19
novel_miR_52	2.1	auuuccuucagacugauuuagagg	aaucaguccgaaaagaaauaucau	C.avellana_Jefferson_00046	+	120516	120765	aaauggcuuuuuuauuaggagggaaaucaguccgaaaagaaauaucauacaauuuauuuaaaauaauaccaagugucuauaaauauuuaaaaguuacauuaaauuuaguuuagguuaguaaauugcuauuaauaacauuaagaauuuaauguaccuuuuaaauguuuauagacacuugauacuauuuuaaauggguuugaggauauuuccuucagacugauuuagaggaauuuaugucauuuuuauuauu	(((((((......(((.......(((((((((.(((..((((((((....(((((((((((((((.((.((((((((((((((((((((((((.((((((((((((.......(((((((......)))))))........)))))))))))).)))))))))))))))))))))))).)).)))))))))))))))....)))))))).))).))))))))).....)))....)))))))........	-81.5	661.228	469.107	746.709	248.288	218.262	261.359	391.49	621.396	443.237	455.907	325.769	435.278
novel_miR_57	5	agugauuuuuaguacacuggcgug	cacgccggugugcuaaaaaucacu	C.avellana_Jefferson_01947	+	10729	10978	auuuggaguagguucauaaaguagugauuuuuaguacacuggcgugcaugaacaguaagcacguugguguuaaaauauuauuuuauuuuauuuuuuacuguucaaauauuauuuuaauaauauuuuaacaccggcgugcuuacuguucaagcacgccggugugcuaaaaaucacuacuuagguucuuaagagggaauuugaccucacaauaaagaagucacaguuuauaaauuuucagcauacuuuauug	...(((((((.(((....(((((((((((((((((((((((((((((.((((((((((((((((((((((((((((((((((..((..(((((..........)))))..))...)))))))))))))))))))))))))))))))))).))))))))))))))))))))))))))))).(((((((....)))))))((((.((........)).))))................))).)))))))...	-114.7	1287.08	1167.44	1081.68	447.733	341.627	393.78	1355.16	3352.27	2332.17	3790.54	1828.51	987.745
novel_miR_265	494.1	ugaucuguugacucauugguggc	gcuugguguuagcauaguuggu	C.avellana_Jefferson_03877	+	18738	18987	uuguuaacugagaguucacguguccaccuuaguggaaggugauauggugcuguuugaugauauauauuaccgaggauucaugauguauuauaugggcaaagugauucauggugguaaugacaccuggugcuugguguuagcauaguugguuaguuuauuugagugaagucaugugucuaugauguuuguuaaauaaauaaauuauugaucuguugacucauugguggcagguguugaggguccuguauua	.(((((.(.((.(((.(.((((((.(((((.....)))))))))))).))).)).).)))))..((((((((.((((.(((..(((.........)))..))))))).)))))))).(((((((((.(((((((.(((((((....(((((.((((((((((.....((((((....)))))).....)))))))))).)))))......))))))))))..)))).)))))))))..............	-68.3	563.268	575.722	443.14	150.601	147.09	181.209	214.566	294.345	186.408	338.674	189.156	209.268
novel_miR_176	0.6	acuaauuagugacgugugaacagu	uauucacacgucacuaauugaauu	C.avellana_Jefferson_04012	+	11883	12132	augugucaaagaguaagacgucacuaauuagugacgugugaacagugacaccucacuagugaauauucacacgucacuaauugaauuuuaacuuuuuauuucuucuuuaaaauucaauuuuuuuagcgagaaaauagccucuuucauuacuuccagaaaaagaucucgaacccaagggguucuacguuacaaggucaaaagcucugcaaguacaauauccaguauacaaacuggcaauugguuauuccaa	.......(((((((.(((..(((...((((((((((((((((((((((....))))).))......))))))))))))))))))..))).))))))).((((((((..((((......))))..)).))))))((((((........(((((.((((....(((((.((((((...)))))).........)))))......)))).)))))......(((((......))))).....)))))).....	-62.4	410.887	317.18	303.569	240.148	270.455	331.054	1336.33	1929.6	1661.1	3692.85	2327.67	1879.23
novel_miR_324	0.5	gguaguucgaccguggaauu	cuggacggaauuucaaug	C.avellana_Jefferson_31947	+	140	389	uaaaguagcucccgguuggggaaauacuccuuugauggguaucgcaauggcucuauuugcgauauuccuaucuauuauuuuggagauuuauaauucuuccauuuuacuggacggaauuucaaugaauuagauucacaagaacuacuaaauagcuuuucaauacaaaacaaagugaagcauuuagaucguuuuuaguccauucuauuuuuugguaguucgaccguggaauuucuuuguuucuguauuuccg	...((((..((((.....))))..)))).....((((((((((((((.........))))))))..)))))).........((((((....(((......(((((((.((.((((...((((.((((.(((...((((((((..((((((.(((((.(.............).)))))))))))...)))))).))....))))))).))))...)))).)))))))))......))).....)))))).	-57.6	69050.7	64360.9	72518	117693	112462	100776	82081.1	80296.3	77558.1	127100	161476	166590
novel_miR_80	1.7	cucaugaauucugauaauauc	aucaaaauuuaugaucaucag	C.avellana_Jefferson_00089	+	75274	75523	ccuguucuucucuucucuugugcucaugaauucugauaauaucuccuucacuuagcugcuucgcacgaaucaagagaauuuuguuguucgugagaagaagcuaagcuaaggauguaucaucaaaauuuaugaucaucagauuugaggucggaggaaaaggguaaagauuuuucuugauuaauuuuaugccacacuuuuauuggguacacucgaccaacuccgaucugaagguaugguuuugucauguuuu	(((.((((((((((((((.(((.(((((((((.((((.((((.(((((..(((((((.((((.((((((.(((.((....)).))))))))).)))).)))))))..))))).)))).)))).))))))))).))).)))...))))..))))))).)))...((((....))))............((((.(((((((((((((...........)).)))))..)))))).)))).............	-77.5	55301	59059.5	63438.8	94805.5	62598.5	63119.9	70547.2	79805.7	78622.7	32818.8	31825.5	24492.7
novel_miR_73	2.7	aaaaccggaccggguugacacccc	gggguaccccgguuccggu	C.avellana_Jefferson_27369	-	1480	1729	aaaaaaaaaaaaaacaauuuuuuuaaaaaaccgguuaccauaccggguaaaaaccggaaccggccgauaaacgggaccuaguuccugguuccgguuucccaaaucuaagaaccgggguaccccgguuccggucccgguuuugacaaaaaaccgaaaaaccggaccggguugacaccccuacucuucagcgucauacaauu	....(((((((......)))))))......(((((......)))))....((((((((((((((((.....)))..........))))))))))))).......((((((...(((((..((((((.(((((..(((((((.....)))))))....))))))))))).....)))))...)))).))............	-68.7	397.281	354.496	334.972	158.742	113.876	188.178	399.018	555.986	484.661	573.141	404.584	196.712
novel_miR_196	860.1	aauauaacuaacuggauacucucc	agagaauauccacuuaguuauagu	C.avellana_Jefferson_07989	+	8527	8776	gaggguuuuucccauucacuaggacaacaaaccauuaaaacuugcguuaaauaacauuuuugggcuaccagcaggggagggaggaugcccccuuuugcgaauuaggauccgcuccaauucauuugaacgagagaauauccacuuaguuauaguggaggaauauuuuuaucucauuaaaaagugaaaagacaaaaauacucauaaaauauaacuaacuggauacucuccaguucuuuugaauuggaaagga	..(((((((((((.(((....((........)).......(((((...............(((....)))))))))))))))))).))))(((..(....)..))).(((..(((((((((...((((..((((.((((((.(((((((((......((.(((((((.(((((((....)))))...)).))))))).))......))))))))).)))))).))))..))))...)))))))))..)))	-73.5	729.256	685.003	680.412	431.452	436.524	414.689	858.266	1111.97	1077.02	1576.14	819.676	778.477
novel_miR_13	0.4	agaaacgaugucauauguaguaug	auuacuauagaaacgacg	C.avellana_Jefferson_02169	-	21873	22122	aaaaaaauguauaaaaaucuagaaacgaugucauauguaguaugguauuacuauagaaacgacgucuuuuuguuuauuuuauuuuauuuuuaauuuaaaaaaagcguaaccgccgguuauuaaauaauuacuaauugccacuuaacugccuagagcggauuuuacuaauugccuaggagguuacaauuagugguuuuagccaauaaccacuaaccgcaaccgucuacuuccuacaagagccacacuacau	..(((((((.((((((.....((((.((((((...(((((((......))))))).....)))))).)))).....))))))..)))))))............(((....))).(((((((....((((((((((((.....(((((.(((((.(((.(((.....))))))))))).)))))))))))))))))......)))))))..........................................	-51	176.872	239.884	191.911	89.5466	42.7034	55.7565	353.846	555.986	505.373	885.763	735.607	514.799
novel_miR_236	20885.8	ucugcaugaaccaggagacgu	ggcugcugcuucauggauacc	C.avellana_Jefferson_22883	-	428	677	uuccaaaguaaugguuuuguagguguggaaugugcaaguaaaaccgguagugguuaauucgguggugguugguguaggguuagugaggugaaggggagcucccuuugguccaaaaucaggaaggagagaggguuuagccggcugcugcuucauggauaccucuggguugcgcucauuaacaaauggggugcgcgcgcagcuuaagggucugcaugaaccaggagacguuuuuuccuucuccuuuccucuc	..(((......))).((((((.((.....)).))))))...(((((.((.(((.....))).)).))))).......((((..((.(((.((((((....)))))).))))).))))(((((((.(((((((...((.((.((.(((.((((((.(.((((.((((((((((.((((.........))))...)))))))))).)))).).)))))).))).)).)).))...))))))))))))))...	-83.5	18302.1	23516.6	18838.7	19358.4	21029.1	18518.1	7701.81	6175.8	6909.52	664.322	814.422	728.253
novel_miR_283	5	cgugcuacuccaauucgcugg	ccggcggaugggacuaccacg	C.avellana_Jefferson_03472	+	6421	6670	aaucgcagguuuuuucuccggcggaugggacuaccacgcccaagggaaagggccaccagcuuccuccgaugccguauaccucgccgccgucgccgucgagacaacgcagaauagaggugggucuaaucaauccaacgccgccaguuuucucuccggugggggucggguauccgagaucggaggaaucacguguccauugcccuucggcgugcuacuccaauucgcuggagaggcaaccggcgagaccaug	..((((.((((.((((((((((((((.(((.((.((((((.(((((....((.(((..(.((((((((((..((.(((((.((..(((.((((((..((((.(((..........(((((((............)).))))).))).))))..)))))).)))))))))).))..)))))))))).)..))).))....))))).)))))).)).))).)))))))))))))).)))).)))).......	-118.6	4280.3	3824.82	3901.03	1754.3	1679.67	1498.46	1776.76	1286.4	1280	983.457	1040.36	1138.42
novel_miR_10	0.5	caaaugugacgugacuuuuaaaau	aaaagccacgucacauuuaagaag	C.avellana_Jefferson_11421	-	1526	1775	uagaaucucccuaaaauccuuucaaaugugacgugacuuuuaaaaucaacauugaauuuaagaugaucauuauuaaauuuuuaucuuuugauauuuuuaaaagccacgucacauuuaagaagacuuuaguccuacuuauaucauuacucauuuuuuauggcaguuguaguuguaugaugccuaguaguugggaaguaagagggaaagagagagaugcuuuuaauuuuuaaccuagaugaugaaguggcaa	..........(((((.((.(((.((((((((((((.(((((((((((((..........(((((((..(((....)))..))))))))))))...)))))))).)))))))))))).))).)).)))))..((((((.(((((((.((((.((.(((.((((.(((((....)))))))))))).)).)))).......(((..(((((((((...)))))...))))..))).)))))))))))))...	-57.4	117.007	130.604	90.7216	56.9842	47.4482	101.059	214.566	288.894	289.968	468.933	267.971	184.156
novel_miR_201	4	augcuagaaucuaauaaaaacucu	aguuuuuauuagauuuuagcauau	C.avellana_Jefferson_20597	-	2973	3222	gaguuagcucgacgaaagagaaaugcuagaaucuaauaaaaacucuauauuuuauauauaaaagucuacauggcaagaugccacaucauuuuuuuuguggcguagggaaaaagauaaaauaaaaagaagaugauguggcaucuugccacaugaauuuuuaugggaaaaauauggaguuuuuauuagauuuuagcauaucucuagacgaaaacaccgaaucuuuuaucucaaaugaguaaaaaaacuugag	(((....)))..((..(((((.(((((((((((((((((((((((((((((((...(((((((((.((..((((((((((((((((((((((((((..........................))))))))))))))))))))))))))..)).)))))))))...))))))))))))))))))))))))))))))).)))))...)).............(((((.(((....)))))))).........	-96.9	552.384	511.753	464.076	280.851	156.579	233.48	771.686	1858.74	1412.56	2976.42	1250.53	590.136
novel_miR_88	0.6	auguaugcuguaguugaaucaaca	auuaaacuacagcauacaugcugu	C.avellana_Jefferson_03111	+	14482	14731	auauauugauuauuaaaaaaacauguaugcuguaguugaaucaacagucaauauuaaauuuuaaaguugacuuauuuuuagaagcauuuaauaggagagagaaaauaaaaaagagauuuugaaaaauucaaucuugacuauugauuaaacuacagcauacaugcuguuauuuuaauaagcauguaagccaaauccauauuugauuaguguugcuacccagauaaucauagauggaaaaacaguuuccuaa	.(((((.(.(((((((((.((((((((((((((((((.((((((.((((((.(((.((((((((((((..(((..(((((....(.(((.......))).)....)))))))).))))))))..)))).))).)))))).)))))).))))))))))))))...)))).))))))))).)))))).......(((((...((((((.((........))..))))))...)))))...............	-59.6	965.992	844.926	928.152	549.491	569.379	480.9	967.431	964.798	1130.87	1439.36	1292.57	862.184
novel_miR_120	2.5	agugauuuagugaacaccggcgug	cacgucgguguucacuaaaucauu	C.avellana_Jefferson_02402	-	12753	13002	uuuagaccauucauauuagaauagugauuuagugaacaccggcgugcauaaacaguaugcacaccgguguuauauauauauauauauacuguucaugaauuuuacuguuuaaauauuauuuuaauuauauuuuaugauauuauaacaucggcauacacacuguucaugcacgucgguguucacuaaaucauuauucuucauauuaaaugagacuaauuaaagcuauuacacucauugcaauaaguauugu	............((((.((((((((((((((((((((((((((((((((.((((((.((....(((((((((((..................(((((((.........(((((......)))))......)))))))...)))))))))))....)).)))))).))))))))))))))))))))))))))))))))..))))..((((((..((((.......))))..))))))(((((....)))))	-84.8	816.331	780.956	694.369	577.983	446.013	759.682	1159.41	1640.7	1561.68	2455.39	1660.37	1113.31
novel_miR_42	0.5	agugucaaggcgcuguaguucaua	uggaaauagucacuuggcaaucu	C.avellana_Jefferson_18867	+	3955	4204	aguugguaguucaugaggagaaagugucaaggcgcuguaguucauagggguaaaagauaauuaccccuuauaauuaacuauggaaauagucacuuggcaaucuuuuccuacuaaaccagaaagguuagaaaaaucuauuuuucuuuuucguaaacauauuucugaucugucuaguuauaagcaaaacaugggauuuccauuuggucauggcuaauaguacaaaaauaauaucucuuauaagucgccuaau	..(((((((.....(((((((...(((((((..(((((..(((((((((((((.......))))))))...........))))).)))))..))))))).))))))))))))))...((((((((.(((....)))))))))))............(((((.((..((((.(((((((.(.(((...((((.....))))))).).)))))))))))..)).))))).......................	-56.5	2127.9	2052.34	2086.6	1103.05	1077.07	885.135	2699.02	3014.31	2787.83	2540.05	2075.46	1259.79
novel_miR_28	0.8	aaaugugacgugacuuuuaaaau	uuuaaaagccaaaucacauuuau	C.avellana_Jefferson_08138	+	6516	6765	agaguucuuuuagagucaucauaaaugugacgugacuuuuaaaaucaccaauaaauaaaaaguuaauaaaucacauuuaaaauucaauuauaauuuuaaaagccaaaucacauuuaugaugacucuaagagaauuuuaagaagacuuauuacucgagguugagccgccguagagaucaaucgaauuuaaaggaguggcugaaauuuuucacggacuaaaccuuucuucucugacuaaacccuucuugucu	((((((((((((((((((((((((((((((..((.((((((((((...............................................)))))))))).))..)))))))))))))))))))))))))))))).((((((..........((((((.((...((((.((((....(((.((((....))))...)))....)))))))).)).))))))))))))..(((............))).	-66.92	87.0753	82.6268	62.8073	48.8436	42.7034	62.7261	158.102	239.837	202.978	306.109	210.173	142.302
novel_miR_209	1.6	uugucucaaugaaaaaucuuug	aagauucucauagagacagau	C.avellana_Jefferson_05216	+	5967	6216	aguauguuuuacuuuacuccauuugucucaaugaaaaaucuuuguuaauuuuguuuggggcgggauauugauuugauacacuaccaaauggaguaacaagauucccaaauacaaaauuaacaaagauucucauagagacagaugaguaaacauacuaauaaugcauccuauguuguagcguagccacgagagauauugacuugauacacuauucgaguuuacaucuccuguauuucuuccucuucagggu	((((((((......(((((.(((((((((.((((..((((((((((((((((((((((((..(....((.(((((.........))))).))....).....))))))..)))))))))))))))))).)))).))))))))))))))))))))))...((((((..((((((....))))))......(((((...(((((((........)))))))...))))).))))))...((((....)))).	-76.6	296.6	285.196	268.676	622.756	602.593	536.656	1840.75	1842.38	1801.94	670.835	782.896	753.365
novel_miR_306	5.2	uuuggaauaacuuguuguggaacc	uuccacaacaaguuauuccaaauc	C.avellana_Jefferson_01093	+	28400	28649	uucguugauggaccaucacggguuccacaacaaguuauuccaaaucccagaacugaaccuguacaauccgcaacaauugucaaucaugaauuccugcuauggacucaaaaggaucaaaugauccucagcauuuugaucuuuugaguccauagcaggaauucgggauugacaauuguugcgaauucucuagguucaguguugggauuuggaauaacuuguuguggaacccguugauggaccagugauaagc	...(((..(((.((((((((((((((((((((((((((((((((((((((.((((((((((...(((.(((((((((((((((((.(((((((((((((((((((((((((.((((((((........)).))))))))))))))))))))))))))))))).))))))))))))))))).)))...)))))))))).)))))))))))))))))))))))))))))))).)))))).)))..)))....	-165.4	8.16331	2.66538	3.48929	675.67	460.248	784.076	188.216	299.796	269.256	293.083	220.682	138.117
novel_miR_190	4.1	aaaauuugggauguguagcacucc	aaugcuaaacaucucaaauuuuuu	C.avellana_Jefferson_11015	+	4967	5216	uacuguaguuuguaccauaauuguccucguucuucuuugaggcauuaauugauauuuaagggaaaugcuaaacaucucaaauuuuuuucccaaaaguugguucucaaauaaugugucaccaucccaugaguuggugacacacuuccuaaaauaauaaaucucaugauauggugacacaucauuugggaacuaacuuuugugaaaaaaauuugggauguguagcacuccucgauauuuaauacucuguagu	.(((((((..(((........((.(((((........)))))))......((((((...((((..(((((.((((((((((((((((((.(((((((((((((((((((.((((((((((((..((((((..((((...))))................))))))..)))))))))))).))))))))))))))))))).)))))))))))))))))).))))).)))).))))))..)))..)))))))	-97.5	165.987	133.269	160.507	101.758	56.9379	160.3	195.745	337.952	273.398	416.829	204.919	129.746
novel_miR_280	1.9	acucgaguaccuaccugagcaggu	accuacuucggcaaguacuagagc	C.avellana_Jefferson_03337	-	23354	23603	ugagugcaaggauagaauuuauuuacucugacaaguacuuaaauaguuugaauccauuuauuuggguuauucggguacuuauucaaguaggugagaucuucccuuuacacccacauccaauaggguaggaguaugugagucuaagaaagggcuccaccuacuucggcaaguacuagagcagcucgaguuuuauuuacuuuaguuacucgaguaccuaccugagcagguggaaccuuuccuugccuucacg	...(((.((((..(((.((((((((((.(((.((((((((.((((......(((((......))))))))).))))))))..))))))))))))).)))..))))..)))((..((((....)))).))....((((((..((((.(((((.(((((((.(((.((...(((((.(((.((((.((((.......)))).)))).))).)))))...)).))).))))))).))))).))))..))))))	-79.4	448.982	474.438	502.458	122.109	99.6413	111.513	30.1146	54.5084	37.2816	52.1037	52.5434	33.4829
novel_miR_256	218.4	ucugguaauccacugauucgau	cggucaguggauuacuaaaaaa	C.avellana_Jefferson_00053	-	106380	106629	acaugaauagaaguuaagauugucuuauauggcccgaauuaaauaagggucuuugugagaggcuauaaauacugcuauacaaagcccaaauuuacacaaaaggagcauggauugauugagcaaagccaaauuggaguugaacuuuagucggucaguggauuacuaaaaaauuguauggagaauauauaaucaaucuccuugaguuuucugguaauccacugauucgauuaaaguguuguaauacucgacc	..............(((((...)))))((((..((....(((((..(((.(((((((...(((..........))).))))))))))..))))).......))..))))......((((((((..(((...)))..))).(((((((((((((((((((((((((.((((((....(((((............)))))...)))))).)))))))))))))).))))))))))).........)))))..	-70	2.7211	0	0	244.218	336.882	393.78	342.553	250.739	161.554	6.51296	10.5087	8.37072
novel_miR_286	1437.9	aaaaguuuuugacguguggaauug	aauucacacgucaaaaacuuuuga	C.avellana_Jefferson_00427	+	66111	66360	cguggcgcauuguaacacgucaaaaguuuuugacguguggaauugagacgucaaaaaguuuugacguguaaauucacacgucaaaaacuuuugacgu	................(((((((((((((((((((((((.((((.(.((((((((....)))))))).).)))))))))))))))))))))))))))	-47.5	631.296	674.341	561.776	679.74	365.351	327.57	1426.68	1815.13	2042.2	2976.42	1796.98	1130.05
novel_miR_64	0.5	aaaaaugauguggcucuuaaaauc	uucaaagucaucucauuuu	C.avellana_Jefferson_08929	-	2651	2900	aaagucacucuugugucuuuuuaaaaaugauguggcucuuaaaaucacaauugaacuuguaauugaucauuauuagaucuuuaucaaaugaugauuuucaaagucaucucauuuuuagaaggacacaauagugacauauaaaaacuucuagaauuauucauacaguccugacguagcuaucaaugucucuccgcuucuacucuuucucuuucuucucuuuuauuauuuccuucauauauuucuacacuau	...((((((.((((((((((((((((((((.((((((...(((((((((.((((.....(((..((((.......)))).))))))).)).)))))))...)))))).)))))))))))))))))))).))))))..............((((..........(((...(((((........))))).....)))........))))...........................................	-55.1	669.391	677.007	596.669	427.382	289.434	442.567	1065.3	1417.22	1429.13	1595.68	1077.14	698.955
novel_miR_307	0.3	acuagaucuaggacauggguagcu	aagccccuacaccgaucuacuaca	C.avellana_Jefferson_02542	+	21954	22203	agaacaaaucugcuucaaguagacuagaucuaggacauggguagcucaaauacaaaacaaaaauaaaaaauaacuagaaauuaaaaauccagcugugagaguuaagccccuacaccgaucuacuacauccucaaccuaaaggcuaggacaacaaauccauccucaaccugaaggucaagacaaacaaaauaaaaacaaaagaaaacaaaaauaaaaaccucacaagcagcaacggaggagcaugauauug	.......(((((((....((((..((((((..((....(((((((((...((((.......................................)))).))))))...)))....))))))))))))...((..((((..(((..((((...........))))...)))..))))..))......................................((((.............)))))))).)))....	-37.02	631.296	509.088	509.437	411.101	308.414	393.78	726.514	893.938	911.328	1361.21	1040.36	878.926
novel_miR_192	0.7	agauucgaacuagugaccaucgcu	uggucuacagucgauugagcuacc	C.avellana_Jefferson_04126	-	1241	1490	cacaagggaaggggaauggagauucgaacuagugaccaucgcuucaucagguauggucuacagucgauugagcuaccacuuaaggaccauauaugauacuuaagaucauaauuacaagaggcaucauucuuuuuuugccauauaugauguauuuuuguccuuaggugaucuagggaggaagaaaugcaacaucuuaacagggaaacuaacuccaagauggcaaccuuuaguuugcucuccagugugguuu	((((..(((.(((.(((((((.((((((((.((((((((.((((....)))))))))).)))))...))))))).)))((((((..............)))))).........((.(((((((((((................))))))..(((((.(((((((.....))))))).)))))..(((..((((((....(((........)))))))))))).))))).)))).))))))..))))....	-62.9	2408.18	2321.55	1950.51	2218.31	1803.03	2303.44	1795.58	2403.82	2220.33	2331.64	1917.83	1720.18
novel_miR_27	0.4	aaacgaugucguauguaguaug	uuaccaucaaaacaauaucgu	C.avellana_Jefferson_14276	-	911	1160	aaaaauguauaaaaaaacuagaaacgaugucguauguaguaugauauuauuguauuaccaucaaaacaauaucguuuugauuuuuuuuuaaaaauaaaauaaaauaaaaauuuuaaauuuuaaauuuuuuucuuuuaaaaagugguuaacaguuauuagaguuacuaaccacuaacagcuaguuaaccgccuacgugguuaacgaagacgguuaguaaauuuuacuaaucgccuagguuguuaucguuaa	...((((..((((((((...((((((((((.((((((((((((((...))))))))).)))....)).))))))))))....)))))))).........(((((.((((((((........))))))))...)))))....(((((((.................)))))))((((((((.(((((((((....)))))))))..((.((((((((((...)))))))))).)).)))))))).))))..	-54.3	1289.8	1239.4	1214.27	744.865	436.524	505.293	2424.22	2932.55	2477.15	3731.93	2648.19	2172.2
novel_miR_214	1.1	auuuaaguugguauuuuugacgug	cgucaaaaauuuuaauuaacuauaauua	C.avellana_Jefferson_24123	-	1934	2183	auuaaaauuuaaaaguuuaaaaauuuaaguugguauuuuugacguguuagauaugacacgucaagaaguucuucacgugucacauguggacacgucaagaacuuuugacgugucaaaaugucacgucaaaaauuuuaauuaacuauaauuaaaauuaauuagguagaaaaaaauuaagauuugaauugguaugaaaaauuaauuuuaucauauuaguauaaauuaauugguauauacguauauaucacau	......((((((.(((((...((((..(((((((((((((((((((.......(((((((((((((.((((((.(((((((.......))))))).)))))))))))))))))))......))))))))))))....)))))))..)))).)))))..)))))).............((((((.((((((((((.(((.....))).)))))))))).))))))...((((((((....))))))))...	-71.5	59.8643	119.942	55.8287	48.8436	33.2138	87.1195	207.038	463.321	269.256	494.985	173.393	33.4829
novel_miR_123	820	aaaugugacgugacuuuuaaaau	uuaaaagccacaucacauuugaga	C.avellana_Jefferson_02618	-	6783	7032	guccucuuacuuaaaauccucuaaaaugugacgugacuuuuaaaaucacuaauagaucgaaauucaauaaugaccauuucaaauucaauggugauuuuaaaagccacaucacauuugagaaaauuuuaggaagacuccagucauccuuauaucauuacugugcaaaaacaaaucaugagcauaccuucagauaauucgacagauggucuccgcucuuucacccauugguaaccuugggcaagucuccauc	.........((((((((..(((.((((((((.(((.(((((((((((((((...(((.((((((((....)))..)))))..)))...))))))))))))))).))).)))))))).)))..)))))))).(((((......................(((......)))......((((..(((.((.............)).)))....)))).....((((..(....)..))))..))))).....	-57.7	130.613	109.281	111.657	122.109	75.9172	97.5739	308.675	599.592	434.952	475.446	346.786	171.6
novel_miR_312	2.2	aauaauuuuaaauuuccugacgug	cgucaggaaauuaaaaaauuaaaua	C.avellana_Jefferson_07435	+	10054	10303	aaaaagaaaaauuaauuuuuuuaauaauuuuaaauuuccugacgugccaaaauugacacgucaggaaauuaaaaaauuaaauauaaaauuaauuuuuuuuuucuggauucuuuuauuuuuuucaauuaaaaauuuuauuaauuuaaauuauuuuguauuuuguaauuuaucauagaaacggugcagagaaaauuucucugcaccacuugguaccacucaaguggugcagaucugcaccacuugagaaacg	.((((((((((((((((((.....(((((((.((((((((((((((.((....)).))))))))))))))..))))))).....)))))))))))))))))).(((..........(((((......)))))((((((.....((((((((..........))))))))..))))))..(((((((((((...)))))))))))........)))(((((((((((((....))))))))))))).....	-82.4	408.165	407.803	327.994	451.804	346.372	459.991	654.992	1139.23	923.755	1068.13	320.515	272.048
novel_miR_62	0.7	ggaucaaaacucaccguuuugg	guguguuuugauccuacaugua	C.avellana_Jefferson_00538	-	42846	43095	uuauaaguuccugagucaacccucaaaaacuaaaaaaauccuucaguuuuuuuuuuucuuuuuuauuuuuuuuuuugaaaauuuauuccuugggucaaucgaaaugccaauaaaaucucuaccgucaaaauuuuguaacugccguucgauugguugaaacggugcguuuuacuaaaggccauaaugguguguuuugauccuacauguaggaucaaaacucaccguuuuggcaccauccaaaguggugugu	.....((((..((((......))))..))))((((((((......))))))))...........((((((......)))))).....((((.(((((((((((..((..(((((((.............)))))))....))..))))))))).(((((((...))))))))).))))(((.(((((((.((((((((((((....)))))))))))).))))))).)))((((((.....))))))...	-63.5	38.0954	47.9768	31.4036	1880.48	1584.77	9178.92	590.999	1155.58	923.755	1159.31	577.977	276.234
novel_miR_203	132.3	caugugcccgucuuccccauc	uggagaagcagggcacgugc	C.avellana_Jefferson_00370	+	22661	22910	ucacugcauauaucucucuaucuucuugcucgcgggggaacuugcucguuguuguuguacaaggaaagguguguguugagcaagauggagaagcagggcacgugcauuacuaacugauaugccaacuauucacacuuucauauacacauuucuugccggagugaauuaacuaauaugagaguuuaacaagguuuugaguuaguucuucaugugcccgucuuccccaucaugaccacugcaucuuauauau	.....(((....((((((...............))))))...)))((.((((......)))).))((((((((((.....((.(((((.((((..(((((((((....(((((((.(...(((..........((((((((((...((((((.....)))))).........)))))))))).......)))..).)))))))....)))))))))..)))).))))).))..))).)))))))......	-70.7	195.919	133.269	118.636	40.703	52.1931	80.15	30.1146	32.705	0	0	15.763	4.18536
novel_miR_247	0.5	aacaacggucaagauugaaucucu	agauuuaauuuugaccguugcuu	C.avellana_Jefferson_20946	+	334	583	acagcauguaugcuguaguguaaacaacggucaagauugaaucucucuuuauuuucucucucuuauuaaaaacuucuaaaaacuagucaacuuugagauuuaauuuugaccguugcuuagacuauaacauauauauuauuuuaauaacaaaauguaagccgaauuccaagaaaacauacaugucuuuucaagaugauugcuauugauuugguuccuuauucgcaacuuguauuuugcguacaauuuuccu	.....(((((((.((((((.(((.(((((((((((((((((((((.................................................))))))))))))))))))))).))).)))))).)))))))..................(((((((((((((...((.((.(((.(.((......)).)))).)).))...))))))))).......(((((........)))))))))........	-57.88	386.397	391.811	296.59	280.851	218.262	313.63	523.241	697.707	700.065	1322.13	1008.83	753.365
novel_miR_249	0.9	auguguggcucggcccguuuaagg	uuaaaauguguggcccagcccauuu	C.avellana_Jefferson_24059	+	278	527	uaacgggccagacgagccuuaaauguguggcucggcccguuuaaggcucguuuaaugguccaguuuauugagcccgagcccgagcccaguuaaagggucaaacaagucuuaaaauguguggcccagcccauuuaaggcucguuuaaugguuaaaaaagaaguaaaaauucauaucacuaaaaauucaaauucagugaacaaaaacacaaaauucaucauaaaaauucaauauaauuguaugauuguaucu	.....((((((((((((((((((((...((((.(((((((((((((((.(((...(((.((..((.((((.((.((....)).)).)))).))..)))))))).)))))))))...)).)))).)))))))))))))))))))...)))))......................(((((.((........)).)))))...............................((((((((....))))))))..	-67.6	92.5175	149.261	76.7644	138.39	90.1516	101.059	173.159	305.247	178.123	169.337	126.104	66.9658
novel_miR_93	4.7	aaugaucuuuuuauugcacuauag	auaguguaauaaaaauaucauuuu	C.avellana_Jefferson_04323	+	20782	21031	acagugauguguugcaugccacauaagucuaugaagaaauuaugaaaauaauuuuugagaaauaguauaguguaauaaaaauaucauuuuuggcccauaaaaguucuagguggcaagaagccauaggccucauccguaguuguuguggccccacccacugaugggcauguggccucuugccacuuaugacuuuuaugggcgaaaaaugaucuuuuuauugcacuauagcauaggaacuuggcaaaaauca	(((....)))......(((((......((((((.(((((((((....))))))))).........((((((((((((((((.(((((((((.(((((((((((((.((((((((((((.((((((.(((.((((..........((((......)))).))))))).)))))).)))))))))))).))))))))))))).))))))))).)))))))))))))))).))))))....))))).......	-106.8	92.5175	101.284	87.2323	105.828	42.7034	66.2109	120.458	152.623	153.269	273.544	210.173	100.449
novel_miR_51	3.3	agugauaaugcguuguaguugaug	augaauugcaacgcauug	C.avellana_Jefferson_04951	+	14510	14759	cgucacuuugcccccaugaauugcaacgcauugucacuuugcucccuuaaacuacaacgcauugucacuuugcucccuuaaacugcaacgcauugucacuuugaccuucugaguuaacgccuuugauugacggaaaugagguuuugggcacaaaaugguaguuugaugaggucgggcaguaggauugucaauucauuggggcaaagugauaaugcguuguaguugaugggguggaaaagguaauuacccc	......(((.(((((((.(((((((((((((((((((((((((((........((((..(((((((......(((..(((((((((.......((((.....((((((....((((((......).)))))......))))))...)))).......))))))))).)))....)))))).)..)))).........))))))))))))))))))))))))))).)))))).).))).(((....)))..	-91	650.344	647.687	683.901	468.085	469.738	425.143	869.559	1161.03	1155.73	1380.75	872.22	678.029
novel_miR_331	1134.5	ucuuuccuaguccacccauucc	agugggcggacaggaaagaau	C.avellana_Jefferson_22549	+	1484	1733	cuaauuaaugggaauucuucggagugggcggacaggaaagaauaacugccggcagaaacauucuuuccuaguccacccauuccauugcuuuccuguuauuccuccgucuacuuugcuugaucgguccugucugguaaguauaugccuugucuagaucuccccguucuaauuuucauuacucaugugcuugauuacuaauuauugucccuuuuaacaaccuuaaaaauuuuuaaguguugccggauuuuaa	.....(((((((((..(...((((((((.((((((((((((((..(((....)))....)))))))))).)))).))))))))...)..))))))))).....(((((..........)).)))....((((((((((((((((...((..((((.(.....).)))).....)).....))))))))))........................((((((((((....)))))).)))))))))).....	-69.1	552.384	413.134	355.908	1021.65	1361.76	1554.21	417.84	381.559	505.373	351.7	241.699	242.751
novel_miR_8	1.1	acuaaucgguugggauugagacgu	auaaucccuuucauuagucccaag	C.avellana_Jefferson_02147	-	1283	1532	gagauaagaacaaaagguuugaacuaaucgguugggauugagacguugaaagcagucauaaucccuuucauuagucccaagucuuaaccauccuggugggcuuagaauauaauguaauguuuuauauaaagcauuuggauggcgaccucacucaauuuuugagguugcccagggaccacaggguccccccauaggaccagcacacguggcauaaauuucacaugcauugaaucaacuggguugaaaauuu	.............((((((((.((((((.((..(((((((.(((..........))).)))))))..))))))))..)))))))).....(((((.((((...............((((((((....)))))))).....((((((((((.........))))))))))..((((((....)))))))))))))))...(((...((((........)))).)))......(((((...)))))......	-71.5	2525.18	2108.32	2020.3	1094.91	612.082	979.224	278.56	496.026	484.661	521.037	288.988	184.156
novel_miR_218	1.2	agagaucuugaccauuaacuggau	auuuauaaucucaggaucucu	C.avellana_Jefferson_08704	-	10263	10512	ggcuggaccacccccaagggccauggaguggcuucggccacccuagcuccaauugggugguacggccacccccaauccacccuuuaauuuuuuauaauauuuuauauauuuguuuuauaauuauuuuuuaaaaucuauauaauauuuuauuauuauuuuauuaaugagacagauguccuauuuauaaucucaggaucucuuuagagagaucuugaccauuaacuggauauucuccgguccauuuggacgg	(((((.(((((((....((((...((.(((((....)))))))..)))).....))))))).)))))................(((((.....((((((...(((((((..((((((.((.....)).))))))..)))).)))...))))))......))))).((((...((((((...(((.....(((((((((((....)))))))))))....)))..))))))))))(.((((....)))).)	-72.5	734.698	719.653	666.455	411.101	398.565	372.872	1054.01	1880.54	1706.67	1953.89	1670.88	954.262
novel_miR_271	198.3	gggucggccggagaucacaug	uguguucucaggucgccccug	C.avellana_Jefferson_03779	-	16325	16574	uuaaaggcggaggagcccuacagggucggccggagaucacaugcgggcguucucacaagcgucaaauguguucucaggucgccccugccggacuuuccuccaccgcacgaucgugggccauccguuugaugauuuuuugagcuacugagguacuaaaauaagacuuccauguuuauuaucuuuguugaaauaaucaggaaacaaaacugcuucauaggcaacauuugaugccaauguauagcugcuagag	.....((((((((((.((..(((((.(((((.((((.(((((...((((((......))))))..))))).)))).))))).)))))..))...))))))).((((......)))))))....((((..(((((.(((.(((....((((((.((((....(....)....)))).)))))).))).))).)))))..))))....(.(((.(((.((((........)))).)))...))).)......	-78.9	2.7211	5.33076	0	4.0703	0	0	274.796	125.369	149.126	136.772	294.243	477.131
novel_miR_308	0.4	aaacgaugucauauguaguaug	ucauauaaacaauaucuuuuuu	C.avellana_Jefferson_26464	+	1126	1375	uauaaaauguauaaaaauuuaaaaacgaugucauauguaguaugauauuaucguaucaucauauaaacaauaucuuuuuuuuuuaaaaaaauauuuuaauuuuuucuauuaaaaaaugguuagcaguuauuauaguuacuaaccgcuaacugccgguugacaaccuaggugguuacgguuagcaauuuuagucaaucacuaauccuaaccgucuuuuuacccauaaucaaagguucaaaaucuuuaauuc	..((((((((..........(((((.(((((....((((..(((((((....)))))))..))))....))))).)))))..........))))))))...........((((((((((((((.(((.((((.((((.(((((((.((((((((((((...))))..))))))))))))))).)))).)))).....)))....)))))))).)))))).....(((.(((((((...))))))).))).	-49	136.055	127.938	125.615	32.5624	23.7241	55.7565	195.745	316.149	281.683	384.265	467.636	238.566
novel_miR_237	1	agauucgaacuagugaccucugcu	cagagcauauauaauugaauuagu	C.avellana_Jefferson_00117	-	80175	80424	ugucggcacaggaggaggaggaagauucgaacuagugaccucugcuucucucaugaggugugauucccagccgauugaguuaccccuuagggaccagagcauauauaauugaauuaguauccuuuccaguuuauuugaacuagauaauauucaguuaguuauaguggaggguuauuuuuauccucucaaaaaaugaagagacaaaaauacgcaucaaguauaacuaacuggauaauuuucuguucauuug	.......((.((((.((((....(((((((....(((..(((((..(((((...((((.(((((((..........))))))).))))))))).)))))..)))....)))))))....)))))))).)).((..(((((.(((.((((((((((((((((((.(((.(.((.((((((.((.(((((.....)).))))).)))))))).).)))..))))))))))))))).))).))))))))..))	-69.4	9447.67	10333.7	9176.84	8494.72	7819.47	7938.33	11229	13278.2	13761	14888.6	14769.9	10986.6
novel_miR_119	940.4	agcucuguuggcuucucuuug	aaggguuucuaacagaguuua	C.avellana_Jefferson_00017	+	97025	97274	uauuauuacuucuccuucuccguuucuguauuugucuuagcguguguauaugauaugaguguagaucuucaacaaggacacugcuuucauguggguuuagcaaaggguuucuaacagaguuuauuggcauucuguccaccucccuucuauagaaaaccuugucuuuucucucucucucucucauggaggugggcauacugccaacugagcucuguuggcuucucuuuguaagacccucgugauauaucua	.....................((((.(((....((((..((.(((((.....))))).))..)))).....))).)))).......(((((.((((((.((((((((...(((((((((((((((((((...(((((((((((.......((((((.......))))))...............)))))))))))...)))))).)))))))))))))...)))))))).)))))).)))))........	-81.4	541.5	554.399	439.651	415.171	540.91	449.537	1219.64	594.141	778.771	136.772	110.341	108.819
novel_miR_131	366.6	aaacgaugucauauguaguaug	uauuaccauauaaacgacauc	C.avellana_Jefferson_00352	+	36103	36352	accgucuauauauauauauaugaaacgaugucauauguaguaugauauuaucauauuaccauauaaacgacaucguuuugcuuucuuuucuuuucuuuucuuuuuuuuuunnnnnnnnnnnnnnnnnnnnnnnnnnnnnnnnnnnnnnnnnnnnnnnnnnnnnnnnnnnnnnnnnnnnnnnnnnnnnnnnnnnnnnnnnnnnnnnnnnnnnnnnnnnnnnnnnnnnnnnnnnnnnnnnnnnnnnnnnnnn	.....................(((((((((((((((((((((((((...))))))))).)))))....)))))))))))...........................................................................................................................................................................	-23.3	174.151	234.553	191.911	89.5466	42.7034	55.7565	353.846	555.986	505.373	872.737	719.844	514.799
novel_miR_189	3.3	aauuuauuguagcaguaugacgug	cgucauacagcuacuauaaauuaa	C.avellana_Jefferson_08479	-	10890	11139	uuaaguaacuuaacagaauccauuacuuucuuacgucauacagcuacuauaaauuaacaugaucucuucuauucccaaaauuuuacuccguguguaaccuaccauuauuuucauauucaucgccacgauuugagagcauuuugugaaguggcugagggugaguuuuacaugagguaaaauuuugggaaaauaagagaucauauuaauuuauuguagcaguaugacguggagugagaguugauauauaauc	........................(((((((((((((((((.(((((.(((((((((.((((((((((...((((((((((((((((.((((((.(((.((((............(((((((((((((..((....))..)))))..)))).)))))))).))).)))))).))))))))))))))))...)))))))))).))))))))).))))).)))))))))))...))))))............	-90.9	1896.61	1772.48	1639.97	1363.55	521.931	853.772	3753.03	5723.38	4718.19	7047.02	3772.61	3042.76
novel_miR_263	1.6	aaugguuguaguuacuguagacgu	guugauuacuacaaguauuac	C.avellana_Jefferson_04559	+	18276	18525	acauuguguugcccggggacaugucccuugguguggcacauaauauuggggagucccuccaggagaagcuugagcagcuuccugaaguugagagagcauuuguucauguggauuuugauacaacucauaagcuagagcaucggccaaaggugcucuaaauuaaucaagagaagcguugauuacuacaaguauuacuaauauaauaaugguuguaguuacuguagacgucucgaacccuggcguuuucagc	....(((((((((((((((....)))).))).)))))))).....(((((((((..(((.((......)).)))..))))))))).((((((((.((....((((.((((........)))).....(((..(((((((((.......)))))))))..))).....(((..(((((....(((((((.(((((.........))))).))))))).......))))))))))))....)).))))))))	-77.2	386.397	410.469	334.972	170.953	90.1516	139.391	609.82	975.7	869.904	397.291	267.971	234.38
novel_miR_71	0.4	aaacgaugucguauguaguaug	uauuacuaugaaaauaauaucguuuug	C.avellana_Jefferson_01619	+	17627	17876	cgguaaccccauauauauauauaaacgaugucguauguaguaugauauuaucguauuacuaugaaaauaauaucguuuugguuuuuuguuuuuuguuuuuaauuuuuucuuuaaaaaagcgauuaacaguuauuagaguuaguucuaccauuuucuaauuuuucuugaauagauguuuucuccgaucuuaauuggauugaauugcuauaugauuuggaucuuggccggacauuaacauauccuaauccau	.((((((...............(((((((((((((.((((((((((...)))))))))))))))......))))))))..(((..(((((((((...................)))))))))..))).))))))...(((((((((.(((...(((((.((.......((((..((((..((((((....))))))..))))..))))..)).)))))...)))..))).))))))..............	-45.2	680.276	756.968	655.987	374.468	256.22	275.298	1577.25	1624.35	1350.42	1784.55	1681.39	1456.51
novel_miR_230	732.2	agaauuuucugacgugucaaaauu	uuuugacacgucaguaaauuuuuu	C.avellana_Jefferson_15022	+	5751	6000	guauuagauuuaacauguaagaauuuucugacgugucaaaauuggcacgucagaaaaaaauuuugacgugucacuuucugacacgucaaaauuuuuucuaacgugucaaauuuugacacgucaguaaauuuuuuaauugaaaaaaaaaaucuagaaaaaauuuaaaaaaagaaaaauua	...((((((((..((..((((((.((((((((((((((((((((((((((.((((((((.(((((((((((((.....))))))))))))))))))))).))))))).)))))))))))))))).))).))))))..)).......)))))))).........................	-68.7	685.718	716.987	708.327	431.452	446.013	400.75	1091.65	1090.17	1511.98	1387.26	1014.09	887.297
novel_miR_224	0.4	auugucgugcuacauuaacaaagu	uuacugauguggcacugc	C.avellana_Jefferson_00511	+	10343	10592	aaaauagauucuauaauaguagaauaguaauagcauuacuccaacccgugggauaauuauaacauaaaauauauaacauuuccuuguaaacaaauaaaguuaauugauuaaugcuauacacaacacuuuauaucaccuuacugauguggcacugccaauuuaaauuuuucuuuuuucuugaaacaagaguuaauccaaagguugauugucgugcuacauuaacaaagugagauaaaaauguaguauauuc	.......(((((((....))))))).(((.((((((((.((........((((...(((((..........)))))....))))....(((.......)))....)).)))))))))))((.(((.(((((.((((.((..(((((((((((.(.(((((..(((((((.....((((((...)))))).......)))))))))))).))))))))))))..)).)))).)))))..))).))......	-44.3	35.3743	26.6538	31.4036	126.179	47.4482	94.0891	195.745	267.091	231.974	338.674	388.821	205.083
novel_miR_232	4.2	uuuucugacguguaaauagugc	ucugcaccacgucauaauu	C.avellana_Jefferson_02059	+	21839	22088	auuuuaccacgucagaaaauuauuuucugacguguaaauagugccacgucagaauuuucugacguguuuguuuuaacacgucagaaaauucugacauguuaaauaucgcaacgucagaaaauuguuacguaaaaaauuauauauuuuuugacauagccacauuuaccagguuagaauuuucugacgugugaaugugccacgucagaauuuucugauguagcucugcaccacgucauaauuuuuucugacg	.........((((((((((..(((...(((((((....(((.((.(((((((((..((((((((((.....((((.(((((((((((((((((((.((.(((((...((...((((((((((....................))))))))))...))...))))).)).))))))))))))))))))))))).....))))))))))..))))))))).)).)))...))))))).))).))))))))))	-99.6	106.123	133.269	111.657	2161.33	1831.5	1909.66	368.904	555.986	563.366	794.581	509.671	288.79
novel_miR_142	218.5	uuggaacugcaauuggaaugc	uuccaauugcaguuccaaccc	C.avellana_Jefferson_01085	-	20609	20858	aagcuggcaccccaacaugcgguuggaacugcaauuggaaugccaacccagaagcuugaacugaacuugggagaaaugcuucugaauuguuguugauacugccaucccaaguucaguucgagcuucuggguuggcauuccaauugcaguuccaaccccaaguuggcacgccagcuucuagccccuucuaugacucauucuuuagacaauuuaaauggguguuggccuuggccuuaguucgaacgcccaca	((((((((...(((((.((.((((((((((((((((((((((((((((((((((((((((((((((((((((.....(..((............))..).....)))))))))))))))))))))))))))))))))))))))))))))))))))).)).)))))...)))))))).........((((.((.....))..)))).........(((((((((((....)))........))))))))..	-140.5	40.8165	42.6461	31.4036	284.921	332.138	247.42	135.516	174.427	207.12	65.1296	73.5607	92.0779
novel_miR_136	0.5	aaugguuguggagguuugccaaug	ugggguagaaguaacaauuguuuug	C.avellana_Jefferson_00802	+	41626	41875	uuguggauuuggagguuugccaaaugguuguggagguuugccaaugagggagaugcuugguggaggaaauuaguagagguuaaauaugauacgaucaggggugguuggugcuccaaggauguagggggaccuuaugggguagaaguaacaauuguuuuggcaggaugugugguguggagaguuaccauugaagacuuuauuucacaccuuguucaauauaucaugugcaaaggaggcauggguggaggag	.((((((....((((((((((((((((((((.....((((((.((((((....(((....(((((..(((((.(...((((...........))))...).)))))....))))).....)))......))))))..))))))....))))))).)))))))......((((((........))))))....))))))..)))))).(((.((((.....((((((.........)))))).)))).)))	-58.2	40.8165	45.3115	24.4251	647.178	526.675	432.113	191.98	294.345	302.395	227.954	110.341	58.5951
novel_miR_235	7364.7	uacagauuccuuaaacguugca	caaaguuuaggaaucuguauc	C.avellana_Jefferson_00228	+	44161	44410	caaauucucggucagauucagauacagauuccuuaaacguugcagcuuaaauauccucagccucguaagccaccucucugaaauacggaaagcaugguuucaaacgggaauauuuaagcugcaaaguuuaggaaucuguaucuguagagggcauugauuucuacaccaauuuuauuaacgaacuacccaacaaugguaagaaagugauucacuuuuacuauuucuugaagccaauugcucucaauuugua	............(((((((((((((((((((((.((((.(((((((((((((((.......(((((((((((.((.((((.....)))).))..))))))...))))).))))))))))))))).)))))))))))))))))))..((((((((((.((((......................((((.......)))).(((((((...)))))))..........)))).))).)))))))))))))..	-76.9	1232.66	1026.17	1060.75	2922.48	3829.07	3219.94	1283.63	1095.62	1300.71	1217.92	1071.88	975.189
novel_miR_318	3.7	agugauuuagugaacacuggcgug	cacgcccauguucacuaaaucacu	C.avellana_Jefferson_00723	-	48521	48770	auaagaguaauguuacacgaguagugauuuagugaacacuggcgugcauaaacaguguucaugccagugcucauauauuauaagauauuauuagaauauuauuuaaauaguaaaaaaaaaaauaauaauauaugaacacuagcgugcacacuguucaugcacgcccauguucacuaaaucacuacucauguuacacacacucauacuuuuuuacacuaauuuuuucacauucauaaacggcuuuuaaaac	....((((..(((.(((.((((((((((((((((((((..(((((((((.((((((((.(((((.((((.(((((((((((....(((((((.((((...)))).)))))))............))))))))))).)))).))))).)))))))).)))))))))..)))))))))))))))))))).))).)))...))))................................................	-94.1	1700.69	1561.91	1538.78	484.366	341.627	456.506	1276.11	1591.64	1288.29	3093.66	2143.77	1481.62
novel_miR_90	1.2	auggacggucuagaucugaaauuu	uagaucuugauccgcuauagugca	C.avellana_Jefferson_08610	+	9687	9936	cuaauaaaauaauaaaugaaaaauggacggucuagaucugaaauuuaaaaaauuggaaucuccuaggaauuucaguagaucuugauccgcuauagugcaauaaaaaauacuauuuuuggcccauaaaacuccuugguggcaagaggccacagacuuccuccguaguuguuguaaccccacccaaugaugaggcauguggucucuugcuaccuaaaauuuuuaugauccaaaauuaauuuuuuuuauuaca	......................((((.(((((.(((((((((((((........(((...)))...)))))))...)))))).)).)))))))..((.(((((((((...((.((((((..(((((((......(((((((((((((((((.....((((....(((((((..........)))))))))))..)))))))))))))))))......)))))))..)))))).))...))))))))).))	-72.3	495.241	362.492	380.333	407.03	265.71	351.963	843.208	2022.26	1503.69	2142.76	919.509	401.795
novel_miR_269	247851	uucggugcaugauuuaugaagg	uucguaaaucaagcaccaaagc	C.avellana_Jefferson_14868	-	652	901	gcaaggaaucugaacuuccaccuucguaaaucaagcaccaaagcaaccgacgguggauguuggaaucgaacaugauuuggagggaaucgcuugauguucguagaagaucuggacaaugaugaaaaggaguaggcauugguauuguccggaucuucuauaaacaucaagugaugucuucuguguuguguucgaucgaagaucuccaucucuuccguguacgguuguucggugcaugauuuaugaaggagga	................(((.(((((((((((((.(((((..((((((((((((.(((.(.((((((((((((((((.(((((((.(((((((((((((.((((((((((((((((((((((............))))...)))))))))))))))))).))))))))))))).))))))).))))))))))))........)))).)))).))))...)))))))).))))).))))))))))))).)))	-121.1	48710.5	48083.5	53515.3	40214.6	42831.5	45661.1	125653	113879	109198	98358.7	87122.1	98209.5
novel_miR_132	2.8	agguguucuucuaguguucucaug	agaacaauagaagaacaccuaac	C.avellana_Jefferson_01332	+	30699	30948	acugaaaauaauauacauuuuuagguguucuucuaguguucucaugauguuaucucaacugugaugugauuuuuaaaauuaucguugaauuugaguuuaucauuauugacuuuuaaucuauuggugauuuuaaaagccacaucacaguugggagcacaccaggagaacaauagaagaacaccuaacauuuccauuugaauuuauauacaauuuucaucaugauuuggguaauaaagaauaugaauuauuu	..(((((((.(((((.(((((((((((((((((((.(((((((.((.(((..((((((((((((((((.(((((((((((((((.((.(((.(((((..........)))))..))).)).))))))))))))))).))))))))))))))))..))).)).))))))).)))))))))))))))...........)))).)))))...)))))))(((((.(((.........))).))))).......	-86.9	353.743	455.78	338.461	305.273	379.586	463.476	308.675	441.518	430.81	827.146	751.37	548.282
novel_miR_290	0.8	uuuagacuggauguaaauugu	aauuuacauccagucuaaaca	C.avellana_Jefferson_01234	+	42081	42330	cuaauucuucuucuuggaaagugauuucucgaaacaaucaccccuaucuucuaccacauacauucauucguuccacuuccauuuaauucauauuccauccaauccauuacaauucccauccaagauacaccauaaaaauuacaauuuacauccagucuaaacaaaauucaagaaauuacauucauucauuccucuucuugaauuguguuuagacuggauguaaauuguaauuauuauggcauaucucgaa	..............(((((.(((......((((.................................))))...)))))))).........................................(((((..((((((.(((((((((((((((((((((((((((.((((((((((....................)))))))))).))))))))))))))))))))))))))).))))))..)))))....	-66.6	46.2588	31.9846	24.4251	549.491	659.53	906.043	527.005	452.42	484.661	208.415	241.699	267.863
novel_miR_36	2.7	aaaaguugguucucaaaugacgug	caucauaugggaagcaauuuuggg	C.avellana_Jefferson_08320	-	1447	1696	acauuuaccaaauuuuuccuacaaaaguugguucucaaaugacgugucaccaucccaugagaucuauuauuuugugaauugugucaucaucucaugggacggugacacaucauaugggaagcaauuuuggggagaaaauuugguaaguauagcauuucucuuuugcuuuucuuguaaucauacucugccaaauauuuucagauguaaucguucuagcuagcuuugauuuuauuuucagcgcugguaucau	..((((((((((((((((((...(((((((.((((((.((((.((((((((.(((((((((((..........((((......)))).))))))))))).)))))))).)))).)))))).))))))).))))).)))))))))))))..((((.........)))).............(((((((...........)))).))).........((((((.((((........)))).)))))).....	-86.1	266.668	266.538	216.336	248.288	94.8965	195.148	598.527	1253.69	932.04	1081.15	504.416	284.605
novel_miR_250	1568.1	agauucgaucuagugacuuucguu	gcgugguuucuagucaauugaacu	C.avellana_Jefferson_24879	+	723	972	aggagggaaaagagggaggaagauucgaucuagugacuuucguuuuauaaggcgugguuucuagucaauugaacuaccauuuaagaucaauuacucuuucauuuggaggggugccaugugaaauuuauuuguggagaauuauaguccauucaacuaaaacagauauccaauuaauuuauuucugauggucuuuagaaaauuagagaggcacugcuugguaaacacuaaacaaugcaagccggcuauauua	((..((........((((...((((.((.((((.((((..(((((....))))).)))).))))))))))...)).)).............(((((((((....)))))))))((((..(((((..(((..((((......((((.......)))).........))))...)))..)))))..))))((((((......)))))).(((.((.(((((....))))).)).)))...))..))......	-50.7	631.296	706.326	662.966	541.35	303.669	365.902	1558.43	2398.37	2004.92	2383.74	2191.06	1109.12
novel_miR_140	1916.9	uaagcaacggucaagauugaaucu	auucaaucuugaccguuacuuaca	C.avellana_Jefferson_08972	-	7319	7568	auagcauauauguuguaguauaagcaacggucaagauugaaucucucaaaaucuuucuucauuuucucuccuauuaaaagcuucucaaaguaaguuaauuuugagauucaaucuugaccguuacuuacacuauagcauacauguuguuauuuuaauaacaacauguaagccaaaucccuuauuuuaaacuggcuuacguugugugcuuuaagugaccgauauggaaagccacuuaaaacacgucacaaag	(((((((.(((((((((((.((((.((((((((((((((((..(((((((((....(((.(((((.....((......))......))))))))...))))))))))))))))))))))))).)))).))))))))))).)))))))..........(((((..((((((((.................)))))))))))))(((.((((((((.((.....)).....)))))))).))).........	-78.7	1156.47	1178.1	858.366	883.256	540.91	777.106	1242.23	1831.48	1627.96	3503.97	2879.38	1958.75
novel_miR_171	697.5	aaaauuugggauguguagcacuuc	augcuacacauuccaaaauuucuu	C.avellana_Jefferson_16114	+	2382	2631	aauagaauucuguagcuaaugcgaugcauguguaaaaauaaaaugaguauuaacuauugagaaaugcuacacauuccaaaauuucuuuccaaaaguugguucucaaauaauguguuaccauuucaugaguugguaacacacuucucaaaauaauaaaucucaugagauggugauacauuauuuggaaacuagcuuuugggaagaaaaauuugggauguguagcacuucucuuaacuauuuauuauuugaa	.((((....)))).((..((((...))))..))........((((((((((((.....(((((.((((((((((((((((.((((((((((((((((((((.(((((((((((((((((((((((((((.............................))))))))))))))))))))))))))).))))))))))))))))))))..)))))))))))))))).))))))))).)))))))).......	-101.9	168.708	138.6	118.636	93.617	56.9379	121.967	158.102	283.444	223.69	345.187	173.393	96.2633
novel_miR_113	1172.7	acgacugaaauuuaugaauuug	auucauaaauuacagucauucauc	C.avellana_Jefferson_16598	+	3569	3818	auuguuauuuuccucuuuaaugcgacaauuauuccuuuuauauuuaaauuugaaauucucacauucauaaauuacagucauucaucguguuuaaaauaaguuauauucagacuuuaauaagaaaguuucuuauuaaauuuuuaucacuuaguaacuuuugcguuaaauuaugaaacaagacuuauuuuagaugauuaaaugagauggacgacugaaauuuaugaauuugagaauuucaaauuuaagaaaa	((((((.................)))))).............(((((((((((((((((((.(((((((((((.(((((.((((((..((((((((((((((...((((...((((((..(((((((.((...................)).)))))))..))))))...))))....))))))))))))))..........)))))).))))).))))))))))).)))))))))))))))))))....	-68.4	440.819	487.765	425.694	443.663	170.814	470.446	779.215	1455.37	1172.3	1230.95	809.168	481.317
novel_miR_169	0.4	aaugguugaucuauugaauuugu	ucaucuuauaaaucaauuauuag	C.avellana_Jefferson_02262	+	14275	14524	uccucacauggguuucuuuuguuucgauucaggaaacuacuggucacauuuguuauguacuuuuaaaauaaauaauugaaggagaaauguuaggggucaagauauuuuuguuaauauuuggucuaucucaucuuauaaaucaauuauuagauuuguggacuuguauagauuuuacauaagucaaugauggacuccacaaauuuaaugguugaucuauugaauuuguaugagaauaugaguuaaauaugag	.((((....(.(((((((...((((((((............(((.((((.....)))))))............))))))))))))))).)..)))).(((((...)))))...(((((((((((((((((((..(((.(((((((((((((((((((((((..(((.(((((.....))))).)))..))..))))))))))))))))))))).))).......).))))).))).)).))))))))...	-52.6	1763.27	2028.35	1905.15	976.873	616.827	777.106	1404.09	2322.06	2067.06	3419.3	2527.34	1611.36
novel_miR_86	2.9	agaaaauucugacguguuaaaucu	ugacacguuagaaaaaauuuugac	C.avellana_Jefferson_12985	-	5895	6144	auuuaaauuaauaaauuguuuaauugaaaaaaaaaaucaagaaaaaauauaaaaaaaaaaaauauuaaggaaauuuacugacgugucgaaauuugacacguuagaaaaaauuuugacgugucagaaagugacaugucagaaaauuuuucugacgcgccaauuuugacaugucagaaaacucugacguguuacaucugacacgucagaaaauucugacguguuaaaucuaacacaucagaaauuuuucguu	.(((.((((((........)))))).))).......................................((((((((.((((.((((....((((((((((((((((....(((((((((((((((..(((((((((((((....((((((((((.(.((....)).).)))))))))).))))))))))))).)))))))))))))))..))))))))))))))))...)))).))))))))))))....	-87.3	1602.73	1596.56	1472.48	667.53	631.062	763.167	2574.8	3303.21	3458.9	4005.47	2385.47	2029.9
novel_miR_115	0.5	auuguugugagugcacuugugagu	uuauaaguguugugucucacaauuuuaa	C.avellana_Jefferson_08671	+	1256	1505	uuauaaccaagagagggguaaaaauuguugugagugcacuugugagugucguguccacauugauacauaauauauuaucgauaaauuguuguaagugcacuuauaaguguugugucucacaauuuuaagguaagugguucauaauugauaacuacuucaauagugaaaauucauaacauuucgcagaauuggaacuucuaaagcaugcagaaaaugccauaugcaccucagcuuucauuguuauuauaua	..(((((...(((((((((.......((((((((.((((((((((((((..(..(.(((((((((..........)))))).....))).)..)..)))))))))))))).....))))))))......(((.(((((((((.(((((........))))).))))).........((((((((((..(((((...)))))..).))).).))))))))).)))))))...)))))...)))))......	-57.3	824.494	943.545	973.513	297.132	332.138	379.841	846.973	861.233	861.619	1126.74	945.781	887.297
novel_miR_282	0.5	aaauccugacguguugaauguaac	ccuauucaacaugucaaaaaaaaa	C.avellana_Jefferson_03035	+	16727	16976	aaaaagauguugauacaucagaaaauccugacguguugaauguaacacgccaauaaauauugauguggccuauucaacaugucaaaaaaaaaaaauuuugaagugccacuuuuagcaugucaacacuuacaaaacuuggacacuguuugccacgucaaaagauggcugauuuuuuguaguguuggugugcauaccgaaccaucaguaaaguuauauuuuuuauuauuuagucuaucuaacuucacaauua	.....(((((....))))).........((((((((((((((...((((.((((....)))).))))...)))))))))))))).........((((.((((((..........(((((((((((((.((((((..........(((.(((((.......).)))).))).))))))))))))))))))).............(((((((.......)))))))...(((.....))))))))).)))).	-56.2	277.553	221.227	205.868	191.304	232.496	250.904	410.311	468.772	497.088	566.628	367.804	259.492
novel_miR_165	0.4	auacgacugucauacaauuugaug	cauccuaauuauauaacagucgu	C.avellana_Jefferson_02098	+	11046	11295	caaaugaaaccuuaguagauuuauacgacugucauacaauuugaugauguaacaaugaaaaucagcaaaaaaaaaaaaaagaguugauauucauugucauaucauccuaauuauauaacagucguauagaaguuuacuaaacaacauuacuccuaaguuaaagacauuaacaaacaacucaaaauacaaaaauguuuaccuuuucaaaucgaacauuaaauagucucaaaacauacccuacaaacaaaau	....(((.((.(((((((((((((((((((((.(((.((((.((((((((.((((((((.((((((................)))))).)))))))).))))))))..)))).))).)))))))))))..))))))))))................(((((.....)))))...................(((((((.............))))))).....)).)))......................	-53.7	775.514	863.583	819.984	492.507	232.496	418.174	1336.33	1706.11	1520.26	2696.37	2427.5	1678.33
novel_miR_248	0.7	auuuaguaacgugucaauuucuga	auugacacauuacuaaaguuuagu	C.avellana_Jefferson_01091	+	13043	13292	aaauuagaaauuacuaauaagaauuuaguaacgugucaauuucugacacaucacccuucaguaacgugucagaaauugacacauuacuaaaguuuaguaaugugucaaguuugcaaguauugaauuucaucuauccauaaaauuuuguuaacaaacccaacgagaaagagagguuagguugagauucuuuucccuuacauccaaaguuguagcuacucugaaauugaaaacucaacgacauuaucaugug	...(((((.((((((((......((((((((.(((((((((((((((((...((......))...))))))))))))))))).))))))))..))))))))((..(((.((((...(((..((((((((((((.((......(((((((.........)))))))......)).)))).))))))))........)))...)))).)))..))...)))))..((((....))))..((((....)))).	-62.6	133.334	117.277	101.19	73.2654	66.4275	90.6043	237.152	294.345	260.971	423.342	178.647	192.527
novel_miR_305	0.5	auacgacugucauacaauuaugau	cauaauuauauaacaaucguauga	C.avellana_Jefferson_01276	-	27619	27868	aaaaauaauauuuaguggacucauacgacugucauacaauuaugauaaugugaccguaaaaaucuaacauuaauuuuauuuuuauaagcccuuauuuaucuaaaaguuaauuuuuauuucuauaucaucauaauuauauaacaaucguaugagaauacuaaauagcauuacuuaaaucguaauaacggauuuuuuaauugaauuauugaaggaaagugauggguguguuagggccuacuuuuuuuagguc	........(((((((((..(((((((((.(((.(((.(((((((((.(((((...((((((((.((((.....(((((..(..((((....))))..)..)))))))))))))))))...))))).))))))))).))).))).)))))))))..))))))))).((((((((...((((....)))).(((((((((......)))))))))))))))))..........((((((.......))))))	-57.1	1044.9	1236.74	1102.62	704.162	469.738	655.139	2507.04	3068.82	2820.97	3549.56	3278.71	2126.16
novel_miR_244	0.6	aacgucaaccggugugaaaugagu	acuucacaaaguuagacauaacgu	C.avellana_Jefferson_04668	+	13043	13292	aaaaugaaaagucccuagauuuuuuuucuucuuaagaaguaguauuaguauauaccuuucaaucccuugagcuuaauuugugauugauugaaaauuuaacaaugcuaaaacuuauaauuaagagucauacuacucuucaaaccaacuucacaaaguuagacauaacguguuuuaaguagcugacaugaaaagucacuuaaaacacgcaacgucaaccggugugaaaugagugugaagaguaucauuauuc	.....((((((((....))))))))...(((((((..(..(((.(((((((.....((((((((......((.......))....))))))))........))))))).)))..)..)))))))......(((((((((.((((..((((((..(((.(((....((((((((((((.(((.........))).))))))))))))....))))))...)))))).)).)).))))))))).........	-60.8	1077.56	943.545	924.663	451.804	422.289	784.076	956.138	1635.25	1329.71	2188.35	1534.27	941.706
novel_miR_117	4.1	caugacuguucaugcacgccg	caugaacagucaugcacgccu	C.avellana_Jefferson_06030	+	13963	14212	uuuguaauaauaauaaaacucaauaacuuuauuuauuuaaaaaauaaaauaaaaccagaaggcagaacauaauuugauaggguaaugguaaacaacacgcugggcgugcaugaacagucaugcacgccuagcugauuuaauauuuuaaaauaauaaaauauaauauuuuaauauuuuaauuuuaaaaaaaauagccgggcgugcaugcaugacuguucaugcacgccggcguguuguguaucauuaccca	...............................(((((((........))))))).((....))((((......))))...(((((((((((.((((((((((((.(((((((((((((((((((((((((.((((.(((...(..((((((((.(((((((...))))))).))))))))..).....))).)))).)))))))))....)))))))))))))))))))))))))))).))))))))))).	-98.4	533.336	498.426	544.33	1420.54	1859.97	1616.94	862.03	784.921	782.913	612.218	882.728	770.106
novel_miR_17	0.3	aauaaaucugucuuacuccauagc	uggagaaaagaaacagaaggc	C.avellana_Jefferson_05945	+	348	597	gugagauuauccauauugcagugauagcccauacgauuauacgaauaacuucaaaaagaaaaacaguucaaacgcaagucuaacgcaaaucucauuguucacaaaaauaauaauaacaauaauauuauuuaaaacaacgagauuuaucacagccauggagaaaagaaacagaaggcucugauaccaguuguuagaaucucguuaaauaaaucugucuuacuccauagcaugugaacaauaaugaaaagaa	.........((..(((((..(((.(((......((......))....((((......(((......)))......))))))).)))(((((((.(((((.....((((((((.((....)).))))))))..))))).))))))).(((((((.((((((..((((..(((((((.(((((((.....))))))).)))...........)))))))).)))))).)).))))).)))))..))......	-41.1	217.688	223.892	184.933	187.234	142.345	139.391	301.146	501.477	509.515	468.933	394.075	267.863
novel_miR_186	0.6	acgguuucuguuaagucauuuaac	uauuuuggcuuaccauaggaaccuaua	C.avellana_Jefferson_13021	+	6132	6381	uugggugugaggugguaaugaaacgguuucuguuaagucauuuaacggaaaaugaguuuagagaguaaaauguuauuuuggcuuaccauaggaaccuauaaauuauuuuuuaaaccacaaggccuaauuuguaaauuaggccaaacccugugaucaacuuugaggcuauuguucucgccgagcaacaaguagaagaaaaaucuaauguaaagugcuugccguccuugauggacuuguuaucaaugggcgu	((((((.(((((.((((((.....((((((((((((((((..(((((.......................)))))...)))))))..))))))))).....))))))))))).))).)))(((((((((....)))))))))...(((..((((.(((...(((.((((((....((.(((((((((..((((.......)))).)))....)))))).))....)))))).))))))))))..)))...	-62.3	789.12	839.595	910.706	492.507	370.096	456.506	1140.59	1771.52	1590.68	1940.86	1775.97	887.297
novel_miR_182	0.7	aaaugugacgugacuuuuaaaau	aaaugacacaucauguuugggaga	C.avellana_Jefferson_24765	+	987	1236	auaagcuuccuauaguccuccuaaaugugacgugacuuuuaaaaucaccuuugaauuuaagaugaucauuauugaauuuugauuuauuggugauuuuaaaugacacaucauguuugggagaauucuagucccuauaucauuauucuagcuucucggauggcugcuuccaugggcuguggcaauuuucaacuggagggugaugcucuuuuggucauucuugcuaucuaauucccuuuuauuuucucuuuuu	..(((((..(((.(((.(((((((((((((.(((.(.((((((((((((..((((((.(((((..(((....))))))))))))))..)))))))))))).).))).))))))))))))).))).)))..................)))))...(((((((.....(((.((((.((.((..(((......)))..)).))))))...)))........)))))))........................	-63.6	84.3542	82.6268	59.318	44.7733	37.9586	73.1804	165.63	239.837	190.55	351.7	225.936	150.673
novel_miR_299	62454.3	uggaaugcgauuuagaaagucu	acuuucuaucgcuuuccaaa	C.avellana_Jefferson_01578	-	13729	13978	gucugcacggcugcaccucucuauauaaagacucucuccguucaccacucccauucuuaccauggcuggcaucauuuuacuacuguuugaaagaaucucuucaaagauauggagauaaacaugucgcucauguuccagugugcacagacuuucuaucgcuuuccaaauaauauggcaauuucaaacuccuagaaagucugauuguuuggaaugcgauuuagaaagucuugcacaaugauuaacggaaaua	...((((....)))).....................((((((..(((...((((.......)))).)))..((.(((((........)))))))((((((..........)))))).((((((.....)))))).((.((((((.((((((((((((((.(((((((((((..(((..((((.........)))))))..))))))))))).))))..)))))))))))))))).))...))))))....	-69.1	86479.4	102900	82455.5	28915.4	24459.6	22250.3	9583.97	9201.02	8607.91	5073.6	5653.67	3724.97
novel_miR_26	4964.4	agugauuuccagcuguuccugcc	ugagauggcugcuggauguuauggg	C.avellana_Jefferson_08521	-	3529	3778	acccucccauuccacugguuuccuguugcuacaaauauugcucuuugauucuuuuucaauagaaauaugcugcuucuuuggagaaggaagugaaaucgaagcaggaagagggauagggugagauggcugcuggauguuauggguaugggagaauugggcaggauaccucagaugagaauauauucuuuccaauaccucccauaccagugauuuccagcuguuccugcccuucccuucuuuuguccugccc	...............(((((((((.......((((........)))).(((((((((((.((((.........))))))))))))))))).)))))))..((((((((((((..((((((.((..((.((((((.(((((.((((((((((.((((((.((((((.(((....)))....)))))).))))))..)))))))))).))))).)))))).)))).))))))..))))))....))))))..	-88.8	2002.73	1823.12	1619.03	1668.82	1034.37	1791.18	1087.89	1907.79	1619.68	918.327	514.925	339.014
novel_miR_207	231.2	aagacugaucagcugcuucaaagc	aucggaaauaggaauagucucagg	C.avellana_Jefferson_19046	-	3554	3803	caucgggcaucaagucugacccaagacugaucagcugcuucaaagccuuaucggaaauaggaauagucucagguuggaccguaucaaggucaauggugcgagccagauccuuggcccaagaccgaaaggucucaaaaccaagaaugauuccgucggcccaggcacuaucccgaguccaggaaucguacgauaguuguuccaaauaguuagaggacugggccucagccuuuuuaagucgcaacuucgucuc	....((((.....((((((((..((((((.((..(((.(((..(......)..))).))))).))))))..)))))))).....(((((....((((....))))...))))))))).(((((....)))))...........((((((((...(((.(.((......)).).)))..))))))))((((.((((((.(.(((..(((.((((......)))))))..)))...)..))))))))))...	-72.9	5.44221	15.9923	20.9358	687.881	450.758	459.991	150.573	147.173	161.554	26.0518	36.7804	33.4829
novel_miR_289	3.7	auuuaggauguguagcacuucucu	aaugcuacacaucccaaaauuucu	C.avellana_Jefferson_06256	+	15206	15455	uauuugugagauaaaaauguaguuuauagcauuaauauucacgauuauucuuuuuugagaaaugcuacacaucccaaaauuucuucccaaaaguugauucccaaaugauguguuaccaucucaugaguuggugacucacuucccaaaauaauaaaucucauaugauggugauauaucauuugagaauuagcuuuuaggaagauaauuuaggauguguagcacuucucuuauuuuuuaacuuuugacacgu	...(((((((.((..(((((........)))))..)))))))))............(((((.((((((((((((..(((((((((((.((((((((((((.(((((((((((((((((((..(((((((((.((......))))))..........)))))..))))))))))))))))))).)))))))))))).)))))).))))).)))))))))))).))))).......................	-93.6	155.103	210.565	205.868	40.703	28.4689	94.0891	180.688	190.779	161.554	208.415	194.41	150.673
novel_miR_65	707.1	uaacccggugaauauauauua	auauauauucaccggguuaug	C.avellana_Jefferson_01800	-	5237	5486	acacaauguuacaggucauaauuaacccggugaauauauauuauaauuauuuauauauuaaaauuauuauuaaauaacuauaauauauauucaccggguuaugacucauaacacacaacuuaugcaccuauggaguuugguucccaauaauuucaaccacaggcugcacucgacuacacaacuuugucuucagcaaauagugagugguuucauuuucuccuuguagcuagaucuguuucaaacuauuuag	......((..(((((((.....(((((((((((((((((((((((.(((((((.(((.((....)).)))))))))).))))))))))))))))))))))).....(((((........)))))......((((((((((...)))..)))))))......(((((((..(.(((.(((...(((((.....)))))..)))))).)..............))))))).)))))))..))..........	-65.6	712.929	903.564	774.623	146.531	241.986	285.752	82.8151	27.2542	66.2784	13.0259	15.763	37.6683
novel_miR_124	0.5	auuuuaagaggauaaaaagauggu	uuuuuauccuuuuaaagu	C.avellana_Jefferson_13733	+	2548	2797	aggauacauauaacauuucucuauuuuaaucuuaaaauugaacuuaaucgacuuuuaaaaaguauuucuuaagaguaaugcuagguacaauuuuuuuauccuuuuaaaguuaaugugacuuuuaaaauuaccauuaaauuuuagaugaaucacacuuaaauuuugauccaauaguauuuugaaagccacauuaauuuuaagauaauuuuaagaggauaaaaagaugguacaaguguuacucauuucuuaa	.....................((((((....((((((((((......)))).))))))))))))........((((((((((..((((.((((((((((((((((((((((((((((.((((((((((....((((((.(((((.((.....)).))))).))))))........)))))))))).)))))))))...........))))))))))))))))))).)))).)))))))))).........	-56.6	427.213	461.111	331.483	411.101	265.71	536.656	594.763	1128.32	1039.74	1732.45	588.486	334.829
novel_miR_315	0.7	agcaacgaucaagauugaaucucu	uuuaaucuugacuggugcuu	C.avellana_Jefferson_23017	-	677	926	ccggcuuacaugcuguaguucaagcaacgaucaagauugaaucucucaaaaucuuucuuuauuuuuugucucuuauuaaaagcuucucaaaauaagucaauuuugagauuuaaucuugacuggugcuuaaacuauagcaugcauacuguuauuuuaauaacagcauguaaaccagauccgucucuauauauauaaggaauguacacuucgaacaagagucauugaucaauuaaugauaacuuuauauuua	.(((....((((((((((((.(((((.((.(((((((((((..(((((((((.....((((((((..(...(((.....)))...)..))))))))...)))))))))))))))))))).)).))))).))))))))))))(((.(((((((....))))))).)))..........))).........((((((((..........((......))((((((((....))))))))..))))))))...	-63.8	557.826	621.034	467.565	305.273	194.538	358.933	1193.29	1591.64	1201.3	1973.43	1544.77	1176.09
novel_miR_21	0.3	auugaacuuugaucuauugaugau	cucuugguaaaagauauaguacuu	C.avellana_Jefferson_02376	+	21345	21594	aguagcuuaauuagcuaggaccacgucucaugaaugugaaguuauuaguucaaaucuuccucuugugcggacuuaucaaaauauauauauauauauuuuaaccaucuucaaugaauaaacuucacauuauuuuagcauucaucucuugguaaaagauauaguacuucuaacauuucucgauuaguaaaauuugagauuugauauauugaacuuugaucuauugaugauuuuaaaagcuacauuauauuug	.(((((((.....((((((((...))))....(((((((((((....(((((.....(((.(....).)))......(((((((((....)))))))))............))))).)))))))))))....))))..(((((....(((.((((...(((((....((.((..((((((..........))))))..)).)))))))..)))).)))....)))))......)))))))..........	-42.6	1893.89	2150.96	1852.81	1123.4	559.889	982.709	3771.85	6235.76	5405.83	6337.11	4965.35	2720.48
novel_miR_11	5.1	aaaaauuuucugacgugucacuuu	uuagaaaauuuaugacgugu	C.avellana_Jefferson_06540	-	3285	3534	ugugucaaaguuggcacgucagaaaaauuuucugacgugucacuuuuugacacgucaaaaauuuucugacaugccaaauugccacaccagaaaauuuuuugacguguuagauuuaacacgucaggaauuuuucugauaugccaauccugacaugucaaaaaaaauuugacgugucaaaaaauaacacguuagaaaauuuaugacgugucaaacguuaugacacgucagaaauuugugacgugucauaacg	..........(((((((((((...((((((((((((((((...((((((((((((((((..((((.(((((((.((.((((.((...(((((((.((((((((((((((....)))))))))))))).)))))))...)).))))..)).))))))).))))..))))))))))))))))...)))))))))))))))).))))))))))).(((((((((((((((........)))))))))))))))	-121.7	742.861	911.56	739.73	525.069	550.4	561.05	1520.79	1618.9	1694.24	1563.11	1134.94	1142.6
novel_miR_264	2.5	aucuaucaucuguaggacuagagu	acucguaggacuaacauguaaauu	C.avellana_Jefferson_01607	+	12573	12822	cucuuguccaacucuuuuuuaaaucuaucaucuguaggacuagaguaauucuagaagugucacucuaaaaaugagauggcuuuuaaaauuaccauuugaucaaaaucuaauaauaaucaaucacaagcucaauggugauuuuaagagccacaucguucuuggaguaacacaagaaaaacuucuagcauuacucguaggacuaacauguaaauuugaaagaaaaaaguaugaauagaguuggacggaagau	((.(((((((((((((((((((((.((.(((...(((..((((((((((.((((((((((.(((((((.(((((..((((((((((((((((((((.((.(.........................).))))))))))))))))))))))..))))).))))))).)).........)))))))).))))))).)))..)))..))))).)))))))))..............)))))))))))).))..	-84.2	176.872	229.223	198.89	130.25	85.4068	114.998	523.241	545.084	534.369	403.804	420.347	259.492
novel_miR_141	2.7	acggucuaaauaaauguagaaguu	cuucuacauuuguuuaagaccguua	C.avellana_Jefferson_09062	+	9128	9377	ucugagucauccauuuaaucuaacggucuaaauaaauguagaaguuuguauuaccgaggcaaguagauuugacauguugaaaacuaaaauuauuuaccucgguaacacacaaacuucuacauuuguuuaagaccguuauaugaaauggagggcugagauuuuaaauuaugagaaucucauauuuuagaaaaucuaaggagaucucaaucuguaauguccaacacacaucaaacauuuuauuuuuuuaaaa	(((.((((.(((((((.((.(((((((((((((((((((((((((((((.(((((((((.((((((.((((.............)))).)))))).)))))))))...)))))))))))))))))))).))))))))).)).))))))).)))).)))(((((((.((((((...)))))).))))))).......(((.((..((...))..)).)))...............................	-85.8	936.06	1034.17	1011.9	260.499	123.365	205.602	587.234	1144.68	811.91	1797.58	1150.7	665.472
novel_miR_32	0.3	aggacuuuuggcucugauaucaug	acuuaucacaaaagcuuaa	C.avellana_Jefferson_10518	+	6697	6946	acuucacguaucucaaauucuuuugacaugcaaaagaaggagcucacugccacacacacauguauauguccaccaaugauauacaaaaaugauucgacagaaaaaucaucacacugaugcuagucauucucauccaaccagaaaacuuaucaucuaaaauuuguggcauuaaaucaccacuuaucacaaaagcuuaaggaacucaggacuuuuggcucugauaucaugcucaauuaccacuuaucccaaa	.((((..((((.(((((....))))).))))....))))((((....(((((((......(((((((...........)))))))...(((((((....))...)))))......((((..(((..((((.........)))).)))...)))).......))))))).............((((((((((((((.((...)).))).))))))....)))))....))))...................	-37.8	1107.49	879.575	1085.17	480.296	317.903	453.022	1065.3	1471.73	1528.55	1608.7	1050.87	565.024
novel_miR_55	0.5	agauucgaacuagugaccuucgcu	cagucaauugaguuaccuuuu	C.avellana_Jefferson_19059	+	3270	3519	ccgcacaagaggagagagagagauucgaacuagugaccuucgcuuuauuaggcguggucgcagucaauugaguuaccuuuuggaauauuuguuguauuuauuuagaaauaaaucaaacucaaaauuuuauuuugagguuuuuuuuuuuugagagagagaaaaagaaaaaggggaauuuugagccuuuuuauuguaaaugaauuaaaucucaaacacaucaauuuguuuauaaacaacaagcucaugaaaa	.....(((((((.........((((((((((.((((((..(((((....))))).)))))))))...))))))).))))))).....(((((((((((((((....)))))))....((((((((...)))))))).((((((((((((....))))))))))))(((((((..........))))))).(((((((((((((................)))))))))))))))))))))..........	-57.8	12310.3	13220.3	11444.9	9048.28	7411.41	9053.46	15768.8	22337.5	19407.1	23479.2	22940.4	14845.5
novel_miR_69	0.6	auacgacugucauauaauuaugau	cauuauuguaugacagccguauga	C.avellana_Jefferson_00856	-	50927	51176	uacugcuauuuauuagacucucauacgacugucauauaauuaugaugauaugauagugaaaaucaacauuugaaagucaacuaugauauuuacugccacaucaucauuauuguaugacagccguaugaaagucuacuaaauaucauuucucuaauaacaacugaaaacguuacucuaaaauuaaacaaccaucaauccacuuaaucacauacaacuuagaagucauaacaguuacaaauugaaaaacaac	...((.((((((.((((((.(((((((.((((((((((((.((((((((.((.(((((((.((((....((((...))))...)))).))))))).)).)))))))).)))))))))))).))))))).)))))).)))))).))((((.........(((((.....((.(((((((.....................................)))).))).))..))))).......))))......	-60.98	421.771	431.792	380.333	232.007	104.386	216.056	1046.48	1373.61	1172.3	1660.81	1402.91	874.741
novel_miR_191	2104.7	auggacggucuagaucugaaauuu	uuucagaccuaagccauccauuuu	C.avellana_Jefferson_08610	+	9505	9754	acaagcguuaaagccacaguaugagguggcaagauuacaagagauacaaauaacacaaugagaaaugcuauaaugggauuuggaucuacugaaauucuuaagagaauuccaguuucuaaaauuucagaccuaagccauccauuuuucauucaagggucauuguucugccacgugucucacuacuaauaaaauaauaaaugaaaaauggacggucuagaucugaaauuuaaaaaauuggaaucuccuagga	............(((((........)))))..((((.((..(((..(((((..((..(((........)))..))..)))))..)))..)).))))((((.((((.(((((((((...((((((((((.(((.(((.(((((((((((((...(((.(((((......)).))).)))..................))))))))))))).))).))).))))))))))...))))))))))))).)))).	-68	495.241	362.492	380.333	407.03	265.71	351.963	843.208	2022.26	1503.69	2142.76	919.509	401.795
novel_miR_63	2	aaugaucuuuuuauugcacuauag	auagugcaauaaaaauuuuuuuu	C.avellana_Jefferson_02664	-	15087	15336	auuuuauauucagcucacuaacaucuccaguagaugcucuaaaagauugauaauaugaaaaaugauauagugcaauaaaaauuuuuuuuuuggugcauaaaaguucuugguaacaaaaggcuauaggcucuaucuguaguugaugcggccccaccuacugaugggccuauggccucuugccacuuaagacuuuuaugagcaaaaaaugaucuuuuuauugcacuauaguauaucuucugauaauagcuau	.((((((((((((((......(((((.....))))).......)).))))..)))))))).....((((((((((((((((.((.(((((((.(.(((((((((.((((((..(((.(((((((((((.(((((.((((.((.........)).)))).)))))))))))))))).)))..)).)))))))))))))).))))))).))..))))))))))))))))...((((....))))........	-80.5	70.7487	55.973	55.8287	56.9842	28.4689	41.8174	82.8151	103.566	86.9904	221.441	126.104	66.9658
novel_miR_278	0.4	augaacauguaucugauc	uccagauaccuuguuucaaa	C.avellana_Jefferson_17251	+	3466	3715	ucuauuuaguagacuuucaugcaugaacauguaucugaucaugaacaaauaucuuuuaaugaauaagugucuuuucaugauccagauaccuuguuucaaaaugaagucauuuaauuuuaaucacuuagucuggauuguuggauuuuaaagaucaaaucauuuaccaauagucauuuaauuauacuuggucuaauccugcaauccaaaucauuucauuccuacaucauacugauuaacuaacaacgcccaa	..((.(((((((((((.(((....(((((.(((((((((((((((...(((.(((.........))))))...)))))))).)))))))..)))))....))))))))......................((((((((.(((((....(((((((.............................)))))))))))).)))))))).....................)))))).))...............	-51	394.56	455.78	781.602	1115.26	2272.77	1167.4	357.611	141.722	91.1328	143.285	304.751	489.687
novel_miR_78	3.4	aaauagauucugacucaacaa	ugagucagaaucuauuucauc	C.avellana_Jefferson_01722	-	24580	24829	ugcgauuaaugcucccgugaugaaauagauucugacucaacaaaacucaguaguuuuguugagucagaaucuauuucaucacgagccaaucacgaaugagccaaucuagugaagguagugccgcccauaucucucaaaauuccucucaaucucucucugcguugcucccugcuuuuauagaaagaggggauguccccgucccccucucuuugacacgggccagccugcucucucucucuccacucacacc	((.((((...((((..(((((((((((((((((((((((((((((((....))))))))))))))))))))))))))))))))))).)))).))..((((.......((.((.(((((.((.((((.........................(((.((((....((.....)).....)))).)))(((((((....))))))).............))))..))))))).)).)).......))))....	-91.7	24.4899	18.6577	17.4465	89.5466	142.345	125.452	2179.54	1389.96	1632.11	58.6166	68.3064	146.488
novel_miR_291	0.4	augguaaucgagugguaguucaug	aacuuuacuagcuugauuaucauaa	C.avellana_Jefferson_03084	-	7117	7366	aguuggcaguugauggggguauaugguaaucgagugguaguucauggggggaacaauaauuaucccaaaacuuuacuagcuugauuaucauaaaaccaaacauaugugaaagaaauaaauguaaaauuucccaaauuuuucacaaaccaaauaucuuuccgcuugugcaacaaauuaaauuuuccuuuuuuuuauuuggucaagagaaauugcauaccaugcaagaaggugaaggaaauucagcccaaau	..((((..((((((((((((.(((((((((((((((((((....(((((.............))))).....)))))).)))))))))))))..)))..((((.(((.......))).)))).......))))..((((((((..((((((((.......................................)))))))).........((((((...))))))....))))))))...)))))))))..	-53.22	198.641	221.227	198.89	118.039	185.048	87.1195	259.738	376.108	364.531	488.472	273.225	263.678
novel_miR_260	4.9	auucucaaauucauaaaucucagc	gcugauauuuauaaauuugaga	C.avellana_Jefferson_19884	+	1281	1530	uaaaauucuuuuuaaaauugaaauucucaaauucauaaaucucagccguuuauuucaucuaagcgucuaaaauaagucauguuucaaaauuuaaugaggaagcuaccuuauuaaauuuaugucacuuaguagcuuccucguuaaauucugaaacaugacuuauuuuaaacauuuagaugaaaugaagcugauauuuauaaauuugagaaucucaaauuuaaggagaauuuuagagaaucccaauccgugu	((((((((((((((((.((((.(((((((((((.((((((.(((((..(((((((((((((((.((.(((((((((((((((((((.(((((((((((((((((((......................))))))))))))))))))).))))))))))))))))))).)).)))))))))))))))))))).)))))).))))))))))).)))).))))))))))))))))..................	-111.1	163.266	189.242	202.379	158.742	85.4068	66.2109	255.974	457.87	335.534	599.192	262.717	301.346
novel_miR_56	1016.9	uuggcagcuuuucagcaagagg	ucuugcuaaaggcuucccaac	C.avellana_Jefferson_12184	-	3908	4157	agucauugguugaauccaugguuuggcagcuuuucagcaagagguauuggagucaugacucgcacauuucuugcuaaaggcuucccaaccaucauucaaccaauaacguccuccuugaaaccuuccuaccucaacaccuucucccauuauugcacagguaaguuuucuuucuucuuuuuaucuguuuuuuguuuuuguuuguguauuuguuuuuaaaaaaauuucuuaaucaaacguuagcuuuccuuua	.((.(((((((((((..((((((.((.(((((((.((((((((((....((((....))))....))))))))))))))))).)).)))))).))))))))))).))..............................................(((((((((..............))))))))).....(((..((((((..((...(((((....)))))....))..))))))..))).........	-59.7	1248.99	1004.85	1046.79	301.202	303.669	317.115	466.776	670.453	559.224	240.98	189.156	150.673
novel_miR_168	430.6	cuggguguuuguuacuugaga	ucaaguaacaagcacccaggg	C.avellana_Jefferson_02695	-	10641	10890	uguaagcugcugaaauuuuccccuggguguuuguuacuugagauuuagacuuucuuaaugucauaagaaagucuaaaucucaaguaacaagcacccaggggaaaauuucaaguuguucuuucuuuuuucagugagcaaguuucauuugaagccuaugaaauauuucaauaauauuuuaugaauuauuugcucaccuuuuucugucuguggucuuuuauucuccccauuuguugaugcaguuacuguagaa	.((((.(((((((((((((((((((((((((((((((((((((((((((((((((((......)))))))))))))))))))))))))))))))))))))))))))))))....................(((((((((((((....))))).(((((((((((.....)))))))))))......)))))))).....((.....((((.............)))).....)).)))))))).......	-106.4	176.872	213.23	174.465	183.164	379.586	257.874	447.954	305.247	273.398	260.518	231.191	292.975
novel_miR_59	0.5	aaaagauuuaguaccuguaguauu	uguuauagguaccaaauauuuuau	C.avellana_Jefferson_04850	+	1674	1923	cuuuuauuuuaucaauuccuauuuccaaauucuacuucuuuguuuaauuagagaaauguuauagguaccaaauauuuuauuaagagaugcuuaucaaauugauguguaacucauucauuggaaaugaucaaaauaauuaaucaagaaaaauguaacgaguaccaauaaaugaguuccacaucauuuuaguacucuucucuugguaaaagauuuaguaccuguaguauuuaucauuuaauuauuccuucuu	.........................................(..((((((((((((((((((((((((.((((.(((((((((((((.(..(((.(((.(((((((.((((((((.(((((........................................))))).)))))))).))))))).))).)))..).))))))))))))).)))).))))))))))))))..)).))))))))..)......	-58.99	141.497	135.934	125.615	12.2109	42.7034	20.9087	210.802	245.288	256.829	410.317	310.006	246.936
novel_miR_161	0.5	uuucauuugaacuggagaauaucc	guucauuuaaacuggaaa	C.avellana_Jefferson_03702	-	15168	15417	caaggaauuaagauccucuuuauuucauuugaacuggagaauauccuauuaguuauaaaaaaugaguaacuggauauuuuuucaguucauuuaaauaucuuuuuacuauaauuaacugaauauuuuucaguucauuuaaacuggaaaugaucuuguuccaaucccaaaggccuugauaucuaagcccugaauugguagcucuucgugugccgauugagugguauugcucccgacauauauaacauuucuc	...(((((.((((((.(((..........(((((((((((((((.(..((((((((((((((((((((((((((......))))))).)))))......)))))..)))))))))..).)))))))))))))))........)))...)))))))))))...((....)).............(((((.((((((((((.....)).)))))))).)).)))............................	-56.4	231.294	237.219	296.59	113.968	94.8965	97.5739	263.503	327.05	327.25	625.244	588.486	422.721
novel_miR_12	1030.1	acgaauauuccccaccacggc	ugugauggaggaauaucc	C.avellana_Jefferson_19596	-	2657	2906	uuucaaggaaccuucgagaaugacgaauauuccccaccacggcuuaaaucacauucuuguacauaagcugugauggaggaauauccguccuacucgccggaaucccacuccacauugugugcuuugcucccaacagucgaauuaacagaagaucugagguacauuuuagcccauugacaauguaauuaauuuugucaauuuauauaauuaucaacucuuauacuaacauuuucuuuuucuauuuaaaaac	......(((.((..((((...((((.((((((((((.(((((((((....(((....)))...))))))))).))).))))))).))))...))))..))..)))........((((((((.((((((......)).))))....((((...)))).(((........))).((((((((...........)))))))).))))))))..........................................	-56.4	740.14	533.076	554.798	195.375	246.731	236.965	237.152	223.484	265.114	45.5907	47.289	66.9658
novel_miR_76	3276.6	aucagaucaugcgguaguuucacc	ugaagcugccagcaugaucuu	C.avellana_Jefferson_03806	-	22448	22697	cuuuucaguccccaaauaaaaccauaauuucccuucauuucccccccaaucccccucuauuuauaccaacauuuuauccucuuuucuccaucaaacccuagcagaaccagaggcaagcaagauaagaugggucucuuauuacgugcgccacuaucaguugaagcugccagcaugaucuuaaccucccucuuuugaugaggaaagaucagaucaugcgguaguuucaccuguuguuggccgcacggcaaac	................................................................(((..(((((((((.((((.((((.....................)))).))).).)))))))))))).........(((((((((.((.(((.((((((((((.(((((((((.......((((.......)))).......))))))))))))))))))).))).)).))).))))))......	-65.2	73.4698	93.2883	80.2537	3781.31	3036.69	4286.28	2473.16	3466.73	3351.2	2624.72	2017.67	1389.54
novel_miR_6	1.1	aucuugacuguugauuaaacuaca	uaaucaacgguccauaaugacuc	C.avellana_Jefferson_12911	+	732	981	acuccuccuuucauauugaaaggaaagaaagcaagaaacugaaaaugauguggguaucggugggauuuggcuuacaugcuauuauuuuaauaauaacauguauguuauaguuuaaucaacgguccauaaugacucuuaaaguugacuuacuuuuaaaagcuuuuaauaugagagagaaaaugaagagagauuuagagaaauucaaucuugacuguugauuaaacuacaacauacauguuauuauuuuaau	.....((((((((...)))))))).................((((((((...(((((..(((((......))))))))))))))))))((((((((((((((((((.(((((((((((((((((.....(((.((((.(((((..((..((((......((((((...)))))).......)))))).))))).))))...))).....))))))))))))))))).)))))))))))))))))).....	-71.7	1330.62	1260.72	1106.11	805.92	626.317	749.228	1874.63	2382.02	2493.72	2487.95	2164.79	1372.8
novel_miR_225	470.3	uuaggagaaugcacuggagc	uccagugcauucuccuaacc	C.avellana_Jefferson_02906	+	11904	12153	gaugcuuaaugaagcacaaaucuaagauaacaucucgacucguguggaaagagcgcucuguauaauguuucaaaaaucuagucggaacaaaauuaaaauagacacguaugggagaaaugcuccagugcauucuccuaaccauccacucaccauccaugugucuuaaauuuuuuuuuuaaaaaaaaaaaaaacauuaagaugcuuaugguuaggagaaugcacuggagcauuucuccacaaauggaguggc	..(((((....)))))........((((...))))(.((((((((.......))))(((((.(((((((((............))))))...)))..)))))..(((.((((((((((((((((((((((((((((((((((...............(((((((((..(((((((((.....)))))))))..)))))))))..)))))))))))))))))))))))))))))))).)).))))))).).	-88.9	440.819	362.492	394.29	268.64	412.8	212.572	297.382	190.779	252.686	78.1555	105.087	200.897
novel_miR_98	5	auagacuggauugaaggaaguucc	aaguuccucuaacucagucua	C.avellana_Jefferson_05871	+	1374	1623	uuguaucuucuauuauucuacauuauuuuccuccaaacuggguuggacgaaguuccucuaacucagucuauaaaaaugacaugugucauuugaacaugugagaugcacauguuuuuuaauaguaaggacaaaguugaaauaaauaauauuaaaaacucaugugcaacucacauguuauuaaaaaaauggacauaugucauuuuuauagacuggauugaaggaaguuccuccaacccaguuuggaggaaaa	.........................((((((((((((((((((((((.(((.(((((.(((.(((((((((((((((((((((((((.....((((((((((.((((((((.(((((((((.........................)))))))))..)))))))).))))))))))............))))))))))))))))))))))))).))).))))).))).))))))))))))))))))))))	-118.8	457.145	354.496	366.376	240.148	260.965	338.024	444.19	485.125	604.79	768.529	635.775	452.019
novel_miR_226	1283.5	aaguaggccaucuagaauuacucu	aguaauuuuagguggucuacuugu	C.avellana_Jefferson_05997	+	6749	6998	ucauacaucuagaguuguccauguuuuuuauguuagucaauggagguugcucgagagaguaauuuuagguggucuacuuguaugcuauuaagaaugauguagcuauuaaaaucacuauugagcuugugauugaucauuauuaaauuuugaucaaaaggugauuuuaauaacugcaucauucuuagugggacacaaguaggacauaaguaggccaucuagaauuacucugcucaaggagcuacuuacauca	.................(((((.................)))))(((.(((((((((((((((((((((((((((((((((.(.((((((((((((((((((.(((((((((((((.............(((((((...........)))))))..))))))))))))).)))))))))))))))))).).)))...........))))))))))))))))))))))).)))...)))).))).......	-92.9	647.623	594.38	600.158	207.585	251.476	163.785	357.611	523.281	418.382	547.089	488.653	330.644
novel_miR_276	420.9	agugcucggugucuucuuuguagg	uacuaacaaaacaaucuugaggcu	C.avellana_Jefferson_13974	+	1805	2054	cucaagcccuccuaauaugagacguccguuuauauuuuauguaaacguaaaaagauuaacauaugauaaauuuggauacuacuaacaaaacaaucuugaggcucuaccuucucucuagaauucuucucucuauuuuuuuucuaaacaacaccaaaaagaauuucaagaggaucuagaucuucccuccuccccuuucucgguagcagugcucggugucuucuuuguaggcuccucuagucuccuuuuuugg	..................(((((...(((((((((...)))))))))..........................(((..((((.......(((...(((((((((((((.....((((((..((((((....(((((((((............)))))))))....)))))))))))).....................))))).))).)))))))).......))))..)))....))))).........	-42.4	680.276	708.991	652.498	455.874	370.096	456.506	673.814	801.273	753.917	449.394	451.873	410.165
novel_miR_159	2802.5	auuucagaucuagacuguccauuu	auagacggccuagaucuaaaauuu	C.avellana_Jefferson_00561	+	24655	24904	auaauaacugacaguuuuugaaauuucagaucuagacuguccauuuuucauccaaaggucauuguucugucacauguuucacuacuaauaaaauaauaaauauuaauuauuuuauuaguagugggacacguggcagaacaauaaccuuuugauggaaaauagacggccuagaucuaaaauuuuagaaacugaaauucuccuaagaauuucaauggaucuagauccgcuucuaugcuguugcucuuacuau	...........(((((((((((((((.((((((((.(((((.((((((((((.((((((.(((((((((((((.(((((((((((((((((((((((........))))))))))))))))))))))).))))))))))))).)))))).)))))))))).))))).)))))))).)))))))))))))))(((((((....)))))))((((((.(.((((......)))).)))))))..........	-111.7	389.118	437.122	286.122	402.96	270.455	414.689	835.68	1717.01	1313.14	2924.32	1870.54	1012.86
novel_miR_205	0.4	auuuggaccucugaacuuucaauu	uaagaagaccaaauuacccuu	C.avellana_Jefferson_02510	-	24087	24336	ccucaaacuuugaaaccucuuaauuuggaccucugaacuuucaauugcagccaauuuaccacuucugucaauuuuugccguuaaaaccucuaagaagaccaaauuacccuuuaauuuucuuuuuauuaaaaaaaaauuaaaaaaaaugggucacaagguggcccaacugugggucacauugugauuuuuuauauauauauauaauuuuuaauuugaaauuaaggguaaauuuagaauuuuauaaaaaagu	........((((((((((..((((((((.(.(((((..(((.(((.((((..((((.((.......)).)))).)))).))).)))..))..))).).))))))))((((((((((((.((((....)))).)))))))))......)))((((((.((((((((....)))))))).)))))).................(((((((......))))))).))))...))))))...............	-45.6	843.542	700.995	649.009	496.577	374.841	1062.86	798.037	1280.95	965.179	1113.72	866.965	464.575
novel_miR_112	0.8	auuugacucugauaauaaacuauc	uuauuaucagugucgacauu	C.avellana_Jefferson_22031	-	739	988	uucuaucuauagcgaugauaaaauuugacucugauaauaaacuaucaucaucgguccaaaugucacuuuugaugcuauauauauuuaaauuaaaauuaaaacucaucaauagcgaccuaaaagucgucgaugaugaauuauuaucagugucgacauuuaaaagucuauguugauaauggguuaauagcguugacuuuuaggucuaugcuauugacccugaauaauaaaaauuuaaaauaaaaaaucauaa	...((((.(((..(((..((((..(((((.((((((((((..(((((((..(((.......(((.((.((((((........((((......)))).......)))))).)).))).......)))..)))))))..)))))))))).)))))..))))...)))..))).))))..(((((((((((((.((((....)))).))))))))))))).................................	-66.2	152.382	149.261	226.804	85.4763	52.1931	38.3326	199.509	288.894	302.395	280.057	120.85	113.005
novel_miR_39	4649.9	auugaacuuugaucuauuggugau	acuguugaauuugaaauaugauuu	C.avellana_Jefferson_01530	+	24369	24618	agcaacggcugugggauacugggauaaacaaagccuaagauuuuuguuuaagguuuugcauauauaucuuauugauaauaaauaaauaaauaaauaaaauauauuauauuauugaccagucaagaucaucuccuagagucaucuuauaguccuccuaaaugugaugugucuuuuaaaauuacuguugaauuugaaauaugauuuauugaacuuugaucuauuggugauuuuaaaagucauaucacauuug	......(((((((((((.((((((....((((((((.((((....)))).))))))))...((((((.(((((...................))))).)))))).......((((....)))).......))))))....)))))))))))....(((((((((((((.((((((((((((((((((((.....((((.....))))....)))))).....)))))))))))))).)))))))))))))	-61.1	1608.17	1756.49	1545.76	1249.58	877.792	1153.46	2619.97	4180.79	4076.12	4806.57	3562.44	2168.02
novel_miR_300	4.9	gaacggcacuguagcuggaacggu	uauuucagcuauagugccauccu	C.avellana_Jefferson_00013	-	132526	132775	uugccuguugccaggaggccaggaacggcacuguagcuggaacgguacuauuucagcuauagugccauccuuuaaaaaauaauuuuuuuuuuuuuaaaagaaaaauauuaaaaaacuucuuaaaaaaaaaaaaucaaaccgagaaagagaucggccggccaaaaugggguggccaaaccaccccauuuuuggccaaggggguggcucccuggccgaucugggggugauucaaccaccuccauggccaagg	...((((....)))).((((((((..((((((((((((((((........)))))))))))))))).)))...........(((((((((((((...(((((..............))))))))))))))))))..............((((((((((((((((((((((((.....)))))))).)))))))).((((((...))))))))))))))((((((((.......)))))))))))))....	-111.3	819.052	706.326	778.112	455.874	498.206	623.776	666.285	795.822	758.059	696.887	777.642	531.541
novel_miR_101	5891.9	uuucugaagaauuugacgugu	cgaaaacaauucuggaggcgg	C.avellana_Jefferson_01966	+	32257	32506	aacauugaagcauggguuuguguuucugaagaauuugacguguuuaagguaacgaaaacaauucuggaggcgguaacuuugucaccuuguuauuucacagaucuaaaucagcuucaacuuagacuaaaugaguguuuaauggggaagaaguuucugcuuguguuagaugauguuuggaaugagaauuauguuaagugggaggcacuauguaaacccuucaaaucuggggcacaaggaaguaaaaucauug	.........(((.(((((..(((((((..((((((.....((((......)))).....)))))))))))))..))))))))..(((((((((((((((.((((((..((.((((..(((((((.........)))))).)..)))).(((....)))))..))))))..)))..)))))))...((((((..((((.....)))))))))).((((........))))..)))))..............	-49.2	9692.57	9091.61	8670.89	1070.49	578.868	1003.62	609.82	926.643	857.477	2299.08	1266.3	979.375
novel_miR_18	0.4	ucauuggacuugugauuaaucauu	auagauuucacggauccaaugaug	C.avellana_Jefferson_00327	+	70801	71050	ugagaggaugaaguauauuuaaccuuuggcuugcauacuccuuuauuuuuuauuuuucacuugaaaugucgaugucauauuucauagccuauaauagauuucacggauccaaugauguauauugucacaugguaaauauauuauuaaaguaauacuauaaguucuucuuguguuacucuaagaaugauguggcuuuuauaauuaucauuggacuugugauuaaucauuauuuaauuuugaucaaauagua	..(((((((((((..(((.(((((...)).))).)))...)))))))))))........((((((((((.(....))))))))).))...(((((.((((((((((.((((((((((((((..(((((((.((..........(((.((((((((..............)))))))).)))..)).)))))))...))))..)))))))))).))))))..)))))))))....................	-49.1	634.017	589.049	774.623	765.217	536.165	1163.92	978.724	1776.97	1627.96	2768.01	2285.64	1418.84
novel_miR_2	99.6	augaauagugacucaugaauaaug	acuauucauggaucacuauu	C.avellana_Jefferson_02671	+	24207	24456	uguauuuuuuuuaaaagaaagucauauuuguguuaguugaaagugaaacuuuuuugaaguuuuuggguguggggguuguuuuaacacaaauucugagcgccaauauuauuaaauuuugauacauuucacuauucauggaucacuauucacgcuaaaauagugaugcguaaauaguaacaacuauuuacgagucacuaaucaugcaugaauagugacucaugaauaaugguuacuauugaaacgucacuau	...((((((((...))))))))...................(((((((((((...))))))....(((((.((((((((......)).))))))..)))))............((((((((....(((.(((((((((.((((((((((.((.....(((((((.((((((((((....)))))))))).))))))).....)).)))))))))).))))))))).)))....))))))))..)))))..	-69.3	0	2.66538	3.48929	4.0703	4.74482	0	86.5794	136.271	91.1328	169.337	215.428	179.971
novel_miR_206	0.5	aagaaacauguagcauuacucagc	aguaauuauagaaguucaucuu	C.avellana_Jefferson_06584	+	8546	8795	uucaaugguguaauuuucauccaaaacaacucaaaaaaagaagcaagcaaauuugaguaauuauagaaguucaucuuaugucauuuuuuugucccuaaaaaaaugagguggcucuuaaaauuaccauuugaucaaaauucaauagugaucaaucauaaauccaaugauaauuuuaagagccacaucauccuuagaaugacacaaaagaaacauguagcauuacucagcaaauuuggauugggauucuuug	.....(((((.......)).))).............((((((.(((.((((((((((((((..((.(.(((..((((.(((((((((...............((((.((((((((((((((((.((((((((((...........))))))...........)))).)))))))))))))))).))))....)))))))))...))))))).).))..))))))))...))))))..)))...)))))).	-57.7	182.314	165.254	163.997	28.4921	33.2138	38.3326	146.809	119.918	165.696	149.798	210.173	117.19
novel_miR_332	0.9	accgauaagaaguguuaacuga	auaagcuaucgguuaacc	C.avellana_Jefferson_01648	+	33445	33694	auaaaaaagcgguuauaaaaccacugguuuuuggguugaauaaauaacugcuugugcagcccuagaugaacaaguccacauacaaaaucacuaaguuuugaaauuuaaggagaaaaucacgacuagggcuggguaucgaucgguuaggaccgguuaauggguuuaucagucaguuaaccaauaagcuaucgguuaaccaaaucauaaccgauaagaaguguuaacugaaaauuaucggucauaucgguaa	......((((((((((..((((.(........)))))......))))))))))...(((((((((.(((.....(((.....((((((......))))))........))).....)))...)))))))))(((((.(((((((...((((........))))......(((((((((........(((((((((.........)))))))))......))))))))).....)))))))))))).....	-67.3	76.1909	119.942	108.168	69.1951	47.4482	104.543	229.624	212.583	144.984	110.72	131.358	121.375
novel_miR_60	1160.3	caaaugugacgugacuuuuaaaau	uuuaaauuccacaucacauuugug	C.avellana_Jefferson_17254	+	1126	1375	uagagucuuucuugaguccucccaaaugugacgugacuuuuaaaaucacuauugaauuugaaauaaucauuauuaaauuuugaucuauuggugauuuuaaauuccacaucacauuugugaggauucaaggaggacuaguccuccuaauccuuauaucauuacucauaccgauauaaucucucuuuuuucuuccuacuccccucaccgacggccagccacuaacaaccaugaaugccgaacaccacuaacg	...((((((((((((((((((.(((((((((.(((...(((((((((((((......(((((((............))))))).....)))))))))))))...))).))))))))).))))))))))))))))))..............(((((((............)))))))................................((((.....................)))).............	-65.7	92.5175	95.9537	73.2752	48.8436	37.9586	90.6043	165.63	228.935	215.405	345.187	199.665	142.302
novel_miR_99	0.9	aguaacaaugcguuguaguucaug	gaacugccaacuguacuacuuugc	C.avellana_Jefferson_29710	-	1115	1364	cgccuugacacuuuccuucaaugaacugccaacuguacuacuuugcccucaugaacuaccauuuuguguccaaaaccccauuccauuagucaaagucguuaacucagacgguuaaagugacaaugcguuguaguuuaugagaguaaaguaacaaugcguuguaguucauggaaguaaacuaaaguaaagugacaaugcguuguaguuugugggagcaaagugacgcaaagugacagguugaccgucugag	((.((((.(((((..((((.(((((((((.(((.(((.((((((((.((((((((((((.((....(((((..((((...........(((..(((.....)))..)))))))...).))))....)).)))))))))))).))))))))....))))))))))))))).)))).....................((((((..(.(((((....))))).)))))))))))).)))).))..........	-68	881.637	892.902	928.152	354.116	389.076	317.115	1212.11	1117.42	1143.3	1159.31	1098.16	770.106
novel_miR_49	164.1	aaaagauagucgacuacuucgagu	uggugugauccaauuugu	C.avellana_Jefferson_08156	-	2185	2434	ccauacgucccuccauagcuccuugcuguuucccuuggguaacagaacgugugauuggccgagaauucaaccagaaaucucaguagcucuaauucuuguucuuagacuugccuauguuguccuccguuaacaauuucuuguuaauaagaggaaaucccgguucugauaccacuuggugugauccaauuuguauaaaacacaaacaaaagauagucgacuacuucgagugagucggaacuccuaauacaga	.((((((((((...(((((.....))))).......))).......)))))))(((((..((((.(((.....))).)))).((((.(((((.........))))).))))........(((((.((((((((....))))))))..)))))......(((((((((..(((((((.((((((...(((((...........))))).))).......))).))))))).))))))))).))))).....	-56.2	87.0753	82.6268	69.7859	4.0703	0	24.3935	154.337	245.288	190.55	162.824	189.156	179.971
novel_miR_172	6664.8	guagcucaaucggcugugaaccac	agguuccuaguuugaauu	C.avellana_Jefferson_00576	+	4938	5187	cuuuaaaaguucucagaggguagcucaaucggcugugaaccacgcaucaagaaguggagguuccuaguuugaauuuuccucuccccauuucuuugaguggacauguaaaaaauaaaaaauaaauaaaaaaaaggaugaccuuuugaacccaauauuauuuaucucauuuauuaucaccuacuaucuaacuuacgcaucccuuuacuauaaauauuauauauuauauaugcuauuuuuguuuuccauuccu	..............((((((.((.((((...((((.(((((.(((........)))..))))).)))))))).)).))))))............(((((((........(((((((((((((((((..((((((....))))))..........))))))))...............................((((........(((((...)))))........))))..))))))))))))))))..	-38.3	19028.7	17109.1	16888.2	10029.2	8151.61	9503	11308	13970.5	15505	9736.88	10498.2	9023.64
novel_miR_29	0.6	gguaguucgaccguggaauu	cuggacggaauuucaaug	C.avellana_Jefferson_11403	-	2478	2727	aaguagcucccgguuggggaacuacuccuuugauggguaucgcaauggcucuauuugcgauauuccuaucuauuauuuuggagauuuauaauucuuccauuuuacuggacggaauuucaaugaauuagauucacaagaacuacuaaauagcuuuucaauacaaaacaaagugaagcauuuagaucguuuuuaguccauucuauuuuuugguaguucgaccguggaauuucuuuguuucuguauuuccgga	.(((((.((((.....)))).))))).....((((((((((((((.........))))))))..))))))......(((((((((....(((......(((((((.((.((((...((((.((((.(((...((((((((..((((((.(((((.(.............).)))))))))))...)))))).))....))))))).))))...)))).)))))))))......))).....)))))))))	-61.7	69050.7	64360.9	72518	117693	112462	100776	82081.1	80296.3	77558.1	127100	161476	166590
novel_miR_173	5.1	auuuucugacguguuggaucuaac	uuugacacgucaggaaaauuuu	C.avellana_Jefferson_04424	+	10296	10545	aaauuuucugaugugccaaaaaugauacgccagaaauguuuugacgugccaaaaaugacacgccagaaauguucugacgugucauuuuuugacacguuaaaaaauauucuaacgugucauuuuuuggcaugucagaaauuccugacauguaaauuuuugacacgucaggaaaauuuuuugacguguucaauccaacacgucgaaauuuucugacguguuggaucuaacaugucaggaauuucugacgugc	............(((((((((((((((((..((((...(((((((((((.((((((((((((.(((((...))))).)))))))))))).).))))))))))....))))..))))))).))))))))))((((((((((((((((((((.....(((((((((((((((((...((((((((((((......)))))))))))))))))))))))))))))....))))))))))))))))))))....	-125.3	1205.45	1180.76	1280.57	643.108	351.117	543.626	1166.94	1956.85	1835.08	2637.75	1602.57	1096.56
novel_miR_68	0.7	aagcuuaugugacguggucucucc	aaaaaccacgcuacauaggcuuuu	C.avellana_Jefferson_00624	-	47818	48067	uucaucacccuccaucccuccaaagcuuaugugacguggucucuccgaauauuaugaaaaaccaaauauuaugaaaaaccacgcuacauaggcuuuuaaggaauuggagagcgagcagaggauguauagcauuacucaaaagcauuauuagguuuacuuugauaccauuuaucaugacucauagcccaauuuucugcucgauaagugguaaauugucucacccccagcucagcuugcauagaacaacuuu	.........(((((..(((..((((((((((((.((((((...((..((((((.((......))))))))..))...)))))).))))))))))))..)))...))))).((((((.(((((.(((......))))).............(((..((..(..(((((((((((..........................))))))))))).)..))...))).....))).)))))).............	-63.6	710.208	727.649	680.412	166.882	128.11	121.967	417.84	397.911	414.24	1439.36	1176.97	853.814
novel_miR_204	4.3	acuagucuguaggaaauauccucc	auuuccuccaaacuaguuugaaga	C.avellana_Jefferson_13518	+	2949	3198	uuuggauagaaauuuccuccaaacuagucuguaggaaauauccuccaacccauuuaaaauagcaccgaaugucuauaaacauuuaaaaugcacauuaaauucuuaacgucauuacuaguaguuuacuaacuuagacuaaauuuaauguggcuuuuaaauguuuauagacacuugacacuauuuuaaaugaauuggaggauauuuccuccaaacuaguuugaagaaaaauuuuauccuauuauuuuuagca	...((((((((.(((.((.(((((((((.((.((((((((((((((((..((((((((((((...(((.(((((((((((((((((((..(((((((((((.................(((((((......))))))))))))))))))..))))))))))))))))))).)))...))))))))))))..)))))))))))))))).)).))))))))).)).))).))))))))..............	-100.1	65.3065	77.296	101.19	28.4921	33.2138	24.3935	218.331	277.993	277.541	358.213	257.462	96.2633
novel_miR_116	0.4	aaaugugacgugucuuuuaaaauc	uuuuaaacgucaugucauauuuga	C.avellana_Jefferson_15040	+	747	996	agaauucacuuuguguccuacuaaaugugacgugucuuuuaaaaucaccaauauaucaaaaucuaaucauaaguaucucaaauucaauagugauuuuaaacgucaugucauauuugagaugacacaaaaucauccuuuuagcauuacucauccaucugauaguucuagagaauguucaucucaugguaguuccguagauuguuucuguuuaguuuuguccgaaguaaaacaugucucaauaucauugaaa	.........((((((((....(((((((((((((.(.(((((((((((.........................................))))))))))).).)))))))))))))....))))))))......((((..(((..(((.(..((...((((((.(((..((((..((((...))))..))))..)))))))))..))..))))..)))..))))...........(((((...)))))..	-49.47	345.58	314.515	334.972	244.218	128.11	202.117	647.464	986.602	940.325	1243.98	725.098	493.873
novel_miR_153	0.4	auuuucggucuauaaaaauguugu	auuuuuauaaacuggguuugagga	C.avellana_Jefferson_00261	+	54564	54813	uuucaacugaguuuuucuucaaauuuucggucuauaaaaauguugugugucuuuuaaaaaaacauguucuucuuauauguuaaacgacguacgcaugauauuuuuauaaacuggguuugaggaaaucuuuguccgauaaauuuguugccuugucucuuucuuuuuuuaacuucuuauuguauguacucauaauuauagaugcaguuuaaauccaacaaauuaauuauuuuccuaacaauaugguuucauc	.....((.(((..(((((((((((..(((((.((((((((((((((((((..........(((((((.......))))))).........)))))))))))))))))).)))))))))))))))).))).))..(((.(((((((((................(((.(((((((.....((((....)))).....)))...)))).)))..))))))))).))).....((.........)).......	-48	601.364	551.734	464.076	187.234	151.834	198.633	308.675	1013.86	658.641	1465.42	541.197	280.419
novel_miR_320	426.7	acucgagcucgacacuguacaagc	uaauacaacucgauagcucgcucg	C.avellana_Jefferson_15583	-	5104	5353	aaggcuucuaaaacgucacucuuuucaaaaauuuaaaaugauguuuaacuuaauuaaagagaugacauuugucaacauuuuagauuaugguuuaauugcaauucugagguauauauauauucucuugaaggcuucaacuuuuauauauagggguguaagugagcuaauacaacucgauagcucgcucgguuaugcucgacccgaacucgagcucgacacuguacaagcucgcuuguuacuguugaaacuc	(((.((((..((((((((....................))))))))..........((((((((((....))))..((((((((.....((......))...))))))))..........)))))))))).))).............(((.((((.(((((((((..((((..((((..(((((.((((((......)).))))...)))))))))...))))..)))))))))..)))).)))......	-55.6	413.608	407.803	307.058	236.078	137.6	142.876	353.846	288.894	430.81	188.876	267.971	242.751
novel_miR_229	220.9	agagcuucggcaacuguuggcggc	gagguaauaaggccggaagguucu	C.avellana_Jefferson_00560	-	27163	27412	gguugguggauacgguggaagcggcgauuuaagcucaggggaaggaagaaaucgccaaaucuuaccaugagggugauaaggccacgggggagguaauaaggccggaagguucuuggaggugucaguguugguugagggugguugcaagggagucauuuggcuuccggagggacgcuuuggaaggggcuggcggcguuuugcaggagagcuucggcaacuguuggcggcccaguucaaguuguccaguacg	...((.((((((.((((((...((((((((...((........))...))))))))...)).)))).....(((......)))((.(((..(.(((((..((((((...((((((.((.(((((((.((..((.((((((.((.(..(((((((....)))))))...).)))))))).)).)).))))))).)....).))))))...))))))...))))).)..))).))......)))))).))..	-80.2	62.5854	61.3037	94.2109	431.452	341.627	188.178	131.751	92.6643	153.269	19.5389	63.052	41.8536
novel_miR_275	0.5	auaaaugucuuguggacugucacg	uuucaguucacaauuuagua	C.avellana_Jefferson_09721	+	39	288	auuuucaaagauucaauuuaucacaaaagccaucacucuugaacuuuccauuacaaaaagaaauccauccaauuuaauauaaagaacgcagauuucuuacaaaaaauucaagcguucaaccuauuuuuuaugaaaauaaguguuacguaaacugucacguuucaguucacaauuuaguaccugauacuauaaguuucacgugauaaaugucuuguggacugucacgugauaguuuacauuuuagugggug	......((((.(((((......................)))))))))..................((((((............((((((.(((((........)))))...)))))).((.(((((((...))))))).)).....((((((((((((((..((((((((((((((.(((.(((.(((...))).))).))).)))))....)))))))))..)))))))))))))).......))))))	-57.5	253.063	258.542	265.186	73.2654	14.2345	128.937	154.337	190.779	211.262	156.311	215.428	163.229
novel_miR_149	1.5	caaaugugacgugacuuuuaaaau	uuuaaaugucacaccacauuuggg	C.avellana_Jefferson_00652	-	15216	15465	aaacuuccuauagagucuuccccaaaugugacgugacuuuuaaaaucaccauugaauuugagaugaucauuauugaauuuugauuuauuagugauuuuaaaugucacaccacauuugggaagacuguaggagaacuccuccuuauaucauuacuugauucguagacugcacgaaaaacagauacuuuuguuuagcaaaugagggccauuggaucacugaaaucgaaaguguaggaguugugggucguuug	((((..((((((((((((((((.(((((((..(((((.(((((((((((...((((((.(((((..(((....))))))))))))))...))))))))))).)))))..))))))))))))))))..(((((.....)))))....(((.....)))(((((.......)))))...(..((((((((((((((..((((.....))))......)))))..)))))))))..)..)))))))..)))).	-76.3	89.7964	93.2883	69.7859	48.8436	33.2138	83.6348	165.63	223.484	207.12	345.187	204.919	146.488
novel_miR_95	564.7	accgguuugaaggaaauuucuauc	acagaaauuuccuccaaac	C.avellana_Jefferson_02305	+	31392	31641	ggacagaaauuuccuccaaacccagaggaaauauccuccaagccuuguaaaauagugccaaaugucuauaaacauuuaaaaugcacauuaaauucuuaaucucauuaauagcaguuuacuaauuuauacuaaauuuaaugugcauuuuaaauauuuguagacacuugacacuauuuuacauggguugaagaauauuuccuucauaccgguuugaaggaaauuucuaucuauuagcaaauuugcuaaaaaa	(((.(((((((((((.((((((..((((((((((.((.(((.((.((((((((((((.(((.((((((((((.(((((((((((((((((((((.........((((.(((....))).))))........))))))))))))))))))))).)))))))))).))).)))))))))))).)).))).)).))))))))))......)))))).))))))))))).))).((((((....))))))....	-98.8	204.083	162.588	170.975	118.039	80.662	125.452	203.273	457.87	405.955	1029.05	310.006	163.229
novel_miR_163	2.4	aaaauuugggauguguagcacucc	aauguuacaagcucaaauuuucu	C.avellana_Jefferson_05136	-	8317	8566	caucauaguguuacgagaaugaaguuuuaugcggaauaauuauuaauagauauuuaaauauagaaaaauguuacaagcucaaauuuucuucuaaaaaguugguucccaaaugaugugucagcaucucaugagauuuauacacuucccaaaauaauaaaucucaugagaugguaacacaucauuugagaacuaauuuuuggaaugaaaauuugggauguguagcacuccucuaaaauauaugauaccuuaa	.((((((...(((.(((.......(((((((..(((((.(((....))).)))))...)))))))...(((((((.(((((((((((((((((((((.(((((((.((((((((((((.(.(((((((((((((((((...............))))))))))))))))).).)))))))))))).)))))))))))))))).))))))))))).).)))))))...))))))....)))))).......	-83.9	201.362	154.592	202.379	138.39	75.9172	160.3	225.859	408.813	273.398	481.959	199.665	171.6
novel_miR_261	0.6	aaaaauaggaugauuacugacgug	cguugaugauauguugauag	C.avellana_Jefferson_32686	+	909	1158	guaaaaggaaaugagcacuuggugaagguaacuucauuauccguuugcuauacguugaugauauguugauaguagggcaagaugcaaaaaugauuagcaacuugaaaaaggagcuguuaaaguccuuugacaugaaaggacuuagggccagcucaacagauuuuggguaugcaaauuauacgugacagaaaagccaacacuacaaaaaauaggaugauuacugacguggcaaauaguaaccaaaauuugc	(((((.(((..........((((((((....))))))))))).)))))..(((((((((.((.((((....(((((((....((((...((((((.(((((((((((...((((((((.(((((((((......)))))))))..)).))))))......)))))))).))).))))))...)).)).....)))....))))....))))..)).)))...))))))((((((..........))))))	-59.9	119.729	61.3037	90.7216	573.913	284.689	463.476	199.509	327.05	277.541	377.752	136.613	104.634
novel_miR_272	794.6	auauuuacugacgugucuaacuuu	guuagacacgucaguaaauauuga	C.avellana_Jefferson_16975	+	106	355	uaaaguuagacacgucaguaaauauugaugugucacuuugacacgucaauaaauauugacgugucaaagugacacgucaauauuuacucacgugucacuuugacacgucaacaauuguugacgugucaaagugacacaucaacauuuauugacgugccacuuugacacgucgauuauuuguugacguguuaaagugacacgucaauauuuacugacgugucuaacuuuaccaugucaauaaauauuaaau	(((((((((((((((((((((((((((((((((((((((((((((((((((((((((((((((((((((((.((((((((((.........(((((((((((((((((((((....))))))))))))))))))))).........)))))))))).)))))))))))))))).))))))))))))))))))))))))))))))))))))))))))))))))))))))).....................	-166.3	277.553	231.888	202.379	183.164	137.6	170.754	508.184	697.707	559.224	599.192	383.567	380.868
novel_miR_243	0.4	augugauaagugucauguagacua	guacuacaacuuuuauuauaaaa	C.avellana_Jefferson_02662	+	6161	6410	uaaggaaccaaauuuaauugauaaguaaaauuaacgaguaguguuaggaguacuacaacuuuuauuauaaaauuauuuacaaguugaugugacaguccauaauuagugaaacaauuaagcaaaaaaacuuacuuacaaauuucucuuaauuauucaaccaaguauggauugucacuuccaaauuuaauuguacaauauugauugaugugauaagugucauguagacuacuacauuuauuauuaaaagacu	.......................(((....((((.((..(((((.((.(((.(((((((.(((((((((.(((((..(((((...((.(((((((((((((.....((((..(((((((..(((...............)))..))))))).))))......))))))))))))).)).........)))))......)))))..))))))))).))..)))))))).)))))))..)).))))...)))	-45.5	647.623	669.01	593.18	179.093	85.4068	135.906	658.757	654.101	617.217	599.192	556.96	351.57
novel_miR_156	1.8	auuucagaucuaaagcccucuauu	aaugaaugacuugaauuuaaaauu	C.avellana_Jefferson_09856	+	1465	1714	uaagaaaauuucaguuuuugaaauuucagaucuaaagcccucuauuuuucaucuaaugaucauuguucugccacaugucccacuacuaauaagauaauaacuauaauuuuauuaguaguaagacacguggcagaacaaugaccauugaauaaaaaaugaaugacuugaauuuaaaauuucaaaaauugaaauuccuuaaacauuuuaguagauacugaucccacaaauuaucacauagcauuggagcuug	((((..((((((((((((((((((((.((((...((((..((.((((((.((.(((((.(((((((((((((((.((((..((((((((((((((..........))))))))))))))..)))).))))))))))))))).))))).)).))))))))..).)))..)))).)))))))))))))))))))).))))......(((((....)))))..................(((......)))..	-78.6	141.497	170.584	139.572	280.851	156.579	223.026	545.827	888.487	807.768	1608.7	893.237	359.941
novel_miR_311	4.8	aaaauuugggauguguagcacucc	aaugcuacacaucucaaauuuucu	C.avellana_Jefferson_10822	-	4779	5028	aaugacuuggaaaaaucguuaaccacaucuaugcuaucacuccaaaaagacuauucaaugagaaaugcuacacaucucaaauuuucuucacaaaaguugguucccaaauaaugugucaccaucccaugaguugaugacauacuucccaaaauaauaaaucucaugagauggugacacaucauuugggaacuaacuuuugggaggaaaauuugggauguguagcacuccuccuauucaauuuggaguuccc	(((((.((....)).)))))..................((((((((..((.........(((...((((((((((((((((((((((((.(((((((((((((((((((.(((((((((((((.((((((.............................)))))).))))))))))))).))))))))))))))))))).))))))))))))))))))))))))))).......))..))))))))....	-108.1	155.103	125.273	132.593	89.5466	56.9379	146.361	173.159	332.501	244.402	423.342	194.41	108.819
novel_miR_330	579.7	uuggacugaagggagcucccu	agagcucucuucuguccacuc	C.avellana_Jefferson_06780	-	5349	5598	gagagcucucuucuguccacucaugggugccuauaggauuuaauuagcugccgacucauucauccaaauacugcguuaaaaaggagaauacccaguaaaugagugcaugaugcgggagacaaauugaaucuuaagccuccuguacuuggacugaagggagcucccuuucuuuucuucaaaucucuuucuuuuucuuuuuuuguuauuauuauuauuauuuuucaauuauuugucucuuuugugaugcuga	..(((((((((((.(((((...(((((.((...((((((((((((.(((.(((..((((.(((.((..(((((.((.............)).)))))..)).))).))))..))).)).).)))))))))))).))..)))))...))))).)))))))))))..........................................(((.((((((.......(((....)))........)))))).)))	-65.7	35.3743	15.9923	17.4465	0	0	6.96956	0	0	0	6.51296	0	0
novel_miR_67	274.9	aagggcauuguugaaaucuucauc	gaucaucacaacaaucccgccgcc	C.avellana_Jefferson_00878	+	16949	17198	aaacuugauguacaaauaaugucauaagaagccaaauuacaaaauacaaacuuaauuguagaucaaaaaacuuccuauuguguuaacauauacagaauagggcuccaauaaaaaagagaaaacauuaaccaaaaacaauauuaaacaauccgagggauacggcccuuuaagugaaacugaucaucacaacaaucccgccgccuuaagggcauuguugaaaucuucaucacuaucccaggacuucaccugc	....(((((.(((((.(((.((...........................))))).))))).)))))......(((((((.(((........))).)))))))(((..........))).................................(((((......)))))..(((((...(((..((..((((((((((..........))).)))))))..))..))))))))....((((......)))).	-46.3	40.8165	15.9923	24.4251	663.459	697.489	585.443	22.5859	38.1559	33.1392	26.0518	10.5087	8.37072
novel_miR_178	0.4	agcaaaaagcucugaaguaaauc	gauaaaagucgugagcuuaaagc	C.avellana_Jefferson_15190	-	486	735	cauuaaugcaaaugguggaaaagucauagacaauuacuauauaaacuauauauauauauaguuuaauaauacuguuuaaaauguauuuuuuguuuuuuaaaauaugaaaauacuuuuaaacaucuaaguguuuuuuuuuuuuuuuuugcaacauaccauacucauucauggauaaaagucgugagcuuaaagcucuuacaaauagagcaaaaagcucugaaguaaaucauagucgaagcuaaagauacag	(((.((((...((((((.....(((...)))..........((((((((((....))))))))))..((((((((((((((.(((((((((((((....))))).)))))))))))))))).....)))))).....................))))))...)))).)))(((.....(((.((((((...(((((.......)))))...))))))))).....))).((((....)))).........	-48.8	1531.98	1449.97	1444.57	891.396	512.441	728.319	1675.12	1945.95	1930.36	2351.18	1959.87	1649.03
novel_miR_130	0.5	uugacuuagggacuuauaauaua	aauuauaagucucauagagaucaaug	C.avellana_Jefferson_30108	+	28	277	gggaguuuuuaauuuugguucguugacuuagggacuuauaauauauuuucucuaauuuuaauuauaagucucauagagaucaauguaacaguuuacucgucauuaaauaauuaaacuuacguauaauugacguagcaguaucacauuaauuuauaaggaucaggauccucuccgguugaaaagaauuggagaggaaucagcuaguuauaacaugaugguaaaauaguaauuucacuuuuuguuugaacca	.((((((.(((......((((((((((((.((((((((((((..(((......)))....))))))))))))...))).)))))).)))..(((((.((((((...(((((((.((((((((.......)))))..)))........................((((((((((((((......))))))))))).)))...)))))))...))))))))))).))).)))))).................	-55.8	127.892	183.911	139.572	2299.72	1565.79	1982.84	677.578	735.863	1048.03	970.431	698.827	359.941
novel_miR_87	1127.7	accgggguuuacucugcagaggug	cuuggagagguucccugacaua	C.avellana_Jefferson_00788	+	19547	19796	uucugagggugcggugcacgggaccgggguuuacucugcagagguggguccgacggaccccugccuuggagagguucccugacauaaaaaaaaaucauaguuaaucauguaaauagaauguuauauguguaaagagagcuugaacuuguucggucguuuucauauugcuccccuuuuaguauggcauuauuugauugcgucgaggucuuccaaucaugauggaaguuucuuuacauuuauacuuuggaau	((((((((((((...)))).....(((((....((((.((.((((((((((...))))))..)))))).))))...)))))........................(((((((........)))))))((((((((((...........(((((.(((..(((((.((((...((...))...)))).))..)))..))))))))..((((((.......))))))))))))))))......)))))))).	-69.2	729.256	746.306	690.88	520.999	379.586	1045.43	621.113	915.741	724.92	1061.61	819.676	581.765
novel_miR_241	0.3	auucaaggaucuaaaguaaaguuu	cuuuaccuccuaaauuaucca	C.avellana_Jefferson_02728	+	12954	13203	aggucuucucaaaacgcggaguaauucaaggaucuaaaguaaaguuucucuuaauaagauuguaucccaaaaacuuaaggaaaaaauacacuuuaccuccuaaauuauccacucauuugcaauuuuaccuccaauguuuaaaaaaugacacuuuacccccacaaaguaucugacauuggcaaaaaagaccgauguuuacauuuuaccccacugaagcaauuuauguuuucacuuuaccccccuaauuuua	.((((((..((((..(.(((.(((((..((((..((((((....((((.(((((.....(((.....)))....)))))))))......))))))..)))).)))))))).)...))))...........((((((((........((.(((((........))))).)).)))))))).....))))))((((....))))..........((((((.....)))))).....................	-35.5	236.736	231.888	181.443	162.812	161.324	223.026	545.827	1122.87	923.755	1426.34	798.659	552.468
novel_miR_3	212.7	uuccuuaacuguugcuugcucag	guugcaagguggcggauagg	C.avellana_Jefferson_02470	+	25776	26025	gaauuauauauuuucugcaaguuuccuuaacuguugcuugcucagacauaaacuaguugcaagguggcggauaggagcucagccaauuacucguguccagccagaaagcacuacuggcgcggcuuucagagggagguccuaucgacuuagugauuaguccucuuuugccaagggaccagagcauuucuuccuaugacuucaaauucucuuacuuuuuuccuuggaaggacacacuuaacaaguggggcuu	...................((((.(((...(((((((((((...(((........))))))).)))))))..))))))).((((.....(((..((((.(((((.........)))))..(((....((((((.(((((((......))).))))..))))))...)))...))))..)))...(((((((...............................)))))))..(((((...))))).)))).	-61.77	136.055	111.946	153.529	150.601	118.621	108.028	120.458	130.82	132.557	267.031	168.139	125.561
novel_miR_110	4.7	aaaauuugggauguguagcacucc	aaaugcuagacaucccaagacuuu	C.avellana_Jefferson_01031	+	38351	38600	guuugguugcuaacauaccuggcaagaaguuuuuuaauuaacauaauguaaauugaguugggaaaugcuagacaucccaagacuuucuucccaaaaguuguucucaaaugaugugucaccacccuaugaguuagugacacacuucccaaaauaauaaaucucaugagauggugacacaucacuugagaaccaacuuuugggaggaaaauuugggauguguagcacuccucaauugaguuaugucucugug	......((((((.......))))))...............(((((((...(((((((..(((...(((((.((((((((((..((((((((((((((((((((((((.(((((((((((((.(.((((((..((((...))))................)))))).).))))))))))))).))))))).))))))))))))))))).)))))))))).)))))))))))))))..))))))).......	-106.2	133.334	141.265	132.593	89.5466	56.9379	132.422	176.923	305.247	223.69	423.342	183.902	104.634
novel_miR_41	2.5	auaaacggucuaaaucugaaauuu	aaauuuaggccguccauu	C.avellana_Jefferson_13481	-	3355	3604	uuuuuaccuagagcagagagcggaucaggaucuauugaaauucuuagggaauuuaaguuuuuuaaauuuuaaauuuaggccguccauuuuucauuuaaggguuacuguuuuaccacgugucccauuacuaauaaaauaauaaauauuuacucuuuuaauaguaauuggacacgaggcaaaacaaugaccauugaauaaaaauaaacggucuaaaucugaaauuucagaaacuggaauucuacuaagaauu	......(((.((((.....))...))))).........((((((((((((((((.(((((((.((((((((.(((((((((((..((((((.((((((.(((((.((((((.((.(((((((.(((((((.(((((...(((....)))...))))).))))))).))))))).)).)))))).))))).))))))))))))..))))))))))).)))))))).))))))).))))))).)))))))))	-84.6	1608.17	1143.45	1088.66	504.717	232.496	407.719	1080.36	2332.96	1698.38	3217.4	1523.76	728.253
novel_miR_215	2444.6	ucaaaaacuucuuuugccucu	aggcaaaagaagcuuuugauc	C.avellana_Jefferson_14083	+	221	470	ugcguuucauagauucauuagaucaaaaacuucuuuugccucugucagcauuuuugcggacgcgcuucgcaaagaggggaugcuggcagaggcaaaagaagcuuuugaucugaugguuaugauaguuaugacccuuucuggcgugcuggccgcucguuucaagauuggauuuacgucucaagguccguuuuauucuuuacucuaauauuuuucuugauuuccaacuugcccaccuccuuggaagaacauu	.((...((((((..((((((((((((((.(((((((((((((((((((((((((((((((.....)))))))).....))))))))))))))))))))))).))))))))))))))))))))..))...((((......((((((....(((.((.......)).)))...))))))....))))................................(((((((.............)))))))......	-87.2	1112.93	1012.84	1154.96	2914.34	2709.29	4714.91	786.744	806.724	683.496	866.224	1134.94	1084.01
novel_miR_187	247999	uucggugcaugauuuaugaagg	uucguaaaucaagcaccaaagc	C.avellana_Jefferson_14868	-	634	883	caccuucguaaaucaagcaccaaagcaaccgacgguggauguuggaaucgaacaugauuuggagggaaucgcuugauguucguagaagaucuggacaaugaugaaaaggaguaggcauugguauuguccggaucuucuauaaacaucaagugaugucuucuguguuguguucgaucgaagaucuccaucucuuccguguacgguuguucggugcaugauuuaugaaggaggaaguugcaauuccauauau	..(((((((((((((.(((((..((((((((((((.(((.(.((((((((((((((((.(((((((.(((((((((((((.((((((((((((((((((((((............))))...)))))))))))))))))).))))))))))))).))))))).))))))))))))........)))).)))).))))...)))))))).))))).))))))))))))).((((.......))))......	-121	48794.8	48206.1	53588.6	40255.3	42902.7	45695.9	125762	114092	109467	98397.8	87185.2	98238.8
novel_miR_179	0.5	aaaugugacguggcuuuuaaaauc	uuuaaaugccacaucaaauuuagg	C.avellana_Jefferson_25144	-	1274	1523	ugauauaaaugagaguucuuccaaaugugacguggcuuuuaaaaucacaauuaaauuuauagugauuauuauuaaauuuuaaucuauuagugauuuuaaaugccacaucaaauuuaggaagacucaagucuuucuuauaucuuuacucauaucauuaacauguaagaaauacauuauuuuuauuuuauuaaauuuguguaggaaauuccaacaaacggauuuaugaaaaauuuaguuacgauagcauuuu	......(((((.((((.(((((((((.(((.(((((.(((((((((((...........(((((((((...........))))).))))))))))))))).))))).))).)))).)))))))))..((.((((((((((.((.............)).)))))))))).))..........((((..(((((((((((.(((...))).))..)))))))))..))))...............))))).	-55	459.866	437.122	352.419	301.202	246.731	362.417	651.228	1008.41	981.749	1309.11	866.965	565.024
novel_miR_81	5.1	uuuuacgugguuuggucuaugacc	aaaccgaaccacguaaaaucuugu	C.avellana_Jefferson_01746	-	8149	8398	gaauaagaacaaaauguaacccgcaggggcuuuauucuguagacguagaucauaaaccgaaccacguaaaaucuugucucguuuucuauuuauuuauuuacucuauuucauuauuaauuuuuauuaacucugauaccauauaggaauuaauaaugaaauagaguaaauaaauaaacagaggaauaaauagaaaacgagauaagauuuuacgugguuuggucuaugaccuacauccacaggauaaagccuu	..........................((((((((((((((.((.((((.(((((.(((((((((((((((((((((((((((((((((((((((((((((((((((((((((((((((((((((...............)))))))))))))))))))))))))))))............)))))))))))))))))))))))))))))))))))))))).))))).)))).)).)))))))))))))).	-122	138.776	133.269	101.19	1151.9	906.261	1366.03	489.362	839.429	836.765	1289.57	709.335	418.536
novel_miR_164	30090.8	uuugcagacgcacuugaaucg	auucaaguccgucugcaaauc	C.avellana_Jefferson_01377	+	8248	8497	uagguuuuguaugcuucauucuauuuucucucuucaucucuuucuuuaccauucuauaccaaaaaaacuccacaaaaguuccaucuuguuuucaguuucgaaucaaucuucaggucgaaguaguucgcauucucaaucgcgauucaaguccgucugcaaaucccgguacgcuuucauuacucaccaaaacaugacaagaaaauacaggauuugcagacgcacuugaaucgcaauagagaaucgacgggaa	.((((.......))))............((((.((.............................(((((......(((......)))......)))))(((((....((((.....))))..))))).((((((.((.(((((((((((.(((((((((((((..(((..(((((((.............)))).)))....))).))))))))))))).))))))))))).)).)))))).)).)))).	-62.4	17635.5	17314.3	20063.4	9711.74	16545.2	16667.7	14236.7	9266.43	11039.5	11684.3	14459.9	23525.9
novel_miR_317	4	caugugcucuuguucuccagc	uggagaagcagggcacaugcu	C.avellana_Jefferson_04776	+	220	469	aaaguccuuuguaauuuagaaucuaucagccaugcuuugcuuucuauagcggguugaagccuuugggcuacacaaaugaucugcuuaccaaaaguuuuugaugcuucaguucucaggaaagcagaugggggagaauagagagggugagccaugcuggagaagcagggcacaugcuagauauaucagauugaagaucugagcauuuugcaugugcucuuguucuccagcuuggacccucuuucuugcaagc	.........................((((((.((((...........))))))))))((((....)))).......(.((((((((.((...((...((((....))))..))..)).)))))))).)(.((((...((((((((...(((.(((((((((..(((((((((((.((((...(((((((...)))))))..)))).)))))))))))..))))))))).))))))))))))))).)....	-97	2574.16	2660.05	2634.42	179.093	232.496	223.026	67.7578	65.4101	57.9936	13.0259	5.25434	16.7414
novel_miR_326	21546.8	ugcgcgaguugcggcggaccg	guccgucgcaacucgcucacg	C.avellana_Jefferson_20492	-	2543	2792	ccaauggauugggagaccacggugcgcgaguugcggcggaccggccgaaggaucgcccucguccgguccgucgcaacucgcucacgauggucuugcgucucucugccgcccgauucacgacugggaccuguggugagcaaaauaagaauugacagacccgauuucuuaaauuuugaagguaaaaaaguccuugacuuuucaaauacacugacuugcgcaugugauuuuggauuuugcauugcaacuuuug	(((.(((((((((((((((..(((.(((((((((((((((((((.(((.((....)).))).))))))))))))))))))).)))..)))))).(((......)))..)))))))))....))).....((.(((((((((((..(((.(.(((..(.(((..((......((((((.......(((((...)))))))))))......)).))).)..))).).)))..))))))).)))).)).....	-96.3	11725.2	11000	10335.3	10867.7	20768.1	12639.3	11868.9	7080.64	8699.04	8551.52	12153.3	16971.6
novel_miR_279	7364.9	uacagauuccuuaaacguugca	caaaguuuaggaaucuguauc	C.avellana_Jefferson_00228	+	44075	44324	cccgccccccccccuccccccgcgagaacucccaauucccucuucaggaaaggacugaaaguuccuccaaaucgcaaaguuaacggcaaauucucggucagauucagauacagauuccuuaaacguugcagcuuaaauauccucagccucguaagccaccucucugaaauacggaaagcaugguuucaaacgggaauauuuaagcugcaaaguuuaggaaucuguaucuguagagggcauugauuucuac	..(((................)))((((....((((.((((((.........((((((.((((...((................))..)))).)))))).....(((((((((((((((.((((.(((((((((((((((.......(((((((((((.((.((((.....)))).))..))))))...))))).))))))))))))))).))))))))))))))))))).)))))).))))..))))..	-78.7	1232.66	1026.17	1060.75	2922.48	3829.07	3219.94	1283.63	1095.62	1300.71	1217.92	1071.88	975.189
novel_miR_54	1.4	aguguucuucuaguauucuucugg	auaacacuagaagaacaccuagu	C.avellana_Jefferson_00091	+	18137	18386	cauuuauuuauaggaaauguuaaguguucuucuaguauucuucugguguucuuccuacuguaauguaauuuuuaaaaucaccaauagauuaaaagucaauaaugauaauuucaaauugaacggugauuuuaaaagcuacaucacaguugagaggacacaaggauaacacuagaagaacaccuaguauuuuccuuuauuuauacuuguaacuuuugaaguuugaacacuaagcacacucaaaacaagaaau	....((..((.(((((((((((.(((((((((((((.((.((((.((((((((.(.(((((.(((((.((((((((((((((.............(((((..(((.....))).)))))..)))))))))))))).))))).))))).).)))))))).)))).)).))))))))))))).))))).)))))).))..))..(((((....(((((.((.((.........)).))))))))))))....	-74.8	253.063	258.542	282.633	276.781	213.517	250.904	391.49	572.338	463.949	696.887	499.162	339.014
novel_miR_109	4401.4	ucaaucugaugguauuacggg	cguaauucuaucaaauugagu	C.avellana_Jefferson_00162	-	39887	40136	aagggauuuuagcaacugcuacucaaucugaugguauuacggguguaaaguauuguuuccaucgaaaucuaaguaguacauguuguuauuaauaucuacaaaaaagaauauuaauaacaacaugcacuacuuaugguaucgaugaaaaaaauauauuagacccguaauucuaucaaauugaguagaaguuaguaaaagcucuaaguagcuauuagcauaucuuucgcaucaagcccguauauaaggcuaa	.((((.(((((..((((.(((((((((.((((((.(((((((((.(((.(((((.(((.((((((.(((((((((((.(((((((((((((((((((.......)).))))))))))))))))).)))))))).))).)))))).))).))))).))).))))))))).)))))).))))))))).))))..))))).))))..((((((...))).)))...........((((.........))))..	-95.9	1806.81	1820.45	1957.49	3760.96	4365.24	4627.79	1686.42	1586.19	1619.68	983.457	882.728	1176.09
novel_miR_146	0.4	aaaugugacgugacuuuuaaaauu	aauuuuaaaagacauaucacauu	C.avellana_Jefferson_12476	-	6869	7118	auaauccucuuagaguccucccaaaugugacgugacuuuuaaaauuauguuugaauuugagaugugauuuauuaaacuuuaaucuauugauaauuuuaaaagacauaucacauuuaagaggacuauuaaaagacuuauagcaaaacucaauuuuucuugacccaccauuuuuuuuucuuuuuuuuuuuaaaaaaaaaaacagcucaaaauguguuguuggauuuugguaguuuuggacuaauaauauuau	((((..((.(((((((((((..((((((((.(((.(((((((((((((...((.(((.(((...............))).))).))...))))))))))))).))).))))))))..))))))).)))).))..))))..((((((((((..(((...(((..((((((((......(((((((((....)))))))))......)))))).)).))))))..)))..)))))))...............	-49	253.063	263.873	261.697	158.742	99.6413	216.056	553.356	724.962	683.496	872.737	541.197	364.126
novel_miR_227	1.2	ucauuugcacuuuuaacccca	uagaguuaaaaguacaaau	C.avellana_Jefferson_00137	-	67064	67313	aaaaacuucauagggguaaaguguacuuuagggggguuaagugucaaucucagauauuuugaagggauaaagugucacuuuuuaaacauuagaguuaaaaguacaaauagauagauaguucaggagggguaaaauguauuuuccccuuuaaauauaugguugguugguaauaggguaaaauacacuuuguccaucugaauuauccacucauuugcacuuuuaaccccaauguuuaaaaaguaauauuuua	...((((((...((((((.....))))))...))))))(((((((.......)))))))........((((((((.((((((((((((((.(.(((((((((.(((((.((..(((((((((((..(((((((.((((((((.((((........................)))).)))))))).))))))).)))))))))))...))))))).))))))))).).)))))))))))))).))))))))	-72.8	97.9597	109.281	101.19	415.171	450.758	376.356	417.84	397.911	480.518	442.881	246.954	175.785
novel_miR_298	5	aagacgucaaaggaauagugcaug	uguacuauucauuugacgucuucu	C.avellana_Jefferson_00717	+	7394	7643	uuguugcaccaaccauuucuagaagacgucaaaggaauagugcaugguuguuguaccaaccauguacuauucauuugacgucuucuagaaaugguucugcguucguugaagaaguuucuggagaauuuuagggcugauguggagcagguccuuucuaucaggcucggcuuuaagcccaaauccuugcguggcuuuacguugaggguugggccuaagguuaaguugaagaaggucaggccucaucgcaugg	....((((..(((((((((((((((((((((((.((((((((((((((((......)))))))))))))))).))))))))))))))))))))))).))))(((......)))(((.(((((....))))))))(.((((((.(.(((((((((((.((((.((.(((((((.((((((.((((((((((....)))).)))))))))))).))))))).))))))))))))...)))))).)))))).)	-114.9	4729.28	4581.79	4532.59	10729.3	10922.6	12534.8	2891	3706.57	3736.44	2422.82	1529.01	1171.9
novel_miR_45	0.5	aucuugaucguugauuaaacuaca	aauuuaaucaacagucaagauuga	C.avellana_Jefferson_01360	+	29607	29856	aacaccaaaagaauguaggcagaaaucccacaaaugagguucauuaauuauauauacucaauauugaaguacaaucucuagaauauggauccggcuuacaugcuguaauuuaaucaacagucaagauugaauauuaaaguugacuuacuuuuuuaaaagcuuuuuauaagagagagaaaaugaagagagauuuugaaaaguucaaucuugaucguugauuaaacuacaacauacaugcuauuauuaaaau	............((((((((....((((.......((((((........((((.......))))........))))))........))))...))))))))..((((.((((((((((.(((((((((((((.((((((((..(((..((((((.....(((.....)))....))))))..)))...))))))))...))))))))))))).)))))))))).))))......................	-55.3	1385.04	1428.64	1437.59	903.607	602.593	759.682	2744.19	3559.4	3280.78	3556.08	3252.43	1858.3
novel_miR_170	0.9	aaaugugacgugacuuuuaaaauu	aaaagccacgucacauuuaggagg	C.avellana_Jefferson_31791	-	86	335	agaguuauccuauaguccuuucaaaugugacgugacuuuuaaaauuauuaauaaauuaaaauucaauaaugauaauuucaaauuuaaugguaauuuuaaaagccacgucacauuuaggaggacucuagucuuccuuauauaaccuaguaagauaccagauauucuaaccaaaaucaaccacaugacaaguuaugaguuuuuuuuaucucuuaacaagucuacuugacaucuuccuucuuggauggugagg	(((((.((((((.((((((((.((((((((((((.(((((((((((((((.((((((.(((((((....)))..))))..)))))).))))))))))))))).)))))))))))).)))))))).))).....(((((........)))))......))))))))........((((......(((..((((.(((..........))).))))..)))...))))((((.(((.....))).))))...	-67.4	274.831	303.853	300.079	191.304	123.365	271.813	632.406	855.782	766.344	1055.1	641.029	410.165
novel_miR_61	66675.1	uauggaggaagaaguugcauu	ugcaacuucuucuuucauaa	C.avellana_Jefferson_02185	-	19362	19611	uguggucguuuguugcuugauuuauggaggaagaaguugcauucuaagcauuuucaauauguacuguaugcaacuucuucuuucauaaaccaugccccaagcuaccccuccugauacgauggacagcaauucgucguugaaauugagagucuaccgcaucuguucuaagauguggucuggcgauccaaaauuuauuugaucaggugaguuuuuauguaaaugcucuuucucaaugucuuuacccaaauug	...(((.(((((..((.((.((((((((((((((((((((((.(...((((.......))))...).)))))))))))))))))))))).)).))..))))).)))...((((((((((((((......)))))))).......((..(((.(((((((((......)))))))))..)))..))((((.....)))))))))).((((.(((....))).)))).........................	-80	29649.1	26419.2	26947.8	49205.9	63253.2	57826.5	46282.4	41797	49928.3	45551.6	47499.2	47520.6
novel_miR_277	573.4	auuuaauuguuuaguaacugacgu	auuuagcuacaagaagaagaagaa	C.avellana_Jefferson_06114	-	12129	12378	agcaacaaaaguuuauauauagauuuaauuguuuaguaacugacgugauaagugauauacauaaacuaucauaucaauuuguaagaaacuuauaguaaaagccguaauaauaucucuaucaacccuuauuuagcuacaagaagaagaagaagcuauauauguucuuaagccagauuuuguacccgagcaauuuaucucacuuugucaauguggcacugccaaucaaccauuugauucaucauuguaaaaa	........(((..(((((((((.(((..((.(((.(((.((((.((((....(((((...(((...............(((((((...)))))))...............)))...)))))....)))))))).)))..))).))...))).)))))))))..)))(((..((((.((((......))))...))))..)))...(((((((((...))))(((((....)))))....)))))......	-30.2	223.13	290.526	261.697	154.671	123.365	216.056	865.794	1319.1	1275.86	1810.6	940.526	640.36
novel_miR_147	1154.6	acuagaucuaggacauggguagcu	aguuaagcccucacaccgaucuacg	C.avellana_Jefferson_01463	+	31923	32172	ggaacauaucugcuccguguagacuagaucuaggacauggguagcucaaauacacaaagaaaaauuaaaaaacaacuagaaacuaaaaauuuggccaugagaguuaagcccucacaccgaucuacgucauccucaacccaaagguuaggacaacaaauucaucaucaacccgaaggccaggacaaacaaaaaauaaaaaacaaaagacaaaaaccccauaagcaacagcaaaggaguacggcaucguaga	........(((((.(((((..(((((((((..((....(((((((((..((...((((...............................))))...))..)))))..)))).....)))))))).))).((((.((((....))))))))...................((........))................................(.((....((....))...)).))))))....)))))	-38.17	631.296	509.088	509.437	411.101	308.414	393.78	726.514	893.938	911.328	1361.21	1040.36	878.926
novel_miR_175	1246.5	aaaaaugauguggcucuuaaaauc	gauuuuaaaagccacauua	C.avellana_Jefferson_10013	-	4499	4748	caagucccucuuaugucccuucaaaaaugauguggcucuuaaaaucacuauuaugcuugugauugauuauuauugaauuuuaaucaaauugugauuuuaaaagccacauuauuuuuggaguggcacaugaaugauuucuagaauuaauauguauaaaauuuuucuuuuaauuuuuagaguugcuacacgaccuacgaguaauuauagaaguaauuauagaaaaaugagaugucuuuuaaaaucacaauuu	..........(((((((((((((((((((((((((((.((((((((((.(((.......(((((((.............)))))))))).)))))))))).))))))))))))))))))).)).)))))).((((((.(((((...((((.......((((((((....(((((((.(((((((...((.....))))))))).)))))))......))))))))...)))).)))))))))))......	-64.7	900.685	903.564	753.687	639.037	498.206	689.987	1471.85	2213.04	2087.77	2357.69	1471.21	962.633
novel_miR_89	0.3	aaaugugacgugacuuuuaaaau	uuucaaagcaacaucauauuugg	C.avellana_Jefferson_10967	-	7116	7365	uagaguuaucuuaaagucauuuaaaugugacgugacuuuuaaaaucacuaaauugaaauuuaauaauaaccaucucaaauucaauaaugauuuucaaagcaacaucauauuuggaagaacuauaggauaucacuacuuauacuaaaagcuaaagcagaaaagguaaauuuagucauuuaaucaacacuuuaacaaucuuccucacaugaaauauuuaauuuaaauaacucaugaucucugucuuugauau	.((((((((((((.((((.(((((((((((.((..((((.(((((((....((((((......................))))))..))))))).))))..)).))))))))))).).))).)))))))..))).))............(((((((((((((((....((((....))))...)).))))..............(((((..((((((...))))))..)))))...)))).)))))....	-40.7	84.3542	95.9537	62.8073	44.7733	42.7034	80.15	165.63	212.583	211.262	312.622	210.173	146.488
novel_miR_35	1164.3	acgaauauuccccaccacggc	ugugguggaggaauauccguc	C.avellana_Jefferson_09994	+	3813	4062	uuucaaggaaccuucgagaaugacgaauauuccccaccacggcuuaaaucauauucugguacauaagcugugguggaggaauauccgucauacucgccggaaucccacuccacauugugugcuuugcucccaaccgucgaauuaaccgaagaucugagguacauuuuagcccaugacaauauaauuaauuuuucauuuuuuuuuucaauuuauauaauuaucaacucuuauacuaacauuuucuuuuucu	......(((.((..((((.((((((.((((((((((((((((((((.((((.....))))...))))))))))))).))))))).)))))).))))..))..)))........((((((((..(((............(((((((.......((((.(((........))))).))........)))))))..............)))..))))))))................................	-61.1	740.14	533.076	554.798	195.375	246.731	236.965	237.152	223.484	265.114	45.5907	47.289	66.9658
novel_miR_79	381.6	auuuucugacguggcaaacagugu	cauuuuuuugccacgucaauaaau	C.avellana_Jefferson_14583	-	0	146	ugauacacuacaaaaaccggucauuuucugacguggcaaacagugucauuuuuuugccacgucaauaaauacugaagugcuaaaauuggcacaucaacaaauuuuuuacugacaugucaaaagucacacgucaggauuuacugacg	.................((((.((((..((((((((((((.((......)).))))))))))))..))))))))..((((((....))))))........((((((.((......)).))))))....((((((......))))))	-41.1	538.778	453.115	631.562	345.976	346.372	421.659	304.91	610.494	608.933	1491.47	656.792	502.243
novel_miR_316	0.4	aaugauauaaggaggacuaaaguc	cucuaauccuccuuuuauauauau	C.avellana_Jefferson_03253	+	2731	2980	caaacuuugggggguaaaguguaaugauauaaggaggacuaaaguccucuuugaguucuuccaaauguaauauaauauuuaaaauuacuaauaaauuaaaauucaauaaugauuaucucaaauucaauaauaauuuuaaaagccacguuacaauuugaaagacuuaauaaagacucuaauccuccuuuuauauauauaucaaagauauuucauauuugccacgugcuuugggcggggcauuacaucccau	.......(((((.((((.(((((...(((.((((((((.((.((((.(..((((((.(((.((((((((((......((((((((((.((...((((.....(((....)))........))))...)).))))))))))......))))).))))).)))))))))..).)))).)).)))))))).)))...)))))....(((((...)))))((((.(((.(...).))).)))))))).))))).	-53.7	149.661	167.919	163.997	134.32	90.1516	69.6956	316.203	261.64	323.107	462.42	409.838	292.975
novel_miR_194	0.4	uuugaaaauaugaauggguug	ccccauuuauauauucaaaau	C.avellana_Jefferson_01604	-	37648	37897	uagcaguaauuaauuucuacauuuugaaaauaugaauggguuguaguaaguccauauguugcaacauauuuucucacaacaccccauuuauauauucaaaauguuaaacgaagccgcuccguaauuuauucauuucgcagguuuucucagcucuguaaauuuaauugacuacuguaucuuuacaauuucuaagaaaauuuuggugacgacguuuuuaaagcuuuuguuuuguuuuguuuuguuuuuuuuu	..((((((.((((((...((((((((((.(((((((((((.(((.((.((...((((((....))))))...)).)).))).))))))))))).))))))))))...(((.((...)).))).........((((.(((((((.....))).))))))))..)))))).))))))......((((...((..((((((.(((....))).))))))..))...)))).......................	-51.5	51.701	50.6422	34.8929	113.968	204.027	156.815	131.751	98.1151	136.699	26.0518	26.2717	20.9268
novel_miR_23	871.8	aaacuguagccacuucuuucaug	cggaaaaaaaugguuagaguu	C.avellana_Jefferson_03078	-	18162	18411	gcaauaguuucaauuuacaaaacuguagccacuucuuucaugcggaaaaaaaugguuagaguugagugcaaauugcccuauaugcagaacugaagcucacccaagggcuguuguuguugaaauagagguaagaauuaauuaaggaauaauuguuugacgcugaugauuugcaacaaaugcagaugacggauauagaugaagcacgagacuuccgagcgcaagauauugcagacauucccggcucuuguuc	((((.((((......(((..((((.((((((.((.((((.....)))).)).)))))).))))..)))....(((((((((.(..(.(((...(((((......)))))...))).)..).)))).)))))...........(((((..(((((((...(((.(.(((((((.....))))))).))))...))))))).((.((.......)).))((((....))))....))))).)))).))))..	-55.6	1766	1521.93	1521.33	7281.77	7145.7	7220.47	2917.35	3799.23	4001.56	3249.97	2043.94	1418.84
novel_miR_222	9781.3	uuuccgagugagcuccugaaac	uucggagcucgcucggaaaau	C.avellana_Jefferson_04697	-	19267	19516	agcuauuauagccuguauaucuccauaggcauuuauuuauacuaaaugccaaucuacccaccauccaacccuucaucacaauucauugguuauauucugaagauugaagucuccaucaucuucaaauuaagugaucaugggugggcguuucggagcucgcucggaaaauaauuuguuagucaagucauaauuaauuuggugauuauuuuccgagugagcuccugaaacacccccccaaauggucagauuu	.((((...))))......(((......((((((((.......)))))))).........((((.......................)))).......(((((((.((........))))))))).......((((((((((.(((.(((((((((((((((((((((((((((.....(((((((........))))))))))))))))))))))))))))).))))).))).))))..)))))))))..	-81.6	34724	33775.7	32251.5	8169.1	8066.2	7823.34	1268.58	970.249	1280	872.737	1014.09	828.702
novel_miR_202	5.1	ucauuugcacuuuuaacccca	uuaaaaaugcaaaugaguaga	C.avellana_Jefferson_04588	-	5856	6105	uuuacccccuugaacuauucacucauuugcacuuuuaaccccaauguuuaaaaaguaacacuuuaccucccaaaguauuugacauugacacuugacccccaugaaauacacuguaccccuuugaaguaauuugaauuggggucaagugucaaugucagauacuuugggggaagggggguaaaguauuauuuuuuaaacauuaggguuaaaaaugcaaaugaguagauagucuaggagguaaaauguauuu	((((((.(((.((.(((((.(((((((((((.(((((((((.((((((((((((((((.((((((((((((((((((((((((((((((((((((((((.((..((...(((............)))...))..)).))))))))))))))))))))))))))))))).......))))))))).)))))))))))))))).))))))))).))))))))))).))))))).))).))))))........	-129.4	97.9597	109.281	101.19	415.171	450.758	376.356	417.84	397.911	480.518	442.881	246.954	175.785
novel_miR_253	141.5	aauuaucacuuggcugcucuaugc	auaugcccaaguaguugauuguu	C.avellana_Jefferson_35133	+	953	1202	cuuuugcucucugcugccuccaaauuaucacuuggcugcucuaugccaucucauuccucgcgguuuuaguuuccgcucucugacauaugcccaaguaguugauuguuuuuuuccuuuu	.....((........)).....(((((.(((((((..((..((((.....(((......((((.........))))....))))))).)))))))).).)))))..............	-16.5	160.545	119.942	195.4	20.3515	42.7034	17.4239	41.4076	43.6067	103.56	65.1296	42.0347	58.5951
novel_miR_185	4.6	aaaaccggaccggguugacacccc	accccgguuccgguuccaguuuug	C.avellana_Jefferson_07096	+	68	317	gcuaacuuaugaaaaaaauaaugggcuuauuuuaggcccaauacuuaaaauaagccucaaaaacuaauuuucuucaaaaaucgguuaccggaaccggccgauaaccgggaccucgguuaaccagggucccgguucugguuccgguuucccaaaaccgagaaccaggguaccccgguuccgguuccaguuuuggccaaaaacugaaaaaccggaccggguugacaccccuagacugcuaugaagaaaaugc	......................((((((((((((((.......)))))))))))))).........((((((((((....(((((((((((((((((.....(((((((((((.((....)).)))))))))))))))))))))).......))))))......((((..((((((.((((((.(((((((.....)))))))...)))))))))))).....))))...........))))))))))..	-105.1	394.56	359.826	341.951	146.531	113.876	184.693	391.49	555.986	484.661	566.628	394.075	192.527
novel_miR_70	112	aaggauucuugcuuuaugaaca	uuaugagcaagaauccaaauc	C.avellana_Jefferson_25094	+	0	80	agauucuugcuuuaugagcaagaauccaaaucacacaaggauucuugcuuuaugaacaagaauccaaauccuacugcaua	.((((((((.(((((((((((((((((...........)))))))))).)))))))))))))))................	-30.2	2.7211	0	6.97859	175.023	94.8965	114.998	60.2292	109.017	111.845	104.207	57.7977	96.2633
novel_miR_104	2	auagacuggauugaaagaaguucc	aacuuuguucaauucaguauauaa	C.avellana_Jefferson_00366	-	6794	7043	aauuagucuaauaaaauaauuauagaguuuucuucuaaauuagauuguaggaacuuuguucaauucaguauauaaaaauaacaaguaucauuuuaacauaugagaugcacuuguuuuuuaauagcauacaaaguuggaauaaauaauauuaaaaacucauguguaucucacauguuauuaaaaaaaugaacacaugucauuuuuauagacuggauugaaagaaguuccuccaauccaguuuggaaaaaac	......((((.(((.....)))))))(((((.(((((((((.(((((.(((((((((.(((((((((((.(((((((((.(((.((.((((((((((((.((((((((((.((.(((((((((.......................)))))))))..)).)))))))))).))))))......))))))..)).))).))))))))).))))))))))).))))))))).))))).))))))))))))))	-80.2	122.45	106.615	125.615	118.039	71.1724	125.452	124.223	185.329	198.835	149.798	157.63	125.561
novel_miR_267	5	uuugugcucaaaacuccauuucg	uuuugggcauaaaauggu	C.avellana_Jefferson_00863	+	18023	18272	cuuugcccccauaaacuaccauuuugugcucaaaacuccauuucgucaguuaaagccguuaacucaggcggucaaagugacaaugcguuguaauacaugggggcaaagugacaaugcgcuauaguuuaugagagcaaagugaugcaaagugauggguugaccgacugaguuaacggcuuugacugacaaaaugagguuuugggcauaaaaugguaguucauaggagcaaaguaguacauuugggaguuua	((((((.((.((.((((((((((((((((((((((((.(((((.(((((((((((((((((((((((.(((((((.((.((..((((((((..(.((((((.....((((......))))....)))))))..))).....)))))..)).))...))))))).))))))))))))))))))))))).))))).)))))))))))))))))))))))).)).)).))))))...................	-115.6	16.3266	15.9923	6.97859	1501.94	1015.39	2028.14	161.866	223.484	103.56	227.954	115.595	100.449
novel_miR_328	0.8	gaguuaacggcuuugacugacgg	gucuucaaacccguuaacuuag	C.avellana_Jefferson_00154	+	48310	48559	aauauugcaacauaucaaauaaaaaacaagggaaaaccacauuuugcuuaaaugaacuauaacgucuuagcacuuugucccauaaacuauuauuuugugccuaaaaccgcauaacgucuucaaacccguuaacuuaggcggucaaccggucacuuugcaucacuuugcucccauaaacuauaacgaauugucaguuugaccguucgaguuaacggcuuugacugacggaaaggaguuuuggguacaaaau	.............................((((......((...((((...(((........)))...))))...))))))..........((((((((((((((((..(.(..((((.(((((.((((((((((.(((((((((.(.(.((.((((......((((......))))......)))).)).).).))))))))).)))))))))).)))))..))))..).)..))))))))))))))))	-67.1	190.477	125.273	129.104	748.936	706.979	1860.87	150.573	185.329	202.978	208.415	173.393	297.161
novel_miR_82	0.3	ugguucaguuauacuccuuu	aagagaaacugaauugaa	C.avellana_Jefferson_00064	+	50015	50264	agauuuuacuugcaaaucauuuugguucaguuauacuccuuuuacuuaucaaaaaaagaucaaaauucaagauuuugcucauuuuuucaaacacaugaagagaaacugaauugaacaucucucugaaagccucuaauugauuaugucauguucuuccuuucagcaaucucaaaaauuaccuccacauccauucaacauaccucuaauguugacauuacaucaucuauggccaguaaguacuuuaauuuug	......(((((((.......((((((((((((...(((.((.........((((((.((.(((((((...))))))).)).)))))).........)).))).)))))))))))).......(((((((........((((...))))........)))))))........................(((((((((((.......))))))).............))))...)))))))...........	-39.3	209.525	266.538	314.036	207.585	227.752	212.572	402.783	343.403	285.826	306.109	325.769	393.424
novel_miR_287	2	uuuuuuuccugacguguuacuguu	cacgucaagaaauuuaaaaau	C.avellana_Jefferson_04351	-	0	139	uacauaggaguuaguaauuuuuuuuuuuuccugacguguuacuguuuaaaaugucagaaaauuucuaacauguuaaaauauaacgaguuagaaauuuccugacgugucaaaauugacacgucaagaaauuuaaaaauua	..............((((((((....((((.((((((((((..((((...(((((((.(((((((((((.(((((.....))))).))))))))))).)))))))....)))))))))))))).))))...))))))))	-44.9	277.553	287.861	258.208	162.812	147.09	167.27	304.91	436.067	451.522	827.146	409.838	339.014
novel_miR_314	0.7	uaggcuacuaaaacaucuugg	aauuuuggaagaccugaa	C.avellana_Jefferson_04422	-	8359	8608	cucuuuuaucuuggucauuuugagcaucaauucagacagaugguggugugagauaugcugcucuuuaucuaauugaugccuuuaagucggucuugaugcacuuugccgugcacuuucucuuuugauacuuaucccuauuuauuuaugaucaugccuccaauuuuggaagaccugaaaaccauagcaucuuuucuugauggaaauggauaggcuacuaaaacaucuuggaggguaagagaaucuugccuau	.........(.(((((((.....(((((((((.(((.(((.(((((((((...))))))))).))).))))))))))))..(((((.....)))))(((((......)))))...........(((....)))...........))))))).)(((((((((((((.((.((((....((((..((((.......))))...)))).)))))).))))))....)))))))((((((...))))))....	-63.3	223.13	218.561	212.847	862.904	892.027	449.537	278.56	387.01	372.816	384.265	383.567	288.79
novel_miR_143	1.3	gcuaugagaucugagggcuu	agaccguggaugauucaguuua	C.avellana_Jefferson_00586	+	53642	53891	acucaccaccaccucuuuguacgaguguauauguuugauaaaaugggugugaugagggauuuuuuuuacagcaccuaagccaaauccugugaagaguagcauuacucuuucuuuauacauauauacacuaauauuuuuugguggugguuuguaaaggcuucuguuugagcuccauugcauugaaagaccguggaugauucaguuuaaagcuaugagaucugagggcuuuuauaugccuugguuugauuuu	((..(((((((((.....(((..(((((((((((...(((((.(((((((..((((((....))))))..))))))).............((((((((....)))))))).)))))..)))))))))))..))).....)))))))))..))...(((((......)))))(((..((((((((((.((.(((((.....((((...)))).....))))).)).)))))).))))..))).........	-74.2	1055.79	1087.48	1182.87	14897.3	17930.7	16402.9	760.393	512.379	484.661	683.861	1050.87	1071.45
novel_miR_174	46812.1	ugggccucuauagaucgaaucc	auuugaucuauaaggccuaag	C.avellana_Jefferson_06993	+	12737	12986	uucucguuuggguuuuauuccuugggccucuauagaucgaauccuugaauccugauaacaauaauuuauaucuugcgacaggauuuaggauuugaucuauaaggccuaagaaauagacaagaacacaagaaaaaaggaacacaaaaucgauuguuuguuaaaaauaaugggaaaaugucuggggaguugauggcuauuacaaaagguaccgagauccucucuaucagagaagguaaaaaaaaguacuuca	((((.((((..((((.(((.(((((((((.(((((((((((((((.((((((((.(..(((...........)))..))))))))))))))))))))))))))))))))).)))))))..))))...))))...............((.(((((((.....))))))).))......(((((((((..(((((.((((......))))))...)))..)))).)))))((((.............)))).	-73.1	36280.5	31790	31239.6	33010.2	39372.5	47030.6	7837.32	7887.36	9200.27	2409.8	2280.38	1762.04
novel_miR_231	1239.3	auuuuauuaguaguaggacacgug	acgugucauacuguuaauaaaaua	C.avellana_Jefferson_07595	+	1408	1657	agucuuaagcagcaagaggugcuccaccuagugauggggccuguacccucuagauccaaaucuccuggaauuccuaagggaauuccaguuuaugaaauuucagauugacgccauuuauuuucauccaagagcuauuauccuaccacgugucauacuguuaauaaaauaaugaugauuauuaauaucauuaaaaauuuaaauauuauuuuauuaguaguaggacacgugguaagauaauguuuuuuuuuuu	........((..((((((((((....((((....))))....))).)))).((((....)))).((((((((((....))))))))))....(((....)))..)))..))...............((((((.((((((.(((((((((((.((((((((((((((((((((((((.......))))))............)))))))))))))))))).))))))))))).))))))))))))......	-77.7	751.024	770.295	708.327	500.647	408.055	843.317	1151.88	1951.4	1698.38	2325.13	1045.61	724.068
novel_miR_268	0.5	gaacuuugaucuauuggugauuuu	auugaauuugagaugugauguauu	C.avellana_Jefferson_07280	-	8313	8562	auuuacaaacaacuucuugugguauaaaaauauguauccuugugguaagcaacuuaaguaaauuugguccauacucucaacuuucguucacaaucucaacgguauuugucaagaguaauauuauaaguccuccuaaaguuauuuuaggauccucacaaaugugauuuggcuuuuaaaauuaccauugaauuugagaugugauguauugaacuuugaucuauuggugauuuuaaaagucacaucauauuug	...............((((((((((.......(((..((....))...)))(((.((.....)).)))...((((((..((..(((((.........))))).....))..))))))))))))))))...(((((((.....)))))))......((((((((((.((((((((((((((((((.((.(((.(((...............))).))).)).)))))))))))))))))).))))))))))	-54.8	70.7487	93.2883	76.7644	48.8436	42.7034	55.7565	90.3438	125.369	124.272	312.622	220.682	129.746
novel_miR_162	0.9	uuggguguucuucuuuguuga	aacaaggaguaacacucaaaa	C.avellana_Jefferson_01069	-	41646	41895	uuugacaaaacacagcacagcaacaucaaacaaaaauggguuucuuucucucuguuugccggugaaugcaaaacaaaaucaacaaggauuaacaaggauuaacacucaaaaucaacaaggaucacccauucagccaagaauaccccagaaaaucaacaaggaguaacacucaaaaucaaacucuaaaacucauacccacggcuggguuuggguguucuucuuuguugauuuucugggaauucuuuggugg	..................................(((((((.(((((.......((((..((((............((((......))))............))))))))......)))))..)))))))..(((((((((..((((((((((((((((((((.(((((((((....................(((((....)))))))))))))).)))))))))))))))))))).)))).)))))..	-68.6	21.7688	34.6499	34.8929	223.867	232.496	156.815	199.509	103.566	115.987	52.1037	31.526	87.8926
novel_miR_5	1473.8	auucgaacuagagaccuccgcuuu	aagcguagucccagucaauugagc	C.avellana_Jefferson_02325	-	11194	11443	ccggacaaaaaggggaaggaaaauucgaacuagagaccuccgcuuuauuaagcguagucccagucaauugagcuaccucuuggggacaauuuuuucacuauaaucacgcccaaauaaaauagccaccauaaucgcuccaaacuucucuauagaauagugaguguuagacacuuuauuugauuuguaguucuuccagaaacaaaaagaaaaagagauaacgagggagcagcugcugcagccaaguguuugu	.((((((...(((((.((...((((.((.((.(.(((...(((((....)))))..)))).))))))))...)).)))))(((((.(.(((((......................))))).))).))).....(((((.....(((((...(((((..((((((...)))))))))))..(((((..((((...))))))))).......))))).......))))).((((...))))....)))))).	-49.2	1967.36	1985.71	1608.56	1249.58	953.71	1156.95	1900.98	2714.52	2767.12	2995.96	2233.09	1217.94
novel_miR_97	1392.5	acgacugaaauuuaugaauuug	auucauaaauaucagucauucauc	C.avellana_Jefferson_00994	+	28241	28490	ucuugaucggauugagauucccuauaauucauuucaaauuugagauucuccaauucauaaauaucagucauucaucucauuuaagcaucuaaaauaagccauguuucaaaauuuaaugaagaauguaccuuauuaaauuuuugucacuuaguagcuuccucauuaaauuucaaaauaugucuuauuuuagacgcuuagaugagauguacgacugaaauuuaugaauuugagaaucuuaaauuuguaagaa	........((((((((.....)).))))))....((((((((((((((((.(((((((((((.((((((...((((((((((((((.(((((((((((.(((((((..(((((((((((.(((..(((......................)))..))).)))))))))))..))))))).))))))))))).))))))))))))))...)))))).))))))))))).))))))))))))))))......	-97	410.887	458.445	415.226	415.171	156.579	463.476	764.158	1406.32	1139.16	1172.33	782.896	452.019
novel_miR_254	254	aguuugugcgcgaaucuaaca	uuagauucacgcacaaacucg	C.avellana_Jefferson_00786	+	41846	42095	uaaccagaauagucaaauuucaaguuugugcgcgaaucuaacaacaaccauaaccaaacaccccccuucugcccccccucucucucucucucugugauuggaugcuguuagauucacgcacaaacucguaauaugccuuuucuaacucagaauucacaaauucacauuccaaguucucuccgaauccaaaagcggcugaagauucuucgauuucgcuaacagguuuucucguacacgcuaccuuaauccu	.((((((((.((.((.(((.(.((((((((((.((((((((((.((.(((................................................))).)).)))))))))).)))))))))).).))).)).)).))))......(((((....))))).........((((.....)))).....(((((.(((((...)))))...)))))....)))).........................	-49.9	198.641	114.611	153.529	56.9842	47.4482	73.1804	22.5859	10.9017	12.4272	32.5648	26.2717	41.8536
novel_miR_34	15484.3	agauucgaacuagugaccuccgcu	guaacaaagucaccuucuugaauc	C.avellana_Jefferson_00935	-	7081	7330	agaggggaggaagauucgaacuagugaccuccgcuucauaagacgugauuccucgccgauugaguuaucucuugggaacaauauuucacuauuuaugaugguaacaaagucaccuucuugaaucaauccuucauuugcuugcacguaaaagucaauauuucuacacucuuuugacaauggcgucaaucauaaaggaagaggugcuuagaaauaaaaauuaaucaaggaaauguuguuaaauuaauuagcc	......(((((.(((((((....(((((....((((((((((..((((.......((.(..(((....))).).)).........))))..))))))).)))......)))))....)))))))..)))))(((((.((((.((......))...((((((((((((((((((((......)))).........))))).)))..)))))))).........)))).)))))..(((((.....))))).	-52.1	39319.9	40521.8	35897.8	29416.1	27785.7	30359.4	35271.7	42238.6	43528.3	41559.2	41094.2	27284.4
novel_miR_228	873.2	aaaaccggaccggguugacacccc	auguguugacuaaggauagacggu	C.avellana_Jefferson_21112	+	146	395	cccgauuuuggccaaaaaccagaaaaccggaccggguugacacccccacuagaaagaaaugaugauuugaugauggauuuauguguugacuaaggauagacgguggugggauagagauuagauauaugauccuuaacaacuaaagugaugcaucauugaaacuuguaaacaaauuguugacuaagguacuuuuuaccuccguuguaggaaauugugagauagaugcaaaaucaaaauaagggcaugcaac	(((.(((((((.......(((....((((..((.(((((((((.....(((..(..((((....))))..)..)))......)))))))))..)).....))))..)))...((.(((((......)))))))...............(((((((((...........((((.((.(((((..(((((.....)))))..)))..)).)).))))..))).))))))...)))))))..)))........	-45.8	353.743	301.188	272.165	142.461	113.876	149.846	361.375	496.026	414.24	377.752	304.751	129.746
novel_miR_197	866	aauugugaauugaugaucuuuagu	cuauagaaguugacaguug	C.avellana_Jefferson_12671	-	102	351	aaucacgucaaucucucucacucuaaacucaugucuccccuuauacggcaacaauguuucaaaauuauuugcuauagaaguugacaguugcacaaaguuuauuugaucaguuucaugaaaauauaugugacuccgaaguaugauuuaagguaugagauacucgagaugaauauaucuuuaugcuuuuauguauaaauuuuuagcaauugugaauugaugaucuuuaguuuauuucuugagaauuuuuuuu	.............................(((((..((........))..)).)))((((((....((..((((.(((((((.((((((((..(((((((((...........((((((.((((((....(((.((.((((...............)))))))))....)))))).)))))).........)))))))))..)))))))).)))).....))).))))..))...)))))).........	-38.9	296.6	253.211	261.697	211.656	71.1724	191.663	587.234	1155.58	898.901	1322.13	956.289	573.394
