# Supplementary material for: Identification of vital candidate microRNA/mRNA pairs regulating ovule development using high-throughput sequencing in hazel
Source: BMC Dev Biol. 2020 Jul 1;20:13. doi: 10.1186/s12861-020-00219-z (PMC7329476; doi:10.1186/s12861-020-00219-z)
Supplement: Supplementary file 3 — Additional file 3 Table S2 Analysis of miRNA family of all identified miRNA [file 12861_2020_219_MOESM3_ESM.xlsx]

## Sheet: Sheet1
#miRNA	Family
pab-miR171d	MIR171_1
vvi-miR3631a-5p	MIR3631
ppe-miR6265	MIR7984
ptc-miR396g-5p	MIR396
bra-miR390-3p	MIR390
hbr-miR476	MIR476
novel_miR_145	MIR2676
mes-miR482e	MIR482
csi-miR167b-3p	MIR167_1
ptc-miR319i	MIR319
stu-miR156d-3p	MIR156
aly-miR774b-5p	MIR774
csi-miR169l-3p	MIR169_1
osa-miR1871	MIR1863
gma-miR166j-3p	MIR166
cme-miR166i	MIR166
pab-miR397b	MIR397
ath-miR166a-5p	MIR166
ppe-miR6291c-3p	MIR6267
novel_miR_228	MIR2664
ppt-miR319c	MIR159
pta-miR159a	MIR159
bgy-miR156	MIR156
vvi-miR845a	MIR845_3
sof-miR159c	MIR159
osa-miR164e	MIR164
ahy-miR398	MIR398
tcc-miR172d	MIR172
ppe-miR171e	MIR171_1
ath-miR159c	MIR159
cme-miR530b	MIR530
osa-miR444f	MIR444
osa-miR414	MIR414
novel_miR_141	MIR8657
sly-miR168a-3p	MIR168
osa-miR166m	MIR166
crt-miR166b	MIR166
ptc-miR172b-5p	MIR172
ppe-miR482a-3p	MIR482
mdm-miR171o	MIR171_1
mtr-miR156g-5p	MIR156
ath-miR165a-5p	MIR166
novel_miR_179	MIR5643
ath-miR170-3p	MIR171_1
bra-miR156f-3p	MIR156
mtr-miR171c	MIR171_1
ata-miR169c-3p	MIR169_1
mdm-miR171f-5p	MIR171_1
pab-miR319e	MIR159
pab-miR11554	MIR172
novel_miR_32	MIR1511
novel_miR_70	MIR8654
bna-miR162a	MIR162_1
mtr-miR5208a	MIR5208
osa-miR159d	MIR159
ath-miR167d	MIR167_1
ath-miR158a-3p	MIR158
novel_miR_119	MIR394
gma-miR396a-3p	MIR396
lja-miR11157-3p	MIR1886
osa-miR160f-5p	MIR160
vvi-miR3630-3p	MIR3630
novel_miR_330	MIR159
gra-miR7502e	MIR7502
aly-miR157d-3p	MIR156
mdm-miR535d	MIR535
novel_miR_273	MIR8674
stu-miR408a-3p	MIR408
gma-miR2111a	MIR2111
ppt-miR160b	MIR160
mes-miR535a	MIR535
sbi-miR5564b	MIR5564
bna-miR397a	MIR397
osa-miR166a-5p	MIR166
mtr-miR5264	MIR8781
osa-miR162b	MIR162_2
novel_miR_248	MIR1520
vvi-miR3623-5p	MIR1122
zma-miR164h-5p	MIR164
ath-miR159b-5p	MIR159
ata-miR156b-3p	MIR156
vvi-miR319g	MIR159
osa-miR5538	MIR2592
novel_miR_67	MIR7502
nta-miR6161c	MIR6161
aly-miR156b-3p	MIR156
ath-miR166a-3p	MIR166
ath-miR396a-5p	MIR396
stu-miR482e-3p	MIR482
nta-miR6025a	MIR6025
gra-miR8775	MIR8775
aqc-miR535	MIR535
zma-miR156k-3p	MIR156
csi-miR482d-3p	MIR482
osa-miR159a.2	MIR159
sly-miR403-3p	MIR403
novel_miR_174	MIR5067
gma-miR166i-5p	MIR166
sbi-miR5569	MIR2592
bdi-miR845	MIR845_2
vvi-miR169r	MIR169_2
novel_miR_226	MIR482
tcc-miR169n	MIR169_2
bdi-miR319b-3p	MIR159
ath-miR858a	MIR858
mtr-miR395h	MIR395
csi-miR536-3p	MIR536
mtr-miR319a-3p	MIR319
ath-miR396b-3p	MIR396
gra-miR8674a	MIR8674
novel_miR_79	MIR4371
gma-miR166m	MIR166
mtr-miR397-3p	MIR397
ppe-miR396a	MIR396
novel_miR_104	MIR159
osa-miR167d-5p	MIR167_1
zma-miR159g-3p	MIR159
ptc-miR164f	MIR164
osa-miR167e-3p	MIR167_1
ath-miR845a	MIR845_1
gma-miR1510a-3p	MIR1510
gma-miR319c	MIR319
lja-miR1511-3p	MIR1511
zma-miR172a	MIR172
ath-miR167a-5p	MIR167_1
ath-miR159a	MIR159
pab-miR398a	MIR398
aly-miR845b-3p	MIR845_1
ptc-miR171c	MIR171_1
gra-miR482c	MIR482
pde-miR159	MIR159
stu-miR398a-3p	MIR398
zma-miR396g-5p	MIR396
vun-miR319b	MIR159
mdm-miR159a	MIR159
ath-miR166e-5p	MIR166
sly-miR395a	MIR395
nta-miR6161d	MIR2592
bdi-miR530a	MIR530
pde-miR396	MIR396
ppe-miR399a	MIR399
aly-miR3435-5p	MIR1311
mdm-miR535b	MIR535
cpa-miR8155	MIR1511
novel_miR_271	MIR398
pab-miR396a-3p	MIR396
nta-miR6024	MIR6024
ath-miR160a-5p	MIR160
gma-miR159c	MIR159
ath-miR172c	MIR172
nta-miR6151g	MIR6151
pta-miR159c	MIR159
ath-miR447a-3p	MIR447
gra-miR167a	MIR167_1
lja-miR166-3p	MIR166
novel_miR_11	MIR7504
csi-miR171b-5p	MIR171_2
sbi-miR172b	MIR172
ath-miR390b-3p	MIR390
aqc-miR482a	MIR482
sbi-miR171f	MIR171_2
mdm-miR395l	MIR395
gma-miR5770b	MIR5770
aly-miR172e-3p	MIR172
aqc-miR171f	MIR171_1
novel_miR_205	MIR9563
bdi-miR7783-3p	MIR1863
vvi-miR166a	MIR166
csi-miR530a-5p	MIR530
ath-miR394a	MIR394
osa-miR1863b.2	MIR1863
aly-miR167b-3p	MIR167_1
gma-miR319d	MIR159
ppe-miR8126-3p	MIR5067
rgl-miR7972	MIR822
csi-miR166g-5p	MIR166
gra-miR8710a	MIR8710
vvi-miR172d	MIR172
bdi-miR399a	MIR399
novel_miR_227	MIR6462
ath-miR827	MIR827_3
gma-miR160a-3p	MIR160
osa-miR166i-3p	MIR166
osa-miR159a.1	MIR159
stu-miR319-3p	MIR159
osa-miR156f-3p	MIR156
osa-miR1861a	MIR1861
ath-miR398a-3p	MIR398
zma-miR166k-5p	MIR166
novel_miR_173	MIR7484
ath-miR169a-3p	MIR169_2
zma-miR171b-3p	MIR171_1
pta-miR159b	MIR159
ath-miR414	MIR414
zma-miR167j-3p	MIR167_1
osa-miR166d-5p	MIR166
mes-miR482c	MIR482
ppt-miR535a	MIR535
ccl-miR167a	MIR167_1
novel_miR_186	MIR827
novel_miR_165	MIR845_1
lja-miR168-3p	MIR168
zma-miR398a-3p	MIR398_2
csi-miR156g-3p	MIR156
pab-miR171a	MIR171_1
ssl-miR398	MIR398
bna-miR167a	MIR167_1
sly-miR403-5p	MIR403
novel_miR_209	MIR1521
csi-miR399b-5p	MIR399
pab-miR319j	MIR159
novel_miR_232	MIR7486
osa-miR164d	MIR164
ppe-miR482c-5p	MIR482
ath-miR841a-5p	MIR841
ata-miR171b-5p	MIR171_1
stu-miR171b-5p	MIR171_1
nta-miR6161a	MIR6161
hbr-miR408a	MIR408
bna-miR167d	MIR167_1
vvi-miR319e	MIR319
aly-miR165a-5p	MIR166
osa-miR166k-3p	MIR166
aau-miR168	MIR168
csi-miR167c-3p	MIR167_1
cme-miR168	MIR168
osa-miR396a-3p	MIR396
ata-miR393-5p	MIR393
novel_miR_88	MIR167_2
ghr-miR482a	MIR482
csi-miR482b-3p	MIR482
mes-miR535c	MIR535
bra-miR172d-5p	MIR172
ata-miR172a-3p	MIR172
ath-miR390a-3p	MIR390
ath-miR162a-3p	MIR162_2
zma-miR166h-3p	MIR166
novel_miR_265	MIR4414
stu-miR167d-3p	MIR167_1
osa-miR1873	MIR845_1
novel_miR_313	MIR846
bdi-miR166g-3p	MIR166
ppt-miR166j	MIR166
cpa-miR172a	MIR172
sly-miR10531	MIR3704
ppe-miR399b	MIR399
csi-miR172c-3p	MIR172
smo-miR171a	MIR171_1
osa-miR159c	MIR159
stu-miR6026-3p	MIR6026
ath-miR170-5p	MIR171_1
gma-miR319g	MIR319
ppe-miR858	MIR858
novel_miR_307	MIR7506
ppe-miR1511-3p	MIR1511
cca-miR396c	MIR396
osa-miR159e	MIR159
gma-miR167k	MIR167_1
mdm-miR167h	MIR167_1
ptc-miR6470	MIR1863
smo-miR408	MIR408
mdm-miR396a	MIR396
ath-miR168a-3p	MIR168
gma-miR396e	MIR396
ama-miR396-3p	MIR396
bdi-miR7721-3p	MIR8565
crt-miR166a	MIR166
nta-miR6152a	MIR6152
novel_miR_27	MIR856
csi-miR172d-5p	MIR172
pab-miR394a	MIR394
mdm-miR482a-5p	MIR482
gma-miR172k	MIR172
cme-miR1863	MIR1863
novel_miR_80	MIR868
ptc-miR156l	MIR156
novel_miR_129	MIR482
ppe-miR393a	MIR393
novel_miR_204	MIR159
novel_miR_69	MIR4378
osa-miR171b	MIR171_1
zma-miR156a-3p	MIR156
ath-miR159b-3p	MIR159
novel_miR_185	MIR2664
novel_miR_42	MIR162_2
ptc-miR6445a	MIR6445
ghr-miR482b	MIR482
gma-miR166h-3p	MIR166
aly-miR158b-3p	MIR158
mes-miR166i	MIR166
novel_miR_98	MIR159
lja-miR164-5p	MIR164
mdm-miR164a	MIR164
pab-miR1863	MIR1863
cca-miR396a-3p	MIR396
ath-miR156a-3p	MIR156
csi-miR399c-5p	MIR399
novel_miR_332	MIR5635
novel_miR_280	MIR4368
osa-miR399a	MIR399
ptc-miR393a-3p	MIR393
ptc-miR167f-5p	MIR167_1
mdm-miR858	MIR858
mdm-miR319b-5p	MIR159
gma-miR396g	MIR396
ata-miR156d-3p	MIR156
ath-miR172e-3p	MIR172
pta-miR482a	MIR482
nta-miR6025b	MIR6025
gma-miR171o-5p	MIR171_1
bdi-miR7743-3p	MIR2949
bdi-miR7741-5p.1	MIR8657
csi-miR396a-3p	MIR396
hci-miR164a	MIR164
sly-miR1919c-5p	MIR1919
ppt-miR167	MIR167_1
gma-miR319i	MIR159
mes-miR159c	MIR159
vvi-miR2111-5p	MIR2111
osa-miR530-5p	MIR530
novel_miR_76	MIR167_1
ath-miR390a-5p	MIR390
gma-miR396b-3p	MIR396
ppt-miR319a	MIR159
novel_miR_286	MIR951
ath-miR172a	MIR172
gma-miR393h	MIR393
novel_miR_239	MIR7486
osa-miR159f	MIR159
bna-miR168b	MIR168
ppe-miR398b	MIR398
ppt-miR171a	MIR171_1
mdm-miR7120a-3p	MIR7120
pab-miR397j	MIR397
zma-miR167h-3p	MIR167_1
mtr-miR7701-5p	MIR2593
novel_miR_196	MIR1512
ptc-miR160h	MIR160
ath-miR164c-5p	MIR164
ssl-miR399	MIR399
nta-miR6149a	MIR6149
ptc-miR396f	MIR396
gma-miR171a	MIR171_1
osa-miR408-3p	MIR408
zma-miR319a-5p	MIR159
novel_miR_56	MIR6024
gma-miR1520r	MIR1520
mdm-miR319c-3p	MIR159
mdm-miR482c	MIR482
novel_miR_331	MIR482
ghr-miR7504b	MIR7504
osa-miR5083	MIR6136
atr-miR396d	MIR396
ath-miR403-3p	MIR403
gma-miR168b	MIR168
cme-miR858	MIR858
han-miR160a	MIR160
ath-miR2934-3p	MIR2934
vvi-miR394a	MIR394
novel_miR_244	MIR8032
pab-miR164a	MIR164
zma-miR396b-3p	MIR396
ath-miR168a-5p	MIR168
aly-miR169c-3p	MIR169_2
novel_miR_203	MIR164
pab-miR166c	MIR166
mes-miR2118	MIR482
mtr-miR4414a-5p	MIR4414
gra-miR7486f	MIR7486
mdm-miR3627a	MIR3627
novel_miR_55	MIR9481
ath-miR398b-3p	MIR398
ptc-miR160g	MIR160
novel_miR_235	MIR396
ath-miR5632-3p	MIR5272
vvi-miR159a	MIR159
ath-miR319c	MIR319
stu-miR167b-3p	MIR167_1
ptc-miR478a	MIR478
mtr-miR5234	MIR1536
stu-miR482b-3p	MIR482
atr-miR398	MIR398
ptc-miR399e	MIR399
osa-miR393a	MIR393
vvi-miR171f	MIR171_1
novel_miR_101	MIR5303
gma-miR4383	MIR4354
smo-miR1105	MIR8167
smo-miR171b	MIR171_1
vvi-miR482	MIR482
ath-miR167c-5p	MIR167_2
stu-miR156f-3p	MIR156
novel_miR_218	MIR7510
stu-miR156g-3p	MIR156
ppt-miR395	MIR395
gma-miR390b-5p	MIR390
novel_miR_78	MIR2609
zma-miR171f-5p	MIR171_1
gra-miR8675a	MIR8675
novel_miR_249	MIR8032
osa-miR156l-5p	MIR156
gma-miR396j	MIR396
novel_miR_320	MIR1878
sbi-miR6234a-3p	MIR6234
atr-miR390.1	MIR390
gma-miR5368	MIR9408
vvi-miR160a	MIR160
novel_miR_207	MIR166
gma-miR10445	MIR5741
stu-miR8036-3p	MIR2118
gma-miR156e	MIR156
gma-miR169e	MIR169_2
vvi-miR167c	MIR167_1
gma-miR156z	MIR159
pab-miR395a	MIR395
mtr-miR395g	MIR395
ath-miR397a	MIR397
lja-miR168-5p	MIR168
vvi-miR845d	MIR845_2
csi-miR166i-3p	MIR166
lus-miR398f	MIR398
mtr-miR166d	MIR166
osa-miR396c-3p	MIR396
htu-miR171a	MIR171_1
vvi-miR396b	MIR396
csi-miR166j-3p	MIR166
pab-miR160c	MIR160
nta-miR827	MIR827_5
sly-miR9471a-3p	MIR9471
novel_miR_308	MIR856
ptc-miR396g-3p	MIR396
osa-miR166c-5p	MIR166
osa-miR166b-5p	MIR166
osa-miR166h-5p	MIR166
gra-miR166d	MIR166
gra-miR8716	MIR7120
mtr-miR393b-3p	MIR393
novel_miR_131	MIR856
mtr-miR171e-5p	MIR171_1
csi-miR171c-5p	MIR171_1
pab-miR164b	MIR164
osa-miR393b-5p	MIR393
ath-miR171b-3p	MIR171_1
novel_miR_317	MIR164
mtr-miR172d-5p	MIR172
csi-miR160c-5p	MIR160
novel_miR_305	MIR4378
bdi-miR319b-5p	MIR159
stu-miR391-5p	MIR3627
ptc-miR2111a	MIR2111
cln-miR162	MIR162_2
ptc-miR6462c-5p	MIR6462
osa-miR171h	MIR171_2
bdi-miR166e-3p	MIR166
ptc-miR166n	MIR166
sly-miR482a	MIR482
ata-miR167d-3p	MIR167_1
ath-miR858b	MIR858
zma-miR171i-5p	MIR171_1
bdi-miR7758-5p	MIR7717
cme-miR156j	MIR156
novel_miR_49	MIR166
sly-miR319c-5p	MIR159
hbr-miR2118	MIR2118
pgi-miR2118	MIR482
gra-miR166c	MIR166
csi-miR395b-5p	MIR395
ath-miR472-3p	MIR482
nta-miR6147	MIR172
novel_miR_263	MIR8657
novel_miR_13	MIR856
stu-miR8051-5p	MIR482
novel_miR_148	MIR1511
novel_miR_202	MIR6462
vvi-miR399i	MIR399
aqc-miR167	MIR167_1
rgl-miR5139	MIR1511
nta-miR6019a	MIR6019
gma-miR10408	MIR477
osa-miR160e-5p	MIR160
vvi-miR396a	MIR396
gma-miR164b	MIR164
csi-miR167d-3p	MIR167_1
ptc-miR166p	MIR166
novel_miR_215	MIR396
ath-miR396b-5p	MIR396
aly-miR162a-5p	MIR162_1
csi-miR396e-5p	MIR396
bdi-miR319a	MIR159
aly-miR390b-3p	MIR390
pab-miR159a	MIR159
hbr-miR6482	MIR845_1
ath-miR396a-3p	MIR396
gma-miR390a-3p	MIR390
osa-miR1862d	MIR1862
zma-miR171f-3p	MIR171_1
mtr-miR171a	MIR171_1
bdi-miR167d-3p	MIR167_1
ath-miR5020b	MIR5020
gma-miR159a-5p	MIR159
sof-miR159e	MIR159
ath-miR829-3p.1	MIR829
csi-miR156e-3p	MIR156
novel_miR_291	MIR1023
ath-miR165a-3p	MIR166
osa-miR166g-3p	MIR166
bra-miR164e-5p	MIR164
tae-miR167b	MIR167_1
ath-miR157a-5p	MIR156
mes-miR171d	MIR171_2
novel_miR_279	MIR396
novel_miR_147	MIR7506
sbi-miR166k	MIR166
novel_miR_224	MIR5143
novel_miR_71	MIR856
novel_miR_243	MIR7540
mdm-miR391	MIR5225
gma-miR396h	MIR396
ptc-miR1448	MIR482
mes-miR535b	MIR535
gma-miR319q	MIR159
gma-miR390e	MIR390
bna-miR171g	MIR171_1
ath-miR399a	MIR399
gma-miR319p	MIR319
ptc-miR167h-5p	MIR167_1
pab-miR319d	MIR319
gma-miR4414b	MIR4414
gma-miR408d	MIR408_2
sly-miR167b-5p	MIR167_1
lja-miR408	MIR408
han-miR3630-5p	MIR3630
vvi-miR171h	MIR171_1
stu-miR167a-3p	MIR167_1
ata-miR408-3p	MIR408
bra-miR403-5p	MIR403
cpa-miR166e	MIR166
ppt-miR171b	MIR171_1
mes-miR319f	MIR159
gra-miR167c	MIR167_1
mtr-miR166b	MIR166
mdm-miR482a-3p	MIR482
gma-miR391-5p	MIR3627
gma-miR1515a	MIR1515
bra-miR9563b-3p	MIR9563
mes-miR482	MIR482
ppe-miR5225-5p	MIR5225
ata-miR5181-3p	MIR5067
gma-miR4372b	MIR1521
gma-miR166u	MIR166
sly-miR166c-5p	MIR166
gma-miR169s-3p	MIR169_2
ath-miR319a	MIR159
mes-miR535d	MIR535
gma-miR160b	MIR160
gma-miR482c-5p	MIR482
nta-miR168a	MIR168
osa-miR398b	MIR398
osa-miR1861d	MIR1861
stu-miR171b-3p	MIR171_1
novel_miR_247	MIR812
novel_miR_236	MIR159
nta-miR6153	MIR167_1
mes-miR530b	MIR530
pab-miR399a	MIR399
stu-miR396-3p	MIR396
ppe-miR482f	MIR482
stu-miR482d-3p	MIR482
mtr-miR2598	MIR2590
tae-miR167c-5p	MIR167_1
mes-miR160h	MIR160
gma-miR1510b-3p	MIR1510
ptc-miR167f-3p	MIR167_1
mtr-miR156i-3p	MIR156
novel_miR_237	MIR402
mes-miR160g	MIR160
novel_miR_176	MIR398
novel_miR_1	MIR868
ptc-miR390d-3p	MIR390
nta-miR1919	MIR1919
mtr-miR2111l	MIR2111
ath-miR5016	MIR444
sly-miR171d	MIR171_1
novel_miR_254	MIR403
osa-miR171i-3p	MIR171_1
vvi-miR3636-3p	MIR9657
mdm-miR319d	MIR159
ctr-miR166	MIR166
ppe-miR482c-3p	MIR482
ptc-miR6478	MIR169_2
vvi-miR845c	MIR845_1
mtr-miR156j	MIR156
stu-miR166d-5p	MIR166
ppe-miR6284	MIR8674
stu-miR7122-5p	MIR1509
aly-miR837-3p	MIR837
zma-miR162-3p	MIR162_2
ctr-miR171	MIR171_1
novel_miR_289	MIR8007
ptc-miR530a	MIR530
bdi-miR162	MIR162_2
mdm-miR1511	MIR1511
gma-miR394a-3p	MIR394
stu-miR530	MIR530
gma-miR171m	MIR171_1
mtr-miR2673a	MIR2673
ptc-miR159c	MIR159
sly-miR159b	MIR159
novel_miR_161	MIR2863
gma-miR171b-5p	MIR171_2
bdi-miR7782-3p	MIR1863
mes-miR171l	MIR171_2
gma-miR172d	MIR172
sly-miR9473-5p	MIR833
ath-miR162a-5p	MIR162_1
mdm-miR7121d	MIR7121
gma-miR1511	MIR1511
ath-miR408-3p	MIR408
aly-miR166g-5p	MIR166
vvi-miR2950-3p	MIR2950
gma-miR156f	MIR156
mdm-miR169c	MIR169_1
cme-miR169t	MIR169_2
csi-miR159b-5p	MIR159
novel_miR_99	MIR2108
han-miR3630-3p	MIR3630
novel_miR_23	MIR8663
gma-miR396f	MIR396
aly-miR165a-3p	MIR166
osa-miR820a	MIR820
tcc-miR530a	MIR530
mdm-miR482b	MIR482
novel_miR_136	MIR477
mdm-miR171i	MIR171_2
ppe-miR482b-3p	MIR482
gma-miR159e-5p	MIR159
pab-miR159d	MIR159
cca-miR156b	MIR156
sly-miR167b-3p	MIR167_1
gma-miR395d	MIR395
stu-miR398b-3p	MIR398
mtr-miR5298a	MIR5298
cca-miR390	MIR390
lus-miR172j	MIR172
nta-miR479a	MIR171_2
vvi-miR2950-5p	MIR2950
lja-miR11167-5p	MIR7696
ath-miR2111a-5p	MIR2111
ath-miR395a	MIR395
novel_miR_264	MIR2863
mtr-miR5213-5p	MIR2109
osa-miR156c-3p	MIR156
ppt-miR390c-5p	MIR390
hbr-miR482a	MIR482
osa-miR396g	MIR396_2
ath-miR171c-5p	MIR171_1
sly-miR6027-3p	MIR6027
gma-miR4414a-5p	MIR4414
osa-miR166e-3p	MIR166
nta-miR6020b	MIR6020
pab-miR166j	MIR166
hbr-miR482b	MIR482
ath-miR171a-3p	MIR171_1
ath-miR156b-3p	MIR156
mtr-miR1510a-5p	MIR1510
vvi-miR3637-5p	MIR2108
lus-miR159b	MIR159
ptc-miR396e-3p	MIR396
ghr-miR7496a	MIR7496
osa-miR1863a	MIR1863
novel_miR_18	MIR2873
zma-miR397b-3p	MIR397
gma-miR4387c	MIR4387
ath-miR164a	MIR164
ptc-miR172g-3p	MIR172
novel_miR_86	MIR7504
pta-miR319	MIR319
ptc-miR171a-5p	MIR171_1
aqc-miR159	MIR159
csi-miR160a-5p	MIR160
zma-miR159h-3p	MIR159
zma-miR171a-3p	MIR171_1
pab-miR482o	MIR482
tae-miR395b	MIR395
csi-miR403b-5p	MIR403
novel_miR_206	MIR806
zma-miR396g-3p	MIR396
novel_miR_73	MIR2664
osa-miR1863b	MIR1863
gma-miR4387a	MIR4387
ppt-miR166m	MIR166
stu-miR3627-5p	MIR3627
mtr-miR156c-3p	MIR156
mes-miR159a-5p	MIR159
csi-miR530b-5p	MIR530
ptc-miR3627b	MIR5225
vvi-miR399g	MIR399
csi-miR393a	MIR393
nta-miR482d	MIR482
ppt-miR408b	MIR408
csi-miR166b-5p	MIR166
ata-miR166c-5p	MIR166
gma-miR156r	MIR156
nta-miR6151f	MIR6151
stu-miR164-3p	MIR164
novel_miR_164	MIR6149
ath-miR393a-3p	MIR393
pab-miR2950a	MIR2950
ppe-miR395a-3p	MIR395
gra-miR482	MIR482
mtr-miR395a	MIR395
mdm-miR395d-5p	MIR395
aly-miR3438-5p	MIR6108
csi-miR172b-5p	MIR172
smo-miR396	MIR396
csi-miR166c-5p	MIR166
sly-miR9471b-3p	MIR9471
ath-miR393a-5p	MIR393
nta-miR397	MIR397
pab-miR858a	MIR858
bdi-miR159c	MIR159
mtr-miR395k	MIR395
gma-miR403a	MIR403
bdi-miR159a-3p	MIR159
stu-miR8024a-3p	MIR8024
novel_miR_159	MIR902
mtr-miR172a	MIR172
gra-miR8657a	MIR8657
ghr-miR2950	MIR2950
gma-miR319n	MIR319
