# Supplementary material for: Identification of vital candidate microRNA/mRNA pairs regulating ovule development using high-throughput sequencing in hazel
Source: BMC Dev Biol. 2020 Jul 1;20:13. doi: 10.1186/s12861-020-00219-z (PMC7329476; doi:10.1186/s12861-020-00219-z)
Supplement: Supplementary file 4 — Additional file 4 Table S3 Target mRNA of all identified miRNA [file 12861_2020_219_MOESM4_ESM.xlsx]

## Sheet: Sheet1
#miRNA	Target
aau-miR168	Corylus_avellana_newGene_33005;g23945;Corylus_avellana_newGene_17198
ahy-miR156a	g737;g12518;g28392;g8027;g7092;g13695;Corylus_avellana_newGene_37148;Corylus_avellana_newGene_12914;g8739;g13017;Corylus_avellana_newGene_24609;g30197;g35063;g7938;g1953;g11244;g6216;g25066;g17419;g5470;g4518;Corylus_avellana_newGene_63571;g33877;g16554;g23126;g3950;g15756;g3754;g31420;g18699;g1573;Corylus_avellana_newGene_15146;g12273;Corylus_avellana_newGene_42410;g26472;g4051;g3835;Corylus_ave…
ahy-miR156c	g1015;Corylus_avellana_newGene_3695;g328;g18612;Corylus_avellana_newGene_29107;Corylus_avellana_newGene_36908;g26978;Corylus_avellana_newGene_52975;g14149;g4221;Corylus_avellana_newGene_23505;Corylus_avellana_newGene_41982;g1451;g141;g10428;g7142;g10618;g13304;Corylus_avellana_newGene_24282;g15524;g13446;g15523;g7652;g13026;g21108;g25132;g24802;Corylus_avellana_newGene_34742;g10662;Corylus_avella…
ahy-miR398	g21075;Corylus_avellana_newGene_1694;Corylus_avellana_newGene_36704;g34543;g21448;g6001;g22788;g14956;g10065;g14678;g13373;g32847;g360;g6995;Corylus_avellana_newGene_26726;g7091;g10961;g9865;g28737;Corylus_avellana_newGene_43205;g4840;g18385;g4424;g23483;g22099;g18736;g2914;g32310
aly-miR156b-3p	g17503;g13309;Corylus_avellana_newGene_24971;g25216;Corylus_avellana_newGene_13398;Corylus_avellana_newGene_26434;g25241;g22496;g4345;Corylus_avellana_newGene_11924;g27631;g22551;Corylus_avellana_newGene_66762;Corylus_avellana_newGene_7265;Corylus_avellana_newGene_6300;g27268;g29293;g998;g526;g11981;Corylus_avellana_newGene_9887;g23749;g3758;g6457;g7927;g26058;g90;g3155;Corylus_avellana_newGene_2…
aly-miR157d-3p	g25491;g25117;g165;g20657;Corylus_avellana_newGene_20669;g436;Corylus_avellana_newGene_48328;g8781;g12371;Corylus_avellana_newGene_9682;g18863;Corylus_avellana_newGene_54245;g5786;g18576;g27999;g22182;g6983;g5881;Corylus_avellana_newGene_47458;g19084;g29954;g21727;Corylus_avellana_newGene_30555;Corylus_avellana_newGene_15365;Corylus_avellana_newGene_23845;Corylus_avellana_newGene_37017;g987;g3124…
aly-miR158b-3p	g28133;g8599;g7962;Corylus_avellana_newGene_62883;g7200;g13831;g13550;Corylus_avellana_newGene_36462;Corylus_avellana_newGene_61619;g23282;g18612;g17258;Corylus_avellana_newGene_30161;g30874;g23660;g24238;g460;g8582;g20198;g10585;g21297;g25798;g24417;g11504;g25881;g33142;g34862;g12076;g972;Corylus_avellana_newGene_2460;g13461;Corylus_avellana_newGene_40210;g4088;g21598;g8470;Corylus_avellana_newG…
aly-miR162a-5p	g238;g27205;g2926;g19359;g15200;g3541;g21465;g25498;g22818;g10725
aly-miR165a-3p	g2827;g2910;g15362;g11392;g33583;g22018;g6694;g2441;g24633;g10586;g26994;g33744;g14070;g8360;g31911;g12304;g13971;g12764;g10792;g6897;g19278;g6701;g11962;g18152;g5368
aly-miR165a-5p	g11349;g16190;g28707;g31641;g26454;g25435;g7855;g3727;g33113;g2853;g11674;g3305;g8153;g2385;g16359;g28591;g14627;g24265;g17202;g27268;g12700;g23553;g20067;g2722;g2794;g30965;g8715;g2560;g20946;Corylus_avellana_newGene_21525;g14325;g6032;Corylus_avellana_newGene_15706;Corylus_avellana_newGene_47149;g15252;g27856;g23489;g35059;g23;Corylus_avellana_newGene_12647;g18188;Corylus_avellana_newGene_66614…
aly-miR166g-5p	g5418;g32444;g2560;g5093;Corylus_avellana_newGene_22598;g24894;Corylus_avellana_newGene_62731;g24329;g20849;g26409;g32209;g12127;Corylus_avellana_newGene_12647;g7295;Corylus_avellana_newGene_15804;g7914;g16207;g623;g18912;g9042;g34615;g24261;g8153;g32876;g35403;g12526;Corylus_avellana_newGene_27670;g13002;g17669;g26454;g14711;g35000;g19449;Corylus_avellana_newGene_41551;Corylus_avellana_newGene_1…
aly-miR167b-3p	Corylus_avellana_newGene_9500;g8447;g33229;g20817
aly-miR169c-3p	g27245;Corylus_avellana_newGene_54881;g7459;g4365;g14136;Corylus_avellana_newGene_31540;g19406;Corylus_avellana_newGene_33930;g28147;g32027;g27895;g21434;g2869;g8743;Corylus_avellana_newGene_32835;g3238;g25090;g5559;g19404;g10416
aly-miR172e-3p	g11149;Corylus_avellana_newGene_35021;g3139;Corylus_avellana_newGene_1812;Corylus_avellana_newGene_12432;g24612;g13303;g14487;Corylus_avellana_newGene_33083;g12049;g4070;g28721;g9564;Corylus_avellana_newGene_44432;Corylus_avellana_newGene_11961;g26620;Corylus_avellana_newGene_29215;g34777;g10591;Corylus_avellana_newGene_19829;Corylus_avellana_newGene_10203;Corylus_avellana_newGene_13819;g26670;g7…
aly-miR3435-5p	g20176;Corylus_avellana_newGene_9626;g30709;g1683;g13083;g13014;g26324;g15982;g29840;g17848;g20693;g29074;Corylus_avellana_newGene_43855;g7551;g28124;Corylus_avellana_newGene_3161;g2940;Corylus_avellana_newGene_11494;g12566;Corylus_avellana_newGene_49200;g14982;g3562;Corylus_avellana_newGene_5025;g9494;g22118;g21778;g15996;g1539;g1580;g23187;g21578
aly-miR3437-3p	g8928;g31362;g23529;g2018;g5495;g24573;Corylus_avellana_newGene_12372;g13001;g15841;g6973;g33322;g13549;g627;Corylus_avellana_newGene_9024;g27332;Corylus_avellana_newGene_46965;g23003;Corylus_avellana_newGene_7297;Corylus_avellana_newGene_40700;g4671;g25223;Corylus_avellana_newGene_63844;g387;g2654;Corylus_avellana_newGene_8818;Corylus_avellana_newGene_34284;g3150;Corylus_avellana_newGene_17641;g…
aly-miR3438-5p	g12878;g9599;Corylus_avellana_newGene_39845;g11543;g6429;Corylus_avellana_newGene_49585;g18322;Corylus_avellana_newGene_5914;Corylus_avellana_newGene_5263;g16636;Corylus_avellana_newGene_45404;Corylus_avellana_newGene_14269;g10875;g29532;Corylus_avellana_newGene_38671;g1377;g24547;g33771;g4802;g3672;g8679;Corylus_avellana_newGene_63598
aly-miR3448-3p	g21970;g22831;g1885;g9307;g9552;g24975;g14556;g31860;g26973;g13542;Corylus_avellana_newGene_43859;g4469;g2255;g25609;g10511;Corylus_avellana_newGene_16246;g30306;g211;g15074;g16196;g12119;Corylus_avellana_newGene_50693;g4931;g15252;g25587;g14579;g24701;Corylus_avellana_newGene_53209;g1636;Corylus_avellana_newGene_6417;g14814;g9029
aly-miR390b-3p	g23980;g7123;g18130;g6192;g17050;g3347;g2280;g2457;g33185
aly-miR774b-5p	Corylus_avellana_newGene_32861;g33448;g28688;g5409;Corylus_avellana_newGene_13904;g28;g24491;g14553;g2949;g32300;g12405;g28761;g30683;Corylus_avellana_newGene_45213;g8590;g15357;g20907;g13826;g33339;g6013;g13187;g30046;g5009;g23038;g15938;g8325;g2658;g2757;g2266;Corylus_avellana_newGene_53082;Corylus_avellana_newGene_26231;Corylus_avellana_newGene_50862;Corylus_avellana_newGene_51944;Corylus_avel…
aly-miR837-3p	g15933;g33145;g8128;g3244;g24123;g5305;g7287;Corylus_avellana_newGene_31540;g30282;g8877;Corylus_avellana_newGene_21787;g11292;g3523;g15323;Corylus_avellana_newGene_31881;g16782;g9699;Corylus_avellana_newGene_5071;g6332;Corylus_avellana_newGene_50950;g26372;g32164;g10303;g8952;g9512;Corylus_avellana_newGene_50227;g11003;g17439;Corylus_avellana_newGene_61811;Corylus_avellana_newGene_66410;g16;g233…
aly-miR845b-3p	g17615;g16442;g14604;Corylus_avellana_newGene_48176;g24477;g20830;g22611;g21755;g22714;Corylus_avellana_newGene_7998;Corylus_avellana_newGene_62666;g3641;g15275;g12750;g13677;g17993;g32068;g31534;g35578;g13527;g32757;g27480;g28704;g822;g28207;Corylus_avellana_newGene_53158;g17140;g13035;Corylus_avellana_newGene_61001;g16076;g12951;g34057;g28451;Corylus_avellana_newGene_14202;g28544;g4058;g12231;g…
ama-miR156	Corylus_avellana_newGene_40067;g22919;g15148;g1219;Corylus_avellana_newGene_14437;g12518;Corylus_avellana_newGene_54589;g29473;g389;g13446;g6216;g2686;Corylus_avellana_newGene_18265;g33877;g4518;g24802;g13294;Corylus_avellana_newGene_32323;g13017;Corylus_avellana_newGene_61187;g13304;g7142;g3950;g31420;g32127;g22299;Corylus_avellana_newGene_3695;g5373;g1015;g18688;g14149;g8046;g9654;g26978;Corylu…
ama-miR396-3p	g14848;g26486;Corylus_avellana_newGene_39902;g31561;g35235;Corylus_avellana_newGene_12670;g14857;g4179;g17718;g33214;g2779;Corylus_avellana_newGene_64282;g16110;Corylus_avellana_newGene_27035;Corylus_avellana_newGene_35963;g25484;g8200;Corylus_avellana_newGene_59465;g23794;g23353;Corylus_avellana_newGene_62763;g33161;g23256;g19623;g32750;Corylus_avellana_newGene_35826;Corylus_avellana_newGene_328…
aqc-miR159	g8197;g8694;g11428;Corylus_avellana_newGene_3241;g29346;g9555;g5815;g17344;g13930;g9418;g6625;g22083;g3503;g6763;g27721;g2429;g28025;g6450;g27156;Corylus_avellana_newGene_27767;g15786;g13265;g3535;Corylus_avellana_newGene_65220;g20919;g11497;g17055;g2253;Corylus_avellana_newGene_18756;g11586;g22071
aqc-miR167	Corylus_avellana_newGene_41266;g6459;Corylus_avellana_newGene_39600;g32879;g28230;g27695;g574;g26029;g1112;g30371;g26139;Corylus_avellana_newGene_40624;g15916;g10785;g11802;g3204;g4613;g12329;g29739;g4857
aqc-miR171f	Corylus_avellana_newGene_12450;g5594;g12962;Corylus_avellana_newGene_24195;g17975;g30532;Corylus_avellana_newGene_5753;Corylus_avellana_newGene_8515;g34634;g13889;g1501;g638;g29519;g22553;Corylus_avellana_newGene_19720;g3082;g15508;g3815;g20593;Corylus_avellana_newGene_30445
aqc-miR482a	g28689;g19179;g26423;g12773;g28411;g31785;Corylus_avellana_newGene_51076;g28819;g26136;g17311;Corylus_avellana_newGene_26539;g21427;g34740;g28508;g19177;g10150;g8639;g19295;g24365;g3695;g6372;g26685;g19794;g28003;g7365;g29758;g3694;g31985;g25455;g19294;g31723;g16020;g23822;g22416;g5974;g27950;g9371;g31489;g7362;g11669;g6845;g27512;g29065;g26923;g11670;g28818;g31003;g16623
aqc-miR535	g26433;g19322;g3950;g32056;g16341;g13064;g13096
ata-miR156b-3p	Corylus_avellana_newGene_3118;Corylus_avellana_newGene_42189;Corylus_avellana_newGene_65560;g8996;g6838;g8622;g10352;Corylus_avellana_newGene_10268;Corylus_avellana_newGene_66292;g12422;g2482;g2948;g32720;g10475;g18127;g29940;g4622;Corylus_avellana_newGene_26727;g22605;g17595;g7058;g21088;g19236;g27882;g12105;g17963;Corylus_avellana_newGene_16074;g32490;g4876;g17871;g14144;g20009;g19852;Corylus_a…
ata-miR156d-3p	g2482;g9094;Corylus_avellana_newGene_60305;g17101;Corylus_avellana_newGene_11850;g22731;g15772;g22373;g24140;g22451;g15321;g34824;g16609;g27612;g11636;g23960;g5703;g3957;g765;g17006;g2477;g12803;g29994;g35462;g5632;g22526
ata-miR166c-5p	g22627;g9320;g33169;g30001;g2863;Corylus_avellana_newGene_39902;Corylus_avellana_newGene_44496;g16044
ata-miR167d-3p	g19018;Corylus_avellana_newGene_52042;g1163;g31610;g5321;g16940;Corylus_avellana_newGene_50752;Corylus_avellana_newGene_39600;Corylus_avellana_newGene_3656;g9747;g28189;g29631;Corylus_avellana_newGene_29091;g17871;Corylus_avellana_newGene_16633;g15945;g14468;g25211;Corylus_avellana_newGene_46871;g31071;g21398;g25420;g8751;Corylus_avellana_newGene_10924;g5811;Corylus_avellana_newGene_10020;g1239;g…
ata-miR169c-3p	g8628;g24828;g25920;g5343;g7389;g35718;g31385;g13393;g16575;g16412;g32083;g13057;g11329;g34409;g825;g5599;g33890;g596;Corylus_avellana_newGene_63876;g12949;g6604;Corylus_avellana_newGene_18978;g32488;Corylus_avellana_newGene_47840;g32985;g23675;g22697;g30034;g34564;g20365;g35168;g19979;g8878;g20530;Corylus_avellana_newGene_51027;g35884;g28826;g17978;g24280;g4717;g11030;g24730;g20607;g10447;g25943…
ata-miR171b-5p	g15914;g25075;g10618;g380;g19794;g14385;g18395;Corylus_avellana_newGene_19505;Corylus_avellana_newGene_49116;Corylus_avellana_newGene_58478;g5471;g22920;Corylus_avellana_newGene_56343;g11330;g28858;Corylus_avellana_newGene_30981;g2458;Corylus_avellana_newGene_2811
ata-miR172a-3p	g35366;Corylus_avellana_newGene_11961;g12058;g7723;g27411;g4294;g15263;g18037;Corylus_avellana_newGene_51043;g18;g6949;g9584;g854;g24612;Corylus_avellana_newGene_35418;Corylus_avellana_newGene_48074;g7592;g8323;g19552;g11149;Corylus_avellana_newGene_38185;g3139;g28506;g4070;g12049;g6323;Corylus_avellana_newGene_54098;g14487;g20151;Corylus_avellana_newGene_33083;g6984;Corylus_avellana_newGene_1409…
ata-miR393-5p	g13733;g2437;g17334;Corylus_avellana_newGene_48113;g9537;g30169;g30119;Corylus_avellana_newGene_55151;g5855;g25318;g32412;g23203;g5033;g6065;g8204;g6085;g18681;g11416;Corylus_avellana_newGene_33005;g32173;g15763;g31063;g7854;g35959;g19955;g14452;Corylus_avellana_newGene_65206;Corylus_avellana_newGene_59203;g708;g4456;g7963;g17651;g7476;g31360;g19722;g21174;g32475;g4463;g35576;g35117;g34210
ata-miR408-3p	Corylus_avellana_newGene_48475;g14265;g6352;g18133;Corylus_avellana_newGene_29404;g5633;g15419;g13447;g15300;g8973;g544;g19802;g1774;g24418;g8767;g19793;g21921;g26236;g9086;Corylus_avellana_newGene_4378;g21537;g15432;g34226;g25218;g3506;g22398;Corylus_avellana_newGene_28481;g19926;g13366;g14622;g15136;g10579;g14235;g27174;g13211;g24997;g11561;g18531;g28056;g27218;g25395;g3197;g7567;g18571;g31521;…
ata-miR5181-3p	g21784;g34959;g34007;Corylus_avellana_newGene_35273;Corylus_avellana_newGene_64166;g13545;g29403;g11485;Corylus_avellana_newGene_10243;Corylus_avellana_newGene_9871;Corylus_avellana_newGene_51571;Corylus_avellana_newGene_52931
ath-miR156a-3p	g10543;g14391;g33425;g8248;g4580;g21028;g10709;g23960;g21164;g34546;g35462;g11773;Corylus_avellana_newGene_55135;g21765;g8359;g17006;g29994;g17101;Corylus_avellana_newGene_13665;g15772;g2482;Corylus_avellana_newGene_55839;g6087;g22407;g34824;g16132
ath-miR156a-5p	Corylus_avellana_newGene_6319;g14428;g14116;g12089;g18274;g28962;Corylus_avellana_newGene_7756;Corylus_avellana_newGene_32323;g7042;Corylus_avellana_newGene_13399;g31249;g10662;g1813;g1219;g16317;g7068;Corylus_avellana_newGene_31693;g26135;Corylus_avellana_newGene_40067;g29077;g30693;g19233;g12299;g3014;g3301;g30740;g18688;Corylus_avellana_newGene_62421;g8699;Corylus_avellana_newGene_35608;Corylu…
ath-miR156b-3p	g6478;g24871;Corylus_avellana_newGene_9887;Corylus_avellana_newGene_13398;g27631;Corylus_avellana_newGene_11924;g4345;g26058;g6457;Corylus_avellana_newGene_20041;g3155;g90;g29293
ath-miR156g	Corylus_avellana_newGene_60932;g29473;g12518;g27095;g5280;g2765;g23938;g23498;g23338;g4518;g19771;Corylus_avellana_newGene_9945;g33877;Corylus_avellana_newGene_12506;g389;g2686;g6216;g3848;g31420;g3950;g621;g11963;Corylus_avellana_newGene_64731;g4344;g11372;Corylus_avellana_newGene_1270;g24024;g656;Corylus_avellana_newGene_64516;g15084;g9654;g6984;Corylus_avellana_newGene_38701;Corylus_avellana_n…
ath-miR156i	g10330;g31558;Corylus_avellana_newGene_6336;g23088;g5667;g112;Corylus_avellana_newGene_64516;g24425;g26807;Corylus_avellana_newGene_43312;g19474;Corylus_avellana_newGene_112;g26033;g5373;g2010;g23298;g1778;g14293;g1403;g4692;g27605;g6446;g9971;g16520;g15022;g29473;g17240;g19163;g17066;g18233;Corylus_avellana_newGene_30642;g20815;Corylus_avellana_newGene_42895;Corylus_avellana_newGene_19151;g13798…
ath-miR157a-5p	g3950;Corylus_avellana_newGene_24282;Corylus_avellana_newGene_45699;Corylus_avellana_newGene_14700;g8346;g13304;g13519;g1762;Corylus_avellana_newGene_38369;g6279;g11758;g7883;Corylus_avellana_newGene_65275;g13393;g1451;g24334;Corylus_avellana_newGene_64516;g33469;Corylus_avellana_newGene_52975;g26978;g14149;g19168;g26769;g12931;g73;Corylus_avellana_newGene_32038;g29473;Corylus_avellana_newGene_92…
ath-miR157d	g1762;g28567;Corylus_avellana_newGene_38369;Corylus_avellana_newGene_43879;g8346;g13304;g13519;Corylus_avellana_newGene_24282;g14689;g239;g19063;g5496;g34715;g73;Corylus_avellana_newGene_56111;g19168;Corylus_avellana_newGene_63208;g26978;Corylus_avellana_newGene_52975;g14149;Corylus_avellana_newGene_54324;g13393;g1451;g18084;g19583;Corylus_avellana_newGene_11304;g8604;Corylus_avellana_newGene_545…
ath-miR158a-3p	g9338;g24161;g1975;g3817;g27105;Corylus_avellana_newGene_8061;g20199;Corylus_avellana_newGene_39143;g12878;g6681;g11633;g18017;Corylus_avellana_newGene_31680;g23658;Corylus_avellana_newGene_57037;g1489;g11326;Corylus_avellana_newGene_29624;Corylus_avellana_newGene_3461;g4627;Corylus_avellana_newGene_27972;Corylus_avellana_newGene_7866;g6416;g25332;g33919;g9820;Corylus_avellana_newGene_53361;g1947…
ath-miR159a	g9715;g22071;g8996;g32423;g29819;g11497;g27088;Corylus_avellana_newGene_18756;g9822;g13778;g26627;g20919;g26152;g6763;g8736;g6280;g20976;g5815;g29346;g9418;g6625;g11428;g13171;Corylus_avellana_newGene_532;g15958;g8694;g4485;g173;Corylus_avellana_newGene_60983;g23129;g17055;Corylus_avellana_newGene_37064;Corylus_avellana_newGene_44112;g2216;g5913;g13927;g15786;g6310;Corylus_avellana_newGene_1402;C…
ath-miR159b-3p	g15958;g4485;g12855;Corylus_avellana_newGene_58062;g8694;g13171;Corylus_avellana_newGene_532;g5815;g25801;g29346;Corylus_avellana_newGene_22877;g17818;g9418;g6625;Corylus_avellana_newGene_54013;Corylus_avellana_newGene_49974;g6709;g26152;g7212;g32052;g20919;g12033;g29819;g11497;g10449;g8996;g22071;g23162;g32423;g30425;g9525;g20566;Corylus_avellana_newGene_13799;g25170;g9555;Corylus_avellana_newGe…
ath-miR159b-5p	g33812;g35641;g11367;g12012;g5817;g13498;g13966;g2215;g24943;g30857;g18899;g23676;g12798;g27317;g34;g15301;g35529;g17612;g17388;g23874;Corylus_avellana_newGene_23715;g17694;g27837;g17578;g5350;g8986;g32759;Corylus_avellana_newGene_42189;Corylus_avellana_newGene_41185;g7972;g30251;g11475;Corylus_avellana_newGene_52704;g4492;g23821;g33080;g10288;g6704;Corylus_avellana_newGene_63623;g10190;g6630;g30…
ath-miR159c	g9525;Corylus_avellana_newGene_3241;Corylus_avellana_newGene_13799;g20566;Corylus_avellana_newGene_3871;Corylus_avellana_newGene_3981;g27721;Corylus_avellana_newGene_31447;g14364;g9555;g28928;g5913;g5661;g6310;Corylus_avellana_newGene_37231;Corylus_avellana_newGene_31951;g24658;g12401;g23129;g24847;g17055;Corylus_avellana_newGene_42929;g32418;g13171;Corylus_avellana_newGene_532;g15958;g8694;Coryl…
ath-miR160a-5p	g29035;g26944;g937;g466;g30376;g9336;g29051;g3802;g26332;g29610;g22902;g31695;g24673;g3841;g14283;g16863;g34835;g3613;g26699;g20616;g4376
ath-miR162a-3p	g16978;g5213;Corylus_avellana_newGene_41205;g12133;g19549;g19373;g11521;g29350;g28633;Corylus_avellana_newGene_16815;g34393;g10016
ath-miR162a-5p	g2926;g238;g19359;g10725
ath-miR164a	g2229;g24378;g15139;g22415;g21737;g7491;g5396;g5826;g27473;Corylus_avellana_newGene_53381;g17376;g31657;Corylus_avellana_newGene_63331;g13749;g85;g166;g4071;g19152;g32480;g5904;g21080;g4399;g1520;g34013;g15495;Corylus_avellana_newGene_36075;g5836;g10118;g3919;g33036;g129;g21878
ath-miR164c-5p	g20036;g3845;g28155;g24378;g7721;g12760;g19152;g7491;g4399;g21080;g27473;g34013;g29399;g15495;Corylus_avellana_newGene_54275;g5836;g10118;g3919;g33036;g129;g21878;g31657;g22352;g13749;g85
ath-miR165a-3p	g5368;g2441;g33583;g10792;g12764;g31911;g15362;g18362;g10586
ath-miR165a-5p	g27284;g32444;g27856;g8153;g33113;g25435;g6032;Corylus_avellana_newGene_21525;g2560;g19665;g5159;g4951;g2722;g23553;g18912;g16207;g8355;g17202;g13281;g12700;Corylus_avellana_newGene_12647;g12127
ath-miR166a-3p	g447;g5368;g2441;g33583;g12764;g6897;g10792;Corylus_avellana_newGene_48047;g31911;g14070;g10586
ath-miR166a-5p	g33437;g18777;g16415;g35831;g10015;g24777;g35346;g35074;g22627;Corylus_avellana_newGene_27678;g25864;g2655;g16001;g18924;Corylus_avellana_newGene_54268;g11280;g30034;Corylus_avellana_newGene_7924;g7150;g199;g33583
ath-miR166e-5p	g20505;Corylus_avellana_newGene_37980;g2560;g32444;g8153;g20682;g9217;g16207;g23553;g7295;g12127;g26817;Corylus_avellana_newGene_12647;g5159;Corylus_avellana_newGene_21313;g17750;g14602
ath-miR167a-5p	g15089;g27537;Corylus_avellana_newGene_39902;g8598;g19207;g11802;g3204;g30026;g4857;Corylus_avellana_newGene_8952;g3036;g24647;g26139;Corylus_avellana_newGene_45033;Corylus_avellana_newGene_52994;g9726;Corylus_avellana_newGene_60558;Corylus_avellana_newGene_17095;Corylus_avellana_newGene_63113;g19163;g7841;Corylus_avellana_newGene_48097;g5743;g11006;g28230;g11046;g19019;Corylus_avellana_newGene_5…
ath-miR167c-5p	g8347;g19454;g6846;g28230;g27920;g29739;g2698;g28023;g35159;g21656;g28609;g1638;g808;g26139;Corylus_avellana_newGene_40624;Corylus_avellana_newGene_13398;g25079;g8024;Corylus_avellana_newGene_45033;g10888;g8666;Corylus_avellana_newGene_30272;g24869;g27103;Corylus_avellana_newGene_39600;g28284;g776;g22929;g4857;g5331;g3204;g11802;g11072;g23977;g24442
ath-miR167d	Corylus_avellana_newGene_50752;g20554;Corylus_avellana_newGene_39600;g23898;g25483;g8752;g32298;g31627;Corylus_avellana_newGene_60558;Corylus_avellana_newGene_45033;g26139;g15875;g11802;g3204;g16267;g15089
ath-miR168a-3p	Corylus_avellana_newGene_52527;g23873;g22981;g32915;g36077;g4416;g4197;g27575;g26020;g11018;g17641;g13708;g5649;g5539;g10217;g7289;g34587;g25019;g16022;g29707;g25241;g15088;g8705;g33589;g35950;g26830;g11789;g7327;g20914;g7409;g6968;g31694;g17858;g24811
ath-miR168a-5p	g25545;g33996;g28870;Corylus_avellana_newGene_39845;g13275;g9805;g27092;g31120;g4721;g3724;g34233
ath-miR169a-3p	g5396;g1425;g19818;g27828;g8743;g17414;g3211;g25159;g9077;g33988;g23662;g8406;Corylus_avellana_newGene_31540;g12595;g21498;g26767;g25835;g28159;g14922;g62;g14538;Corylus_avellana_newGene_21254;g13973;g21024;g19791;g4461;g27752;g27949;g29903;g24426;g29495;g33258;Corylus_avellana_newGene_8314;g33513;g5702;g23503;g15134;g23028;g29330;g11094;g34085;g31726;g23594;g17114;g9368;g27430;g17342;g3352;g1285…
ath-miR170-3p	g17632;g6608;g4205;g17515;g22553;g12602;g1501;Corylus_avellana_newGene_12450;g29519;g15508;g28617;g29512
ath-miR170-5p	g23706;Corylus_avellana_newGene_66801;Corylus_avellana_newGene_48899;g8348;g25040;g14844;g31019;g15397;g23380;Corylus_avellana_newGene_40026;g25253;g27662;g28076;g4026
ath-miR171a-3p	g15508;Corylus_avellana_newGene_53982;g4531;g5574;g35888;g6399;g22553;g6030;g13061;g29519;g31301;g31175
ath-miR171b-3p	g29149;g29519;g20433;g16612;g33933;g22553;g28013;g8852;g7531;g20593;Corylus_avellana_newGene_30445;g15508;g13764;Corylus_avellana_newGene_58022;g9754;g28982;g10301;g18048;Corylus_avellana_newGene_30981;g31564
ath-miR171c-5p	Corylus_avellana_newGene_38769;g24408;Corylus_avellana_newGene_22962;g13537;Corylus_avellana_newGene_30981;g16408;Corylus_avellana_newGene_27760;g12038;Corylus_avellana_newGene_13715;g28541;g10123;g7625;g23388;Corylus_avellana_newGene_50620;g13415;g32212
ath-miR172a	g28092;g7066;Corylus_avellana_newGene_10243;g11483;g14292;g6597;g24709;Corylus_avellana_newGene_44348;g34161;Corylus_avellana_newGene_4237;g10896;g21605;g15260;g27945;g32318;g3416;g22855;g1500;g26620;g8876;g5574;g25522;g9584;g4294;Corylus_avellana_newGene_58417;g18037;Corylus_avellana_newGene_1812;g18111;g11149;g24612;Corylus_avellana_newGene_48074;Corylus_avellana_newGene_33083;g14487;g6323;g120…
ath-miR172c	g24652;g1273;g24709;g10398;g7082;Corylus_avellana_newGene_10243;g10855;g24013;g21605;Corylus_avellana_newGene_44348;g14447;g15260;g22855;g1500;g24037;g7365;Corylus_avellana_newGene_34722;g8876;g25946;g21944;g4294;g18037;g7186;g21724;g5001;g9584;Corylus_avellana_newGene_63208;g24612;g3139;Corylus_avellana_newGene_35021;g19552;g32563;g6323;g12049;g13314;Corylus_avellana_newGene_33083;g14487;g13303;…
ath-miR172e-3p	Corylus_avellana_newGene_44348;g23490;g21605;g34604;g29253;Corylus_avellana_newGene_10272;g28092;g6081;g24420;Corylus_avellana_newGene_59789;g31185;g7834;Corylus_avellana_newGene_10243;g24709;g15056;g9102;g23328;g7318;g1500;g16531;g3576;g15262;g27945;g15260;g32014;g5085;g1019;g20716;Corylus_avellana_newGene_62727;g20715;g22610;g17628;g9584;g7723;g14039;g4294;g18037;g10784;g19072;Corylus_avellana_…
ath-miR2111a-5p	g29403;g30950;g1713;g20915;g588;Corylus_avellana_newGene_6528;g14662;g11026;g17879;g16380;g16650;g8272;g7287;g10933;g1103;g9587;g5010;Corylus_avellana_newGene_38937;g9277;g1872;g28044;g34626;g25491;g21520;Corylus_avellana_newGene_21313;g729;g17419;g16475
ath-miR2934-3p	g17464;g18278;g32394;g31350;g8452;g19650;g3651;g3453;g19360;g12858;g26033;g1000;g21934;g16515;g11325;g11412;Corylus_avellana_newGene_15695;Corylus_avellana_newGene_61144;g7805;g23395;g5422;g4937;g4213;g35535;g1720;g912;g28366;Corylus_avellana_newGene_45155;g19684;g1269;g4838;g30898;g398;g18506;Corylus_avellana_newGene_59367;g7570;g27274;g7396;Corylus_avellana_newGene_10664;g153;g3265;Corylus_avel…
ath-miR319a	g16572;g6862;g574;g16793;g16106;g22071;g11586;Corylus_avellana_newGene_18756;g2253;g17684;g17055;g11950;g8646;Corylus_avellana_newGene_61444;g6763;g9418;g29346;g9555;g5815
ath-miR319c	g6630;g9555;Corylus_avellana_newGene_61444;g9327;g21691;g18946;Corylus_avellana_newGene_3241;g22609;g2253;g17055;g23315;g24233;g27690;g5913;g16572;g9418;g29346;g5815;g6763;g8646;g1394;g1940;g35888;Corylus_avellana_newGene_18756;g11950;g14419;g17684;Corylus_avellana_newGene_29242;g11586;g22071;g11035;g25691
ath-miR390a-3p	g27902;g18436;g6840;g17050;g2972;g7123;g8106;Corylus_avellana_newGene_597;Corylus_avellana_newGene_36199;g3346;Corylus_avellana_newGene_27976;g2457;g6192;g3347;g2108;g26377;g18130;g2199
ath-miR390a-5p	g13053;g17681;g22619;g586;g17666;Corylus_avellana_newGene_1211;g3881;g30323;g30448;g7731;g34916;g22230;g4484;g10206;g13162;g15561;g4817;g638;g35747;g23912;g26950;g6656;g14536;Corylus_avellana_newGene_50186;g7955;g13115;Corylus_avellana_newGene_50113;g18130;g6192;g6684;g15923;g28784
ath-miR390b-3p	g2280;g26983;Corylus_avellana_newGene_42844;Corylus_avellana_newGene_27976;Corylus_avellana_newGene_53479;g30787;g23980;Corylus_avellana_newGene_36199;g8106;g7123;g17050;g6840;g18734;g18436;g31035;Corylus_avellana_newGene_722;g20018;g33185;g26441;g8934;g16853;g18130;g26377;g6192
ath-miR393a-3p	g24555;g20905;g19714;g13286;g9103;g30077;Corylus_avellana_newGene_13972;g25002;g7175;g30100;Corylus_avellana_newGene_65557;g11862;g1637;Corylus_avellana_newGene_16327;g28391;g2925;Corylus_avellana_newGene_46349;g4700;Corylus_avellana_newGene_45969;g17664;g33579;g1045;g33137;g34174;g8186;g3762;Corylus_avellana_newGene_31207;g21466;g12384;Corylus_avellana_newGene_17665;g14487;g19270;g17679;Corylus_…
ath-miR393a-5p	g28972;g19613;g19955;g6085;g14452;Corylus_avellana_newGene_59203;g708;Corylus_avellana_newGene_60255;g4132;g1528;g11576
ath-miR394a	Corylus_avellana_newGene_17831;Corylus_avellana_newGene_49830;g10785;g32103;g765;g14143;g14801;g1949;g6776;g25205;Corylus_avellana_newGene_23413;g12244;g8269;g28982;g6214;g33000;g5116;g23464;g13973;Corylus_avellana_newGene_21254;g10733;g21716;g6399;g5029;Corylus_avellana_newGene_42821;g27521;g33499;Corylus_avellana_newGene_3037;g212;Corylus_avellana_newGene_43479;g3465;g12403;g11506;g6730;g12153;…
ath-miR395a	g12389;g16877;Corylus_avellana_newGene_32644;g1911;g9913;g23553;g31254;g6366;Corylus_avellana_newGene_31690;g24672;g5036;g12681;g12449;g18495;g15836;g28657;g732;g4633;g11356;g6151;g14846;g27112;g15296;Corylus_avellana_newGene_35114;g21949;g12878;Corylus_avellana_newGene_62603;g9421;g12399;g25982;g12407;g2718
ath-miR396a-3p	g13177;g15852;Corylus_avellana_newGene_59367;g3863;Corylus_avellana_newGene_66121;g9094;g25469;g25135;g18274;g1026;g11831;g670;Corylus_avellana_newGene_19130;g17426;g10857;g883;Corylus_avellana_newGene_21804;g2720;Corylus_avellana_newGene_5421;g1179;g15688;g11291;Corylus_avellana_newGene_40290;g26312;g318;g9728;g6202;Corylus_avellana_newGene_20354;g20000;Corylus_avellana_newGene_54728;g25312;g193…
ath-miR396a-5p	g9133;g3794;g13053;Corylus_avellana_newGene_61390;g11180;g22309;g24420;g35899;g24951;g19517;g11209;g14817;g19634;g2460;g14335;Corylus_avellana_newGene_48328;g17097;g21454;g9367;g3506;g6392;g8661;g20310;g130;g11632;g15257;Corylus_avellana_newGene_25298;g31084;g29111;g3590;g14101;g19371;g34875;g22678;g360;g11574;g10246;g5882;g13414;g24828;g10336;g15406;g7432;g5214;g34626;g15826;Corylus_avellana_new…
ath-miR396b-3p	g15474;Corylus_avellana_newGene_40290;g8760;g1394;g2420;Corylus_avellana_newGene_12670;g26486;g27155;g22497;Corylus_avellana_newGene_15871;g16828;Corylus_avellana_newGene_64927;g16871;g2753;g28945;g60;Corylus_avellana_newGene_27785;g9534;g16110;g11968;g32576;Corylus_avellana_newGene_35826;g15377;g25955;g15442;g2355;Corylus_avellana_newGene_20798;Corylus_avellana_newGene_66121;g3863;g21634;g8054;g…
ath-miR396b-5p	g9598;g4742;g3827;g23922;g26523;g1607;g33572;g33041;g21216;g23256;g34899;g24823;g2126;Corylus_avellana_newGene_50152;g35349;g10971;g23138;g11738;g19493;g19676;g6439;g29126;g20064;g1496;g11317;g5954;g9248;g35357;g11473;g17778;g28363;g21693;Corylus_avellana_newGene_32825;g2460;Corylus_avellana_newGene_29051;g11209;g22891;g24420;g19000;g953;g6242;g13053;g9917;g9133;g5673;g10890;g9212;g11632;g130;g83…
ath-miR397a	g2976;g9077;Corylus_avellana_newGene_28273;g25732;g16602;Corylus_avellana_newGene_3507;g30288;g9531;g16634;g13293;g6185;g7418;g17004;g33261;Corylus_avellana_newGene_11116;Corylus_avellana_newGene_32862;g18819;g2975;g24069;g11669;g19136;g18133;Corylus_avellana_newGene_45380;g889;g26662;g5728;g21788;g9772;g15567;g25593;g31121;g34212;g34156;g7189;g4426;g974;g19134;g24551;g1162;g892;g20678;g3018;g254…
ath-miR398a-3p	g32310;g4424;g10065;g18385;Corylus_avellana_newGene_46489;g28737;g9865;g10961;g21448;g6001;g34543;g6995;Corylus_avellana_newGene_26726;g21075;g7091
ath-miR398b-3p	g32310;g360;g23483;g11509;g10065;g4424;g18385;g4840;g13274;Corylus_avellana_newGene_43205;g22788;g26993;g6995
ath-miR399a	g16206;g25697;g14614;g4016;g33510;g29121;g25734;g34794;g26811;g19353;g1713;Corylus_avellana_newGene_53648;g1734;g34447;g8150;g15636;g2279;g28528;g34790;g17591;g27189;g22482;g642;g21687;g33080;g31551;g26653;g34586;g31046;g25921;g25732;g26369;g26928;g25696;g28591;g31248;g15637;g358;g9993;g20282;g9580;g1072;g17779;g8956;g23144;g26122;g29767;g6038;g11482;g15826;g27903;g20048;Corylus_avellana_newGene_…
ath-miR403-3p	Corylus_avellana_newGene_42976;g9605;Corylus_avellana_newGene_22344;Corylus_avellana_newGene_61584;g22375;g18183;Corylus_avellana_newGene_56363;Corylus_avellana_newGene_28527;g8162;g23638;g18277;Corylus_avellana_newGene_32178
ath-miR408-3p	g7791;Corylus_avellana_newGene_29155;g24418;g20271;g22398;g14566;g24874;g25893;g35297;g25395;g25218;g27218;g24962;g11561;g15432;g18133;g33558;g4686;g34226;g14265;g27174;g4213;Corylus_avellana_newGene_54057;Corylus_avellana_newGene_50621;g5314
ath-miR414	g22173;g24707;g28342;g28423;g24365;g3506;g20133;g21864;g10548;g14129;g1527;g33460;g13017;g30351;g10615;g23859;g8054;g30833;g34140;g20290;g31887;g6620;g11633;g34505;g7155;g22170;g12960;g12201;g5153;g6592;g12241;g7698;g16828;g12415;g24313;g13858;g16987;Corylus_avellana_newGene_21827;Corylus_avellana_newGene_10576;g21494;Corylus_avellana_newGene_31971;g1610;g9524;g12713;g34096;g26667;Corylus_avellan…
ath-miR447a-3p	g33884;g29963;Corylus_avellana_newGene_52840;g10468;g13623;g22666;g7334;g6763;Corylus_avellana_newGene_59485;g20256;g804;Corylus_avellana_newGene_17373;g13228
ath-miR472-3p	g26578;g7365;g19735;g10625;g14247;g8478;g23420;g29636;g6055;g2237;g13990;g13991;g16063;g25129;g5054;g28819;g15327;g14499;Corylus_avellana_newGene_13002;g19636;g17072;g24389;Corylus_avellana_newGene_9709;g8639;g28818
ath-miR5016	Corylus_avellana_newGene_17470;Corylus_avellana_newGene_25556;g9899;g8868;g14037;g4104;g32578;g18913;g26914;g14697;Corylus_avellana_newGene_28392;Corylus_avellana_newGene_48064;g27496;Corylus_avellana_newGene_27828;g16985;g1410;g9680;g505;g22024;g3400;g4521;g13393;g18140;g3204;g1228;g11143;g32327;Corylus_avellana_newGene_29072;g3233;g13977;g28285;g35390;Corylus_avellana_newGene_37563;g978;g2449;g…
ath-miR5019	Corylus_avellana_newGene_13311;Corylus_avellana_newGene_20931;g285;g3073;g17909;g16422;g29383;g31953;g5281;g24757;g17034;g12336;g17112;g35473;Corylus_avellana_newGene_39762;Corylus_avellana_newGene_65511;g23504;g28510;Corylus_avellana_newGene_61500;g4113;g16931;g7826;Corylus_avellana_newGene_1841;Corylus_avellana_newGene_12322;g16693;Corylus_avellana_newGene_49686;Corylus_avellana_newGene_51580;g…
ath-miR5020b	g3381;Corylus_avellana_newGene_2464;Corylus_avellana_newGene_46732;Corylus_avellana_newGene_27421;g3424;Corylus_avellana_newGene_3205;g6381;g13446;Corylus_avellana_newGene_13972;Corylus_avellana_newGene_53628;g34514;Corylus_avellana_newGene_10461;g9116;g17900;Corylus_avellana_newGene_42929;Corylus_avellana_newGene_53956;Corylus_avellana_newGene_60826;Corylus_avellana_newGene_46633;g18135;g16412;g…
ath-miR5021	g26199;Corylus_avellana_newGene_59476;g16604;g1781;g18143;g22470;g29273;g25336;Corylus_avellana_newGene_47514;g6364;g13605;Corylus_avellana_newGene_55354;Corylus_avellana_newGene_49146;g23980;Corylus_avellana_newGene_8349;g5465;g21591;g13308;Corylus_avellana_newGene_46095;g20362;g11241;g15983;Corylus_avellana_newGene_8527;Corylus_avellana_newGene_27134;Corylus_avellana_newGene_53787;Corylus_avell…
ath-miR5632-3p	Corylus_avellana_newGene_22986;Corylus_avellana_newGene_57766;g6436;Corylus_avellana_newGene_31974;Corylus_avellana_newGene_50600;g3326;Corylus_avellana_newGene_5037;g10754;g28603;g1028;g26016;Corylus_avellana_newGene_34674;g24209;g10197;g29556;Corylus_avellana_newGene_62476;Corylus_avellana_newGene_31847;Corylus_avellana_newGene_1755;g7159;g13010;g560;g27232;g16463;g11666;g22844;g31582;Corylus_a…
ath-miR8121	Corylus_avellana_newGene_54188;Corylus_avellana_newGene_23404;g5108
ath-miR8175	g2300;g7678;g1020;g25649;g32676;g35158;g33976;g4864;g25961;g1019;g9022;g18003;g17156;g13743;g6728;g20333;g13847;g21730;g3971;g27496;g20992;g23541;g13775;g35811;g22181;g35524
ath-miR826b	g1868;g18170;Corylus_avellana_newGene_32915;g24634;g4694;Corylus_avellana_newGene_47322;g12526;g4159;g3092;Corylus_avellana_newGene_65166;g20498;g27687;Corylus_avellana_newGene_16931;Corylus_avellana_newGene_65515;g8277;g13815;g15826;g17374;g28056;Corylus_avellana_newGene_18379
ath-miR827	g17799;g16982;g9230;g13645;Corylus_avellana_newGene_17831;g1954;Corylus_avellana_newGene_3371;g19415;g21794;g10294;g31181;Corylus_avellana_newGene_32845;g23978;g15704;g26056;Corylus_avellana_newGene_54995;g6931;g22968
ath-miR829-3p.1	g27008;g17576;g18158;g32014;g34244;g29779;g14910;Corylus_avellana_newGene_44818;g17676;g24303;g32330;g23624;g34991;Corylus_avellana_newGene_64511;g1729;g26038;g20460;g15611;g15052;g13697;g34731;g16641;g27471;g7718;g15956;g22388;g8544;g11616;g8157;g21718;Corylus_avellana_newGene_43508;g12231;g22182;g28544;g7175;g12951;g6860;g31797;g28237;g26247;g1434;g19946;Corylus_avellana_newGene_40117;Corylus_a…
ath-miR841a-5p	g22502;Corylus_avellana_newGene_59443;Corylus_avellana_newGene_10087;Corylus_avellana_newGene_54669;g29060;g15678;g2571;g1291;g26928;g3577;g30583
ath-miR845a	g14605;g15402;g9024;g24435;g32111;Corylus_avellana_newGene_41760;Corylus_avellana_newGene_7733;g31384;g31229;g30495;g3362;g16253;g25131;g17179;g19041;g3741;g17970;g28649;g17899;g1417;g24112;g8979;g13572;g23083;g30795;g19045;g7726;g1760;g6710;g32853;g15486;g21140;g29100;g18712;g35860;g23517;g25723;g15038;Corylus_avellana_newGene_43957;g30906;g19363;g18075;g10467;Corylus_avellana_newGene_49073;Cory…
ath-miR858a	g32155;g18008;g12383;g11814;g5504;g4604;g33541;g16789;g23479;g27720;g33063;g5847;g24842;g2594;g10564;g21589;g29337;g29771;Corylus_avellana_newGene_54391;Corylus_avellana_newGene_59791;g8247;Corylus_avellana_newGene_49437;g14688;g6528;g8684;g6113;g26996;Corylus_avellana_newGene_39956;g17002;g16833;g23480;g2136;g19670;g5913;Corylus_avellana_newGene_31915;g10843;g15267;g27754;g26915;g17403;g27582;g1…
ath-miR858b	g17002;g23480;g16833;g24448;g22725;g26996;g15828;Corylus_avellana_newGene_14117;g8684;g8247;Corylus_avellana_newGene_49437;g30351;Corylus_avellana_newGene_59791;g771;g6061;g34366;g3412;g33596;g27582;g17403;g9462;g18235;g24449;g28087;Corylus_avellana_newGene_60614;g5913;g19670;g26915;g27754;g15267;g33063;g29035;g23479;g27720;g5847;g16789;g4604;g1265;g11814;g12383;g18008;g33541;g32155;g11605;Corylu…
atr-miR390.1	g22619;g8470;g29059;Corylus_avellana_newGene_37831;g11148;g638;g17681;g32409;g13115;g1358;Corylus_avellana_newGene_50186;Corylus_avellana_newGene_19435;g10364;g14714;g16268;Corylus_avellana_newGene_15334;g6042;g6192;Corylus_avellana_newGene_16444;Corylus_avellana_newGene_10255;g20400;g15995;g3196;Corylus_avellana_newGene_29690;g2727;g30155;g24310;Corylus_avellana_newGene_2693;g7731;g31323;g15923
atr-miR396d	g7863;g11473;g17778;g13479;Corylus_avellana_newGene_40290;g18359;g19668;g35145;g7554;g8415;g10945;g3565;g28363;g32743;g18533;g10336;g15406;g10246;g35349;g21504;g21246;g19381;g28039;g19493;g9649;g8387;g16961;g22622;g3921;g11681;g953;g1130;g15337;Corylus_avellana_newGene_15603;g10975;g19517;g11209;g31017;g33041;g20375;g5054;g35292;g13053;g8391;g1686
atr-miR398	g24468;Corylus_avellana_newGene_36699;g7216;g18385;g2482;g3482;g6323
atr-miR8554	g18822
atr-miR8577	g28359;g851;Corylus_avellana_newGene_59970;g34670;g6076
atr-miR8599	Corylus_avellana_newGene_47514
bdi-miR159a-3p	g8996;g9715;g10922;g13750;g11950;Corylus_avellana_newGene_18756;g731;g29597;g32052;g20919;g26152;g23203;g15920;g6845;Corylus_avellana_newGene_22877;g13930;g6625;Corylus_avellana_newGene_532;Corylus_avellana_newGene_32325;g4485;g8694;g17055;g17842;g22191;g25954;g9965;Corylus_avellana_newGene_1402;g6310;Corylus_avellana_newGene_31951;g5697;Corylus_avellana_newGene_47965;g28928;g9525;g15266;g32793;g…
bdi-miR159c	Corylus_avellana_newGene_8200;g7244;Corylus_avellana_newGene_53615;g21446;g14322;Corylus_avellana_newGene_22877;Corylus_avellana_newGene_52527;Corylus_avellana_newGene_63378;g9315;g3139;g15958;g34200;g4430;g7246;g29526;g27872;Corylus_avellana_newGene_532;Corylus_avellana_newGene_22907;Corylus_avellana_newGene_49975;g29819;Corylus_avellana_newGene_25601;g1642;g13843;Corylus_avellana_newGene_52171;…
bdi-miR162	g11087;Corylus_avellana_newGene_16815;g10016;g22651;g19373;Corylus_avellana_newGene_56363;g19549;g11521;Corylus_avellana_newGene_1867
bdi-miR166e-3p	g3797;g12764;g10792;g25696;g5368;g21906;g6694;g2441;g10586;Corylus_avellana_newGene_28748;g31911
bdi-miR166g-3p	g14110;g13640;Corylus_avellana_newGene_46745;g11645;g20608;g18203;g27910;Corylus_avellana_newGene_9297
bdi-miR167d-3p	g6335;g16790;g14925;Corylus_avellana_newGene_59611;g34061;Corylus_avellana_newGene_37461;g15057;g19961;g27226;g31780;g32812;g21168;g11104;g26311;g35454;g3922;Corylus_avellana_newGene_60558;g21352;g4498;g3406;g24862;g6375;g34480;g14636;Corylus_avellana_newGene_52290;g24634;g26951;Corylus_avellana_newGene_39600;g17802;Corylus_avellana_newGene_50752;g5531;Corylus_avellana_newGene_29416;g20684;g15777…
bdi-miR319a	g5809;g32113;g8034;g28325;g15633;Corylus_avellana_newGene_1207;g5227;g10511;g32201;g5710;g2607;g11832;g28644;g26510;Corylus_avellana_newGene_59770;Corylus_avellana_newGene_37704;Corylus_avellana_newGene_37338;g15536;g23340;g2103;g5306;g12915;g21291;g3303;g8608;g1628;g10029;g25650;g4666;g5210;g3234;g29033;g27841;g25119;Corylus_avellana_newGene_8638;g6341;g16962;g10199;g27726;Corylus_avellana_newGe…
bdi-miR319b-3p	g16106;g20765;g17684;g3378;g17055;Corylus_avellana_newGene_18756;g2253;g22071;g26225;g21691;Corylus_avellana_newGene_11730;Corylus_avellana_newGene_5868;g8646;g29346;g9555;g5815;g22083;g9418;g15521
bdi-miR319b-5p	g28195;g1076;g23206;g24286;g28772;Corylus_avellana_newGene_29056;g5129;g12868;g29984;Corylus_avellana_newGene_14062;g18094;Corylus_avellana_newGene_18756;g13625;g23844;g16724;g33796;g3272;Corylus_avellana_newGene_13786;g33456;g14953;g4785;Corylus_avellana_newGene_2807;g630;Corylus_avellana_newGene_35779;g10052;g14894;g3602;Corylus_avellana_newGene_52568;g35613;g1067;g26800;g19694;g20392;g14447;g1…
bdi-miR399a	Corylus_avellana_newGene_37725;g26678;g12037;Corylus_avellana_newGene_2518;g33542;g1490;g13085;g13677;g18209;g25696;g26838;g32831;g26823;g26369;g9098;g11072;Corylus_avellana_newGene_33460;g22399;g7132;g17143;g3172;g17591;g22584;g28857
bdi-miR5054	g14609;g14752;g5242;g1121;g4760;g17229;g9285;Corylus_avellana_newGene_46155;g9699;g15427;g35714;g34539;g9202;g14184;g34575;g24372;g8511;g23688;g3850;g31502;g11170;g12477;g26343;g13921;g15725;g29160;g16478;g17555;g29954;g29896;g28390;g17837;g6199;g24724;g15911;g29514;g35211;g15586;g26541;g31947;g5913;g24784;g24701;g20313;g7323;g30467;g28528;g23529;g18771;g3503;g22900;g14370;g33460;g29110;g15921;g6…
bdi-miR530a	g11777;g4360;g34700;Corylus_avellana_newGene_3143;g15342;Corylus_avellana_newGene_65113;g22198;g6997;g17059;g13205;g1881;g12415;g2661;g13528;g16698;g17778;g4704;g19115;g10455;g33104;g3490;g22902;Corylus_avellana_newGene_58151;g16078;g30474;g22232;g27741;g24097;g30372;g1571;g5693;g16833;g22482;g20047;g26554;g17052
bdi-miR7721-3p	g32223;g29566;g34783;g33308;g33649;g15202;g33027;g17360;g29029;g22970;g35572;g24809;g35619;g31792;g35409;g35142;g33910;g29994;g20497;g17986;g11366;g30489;g29962;g30580;g35035;g32957;g17414;g33252;g10217;g29541;g30135;g25482;g20926;g27392;g12268;g29582;g31483;g28684;g35633;g8892;g35250;g17006;g35731;g27568;g11785;g31456;g30945
bdi-miR7741-5p.1	g23794;g5709;g27229;g22560;g16668;Corylus_avellana_newGene_35908;g7328;g12835;g11937;g32043;Corylus_avellana_newGene_19007;g8381;g4851;g35407;g17048;Corylus_avellana_newGene_32410;g9264;Corylus_avellana_newGene_53671;g18741;Corylus_avellana_newGene_14397;g5603;g27025;g17450;Corylus_avellana_newGene_259;Corylus_avellana_newGene_26698;g3837;Corylus_avellana_newGene_20992;g14471;Corylus_avellana_new…
bdi-miR7743-3p	g11266;g13719;g11226;g19405;Corylus_avellana_newGene_31915;Corylus_avellana_newGene_31099;g21615
bdi-miR7748a-3p	Corylus_avellana_newGene_39062;g30178;Corylus_avellana_newGene_57279
bdi-miR7752-3p	Corylus_avellana_newGene_50043
bdi-miR7753-5p	g28527;g13208;g28235;g23499;g10753;g30183;g24100;g17738;g17884;g6737;g11417;g25126;g6012;g28402;g11771;Corylus_avellana_newGene_60055;Corylus_avellana_newGene_57273;g21954;Corylus_avellana_newGene_21483;g6655;g33467;Corylus_avellana_newGene_55263;g19755;g8608;g162;g8256;g29868;g18261;g4676;g32466;Corylus_avellana_newGene_7265;g3287;g18280;g24930;g21891;g21933;g1520;g32434;Corylus_avellana_newGene…
bdi-miR7756-3p	g21045;g27527;g2445;g15251;g13157;g16423;g11871;Corylus_avellana_newGene_34496;g22540
bdi-miR7758-3p	g7205
bdi-miR7758-5p	Corylus_avellana_newGene_49216
bdi-miR7782-3p	Corylus_avellana_newGene_42547;g24830;g13572;g33218;g24682;g26038;g17943;g30399;g22751;g8466;g31545;g200;g35578;g11555;g27103;g30850;g16695;g17140
bdi-miR7783-3p	g30683;g569;g28015;Corylus_avellana_newGene_8381;g12951;Corylus_avellana_newGene_43508;g9024;g22182;g13701;g25320;g14292;g14969;g7570;g31112;g6860;g26247;g10601;g1434;g16296;g15814;g6585;g17970;g12750;g28810;g32715;g21298;g24258;g12045;g31503;g6710;g16076;g18712;g23068;Corylus_avellana_newGene_54902;Corylus_avellana_newGene_64709;g14910;g26170;g12770;g32014;g11606;g17943;g30476;g2149;Corylus_avel…
bdi-miR845	g2586;g19926;Corylus_avellana_newGene_58522;g21440;g23061;g25276;Corylus_avellana_newGene_11036;g16084;g26457;g13386;g5232;g34229;g35677;g31705;g34345;g22672;g23397;Corylus_avellana_newGene_63383;g26497;g31926;Corylus_avellana_newGene_21559;g20887;g20543;g28458;g24725;g31365;g29867;g33005;g28837;g11776;g22395;g23148;g13501;g27611;g22157;g32072;g18042;g17893;g31049;g24989;g22808;g14969;g26774;Cory…
bdi-miR9494	g1118;g9853;g23397;g9473;g20483;g34167;Corylus_avellana_newGene_20618;g4839;g26734;g21352;g18086;g4509;g12636;Corylus_avellana_newGene_30385;g24144;g15134;g8826;Corylus_avellana_newGene_8788;g16851;g15963;g24402;g21497;g7324;g16503;g26637;g13551;g20268;g14825;g4769;g7918;g6603;g34015;Corylus_avellana_newGene_32861;Corylus_avellana_newGene_40711;g17399;g6916;g22774;g1999;g4845;g2989;g2024;g20250;g…
bgy-miR156	Corylus_avellana_newGene_64516;g33469;g14149;g7883;Corylus_avellana_newGene_65275;g11758;g7461;g1451;g5477;Corylus_avellana_newGene_24282;g3950;g4051;g13304;g13519;g10618;g8346;Corylus_avellana_newGene_13009;g6216;g389;g7881;g33877;g10118;g4518;g4299;g13107;Corylus_avellana_newGene_11304;Corylus_avellana_newGene_51020;g12399;g12518;g8604;g32634;g29473;g5523;g8481
bna-miR156a	g13304;g7142;Corylus_avellana_newGene_21925;Corylus_avellana_newGene_5400;Corylus_avellana_newGene_3695;g1015;g32487;Corylus_avellana_newGene_35608;Corylus_avellana_newGene_62421;g18688;g14149;Corylus_avellana_newGene_36908;g26978;Corylus_avellana_newGene_52975;g20196;g1451;Corylus_avellana_newGene_40067;g22919;g30693;g15148;g8778;g29077;g7068;Corylus_avellana_newGene_14437;g3014;g20581;Corylus_a…
bna-miR162a	g11867;g30164;g29823;Corylus_avellana_newGene_61534;g22268;g14552;g4575;g19549;g17083;g33590;g14814;g14664;g347;g4279;g13852;g1457;g29350
bna-miR167a	g28230;Corylus_avellana_newGene_60558;g11046;g28284;Corylus_avellana_newGene_50752;Corylus_avellana_newGene_39600;g7841;g26139;Corylus_avellana_newGene_48097;g11802;g3204;g15089;g19163
bna-miR167d	g4166;Corylus_avellana_newGene_52994;g27478;g3036;g24647;g26139;g9070;Corylus_avellana_newGene_1144;Corylus_avellana_newGene_41000;Corylus_avellana_newGene_48097;g5743;g9561;g11006;g7841;g8793;g25428;g18238;g18696;g7966;g2067;g9726;g31415;g27537;g18645;g21366;g8598;Corylus_avellana_newGene_39902;g9269;g32721;g21956;g4003;g20554;g7822;Corylus_avellana_newGene_50554;g29467;g27059;g25483;Corylus_ave…
bna-miR168b	Corylus_avellana_newGene_19773;g34233;g19601;g13275;g31120;g27092;Corylus_avellana_newGene_39845;Corylus_avellana_newGene_23882;g25545
bna-miR171g	g22553;g13061;g6030;g29519;g31301;g35888;g6399;g15508
bna-miR397a	g9077;g36033;g13293;g16634;g30288;g9531;g18819;g24069;g2975;Corylus_avellana_newGene_32862;g17004;g14423;g11669;Corylus_avellana_newGene_45380;g18133;g26662;g889;g15567;g34156;g31121;g25593;g1162;g24551;g974;g892;g25407;g3018;g15836;g24339;g7914;g17423;g5424;g16391;g3193
bna-miR6034	g31378;Corylus_avellana_newGene_3124;Corylus_avellana_newGene_50770;Corylus_avellana_newGene_57917;g33109;Corylus_avellana_newGene_43765;g32059;g15182;Corylus_avellana_newGene_40719;Corylus_avellana_newGene_65113;g9235;Corylus_avellana_newGene_65758;g33506;Corylus_avellana_newGene_14816;g9121;g18516;g13407;g25152;g10733;g18568;g23178;Corylus_avellana_newGene_28439;Corylus_avellana_newGene_51079;C…
bna-miR6035	g6921;g2311;Corylus_avellana_newGene_27482;g25987;g21308;Corylus_avellana_newGene_20059;g13658;g26937;g4167;g15702;g20835;g150;g16527;g34450;g22206;g15986;g6901;g10533;g32709;Corylus_avellana_newGene_27107;Corylus_avellana_newGene_56548;Corylus_avellana_newGene_52330;g16879;g3164;g9505;Corylus_avellana_newGene_8845;g841;Corylus_avellana_newGene_12847;g22654;g27763;g6700;g21942;g20381;Corylus_avel…
bra-miR156f-3p	g35462;Corylus_avellana_newGene_55839;Corylus_avellana_newGene_55135;g34824;g29994;Corylus_avellana_newGene_51001;g11021;g15772;g21028;g23960;g2482;g1981
bra-miR164e-5p	g2229;Corylus_avellana_newGene_39227;g15139;g4071;g24378;g7856;g5396;g7491;g21080;g27473;g4399;g5826;g32480;g15495;g34013;g3919;g17376;g13749;g21878
bra-miR172d-5p	g18892;g24100;g16102;g9013;g14105;g1501;g5123;g5874;g19062;g1277;g30598;g13119;g89;g10002;g17027;g19734;g15044;Corylus_avellana_newGene_38185;g26273;g11992;Corylus_avellana_newGene_42612;g4485;g6323;Corylus_avellana_newGene_2849;Corylus_avellana_newGene_25753;g407;Corylus_avellana_newGene_33083;g14762;Corylus_avellana_newGene_12527;g9421;g13775;g3527;Corylus_avellana_newGene_35114;g3351;Corylus_a…
bra-miR390-3p	Corylus_avellana_newGene_27976;g19069;g20517;g33956;g2108;g6192;g21592;g23980;g12880;g18130;g18325;g21412
bra-miR403-5p	g6617;Corylus_avellana_newGene_40861;g30782;g26397;g16469;g13812;g31666
bra-miR9562-3p	g6132;Corylus_avellana_newGene_14066;g19022;g16753;Corylus_avellana_newGene_53259;g9343;g14697;g35948;Corylus_avellana_newGene_27811;g24443;g27491;g21787;Corylus_avellana_newGene_32436;Corylus_avellana_newGene_18788;g17907;g29568;g9479;g15769;g12304;g1952;g8516;g15995;g32623;g21881
bra-miR9563b-3p	g21101;g11200;g2334;g28178;Corylus_avellana_newGene_54486;Corylus_avellana_newGene_59476;g8327;g13500;Corylus_avellana_newGene_58062;g22176;g35178;g6858;g7920;g12673;g27660;Corylus_avellana_newGene_50441;Corylus_avellana_newGene_55135;g5556;g30123;g10184
bra-miR9569-5p	Corylus_avellana_newGene_11908;g6529;Corylus_avellana_newGene_13465;g15960;Corylus_avellana_newGene_520;g19582;g28728;g15366;g25125;g15343;g20155;g6032;g15555;g10809;g3516;g33683;g673;g24691;g4708;g10614;g12014;g6929;Corylus_avellana_newGene_50819;g28475;g1657;g26935;g2508;g21991;g2241;g26934;g6499
cca-miR156b	g389;g17419;g6216;g2686;g23338;g33877;g4518;g13294;g13017;Corylus_avellana_newGene_31177;g26226;g13629;g12518;g16520;g1834;g29473;g28392;g6582;g2010;g5403;g19777;Corylus_avellana_newGene_64516;g24024;g23088;Corylus_avellana_newGene_8313;g3950;g10931;Corylus_avellana_newGene_6336;g13446;g12089;g32582;Corylus_avellana_newGene_60449;Corylus_avellana_newGene_1211;g10662;g34723;g24802;g7132;g28962;Cor…
cca-miR390	g6192;g4438;g18130;g28784;g30198;g15923;g10256;g22037;g15561;g638;Corylus_avellana_newGene_59942;g14536;Corylus_avellana_newGene_50186;g7955;g14714;g22634;g5175;g5607;g17666;Corylus_avellana_newGene_26414;g3196;g10206;g4484;g22230;g7731;g34916;g30323;g21703;g2788;g22619;g17681;g20336;g13053;g3655;g2961;Corylus_avellana_newGene_25786;g586
cca-miR396a-3p	g16828;g6100;g4269;g5187;g14268;Corylus_avellana_newGene_12670;Corylus_avellana_newGene_19322;g13902;Corylus_avellana_newGene_40290;Corylus_avellana_newGene_6818;g33896;g29299;Corylus_avellana_newGene_21804;g2096;Corylus_avellana_newGene_48574;Corylus_avellana_newGene_26542;g3535;Corylus_avellana_newGene_28955;g9534;g16871;g25955;g19056;g12452;g17493;g34095;g3094;g10110;g7804;Corylus_avellana_new…
cca-miR396c	g12077;g16828;g18612;g11801;g8002;Corylus_avellana_newGene_64927;g5865;Corylus_avellana_newGene_18915;Corylus_avellana_newGene_19322;g2256;Corylus_avellana_newGene_27972;g15474;Corylus_avellana_newGene_40290;g3669;g5187;g1394;g15487;Corylus_avellana_newGene_12670;g33896;g25084;g2701;g7116;Corylus_avellana_newGene_6818;g16871;Corylus_avellana_newGene_15996;Corylus_avellana_newGene_28955;g32436;g34…
cca-miR6103-5p	g10435;Corylus_avellana_newGene_9186;Corylus_avellana_newGene_42268;g30498;g6607;Corylus_avellana_newGene_39956;g26551;Corylus_avellana_newGene_21224;g35493;Corylus_avellana_newGene_6955;g2925;g30551;g9026;g22160;g31775
cca-miR6113	g21048;g32177;g32556;g31486;g27439;g25388;g33975;g35543;g23514;g21416;g22915;g30759;g32401;g29261;g35687;g14500;g4555;g20937;g33861;g26309;g14429;g34694;g25251;Corylus_avellana_newGene_27769;g904;g20313;Corylus_avellana_newGene_23483;g12008;g10379;g21710;g24573;g29700;g16063;g2237;g33253;Corylus_avellana_newGene_40257;g12007;g12988;g24233;g15351;g6845;g32777;g27981;g35996;g19999;g32951;g19129;g24…
ccl-miR167a	g3204;g11802;g15089;g8752;Corylus_avellana_newGene_60558;g28230;Corylus_avellana_newGene_39600;g25428;g28284;Corylus_avellana_newGene_50752;g26139;g7841;g31515
cln-miR162	g30166;g4630;g19549;g14876;g19583;g33480;g18953;g1046;g2134;g5702;g23927;g27194;g23588;Corylus_avellana_newGene_56363;g8452;g34393;g4831;g16277;Corylus_avellana_newGene_37249;g13206;g25785;g17741;g12733;g17387;g3258
cme-miR156j	g1834;g3950;Corylus_avellana_newGene_54589;g12518;g7955;g29473;g13169;g12870;g11340;g13304;Corylus_avellana_newGene_64516;Corylus_avellana_newGene_52975;Corylus_avellana_newGene_36908;g20909;g26978;g14149;g1451;g13294;Corylus_avellana_newGene_42317;g12931;g6216;Corylus_avellana_newGene_3695;g389;Corylus_avellana_newGene_60449;g4518;Corylus_avellana_newGene_18265;g33877;g1778
cme-miR166i	g751;g20268;g15362;g18203;g25696;g13422;g2441;g6694;g31368;g25199;g16409;g12801;g19131;g441;g2303;g33583;g6983;g31911;g22267;Corylus_avellana_newGene_59561;g10586;Corylus_avellana_newGene_15212;g8370;g5368;g6714;g10792;g12764
cme-miR168	g25545;g11214;g31120;g9805;Corylus_avellana_newGene_42368;Corylus_avellana_newGene_32214;Corylus_avellana_newGene_23882;g1882;g10674;Corylus_avellana_newGene_39845;g28870;g33996;g18662;g34233;g1732;g3724;g4721;g574;g27092;g8150;g13275
cme-miR169t	g28581;g3970;g14019;g2883;g22327;g34669;g3303
cme-miR1863	Corylus_avellana_newGene_41905;g23181;g11605;Corylus_avellana_newGene_45631;g23384;g35162;g16847;Corylus_avellana_newGene_23751;Corylus_avellana_newGene_22597;g20877;g408;g19261;g31032;g27471;g33671;Corylus_avellana_newGene_13611;Corylus_avellana_newGene_32677;Corylus_avellana_newGene_19273;g23068;g31171;Corylus_avellana_newGene_54902;g34630;g20078;Corylus_avellana_newGene_64709;g14555;g11615;g34…
cme-miR530b	g20047;g18020;g31945;g7812;g23826;g27741;g10351;g22232;g13005;Corylus_avellana_newGene_12864;g33104;g21084;g1571;g22433;Corylus_avellana_newGene_58521;g12415;g4959;g11874;g23072;g4265;g7388;g19115;g19934;g8204;Corylus_avellana_newGene_3143;g24821;Corylus_avellana_newGene_3022;g15733;g5304;Corylus_avellana_newGene_28873;g1572;g11693;g20347;g26623;g15639;Corylus_avellana_newGene_27183;g10134;Corylu…
cme-miR858	g23479;g9418;Corylus_avellana_newGene_49457;g29035;g27720;g11814;g4604;g23660;Corylus_avellana_newGene_50633;g33541;g31561;g8787;g7508;g29771;g29337;g21589;g2490;g18840;g2594;g14892;g23480;g24448;g15828;Corylus_avellana_newGene_14117;g6141;Corylus_avellana_newGene_20359;g27032;g8247;g8169;g30351;g1935;g6061;g34366;g14331;g3412;g32041;Corylus_avellana_newGene_33989;g11298;g27582;g33596;g29289;g314…
cpa-miR166e	g2827;g29025;g19720;g29988;g27226;g3260;g15752;g13396;Corylus_avellana_newGene_48047;g6319;g27683;g8360;g4550;g795;g7854;g8454;g22267;g10586;g12329;g447;g15833;g16066;g20250;g12764;g13971;g6897;g29441;Corylus_avellana_newGene_7151;g1533;g26029;g25696;g2441;g33583;g24360;g5376;g20393;Corylus_avellana_newGene_61409;g14413;Corylus_avellana_newGene_60413;g8779;g28644;g29049;g21975;g5368;g15726;g2079;…
cpa-miR172a	Corylus_avellana_newGene_44577;g9102;g7318;g1500;g1019;g20716;g15260;g20410;g27945;g34436;g11795;g22610;g20715;g14946;Corylus_avellana_newGene_44348;g32469;Corylus_avellana_newGene_10272;g20869;g24709;g211;g16991;g14487;Corylus_avellana_newGene_33083;Corylus_avellana_newGene_44432;g7798;Corylus_avellana_newGene_38185;Corylus_avellana_newGene_31473;g13459;g24612;g15688;Corylus_avellana_newGene_378…
cpa-miR8155	g24682;g19658;g2852;Corylus_avellana_newGene_30107;Corylus_avellana_newGene_63383;g29679;g20913;g34345;g3034;g17048;g27848;g3857;g34229;g16656;g30822;g26457;g15065;Corylus_avellana_newGene_11036;g166;Corylus_avellana_newGene_24332;Corylus_avellana_newGene_58522;g19517;g7138;g2707;g7151;g2586;g24989;Corylus_avellana_newGene_58958;g29590;g27611;Corylus_avellana_newGene_46878;g26317;g11776;g21865;g5…
crt-miR166a	g12764;g10792;g10586;g2441;g15362;g11962
crt-miR166b	g2441;g25696;g12764;g10792;g6897;g6319;g10586;g22267
csi-miR156d-5p	g12518;g12399;g14603;Corylus_avellana_newGene_51020;g29473;g8942;g3350;g8481;Corylus_avellana_newGene_53872;g7884;g27688;g32232;g28037;g20189;g27481;g2461;g389;g25879;g8037;g6216;g4518;g24518;g10118;Corylus_avellana_newGene_14781;g33877;g24161;Corylus_avellana_newGene_60625;g3950;g21102;Corylus_avellana_newGene_28392;Corylus_avellana_newGene_39452;g4344;g6279;g12783;g16457;Corylus_avellana_newGen…
csi-miR156e-3p	g6052;g33813;g19562;g5894;g2863;g6817;Corylus_avellana_newGene_11360;g4801;g16468;g35944;g12513;g17459;g12596;g7725;Corylus_avellana_newGene_64516;g1995;g23265;Corylus_avellana_newGene_12546;g34764;g6241;g154;g19084;g956;g5881;g20600;Corylus_avellana_newGene_8824;g23104;g27286;g1090;g2460;g4015;Corylus_avellana_newGene_15365;Corylus_avellana_newGene_30639;g27937;g2764;g25491;g3503;g12090;g16691;C…
csi-miR156e-5p	g6216;g13446;g8037;g7881;g389;g33877;g4518;g24518;g28037;Corylus_avellana_newGene_2811;Corylus_avellana_newGene_22057;g5107;g8481;g32232;Corylus_avellana_newGene_11304;Corylus_avellana_newGene_51020;g12518;g29473;g31057;g5496;g73;g30147;g19168;g1225;Corylus_avellana_newGene_52975;g26978;g14149;g30724;g7883;g26460;g30389;g1451;g13393;Corylus_avellana_newGene_44512;g408;Corylus_avellana_newGene_174…
csi-miR156f-5p	g6984;g14520;g3400;Corylus_avellana_newGene_55151;g13671;g20889;g5373;g24024;g1169;Corylus_avellana_newGene_25490;g17896;g9654;g656;Corylus_avellana_newGene_64516;g5568;Corylus_avellana_newGene_8313;g3835;Corylus_avellana_newGene_43765;g10800;g34184;g3407;Corylus_avellana_newGene_6336;g29315;g3950;g33877;Corylus_avellana_newGene_14781;g4518;g389;g6216;g2686;g22139;g13294;g9382;Corylus_avellana_ne…
csi-miR156g-3p	g9554;g18617;g22039;g3561;g3747;Corylus_avellana_newGene_52568;g21603;g22403;g6983;Corylus_avellana_newGene_54461;g16815;g18508;g14566;g14325;g11804;Corylus_avellana_newGene_39018;g16899;Corylus_avellana_newGene_37017;g1140;g26789;g3427;g8669;g3885;Corylus_avellana_newGene_54711;g3645;g18391;Corylus_avellana_newGene_20216;g2400;g28800;Corylus_avellana_newGene_52736;g25117;g17666;Corylus_avellana_…
csi-miR156g-5p	g3950;g12518;Corylus_avellana_newGene_24282;Corylus_avellana_newGene_50041;Corylus_avellana_newGene_11304;Corylus_avellana_newGene_15249;Corylus_avellana_newGene_51020;g29473;g8398;g18082;g13304;g14149;g25008;Corylus_avellana_newGene_64516;g1451;g7883;g17165;g7881;g389;g6216;g4518;g13107;g10118;g33877
csi-miR159b-5p	g8235;g6549;g25166;g2629;g23573;Corylus_avellana_newGene_58273;g3004;g12800;g26072;g13281;Corylus_avellana_newGene_53754;g12726
csi-miR160a-5p	g26332;g26780;g3802;g23904;g937;g32969;g26944;g30376;g8171;g14153;g2429;g15014;g22089;g26699;g16548;g34835;g3613;g16863;g4376;g24673;g22902;g35755;g14283
csi-miR160c-5p	g6162;g937;g466;g29035;g7240;g26332;g11946;g3802;g29051;g4051;g14283;Corylus_avellana_newGene_57688;g4376;g3245;Corylus_avellana_newGene_6596;g26699;g1430;g3613;g16863;g34835;g16548
csi-miR166b-5p	Corylus_avellana_newGene_47077;g5418;g35403;g24329;g33434;Corylus_avellana_newGene_15461;Corylus_avellana_newGene_12647;g2560;g26454;g14711
csi-miR166c-5p	g757;Corylus_avellana_newGene_41234;g2560;g5011;g5127;g12827;g35810;g14841;g24669;Corylus_avellana_newGene_54653;g1534;Corylus_avellana_newGene_62934;g22675;Corylus_avellana_newGene_29989;g12127;g23553;g26808;g20864;g19998;g21353;g16630;g28442;Corylus_avellana_newGene_2355
csi-miR166g-5p	g10334;g15461;g8153;g14550;g1776;g5957;g31797;g29945;g7920
csi-miR166i-3p	g19419;g9082;g19915;Corylus_avellana_newGene_15970;Corylus_avellana_newGene_39227;g29988;Corylus_avellana_newGene_12706;g15367;g6230;Corylus_avellana_newGene_28748;g33412;g31911;g12764;g34267;g2973;g26819;g19999;g5368
csi-miR166j-3p	g29988;g19720;g2441;g25696;g4903;g33583;g1541;g9082;g10183;g26029;g7463;g21975;g13971;g6897;g10792;g34267;g12764;Corylus_avellana_newGene_65102;g1576;g795;g8360;g3891;g20219;g9037;g10586;g1784
csi-miR167b-3p	g6330;g2603;Corylus_avellana_newGene_29091;Corylus_avellana_newGene_61576;g7035;g22836;g8723;Corylus_avellana_newGene_60558;g2842;g34757;g2535;g20339;g9936;g4435;g11423;g23457;g29931;g28682;Corylus_avellana_newGene_50752;g22138;Corylus_avellana_newGene_39600;g5321;g25873
csi-miR167c-3p	g399;g4040;g19810;Corylus_avellana_newGene_2502;g28411;g5605;Corylus_avellana_newGene_29416;Corylus_avellana_newGene_62146;g17742;g20974;g13927;g7720;g24001;g27108;g24767;g16624;g2328;g4155;g5151;g15445;g903;g27587;g5132;g9750;g12458;g35829
csi-miR169l-3p	g25420;g26477;g19766;g4574;g23675;g16193;Corylus_avellana_newGene_31177;g27643;g21363;g3441;g879;g35036;g20935;g23907;g23225;g95;g23368;g11429;g26424;g21758;g2832;Corylus_avellana_newGene_229;g327;Corylus_avellana_newGene_64264;g31319;g165;g30771;g4394;g32198;g2729;g1937;g9740;g27299;g4352;g7449;g4905;g35155;g4500;g16412;g18206;g17871;g33960;g5209;g35768;g6736;Corylus_avellana_newGene_44566;g5429…
csi-miR171b-5p	g480;g33815;Corylus_avellana_newGene_7966;g18037;g576;g28792;g481;g27257;Corylus_avellana_newGene_27760;g18622;g35476;g13775;g9229;Corylus_avellana_newGene_30981
csi-miR171c-5p	Corylus_avellana_newGene_32335;Corylus_avellana_newGene_54486;Corylus_avellana_newGene_55685;g21350;Corylus_avellana_newGene_50297;Corylus_avellana_newGene_58679;g13572;g7388;g24568;g11632;g12745;g19797;g16402;g24567;Corylus_avellana_newGene_30981
csi-miR172b-5p	g12234;g13399;g6323;Corylus_avellana_newGene_12527;Corylus_avellana_newGene_66033;g407;Corylus_avellana_newGene_33083;Corylus_avellana_newGene_8037;g15044;g89;g10002;g7467;g27882;Corylus_avellana_newGene_42612;g5278;g18586;g28539;g12140;g30598;g11475;g11087;g16729;g17481;g22580;g24102;g18540;g26346;Corylus_avellana_newGene_43729;g35583;g26648;g15685;g1491;g25097;g33066;g17165;g9845;g17608;g29670;…
csi-miR172c-3p	g18037;Corylus_avellana_newGene_10272;Corylus_avellana_newGene_37899;g4294;g9584;Corylus_avellana_newGene_42569;Corylus_avellana_newGene_44348;g24709;g14971;g15056;g10269;g30893;g6323;Corylus_avellana_newGene_48195;g7798;g24037;g211;g14487;Corylus_avellana_newGene_33083;g9102;g20715;g24612;g28610;g9625;Corylus_avellana_newGene_38185;g20716;g15260;g27945
csi-miR172d-5p	g1277;g30598;g12140;g13162;g393;g7696;g22580;g9013;g13399;g6323;g28709;g24578;g15952;g14762;Corylus_avellana_newGene_12527;Corylus_avellana_newGene_33083;Corylus_avellana_newGene_25753;g407;g22772;g15044;g89;g10002;Corylus_avellana_newGene_61045;Corylus_avellana_newGene_42612;g14504;Corylus_avellana_newGene_38185;g5598;Corylus_avellana_newGene_55759;g33622;Corylus_avellana_newGene_64252;Corylus_a…
csi-miR393a	g15763;g26935;g13857;g19955;g25318;Corylus_avellana_newGene_59203;g27510;g20067;g1528;g11565;g708;g20500;g32475;g18681;g35576;Corylus_avellana_newGene_38224
csi-miR395b-5p	g14281;g5649;g24784;g5127;g28767;g9080;g8868;g16292;g1668;Corylus_avellana_newGene_47514;g5108;g6954;g8636;g15921;g8807;g26197;g12231;Corylus_avellana_newGene_65424;g17287;Corylus_avellana_newGene_24340
csi-miR396a-3p	Corylus_avellana_newGene_40290;g25371;Corylus_avellana_newGene_27047;Corylus_avellana_newGene_53091;g12558;g5454;g16828;g12779;g3673;Corylus_avellana_newGene_16186;g3754;Corylus_avellana_newGene_48574;g2096;Corylus_avellana_newGene_6818;g1026;g20265;Corylus_avellana_newGene_2133;Corylus_avellana_newGene_30692;Corylus_avellana_newGene_41652;g34095;Corylus_avellana_newGene_13901;g22833;g12348;g1676…
csi-miR396e-5p	g22622;g7335;g8819;g9649;g28039;g16392;g30362;g2341;g135;g12633;g2702;g10975;g20238;g26650;g32743;g26760;g32951;g12615;g24145;g35145;g34335;g25926;g8258;g32500;g22939;g431;g13304;g6558;g12268;g3921;g16961;g3636;g5378;g920;g14101;g19774;g5297;g3590;g30597;g2693;g15257;g21504;g21246;g1686;g3794;g33762;g34464;g613;g7737;g14817;g19517;g24951;g35899;g4231;g6377;g10945;g31602;g7554;g33305;Corylus_avell…
csi-miR399b-5p	g30835;g16285;g5202;Corylus_avellana_newGene_23480;g6371;g31565;g16234;g7550;g23882;g669;g24843;g17345;g28221;g20909;g6369;g4306;g17943;g5799;g28355;g13274;g14174;g34600;g30675;g35138;g27497;g33849;g6880;g18271;g22043;g14493;Corylus_avellana_newGene_55528;g3969;g17432;g9593;g21179;g9168;g26359;g25851;g31449;g15561;g24047;g12526;g18811;g9410;g16841;g14311;g3598;g17466;g1937
csi-miR399c-5p	g27102;g26067;g14855;g24093;g9964;g16401;g17591;g10662;g25125;g6442;g2222;Corylus_avellana_newGene_32835
csi-miR403b-5p	g35520;g6299;Corylus_avellana_newGene_7724;g82;Corylus_avellana_newGene_46320;g30664;g28538;Corylus_avellana_newGene_7582;g4602;g22409;Corylus_avellana_newGene_59913;g28659;Corylus_avellana_newGene_54384
csi-miR482b-3p	g29793;g28689;g20862;g11649;g20026;Corylus_avellana_newGene_65961;g7365;g33231;g2418;g5834;g28819;g17311;g22698;g24110;g29671;g31257;g31671;g31785;g16651;g32151;g22416;g26923;g4254;g28818;g32559;g28500;g8639;g30365;g7362;g6372;g31057
csi-miR482d-3p	g35820;g16645;Corylus_avellana_newGene_62603;g3217;g18625;g7593;g14500;g29384;Corylus_avellana_newGene_66116;Corylus_avellana_newGene_59089;g12810;g15597;g16063
csi-miR482e-5p	Corylus_avellana_newGene_43567;g4539;g5966;g21389;g17005;g7462;g7236;g13264;g9388;g11988;g7575;g8086;g26576;g5412;g6624;g28422;g11273;g31526;g9495;Corylus_avellana_newGene_5604;g15391;Corylus_avellana_newGene_42155;Corylus_avellana_newGene_29610;g34076;g5105;g24110;g1880;g14277;g3203;g17684;g5350;g20317;g2904;g30079;g30983;Corylus_avellana_newGene_24887;g1124;g35789;g9722;g11537;g2126;g17360;g290…
csi-miR530a-5p	g3544;g10966;Corylus_avellana_newGene_5590;g22482;Corylus_avellana_newGene_41131;g7812;Corylus_avellana_newGene_56621;g19646;g27741;g24097;Corylus_avellana_newGene_58151;g22232;g3490;g33104;g9714;g1571;g5693;g6767;g24878;g12415;g8603;g980;g11796;Corylus_avellana_newGene_20569;g17059;g18577;g10455;g19115;g17778;Corylus_avellana_newGene_3143;g20384;g1174;g5304;Corylus_avellana_newGene_28873;Corylus…
csi-miR530b-5p	Corylus_avellana_newGene_56621;g27726;g7812;Corylus_avellana_newGene_41131;g27997;g34502;g6349;g16833;Corylus_avellana_newGene_5590;g10966;g24389;g3544;g10344;g20691;g24878;g1571;g33104;g9714;Corylus_avellana_newGene_44348;g22232;Corylus_avellana_newGene_58151;g27741;g24097;g24632;g17778;g13528;g19115;g24773;g10455;g681;g18577;g27755;g14621;Corylus_avellana_newGene_20569;g980;g10986;g12415;g18415…
csi-miR536-3p	g10507;g32537;g27199;Corylus_avellana_newGene_20368;Corylus_avellana_newGene_9157;g9891;g18283;g15125;g29210
ctr-miR166	g2441;g33583;g12764;g10792;g10586
ctr-miR171	g29519;g9696;g18344;g33933;g16939;Corylus_avellana_newGene_52414;g15508;g324;g19309;g17446;g29685
far-miR1134	g2319;g22000;g28526;Corylus_avellana_newGene_8637;g17212;Corylus_avellana_newGene_61681;g6640;Corylus_avellana_newGene_5386;Corylus_avellana_newGene_55917;g30174;g780;g29112;g25472;g31002;Corylus_avellana_newGene_53217;Corylus_avellana_newGene_15378;g22552;g12631;Corylus_avellana_newGene_64342;g26992;g18820;g19184;g4578;g17927;g26188;g32168;g34264;Corylus_avellana_newGene_58151;Corylus_avellana_n…
ghr-miR156c	g22347;g11404;g23978;Corylus_avellana_newGene_2534;g12518;g5588;g26214;g9991;g29473;g10451;g6216;g389;g33877;g27789;g17827;g4518;g11518;Corylus_avellana_newGene_14955;g4051;g22071;g26735;g12965;Corylus_avellana_newGene_14281;g8204;g621;g19468;Corylus_avellana_newGene_18451;g12192;g25020;g33337;g3950;g6666;g1573;g8292;g5381;Corylus_avellana_newGene_45536;g9911;g8046;g22676;g12202;g4316;g3106;g5086…
ghr-miR2950	g9740;g10241;g30709;g4495;g26930;Corylus_avellana_newGene_14919;g24625;g1344;g11137;g9105;Corylus_avellana_newGene_64367;g27760;Corylus_avellana_newGene_15998;g23229;g26626;g16296;g1341;Corylus_avellana_newGene_35461;g12163;g9367;g29330;Corylus_avellana_newGene_31208;g1623;g26931;g26731;g32631;g13861;g17729;g12155;Corylus_avellana_newGene_33222
ghr-miR482a	g21065;g3072;g28966;g18486;g8639;g29341;g16926;g24389;g25001;g1136;g25759;g12038;g19636;g9006;g11905;g28819;g31081;g35471;g19949;g17311;Corylus_avellana_newGene_65961;g14247;g20058;g30674;g32830;g20252;g7362;Corylus_avellana_newGene_9709;g29065;Corylus_avellana_newGene_17128;g26923;g28818;g31003;Corylus_avellana_newGene_20992;g16623;g22416;g15327;g35540;g16774;g26793;g1610;g19735;g10625;g7365;g13…
ghr-miR482b	g29157;g25455;g31114;g21623;g28003;g33231;g7365;g31985;g11669;g31489;g17355;g26923;g29065;g1530;g17343;g28818;g22416;g18039;g9371;g26423;g31785;g29148;g12773;Corylus_avellana_newGene_44311;g28819;Corylus_avellana_newGene_51076;g9137;Corylus_avellana_newGene_29835;g11649;g8639;g19295;Corylus_avellana_newGene_16334;g28508;g5953;g29671;g16020;g31723;g14500;g20862;g31057;g27512;g7362;g11670;g16623;g3…
ghr-miR7496a	Corylus_avellana_newGene_27521;g2035;g7291;Corylus_avellana_newGene_32260
ghr-miR7504b	Corylus_avellana_newGene_12538;g35132;g31815;g29096;g34397;g32691;g12659;g30077;Corylus_avellana_newGene_29743
ghr-miR7509	g30258;g3576;g14566;g6880;Corylus_avellana_newGene_10084;g5768;g9591;g920;g3978;g12697
gma-miR10196	g1689;g314;g14801;g22312;Corylus_avellana_newGene_26935;g3448;g2141;g15014;g7748;g25331;g27568;g1237;g8608;g15096;g5191;g3555;g11090;g10652;g107;Corylus_avellana_newGene_52864;g15905;g14928;g31424
gma-miR10408	g29094;g8850;g19698;g27830
gma-miR10445	g6404;g24847;g24379;g25362
gma-miR1510a-3p	Corylus_avellana_newGene_19164;g22915;g22925;g14500;g19794;g26578;g24369;g23229;g7868;g25251;g27870;Corylus_avellana_newGene_15206;g28562;g10372;g15351;g26096;g31489;g13212;g19129;g25388;g30029;g20885;g26448;g16645;g26936;g16063;g25042;g2237;g15250;g28782;g18242;g18241;Corylus_avellana_newGene_41021;Corylus_avellana_newGene_14066;g34390;g17651;g31185;g27911;Corylus_avellana_newGene_9271;Corylus_a…
gma-miR1510b-3p	g14500;g22915;g12647;g29261;g25251;g24369;g19735;Corylus_avellana_newGene_64963;g32060;g7387;g29048;Corylus_avellana_newGene_21442;Corylus_avellana_newGene_15206;g10372;g28562;g11486;g3297;Corylus_avellana_newGene_59557;g23514;g14499;g26448;g25388;g31486;g1309;g28816;g2237;g16319;g16063;g13240;g10950;g28705;Corylus_avellana_newGene_8134;g12008;g24389;Corylus_avellana_newGene_66116;Corylus_avellan…
gma-miR1511	g14507;Corylus_avellana_newGene_9113;g16641;g20315;g22089;g29590;g22395;g27439;g12839;g31365;g9866;Corylus_avellana_newGene_37042;g17664;Corylus_avellana_newGene_60134;g408;Corylus_avellana_newGene_43765;g23847;g19966;g30399;g3488;g2910;g34785;g16715;Corylus_avellana_newGene_5377;g15712;g25301;g12245;g544;g24725;g12124;Corylus_avellana_newGene_21559;Corylus_avellana_newGene_63383;Corylus_avellana…
gma-miR1515a	g6309;g15255;Corylus_avellana_newGene_58109;Corylus_avellana_newGene_30204;Corylus_avellana_newGene_64640;g21212;g15101;g7441;Corylus_avellana_newGene_42244;g12688;g9102;g22183;g7559;g24421
gma-miR156e	g5832;g7804;g33877;g10118;g4518;g24518;g389;g7881;g13446;g6216;g21772;g29473;g33091;Corylus_avellana_newGene_23599;g12518;Corylus_avellana_newGene_54589;Corylus_avellana_newGene_51020;Corylus_avellana_newGene_11304;g19583;g3350;Corylus_avellana_newGene_40067;g5107;g1451;g13393;g7883;g14149;g26978;Corylus_avellana_newGene_52975;Corylus_avellana_newGene_64516;g19168;Corylus_avellana_newGene_9426;g7…
gma-miR156f	g4051;g10618;g13304;Corylus_avellana_newGene_7828;g3950;g15524;g3400;g1015;g18612;g5403;g14149;Corylus_avellana_newGene_64516;g8046;g26978;Corylus_avellana_newGene_52975;g1451;g1169;g24024;Corylus_avellana_newGene_40067;g8778;g30693;g7068;g22902;Corylus_avellana_newGene_28883;Corylus_avellana_newGene_14437;Corylus_avellana_newGene_54589;g12518;g32829;Corylus_avellana_newGene_15849;Corylus_avellan…
gma-miR156k	g13446;Corylus_avellana_newGene_60449;g10662;g24802;g28962;Corylus_avellana_newGene_52546;Corylus_avellana_newGene_40067;Corylus_avellana_newGene_31693;g22919;g15148;g29077;g11340;g16317;Corylus_avellana_newGene_35273;Corylus_avellana_newGene_14437;g1494;Corylus_avellana_newGene_54589;g32829;Corylus_avellana_newGene_9239;Corylus_avellana_newGene_3695;g1015;g18688;g4221;g14149;g20885;Corylus_avell…
gma-miR156q	g22919;g29077;Corylus_avellana_newGene_14437;Corylus_avellana_newGene_54589;g12518;g5280;g32829;Corylus_avellana_newGene_11304;g12299;Corylus_avellana_newGene_60932;g29473;g17419;g389;g2686;g14116;g32582;g12031;g6216;g23338;g16881;g4518;Corylus_avellana_newGene_60449;Corylus_avellana_newGene_9945;Corylus_avellana_newGene_18265;Corylus_avellana_newGene_6319;g33877;g31249;g24802;Corylus_avellana_ne…
gma-miR156r	g6216;Corylus_avellana_newGene_49955;g389;g4518;g24518;g33877;g27714;g11744;Corylus_avellana_newGene_8864;g11897;g1975;Corylus_avellana_newGene_22057;g34851;g5832;g13294;g3350;Corylus_avellana_newGene_13755;g22669;Corylus_avellana_newGene_51020;Corylus_avellana_newGene_11304;Corylus_avellana_newGene_54589;g2827;g12518;g29473;g21772;g13236;g26769;Corylus_avellana_newGene_9426;Corylus_avellana_newG…
gma-miR156z	Corylus_avellana_newGene_47672;g12914;g17055;g26045;g24309;g31592;Corylus_avellana_newGene_20406;g18318;g24824;Corylus_avellana_newGene_28889;g19233;g30233;g28272;g8341;Corylus_avellana_newGene_31951;g19213;g279;g21671;Corylus_avellana_newGene_65220;g32242;g11986;g23555;g34307;g28670;g18615;g4170;Corylus_avellana_newGene_47830;Corylus_avellana_newGene_46626;g20901;g11831;g14916;g29749;Corylus_ave…
gma-miR159a-5p	g24290;g6915;g10190;g14534;g302;g18343;Corylus_avellana_newGene_61129;g14661;g7237;g20207;g16336;g15017;g35119;Corylus_avellana_newGene_41150;Corylus_avellana_newGene_66084;g9332;g3131;g4456;g2906;g9421;g16690;g9073;Corylus_avellana_newGene_21254;g13064;g23676;Corylus_avellana_newGene_51816;g18899;g10;g9674;Corylus_avellana_newGene_49777;g30857;Corylus_avellana_newGene_56111;g3341;g5817;g1120;g11…
gma-miR159c	Corylus_avellana_newGene_14887;g13937;g34828;g6740;g5880;Corylus_avellana_newGene_45856;g13490;g18615;g9418;g27711;g34307;g6625;g16068;g7729;g10155;g8341;g358;g20765;g5913;g6073;g26045;g17055;Corylus_avellana_newGene_60956;g12423;g34557;g22071;g31592
gma-miR159e-5p	g4215;g20207;g28858;g26822;g15953;g2649;g18343;g13799;g1129;g6915;g968;Corylus_avellana_newGene_21254;g13064;g16446;g16690;g26068;g9421;g3500;g1317;g9903;Corylus_avellana_newGene_41150;Corylus_avellana_newGene_66084;g9332;g2294;g7074;g6241;g7740;g25277;g15017;g33425;g11367;g29762;g1120;g9669;g35556;g2215;Corylus_avellana_newGene_56111;Corylus_avellana_newGene_49457;Corylus_avellana_newGene_53898;…
gma-miR160a-3p	Corylus_avellana_newGene_19233;g35361;Corylus_avellana_newGene_40257;g31319;g13659;Corylus_avellana_newGene_17622;Corylus_avellana_newGene_19576;g21101;g21991;Corylus_avellana_newGene_43080;g31837
gma-miR160b	g14283;g4051;g22902;g29610;g3841;g24673;g31695;g20616;g15740;g4376;g3613;g34835;g16863;g16548;Corylus_avellana_newGene_6596;g13551;g26699;Corylus_avellana_newGene_32040;g30376;g9336;g26944;g29035;g937;g466;g7240;g3802;g29051;g26332;g19323;g11946
gma-miR164b	Corylus_avellana_newGene_54275;Corylus_avellana_newGene_53381;g29399;g17376;g2046;g11888;g4150;g13749;g85;g31657;Corylus_avellana_newGene_63331;g2229;g20036;g15139;g24378;Corylus_avellana_newGene_24413;Corylus_avellana_newGene_18643;g21737;g22415;g5396;g17716;g7491;g5826;g24070;g27473;g24866;Corylus_avellana_newGene_36075;g15495;g5836;g1520;g34013;g3919;g766;g23507;g10118;Corylus_avellana_newGene…
gma-miR166h-3p	Corylus_avellana_newGene_28748;g31911;g14606;g10586;g27505;g5368;g20927;g19278;g12764;g10792;g8956;g8969;g24777;g21906;g6694;g2441;g25696
gma-miR166i-5p	g16717;g10346;g35074;g12127;g18812;g27047;g2956;Corylus_avellana_newGene_36240;g16821;g18143;g27431;g13083;g12026;g28050;g29673;g31797;g18353;g10600;g25395;g29945;g17202;g5163;g23660;Corylus_avellana_newGene_54653;g34108;g33113;Corylus_avellana_newGene_42466;g33583;g10038;g6605;Corylus_avellana_newGene_18370;g19665;g15793
gma-miR166j-3p	g5368;g2441;g31368;g11962;g10792;g12764;g3260;g33583;g31911;g15362;g32173;g10586
gma-miR166m	g33583;g29988;g2441;g19720;g29025;g25696;g26029;g12764;g5935;g10792;g6897;Corylus_avellana_newGene_65102;g10448;g5368;g21975;g10586;g12329;g22267;g8779;g31911;g14070;Corylus_avellana_newGene_48047;g6319
gma-miR166u	g35257;Corylus_avellana_newGene_28748;g31911;g12275;g11848;g10586;g4112;g8969;g12764;g24777;g11926;g26150;g8608;g21906;g10725;Corylus_avellana_newGene_39227;g19131;g14606;g27505;g33486;g5368;g19278;g20927;g8956;g10792;g20060;g27492;g18073;g27077;g17807;g5808;g19759;g2441;g6694;g15706;g25199;g25696;g17007
gma-miR167k	g4857;g11802;g16267;Corylus_avellana_newGene_41000;g15089;Corylus_avellana_newGene_39600;Corylus_avellana_newGene_546;g15359;g28230;g14051;g9561
gma-miR168b	g28193;g33996;g1882;g886;g574;g27092;g5291;g34505;g4721;g13275;g8150;g30010;g1732;g34233;g1092;g9045;g1867;g31120;g5070;Corylus_avellana_newGene_32214;g28;g18060;g10236;g875;g24861;g18662;g28870;g18222;g10674;Corylus_avellana_newGene_23882;Corylus_avellana_newGene_39845;Corylus_avellana_newGene_9825;g13495;g31590;g3724;g9139;g25545;g7930;g17041;g26874;Corylus_avellana_newGene_42368;g9805;g14413;g…
gma-miR169e	g3444;g11104;g34669;g9060;g11566;Corylus_avellana_newGene_30040;g35212;g29802;g30664;g22327;g24628;g1334;g33190;g30711;g836;g18922;g24783;g8970;g3863;g28948;g3970;Corylus_avellana_newGene_5745;g20880;g1887;g20240;g22347;g2883;Corylus_avellana_newGene_31540;g31920;g8038;g1845;g832;Corylus_avellana_newGene_7559;Corylus_avellana_newGene_38488;Corylus_avellana_newGene_48729;Corylus_avellana_newGene_1…
gma-miR169s-3p	Corylus_avellana_newGene_31540;g2679;g12360;Corylus_avellana_newGene_62886;g9496;g4710;g18536;g25052;g31537;Corylus_avellana_newGene_46348;g5466;g8743;g8438;g14974;g5028;Corylus_avellana_newGene_48227
gma-miR171a	Corylus_avellana_newGene_30445;Corylus_avellana_newGene_58274;g4407;g20593;g15508;g1254;g33933;Corylus_avellana_newGene_37095;g16612;g35028;g22553;g29519;g28013;g8852
gma-miR171b-5p	g9983
gma-miR171m	g11444;g29519;Corylus_avellana_newGene_44114;g29794;g26735;g18690;g15385;g12099;g324;g15508;g9370;g15112
gma-miR171o-5p	Corylus_avellana_newGene_65363;g9449;g26294;g25943;g32955;g24309;Corylus_avellana_newGene_27760;g12712;g22093;g31084;Corylus_avellana_newGene_30981;g32212
gma-miR172d	g15260;g15056;g24709;g24612;g9584;Corylus_avellana_newGene_33083;g14187;g18037;g6323;g4294
gma-miR172k	g17523;g24612;Corylus_avellana_newGene_35021;g3139;g12049;g4070;g35077;g13303;g14487;Corylus_avellana_newGene_33083;g13273;g3961;g20282;g10591;g34777;g16110;Corylus_avellana_newGene_11961;g585;g2251;g24912;g4294;Corylus_avellana_newGene_10203;Corylus_avellana_newGene_13819;g15260;g27945;g1500;Corylus_avellana_newGene_29273;g30601;g8044;g21760;g24709;Corylus_avellana_newGene_10243;g28092;g21605;Co…
gma-miR2111a	g26382;g23660;Corylus_avellana_newGene_60684;g14181;g13801;Corylus_avellana_newGene_47749;g31419;g13930;g2360;g17765;g34584;g5836;g29639;g30930;g20912;g6968
gma-miR319c	g13930;g9418;g6625;g16091;g5815;g29346;g6178;g6763;g8694;g8197;Corylus_avellana_newGene_42698;g8646;g1394;g35888;Corylus_avellana_newGene_18756;g11950;g14419;g17684;g11586;g14105;g22071;g16793;g13265;g11035;g25691;g6630;g9555;g27721;Corylus_avellana_newGene_61444;g3549;g2429;g16146;g3503;Corylus_avellana_newGene_38308;g4975;g30502;g9838;g25567;g21691;Corylus_avellana_newGene_709;g11978;g18946;Cor…
gma-miR319d	g6763;g8646;g9443;Corylus_avellana_newGene_16494;g14747;g17684;Corylus_avellana_newGene_34292
gma-miR319g	g3503;g9327;Corylus_avellana_newGene_61444;g9555;g5815;g29346;g9418;g6630;g18946;g8646;g11586;g22071;g11950;g14419;g17055;g17684;g22609;Corylus_avellana_newGene_18756;g16572;g25691
gma-miR319i	g9443;g8646;g29355;g6763;g17684;Corylus_avellana_newGene_16494
gma-miR319n	g34626;g9555;g7773;Corylus_avellana_newGene_18756;g6625;Corylus_avellana_newGene_19395;g27721;g7157;Corylus_avellana_newGene_8172;g8758;g10150;g16106;Corylus_avellana_newGene_42698;g23052
gma-miR319p	g17344;g13041;g27721;g30502;g4975;g14366;g10068;Corylus_avellana_newGene_3241;g17055;g8205;g5636;g4343;Corylus_avellana_newGene_65220;g15786;g16572;Corylus_avellana_newGene_14066;g6625;g13930;g9418;g5815;g29346;g4787;g28025;g8374;g6763;Corylus_avellana_newGene_15863;Corylus_avellana_newGene_42698;g8197;g26094;Corylus_avellana_newGene_18756;g11497;g22071;g16013;g11586;g16793;g6450;g3535
gma-miR319q	g25691;g22814;g16572;g11035;g27690;g24233;g22071;g11586;g29654;g28250;g14419;g17684;g17055;g11950;Corylus_avellana_newGene_18756;g22609;g8646;g18946;g25567;g12377;g9838;g21836;g9327;g3503;Corylus_avellana_newGene_61444;g3549;g5815;Corylus_avellana_newGene_16494;g29346;g6630;g9418
gma-miR390a-3p	g2199;Corylus_avellana_newGene_13059;g33185;g18130;g8934;g26377;g2360;g6192;g26858;g3347;g2108;g1628;g3346;Corylus_avellana_newGene_53479;g10536;g26490;Corylus_avellana_newGene_27976;g7123;g8106;g26450;g30787;Corylus_avellana_newGene_36199;Corylus_avellana_newGene_597;Corylus_avellana_newGene_722;g18436;g27902;g17015;g6840;g2972
gma-miR390b-5p	g4484;Corylus_avellana_newGene_29690;g32882;g18483;g10206;g30323;g22230;g34916;g7731;g25138;g16234;g30887;g3881;g30820;g17666;g586;g7907;g32592;g22619;g20638;g13053;g16382;g22506;g21630;g19370;g28784;g13393;g15923;g23469;g6192;g24598;Corylus_avellana_newGene_50113;g13384;g28905;g18130;g30112;g13115;g6065;g6656;Corylus_avellana_newGene_50186;g14536;g10347;g358;Corylus_avellana_newGene_15334;g19341…
gma-miR390e	g316;g358;g26950;g23101;g29629;g13115;Corylus_avellana_newGene_42725;g30112;g20255;Corylus_avellana_newGene_50186;Corylus_avellana_newGene_33394;Corylus_avellana_newGene_59942;g11296;g13162;g4817;g638;g15561;g35747;g6684;g14496;g5710;g15923;g23469;g12632;g30198;g28784;g30245;Corylus_avellana_newGene_50113;g18130;g18974;g6192;g9636;g1752;g586;Corylus_avellana_newGene_25786;g3655;g20638;g13053;g163…
gma-miR391-5p	g23690;g23099;Corylus_avellana_newGene_48510;g4034;g15906
gma-miR393h	g4456;g708;g17651;g17334;g15763;g32173;g7854;Corylus_avellana_newGene_55151;g14452;g6085;g19955;Corylus_avellana_newGene_59203;g35576;Corylus_avellana_newGene_65206
gma-miR394a-3p	g20677;g2475;g146;g14399;g4387;g11834;g530;g26369;g14310;g940;g8006;g14529;g32907;g20658;g2543;g15790;g8083;g14747;g12864;g2998;g15911;g33728;g30782;Corylus_avellana_newGene_37725;Corylus_avellana_newGene_28481;g16181;Corylus_avellana_newGene_38606;g5709;g21496;g14338;g24795;g31938;g14730;Corylus_avellana_newGene_49431;g21493;g32014;g14579;Corylus_avellana_newGene_5443;g1838;g8577;g29999;g24921;g…
gma-miR395d	Corylus_avellana_newGene_31690;g24672;g6366;g14194;g12126;g17398;g31254;g34995;g3221;g8975;g29900;g13099;g13779;Corylus_avellana_newGene_27594;Corylus_avellana_newGene_32644;Corylus_avellana_newGene_22571;g8504;g32385;Corylus_avellana_newGene_26743;g16877;g11749;g12389;Corylus_avellana_newGene_32663;g2718;g10440;g15852;g32242;g7958;g25982;g17772;g33304;Corylus_avellana_newGene_35114;g5560;g12878;…
gma-miR396a-3p	g14720;g25469;g16100;Corylus_avellana_newGene_2518;g9094;g5053;g33055;Corylus_avellana_newGene_66121;g1339;Corylus_avellana_newGene_59367;g13177;g24490;g18790;g18966;g18011;g5845;Corylus_avellana_newGene_25970;g17426;g26139;g15528;g30653;g32103;g18274;g11831;g11291;Corylus_avellana_newGene_5421;g29713;g4017;g883;g19588;g9444;Corylus_avellana_newGene_56625;g25312;g741;Corylus_avellana_newGene_2035…
gma-miR396b-3p	g11324;g8054;Corylus_avellana_newGene_39548;Corylus_avellana_newGene_66121;g21634;g32727;g2355;g27546;g15442;g16385;g14878;Corylus_avellana_newGene_2693;g23704;g20355;g1026;g20116;Corylus_avellana_newGene_35826;g1179;g35364;Corylus_avellana_newGene_64282;g3535;Corylus_avellana_newGene_27785;g9534;g26454;g16871;g28945;g3311;g14348;g16828;Corylus_avellana_newGene_21787;Corylus_avellana_newGene_1267…
gma-miR396e	g15257;Corylus_avellana_newGene_50152;g130;g11632;g16392;g14101;g23256;g3590;g8516;g9649;g14335;g22622;g7335;g23138;g19517;g17922;g3827;g24420;g4742;g7737;g23965;g11209;g7596;g3794;g9133;g33041;g22309;g13556;g13053;g1607;g2301;g13479;Corylus_avellana_newGene_40290;g361;g26693;g4825;g17778;Corylus_avellana_newGene_3192;g24515;g6377;g15826;g10945;g24145;g23676;g21893;g18842;g28363;g5214;g15406;g103…
gma-miR396f	g22617;g30977;g14098
gma-miR396g	g14321;g14964;g13115;Corylus_avellana_newGene_44106;g5104;g22949;g7660;g9391;g7508;g19734;g2171;g19548;g15520;g28570;g1453;g4703;Corylus_avellana_newGene_65897;g15176;g2855;g17236;g31838;g17848;g11539;Corylus_avellana_newGene_51314;Corylus_avellana_newGene_3024;g27803;g24822;g18855;g25641;Corylus_avellana_newGene_63343;g20210;g15;g31908;g17325;g24789;g21889;Corylus_avellana_newGene_49929;g21351;C…
gma-miR396h	g431;g12519;Corylus_avellana_newGene_14553;g6478;g22939;g21851;Corylus_avellana_newGene_43575;g23426;g16290;g31309;g24145;Corylus_avellana_newGene_31386;g32500;g4825;g3187;g10813;g24515;Corylus_avellana_newGene_65645;g23772;g18114;g5788;g10975;g20027;g17922;g21949;g6027;g7596;g9649;g28047;g8516;g17104;g22622;g7335;g12505;g16862;g20068;g2341;g10634;g16392;g14946;g29744;g34283;g20939;g22800;g13414;…
gma-miR396j	Corylus_avellana_newGene_42125;Corylus_avellana_newGene_5029;g25667;Corylus_avellana_newGene_40290;g35530;g4592;g2187;Corylus_avellana_newGene_33578;Corylus_avellana_newGene_33925;g35065;Corylus_avellana_newGene_16173;g6343;g31831;g12224;g25955;g21016;Corylus_avellana_newGene_64927;Corylus_avellana_newGene_31313;g60;g3983;g4080;Corylus_avellana_newGene_42776;g34155;Corylus_avellana_newGene_37633;…
gma-miR403a	g9605;g22375;g29734;Corylus_avellana_newGene_48811;Corylus_avellana_newGene_61584;g19069;Corylus_avellana_newGene_56363;g20715;Corylus_avellana_newGene_32178;g20716;g23638;Corylus_avellana_newGene_2858;g26254;Corylus_avellana_newGene_42976;g18183;Corylus_avellana_newGene_22344;g8162;g15690;g10703
gma-miR408d	Corylus_avellana_newGene_25606;g19860;Corylus_avellana_newGene_55296;g19926;g22398;g14566;g24874;g25893;g29473;g15253;g35297;g3276;g21745;g3334;g14360;g25218;Corylus_avellana_newGene_52888;g12238;g34226;g20018;g33558;g15432;g1969;g31058;g9957;Corylus_avellana_newGene_50621;g5314;g26236;g21921;g12511;g9092;g24839;g7791;Corylus_avellana_newGene_29155;g16204;g24418;g8767;g21819;g20271;Corylus_avella…
gma-miR4372b	g33193;Corylus_avellana_newGene_23111;g18130;g9989;Corylus_avellana_newGene_39224;Corylus_avellana_newGene_2565;Corylus_avellana_newGene_33562;g30040;Corylus_avellana_newGene_11781;g22580;Corylus_avellana_newGene_31659;g17583
gma-miR4387c	g13718
gma-miR4414a-5p	g21127;g26273;Corylus_avellana_newGene_23863;g23151;g3980;g1357;g12631;g30172;g17292;g2896;g2832;g15388;Corylus_avellana_newGene_29537;g15342;g3815;g10396;g4287;g24127;Corylus_avellana_newGene_25556;g27833;g8327;g14419;g29860
gma-miR4414b	g8327;g27833;g14419;g2896;g17292;g10396;g5291;g8820;g3980;g15045;g21127;g11818
gma-miR482c-5p	g3841;Corylus_avellana_newGene_48682;g14526;g270;g29785;g320;g24189;g32472;g21851
gma-miR5368	g2893;g18725;g13028;g18960;g19552;g34890;Corylus_avellana_newGene_60763;g14519;Corylus_avellana_newGene_46926;Corylus_avellana_newGene_65390;g4388;g8960;g29402;g607;Corylus_avellana_newGene_5017;Corylus_avellana_newGene_34682;g8405;g28693;g1354;g11921;g22060;Corylus_avellana_newGene_13059;g5609;Corylus_avellana_newGene_16327;g8573;g3362;g4557;g8408;g27546;g8202;Corylus_avellana_newGene_10704;g356…
gma-miR5372	g15339;g20784;g17600;Corylus_avellana_newGene_30480;g6185;g30306;g14612;g35776;g28834;Corylus_avellana_newGene_36369;Corylus_avellana_newGene_38590;Corylus_avellana_newGene_17035;Corylus_avellana_newGene_53983;Corylus_avellana_newGene_2304;Corylus_avellana_newGene_58136;g3066;g2837;Corylus_avellana_newGene_42836;g30336;g13715;Corylus_avellana_newGene_15158;g31573;Corylus_avellana_newGene_49929;g1…
gma-miR5770b	g12964;g8634;g12990;g2395;g20354;g6099;Corylus_avellana_newGene_65368;g17896;g34653;Corylus_avellana_newGene_45921;Corylus_avellana_newGene_47540;g17679;g31304;g9494;g25160;g3649
gma-miR5777	g5041;g34874;g10080;g30278;Corylus_avellana_newGene_53281;g2811;g26578;Corylus_avellana_newGene_13002;g19986;Corylus_avellana_newGene_40751;g13100;Corylus_avellana_newGene_45969;g31204;Corylus_avellana_newGene_38098;g11284
gma-miR6300	g13637;g25454;g778;g17303;Corylus_avellana_newGene_47281;Corylus_avellana_newGene_34362;g20836;g25876;g12711;g5332;g33674;Corylus_avellana_newGene_45736;Corylus_avellana_newGene_58062;g16478;Corylus_avellana_newGene_64824;g17602;g11899;g4305;Corylus_avellana_newGene_38937;g11066;g3;g9905;g12941;g14634;g11323;Corylus_avellana_newGene_41573;Corylus_avellana_newGene_14373;g1140;g5955;g26412;g13768;g…
gma-miR9726	g10975;g11254;g19002;Corylus_avellana_newGene_33989;g13628;g35172;g4589;g25529;g11011;g10690;g637;g3342;g19617;g32176;g32681;g25144;Corylus_avellana_newGene_25906;g35713;Corylus_avellana_newGene_17017;g31419;g11374;g6999;g12527;g5246;g16299;Corylus_avellana_newGene_19468;g25087;g17952;g16293;g13186;g23405;g27574;g25530;Corylus_avellana_newGene_38055;Corylus_avellana_newGene_17128
gma-miR9729	g3070;g5295;g15147
gma-miR9735	g28693;Corylus_avellana_newGene_34396
gra-miR166c	g13106;g23980;g13221;g33022;Corylus_avellana_newGene_47158;g27792;g21859;g11635;Corylus_avellana_newGene_34073;g33744;g23588;g4337;g10365;Corylus_avellana_newGene_17913;Corylus_avellana_newGene_24821;g3736;g4335
gra-miR166d	g34438;g32606;Corylus_avellana_newGene_11579;Corylus_avellana_newGene_52042;g18424;g3025;g12827;g9021;Corylus_avellana_newGene_15354;Corylus_avellana_newGene_41551;g18418;g26303;g18604;g31446;g15874;g21353;g5289;Corylus_avellana_newGene_40720;g4029;g15304;Corylus_avellana_newGene_9396;g9973;Corylus_avellana_newGene_55135;g29093;g6406;g3802;Corylus_avellana_newGene_20059;g19881;g27063;g17327;Coryl…
gra-miR167a	Corylus_avellana_newGene_36687;g11306;g20372;g34828;g3402;g33468;g10126;Corylus_avellana_newGene_30384;g15388;g1447;g28677;Corylus_avellana_newGene_60558;g26736;g21914;Corylus_avellana_newGene_49239;g25246;Corylus_avellana_newGene_29743;g2807;g7793;g4893;g17892;Corylus_avellana_newGene_2534;g153;g597;g11822;Corylus_avellana_newGene_15704;g1605;g30346;g10727;g18838;g14159;g22448;g4314;g5708;Corylu…
gra-miR167c	g35468;Corylus_avellana_newGene_60558;g979;g8661;Corylus_avellana_newGene_39600;g294;g16265;g16212;g12698;g9684
gra-miR482	g31985;g23203;g4712;Corylus_avellana_newGene_19139;g5237;g22925;g19037;g19294;g12855;g30029;g19497;g30196;g23557;g34176;g26096;g31489;g11669;g15351;g9748;g29854;g17651;g14984;g26954;g6798;Corylus_avellana_newGene_65971;g32562;g5184;g19775;g15250;Corylus_avellana_newGene_51076;g13990;Corylus_avellana_newGene_33150;g15177;g28508;g20739;Corylus_avellana_newGene_3219;g22921;g19295;g29497;g19422;g1693…
gra-miR482c	g15513;g26465;g24162;g18271;g30782;g8150;g10880;g7879;g586;g6318;g22319;g5560;Corylus_avellana_newGene_31915;g6317;g2099;g10616;g28492;g24982;g27990;g82;Corylus_avellana_newGene_57577;g4840;g4155;g19288;g10308;g26549;g21746;g17473;g10139;g14276;g21672;g25260;g23052;g14724;g17578;g23515;g3066;g5309;g32890;g3354;g19749;g31644;g20977;g17118;g21422;g31014;g7945;g23711;g1245;g25596;g9797;g9101;g17387;…
gra-miR7486f	g23873;Corylus_avellana_newGene_32644
gra-miR7502e	g14119;Corylus_avellana_newGene_47132;g25497;g6474;g27370;Corylus_avellana_newGene_4661;g14403;g20059;g3486;Corylus_avellana_newGene_42035;g33295;g25417;g27809;g4476;Corylus_avellana_newGene_8573;g11946;g9085;g28834;g6062;g13897;Corylus_avellana_newGene_60080;Corylus_avellana_newGene_42687;Corylus_avellana_newGene_18282;g17874;Corylus_avellana_newGene_19395;Corylus_avellana_newGene_21977;Corylus_…
gra-miR8657a	Corylus_avellana_newGene_21343;g6187
gra-miR8660	g22355;Corylus_avellana_newGene_28174;g5370;Corylus_avellana_newGene_32654;Corylus_avellana_newGene_53479;g5640;Corylus_avellana_newGene_52237;Corylus_avellana_newGene_31243;Corylus_avellana_newGene_53910;Corylus_avellana_newGene_47032;Corylus_avellana_newGene_40070;g11984
gra-miR8674a	g2270;g6001;g18597
gra-miR8675a	Corylus_avellana_newGene_61951;g10057;g30160
gra-miR8681	Corylus_avellana_newGene_14643;g7681;g27554;g11931;Corylus_avellana_newGene_17660;g21528;g2885;g11367;Corylus_avellana_newGene_20720;g22161;g30560;g21831;Corylus_avellana_newGene_29742
gra-miR8710a	g17190;g7385;g7902;Corylus_avellana_newGene_52071;g9602;g27647;g23476;g8701;g25117;g13148;g4155;g30624;g24678;g27207;Corylus_avellana_newGene_54250;g20205;g13666;Corylus_avellana_newGene_20326;g3519;g13004;Corylus_avellana_newGene_5067;g11118;Corylus_avellana_newGene_21631;g34129;g19900;g29260;g5163;g8527;g19304;Corylus_avellana_newGene_19360;Corylus_avellana_newGene_52141;g6986;g22358;g25612;g28…
gra-miR8716	g13698
gra-miR8746	Corylus_avellana_newGene_14232;Corylus_avellana_newGene_61534;Corylus_avellana_newGene_2930;Corylus_avellana_newGene_65409;g4971;g21666;g3038;g7869;g4797;g30782;g23300;Corylus_avellana_newGene_5118;g838;Corylus_avellana_newGene_48328;g20796;g26422;g21821;g25540;g1747;g2132;Corylus_avellana_newGene_12322;g14562;g18034;g19735;Corylus_avellana_newGene_49237;g8977;g32574;g9905;g17822;g22524;g32907;g3…
gra-miR8775	g1130;g7966;g32824;Corylus_avellana_newGene_2346;g6861;g21202;Corylus_avellana_newGene_61394;g16547;Corylus_avellana_newGene_43156;g34665;Corylus_avellana_newGene_63570;g23315;Corylus_avellana_newGene_49615;g915;Corylus_avellana_newGene_41131;g22086;g25803;g27649;g6599;g82;g3061;g30457;Corylus_avellana_newGene_14193;g8977;g81;g3535;g23409;Corylus_avellana_newGene_40074;Corylus_avellana_newGene_42…
gra-miR8786a	g10792;g7350;g28800;g23619;Corylus_avellana_newGene_66542
han-miR160a	g26699;g16863;g34835;g3841;g34495;g34767;g1046;Corylus_avellana_newGene_50091;g14283;g3802;g33501;g937;g30739;g31956;g26944;g687
han-miR3630-3p	g7490;g26369;g11047;g11038;g6329;g22136;g8634;g967;Corylus_avellana_newGene_8522;g13041;g3609;g11670;g14682;g1497;g2492;g17698;Corylus_avellana_newGene_45950;g20039;g653;g9212;g26517
han-miR3630-5p	g8789;Corylus_avellana_newGene_42476;Corylus_avellana_newGene_35464;g32960;g14777;g7358;g30765;g450;g23559;g34270;g22722
har-miR156c	Corylus_avellana_newGene_19162;Corylus_avellana_newGene_42498;Corylus_avellana_newGene_28794;g25126;g12080;Corylus_avellana_newGene_61187;g28591;g13304;g1534;Corylus_avellana_newGene_52072;g35571;Corylus_avellana_newGene_24282;Corylus_avellana_newGene_21925;Corylus_avellana_newGene_14499;g7146;g16643;g15409;g16917;g36020;g25874;g8783;g1291;g21924;g20680;Corylus_avellana_newGene_29107;g18864;Coryl…
hbr-miR156	g12931;g1778;g7716;g8241;Corylus_avellana_newGene_64516;g11758;g8572;g28897;g4344;g6279;g9820;g16602;g21102;g15792;g16861;g389;g6113;Corylus_avellana_newGene_66246;g26546;g9144;Corylus_avellana_newGene_497;g2936;Corylus_avellana_newGene_13009;Corylus_avellana_newGene_110;g5832;g13294;g21878;g33578;g21662;g7412;g8481;g16508;Corylus_avellana_newGene_48406;Corylus_avellana_newGene_7297;g7869;g29473;…
hbr-miR2118	Corylus_avellana_newGene_13892;g14537;Corylus_avellana_newGene_58817;Corylus_avellana_newGene_52449;g3685;g305;g23653;g1690;Corylus_avellana_newGene_16340;g13541;g34679;Corylus_avellana_newGene_39141;g32980;g34755;Corylus_avellana_newGene_12814;g1262;g28465;Corylus_avellana_newGene_38034;g1386;g3541;Corylus_avellana_newGene_51481;Corylus_avellana_newGene_63016;g4059;Corylus_avellana_newGene_5255;…
hbr-miR408a	g29091;Corylus_avellana_newGene_65921;Corylus_avellana_newGene_59710;Corylus_avellana_newGene_44432;g1047;g6029;Corylus_avellana_newGene_3780;g5024;g30788
hbr-miR476	g18595;g1522;g15228;Corylus_avellana_newGene_48993;g15475;Corylus_avellana_newGene_47612;g4065;Corylus_avellana_newGene_24541;g12890;g30956;g31374;g30361;g1482;g30353;g12565;g8785;Corylus_avellana_newGene_35037;g11063;g3297;g8077;g8756;g27545;g7495;Corylus_avellana_newGene_21394;g12488;Corylus_avellana_newGene_42353;g18741;g26789;g18266;g1973;Corylus_avellana_newGene_36147;g28142;g30091;g2786;g24…
hbr-miR482a	Corylus_avellana_newGene_22379;Corylus_avellana_newGene_9770;g11757;g3317;g25560;g23653;g14430;Corylus_avellana_newGene_27173;Corylus_avellana_newGene_42676
hbr-miR482b	g17417;g18571;Corylus_avellana_newGene_55930;Corylus_avellana_newGene_46495;g29427;g33774;Corylus_avellana_newGene_37161;Corylus_avellana_newGene_10192;g31774;g22051;Corylus_avellana_newGene_42687;Corylus_avellana_newGene_24556;Corylus_avellana_newGene_8580;g31676;Corylus_avellana_newGene_65959;g13080
hbr-miR6482	g576;g24484;Corylus_avellana_newGene_60606;g10981;g13629;g30244
hbr-miR6484	g3290;g28779;g4606;g1157;g31637;Corylus_avellana_newGene_39418;g1520;g15479;g26342;g14853;g29900;g17652;g15017
hbr-miR6485	Corylus_avellana_newGene_54042;g90;Corylus_avellana_newGene_52028;g32976;g21640;g7793;g10387;g15522;g8949;g16053;Corylus_avellana_newGene_43178;Corylus_avellana_newGene_30640;g19796;Corylus_avellana_newGene_43175;g25880;Corylus_avellana_newGene_51810;Corylus_avellana_newGene_1679;g5644;g21938;g20657;Corylus_avellana_newGene_5025;g5281;g20310;g14535;g33025;g25597;g17177;g20915;Corylus_avellana_new…
hbr-miR9386	g3203;g32245;g28461;g33078;g20166;g24119;Corylus_avellana_newGene_46633;g34943;Corylus_avellana_newGene_25541;g6251;g337;g21137;g11822;Corylus_avellana_newGene_19926;Corylus_avellana_newGene_57203;Corylus_avellana_newGene_11723;g15461;g6851;g3579;Corylus_avellana_newGene_15263;g29885;g14475
hci-miR156a	Corylus_avellana_newGene_47933;Corylus_avellana_newGene_52975;g1451;g20120;Corylus_avellana_newGene_21925;g23017;Corylus_avellana_newGene_45138;g24520;Corylus_avellana_newGene_36405;g21243;Corylus_avellana_newGene_42498;g21079;g25126;g10428;g13304;g34723;Corylus_avellana_newGene_46397;g24802;g13312;Corylus_avellana_newGene_2811;g13446;g13846;Corylus_avellana_newGene_49774;g32230;Corylus_avellana_…
hci-miR164a	Corylus_avellana_newGene_63331;g5105;g85;g141;g13749;g3400;g2046;g21737;Corylus_avellana_newGene_24413;Corylus_avellana_newGene_12643;g1049;g7491;g27473;g24378;g12050;Corylus_avellana_newGene_5606;g33036;g21878;g11537;g1520;g34013;g10409;g15495;Corylus_avellana_newGene_36075;g23507;g23433;g3919;Corylus_avellana_newGene_38599;g18248;g8086;g4399;g23505;Corylus_avellana_newGene_39227;g166;g7856;g224…
htu-miR171a	g11929;g603;g10301;g25039;g7680;Corylus_avellana_newGene_12450;g31933;g11668;g28617;g5938;g15508;g23120;g28987;Corylus_avellana_newGene_30445;g4531;g4205;g1324;g24287;g13889;g29149;g29519;g31175;g1686;g30218;g22553;g22563
hvu-miR6190	g28038;g4264;g23001;g1429;g11605;g5457;g12122;Corylus_avellana_newGene_59913;g16501;g3882;g7308;g6429;g19417;g32044;Corylus_avellana_newGene_46044;g30542;g33365;g22062;g4180;g1532;g24829;Corylus_avellana_newGene_36648;g10392;Corylus_avellana_newGene_18503;g31696;g6392;g3514;Corylus_avellana_newGene_23186;g25839;Corylus_avellana_newGene_19151;g10333;g8765;Corylus_avellana_newGene_61951;g33360;g553…
hvu-miR6191	g10626;g4734;Corylus_avellana_newGene_29558;g27795;g33440;g35199;Corylus_avellana_newGene_18033;Corylus_avellana_newGene_21309;g2243;Corylus_avellana_newGene_14749;Corylus_avellana_newGene_2918;Corylus_avellana_newGene_15851;g13779;Corylus_avellana_newGene_58417;g5630;g34397;Corylus_avellana_newGene_66044;Corylus_avellana_newGene_45621;g9526;Corylus_avellana_newGene_8850;g8578;Corylus_avellana_ne…
lja-miR11077a-5p	g13316;g21223;g17195;Corylus_avellana_newGene_31702;g34857;Corylus_avellana_newGene_55701;g8082;Corylus_avellana_newGene_41277;Corylus_avellana_newGene_37633;g13352;g13828;g18941;g30014;g6347;g34128;g15236;g3840;Corylus_avellana_newGene_25921;g8983;g16198;g28303;g3855;Corylus_avellana_newGene_58907;Corylus_avellana_newGene_1955;g2216;g8739;g5499;g15761;g675;Corylus_avellana_newGene_8818;g12832;g2…
lja-miR11144-3p	g24606;g12386;Corylus_avellana_newGene_17493;g16392;Corylus_avellana_newGene_24488;g31273;Corylus_avellana_newGene_52968;g1543;g1326
lja-miR11157-3p	g15342;g5939
lja-miR11167-5p	g9303;g12346
lja-miR1511-3p	Corylus_avellana_newGene_60134
lja-miR164-5p	g1444;g19382;g164;g21565;g24691;g22122;g33683;Corylus_avellana_newGene_8490;g7725;Corylus_avellana_newGene_23668;g26818;g17861;g7721;Corylus_avellana_newGene_16821;g166;g29822;g35277;g3465;Corylus_avellana_newGene_10516;g4185;g28762;Corylus_avellana_newGene_31680;g3919;g14147;Corylus_avellana_newGene_10231;g31696;g25837;g616;g14792;g129;g2161;g16493
lja-miR166-3p	g12764;Corylus_avellana_newGene_48047
lja-miR168-3p	g5539;g4416;g15088;g7409;g7327;g7969;g16022;Corylus_avellana_newGene_52527
lja-miR168-5p	g18060;g25545;g9805;Corylus_avellana_newGene_39845;g34233
lja-miR408	Corylus_avellana_newGene_42155;g4194;Corylus_avellana_newGene_59523;g2639;Corylus_avellana_newGene_19296;g3120;g14629;g435;g7217;g25645;Corylus_avellana_newGene_58052;g4281;g4868;g6067;g9135;g32544;g25675;g10364;g9667;g3936;g22062;g16272;g7061;g15959;Corylus_avellana_newGene_47091;g5982;g13471;g7914;g1828;g21072;g15652;g7211;g21007;g10589;g14550;g15949;g22113;g35200;g28774;g26609;Corylus_avellana…
lus-miR159b	Corylus_avellana_newGene_37231;g32242;g5913;Corylus_avellana_newGene_22926;g6310;g9965;g23129;g15152;g17055;Corylus_avellana_newGene_44112;g9525;g6776;Corylus_avellana_newGene_31512;Corylus_avellana_newGene_3981;Corylus_avellana_newGene_47965;g29345;Corylus_avellana_newGene_31447;g9967;g26152;g13362;g20919;g29597;g29819;g11497;Corylus_avellana_newGene_18756;g22071;g9715;g8996;g32423;g15958;g8694;…
lus-miR172j	g28539;Corylus_avellana_newGene_42612;g7467;g24812;g10002;g89;g15044;Corylus_avellana_newGene_33083;g407;Corylus_avellana_newGene_20104;Corylus_avellana_newGene_12527;Corylus_avellana_newGene_20548;g7148;g9580;g34618;g20276;g35583;g16290;g6423;g27232;g22580;g20985;g6931;g6642;g24102;g17481;g16729;g11087;g30598;g19365;g10051;Corylus_avellana_newGene_1436;g10504;g31626;g17538;g30178;g1311;g9845;g33…
lus-miR398f	g4840;g18385;g23483;g18470;g32919;g6995;g8055;g7091;g14956;g13274;g13373;g32847;g21448;g33774;g16965;g16539
mdm-miR1511	g14507;g28265;g1847;g9757;g16641;g15052;g25432;g19966;Corylus_avellana_newGene_23751;g5838;g15305;g13677;g27103;g30850;g25723;g31171;g20913;g33218;g34349;g33333;g12770;Corylus_avellana_newGene_19852;g21805;g32014;g13903;Corylus_avellana_newGene_13955;Corylus_avellana_newGene_11036;g31545;g29852;Corylus_avellana_newGene_20920;g19059;g1434
mdm-miR156ad	Corylus_avellana_newGene_23616;Corylus_avellana_newGene_44239;g1291;g32487;g5855;g21859;g16946;Corylus_avellana_newGene_52975;g1451;Corylus_avellana_newGene_49238;g19492;Corylus_avellana_newGene_40892;g13304;Corylus_avellana_newGene_32952;Corylus_avellana_newGene_24282;g20120;Corylus_avellana_newGene_58274;g30997;g3266;g13026;g6313;g13446;Corylus_avellana_newGene_1211;Corylus_avellana_newGene_463…
mdm-miR159a	g28543;g9525;g5844;g28928;g17342;g2429;g15991;g12099;Corylus_avellana_newGene_31951;g6310;g9965;g32242;g2253;g17055;g29220;g9482;g8694;g8788;g13930;g6625;g6845;g23203;g13782;g20919;g29597;g7633;g26627;g22440;Corylus_avellana_newGene_18756;g13750;g11950;g10449;g32423;g34557;g4160;Corylus_avellana_newGene_709;Corylus_avellana_newGene_13799;g18866;g9555;g14364;Corylus_avellana_newGene_31447;g9027;g3…
mdm-miR164a	Corylus_avellana_newGene_61097;g17716;g21080;g27473;g19152;g60;g24866;g4979;g116;g24378;g15597;g20036;g13749;g9175;Corylus_avellana_newGene_63331;g31657;g25706;g21878;g129;g11888;g955;g3919;Corylus_avellana_newGene_36075;g15495;g9061;g29399;g34013
mdm-miR167h	g28230;Corylus_avellana_newGene_50752;g28284;Corylus_avellana_newGene_39600;g11006;Corylus_avellana_newGene_29685;Corylus_avellana_newGene_1144;Corylus_avellana_newGene_60558;g3036;g24647;g26139;Corylus_avellana_newGene_45033;g3204;g11802;g30026;g15089;Corylus_avellana_newGene_41000
mdm-miR169c	Corylus_avellana_newGene_56363;g28432;g1330;Corylus_avellana_newGene_31540;g31077;g14019;g3504;g24628;g22327;g11065;Corylus_avellana_newGene_56080;g28948;Corylus_avellana_newGene_63819;g3970;g13449;g31112;g1334;g33190;g25381;g28581;g2883;g13642;g14512
mdm-miR171f-5p	g32212;Corylus_avellana_newGene_1679;g781;g18395;g10810;Corylus_avellana_newGene_30638;Corylus_avellana_newGene_64528;g26760;g11359
mdm-miR171i	g31361;g11505;g20645;g5002;g28676;g23336;Corylus_avellana_newGene_6648;g13895;g17386;Corylus_avellana_newGene_752;g33933;g22222;g18495;g8258;g11948;g23280;g7328;Corylus_avellana_newGene_30981;g7311;g436;g10393
mdm-miR171o	g25024;g10378;Corylus_avellana_newGene_63570;g8242;g20438;Corylus_avellana_newGene_1841;Corylus_avellana_newGene_43643;Corylus_avellana_newGene_42676;g9066;g20778;g32955;Corylus_avellana_newGene_15466;g31352;g31084;Corylus_avellana_newGene_60032;g22093;g22072;g9945;g17316;g5833;g15165;g26294;g10519;g26708;Corylus_avellana_newGene_19744;g16362
mdm-miR319b-5p	g16437;g17522;g21152;g1067;g5679;g31887;g14894;g522;g2159;g23139;g12298;g26969;g6921;g22909;g1007;g270;g31396;g15097;g19113;g17419;Corylus_avellana_newGene_61444;g10891;g6875;g19401;g28947;Corylus_avellana_newGene_40221;g1307;g6294;g12869;g24660;Corylus_avellana_newGene_50383;g15875;Corylus_avellana_newGene_2462;g34073;g13625;g22456;g23057;g21403;g18094;g16083;Corylus_avellana_newGene_58188;g5882…
mdm-miR319c-3p	g17626;g15616;g13230;g16936;g24091;Corylus_avellana_newGene_58486;g20658;g8589;g2165;g9296;g27043;g7204;g23586;g20813;Corylus_avellana_newGene_12152;Corylus_avellana_newGene_54013;g9762;Corylus_avellana_newGene_16363;g2656;g8055;g17981;g4150;g7153;g19254;g12391;g6755;Corylus_avellana_newGene_30074;g16066;g9451;g837;g12671;g6907;g33347;g23437
mdm-miR319d	g18727;Corylus_avellana_newGene_53754;g4976;g12564;g9637;g12800;Corylus_avellana_newGene_22812;g15467;Corylus_avellana_newGene_58273
mdm-miR3627a	g5478;Corylus_avellana_newGene_14831;Corylus_avellana_newGene_23697;g32285;g2834;g23985;Corylus_avellana_newGene_58521;g5519;g14918;g28462;g26005;g9955;g23482;g6999;Corylus_avellana_newGene_46215;g32398;g13615;Corylus_avellana_newGene_4873;g8340;g29370;g18804;g30091;g35624;g23346;g2872;Corylus_avellana_newGene_63215;g27526;Corylus_avellana_newGene_20894;g31565
mdm-miR391	Corylus_avellana_newGene_10623;g23099;g4034;g11670;g16353;g13985;Corylus_avellana_newGene_23916;g15906;g22443;g159;Corylus_avellana_newGene_41760
mdm-miR395d-5p	Corylus_avellana_newGene_22709;g9939;g17585;g7335;g20475;g30869;g7587;g28537;g8295;g24555;g908;Corylus_avellana_newGene_47585;g5108;g31545;g4953;g14044;g22785;g9080;g27330;g24678;g32829;g17073;g20593;g594;g21095;g7324;g19119;g2723;g2050;Corylus_avellana_newGene_33000;g7284;g3842;Corylus_avellana_newGene_13644;g35704;Corylus_avellana_newGene_32034;g5382;Corylus_avellana_newGene_47897;g12092;g31713…
mdm-miR395l	Corylus_avellana_newGene_31690;g30655;g24672;g2718;g25982;Corylus_avellana_newGene_62603;g9421;g12173;g21949;g12878;g6151;g23751;g1911;g5036;Corylus_avellana_newGene_32644;g16877;g1690;g12389
mdm-miR396a	Corylus_avellana_newGene_33866;Corylus_avellana_newGene_12881;g4759;g10971;Corylus_avellana_newGene_50152;g23256;g5552;g9847;Corylus_avellana_newGene_33009;g11744;g2983;g2832;g19676;g9649;g26540;g22622;g4955;g27982;g16333;g17286;g10975;g22711;g25938;g13898;Corylus_avellana_newGene_25574;g3827;g24019;g21949;g382;g12302;g28522;g23922;g14393;g17778;g30652;g23764;g10554;g9155;g15805;g25789;g18925;g52…
mdm-miR482a-3p	g840;g9113;g27823;Corylus_avellana_newGene_33606;g29885;Corylus_avellana_newGene_14232;g170;g31235;Corylus_avellana_newGene_54952;Corylus_avellana_newGene_19139;g20613;g7270;g12793;g30473;g841;g9765
mdm-miR482a-5p	g554;g25777;Corylus_avellana_newGene_37576;g21183;Corylus_avellana_newGene_19249;g18722;g2428;g4585;g16835
mdm-miR482b	g7532;g4129;g13132;g21065;g23794;g2135;g5352;g13666;g18242;Corylus_avellana_newGene_26557;g30674;g24350;g31081;g5171;g12913;g31418;g15832;g12855;Corylus_avellana_newGene_58022;Corylus_avellana_newGene_35828;g34176;g26923;g9754;Corylus_avellana_newGene_6476;Corylus_avellana_newGene_52477;g7365;g13685;g13747;g26793;g1149;Corylus_avellana_newGene_19139;g28966;g21887;Corylus_avellana_newGene_6492;g31…
mdm-miR482c	Corylus_avellana_newGene_65961;g10965;g14247;g30782;g20058;g31257;g17311;g15574;g10139;g33490;g29341;g2135;Corylus_avellana_newGene_57577;g31284;g18486;g28966;g5352;g19735;g30473;g14711;g13685;g29793;g841;Corylus_avellana_newGene_58732;g27527;g13905;g24110;g29671;g31671;Corylus_avellana_newGene_54952;Corylus_avellana_newGene_24960;g24921;Corylus_avellana_newGene_19139;g32776;g15175;g15327;g32151;…
mdm-miR535b	g26978;g8199;g8383;g11139;g3708;g15288;g1451;g1377;g25312;Corylus_avellana_newGene_60823;Corylus_avellana_newGene_51355;g16985;g3950;g5751;g16871;g28945;g5256;g23925;g26930;g18217;g3305;g25366;g14305;g13304;g4847;Corylus_avellana_newGene_30209;Corylus_avellana_newGene_33005;g15491;Corylus_avellana_newGene_39387;g4753;g16678;g6216;g16282;g389;g4518;Corylus_avellana_newGene_14781;g33877;g32056;g146…
mdm-miR535d	g11572;g13686;g28339;g13304;g32056;g15538;g3950;Corylus_avellana_newGene_61254;g13096;g27258;g14018;g7567;g6216;Corylus_avellana_newGene_63910;Corylus_avellana_newGene_59269;g17638;g10247;g23862;Corylus_avellana_newGene_43223;Corylus_avellana_newGene_59268;g8770
mdm-miR7120a-3p	g31625;Corylus_avellana_newGene_30570;Corylus_avellana_newGene_35796;Corylus_avellana_newGene_17300;g35027;g12202;g27997;Corylus_avellana_newGene_59972;g3232;Corylus_avellana_newGene_29480;g16648
mdm-miR7121d	g27883;g9443;g20468;g5395;g30300;g6589;g14770;Corylus_avellana_newGene_41618;g21839;g26113;g11979;g2565;g821;g30362;g26215;g5148;g10011;g31223;g1446;g31158;g27342;g12189;g23916;g13460;g14173;g3862;g32741;g19857;g15764
mdm-miR858	g27754;g26915;g15267;Corylus_avellana_newGene_60614;g5913;g19670;g31059;g9462;g18235;g33596;g27582;g17403;g6061;g3412;Corylus_avellana_newGene_49437;g8247;Corylus_avellana_newGene_59791;g30351;g8169;g8684;Corylus_avellana_newGene_14117;g15828;Corylus_avellana_newGene_60942;g26996;Corylus_avellana_newGene_60943;g23480;g16833;g24448;g17002;g13125;g29995;g18565;g2594;g21589;g29337;g4719;g32155;g3354…
mes-miR159a-5p	g9183;g10765;g11576;g27012;g16585;g16652;g2201;g3672;g21095;g7766;g23105;g14513;g9462
mes-miR159c	g34307;g28670;g5880;g6740;g12468;g34828;g9733;g2812;g31592;Corylus_avellana_newGene_30880;Corylus_avellana_newGene_44112;g17055;g25334;g7737;g7729;g9418;g6446;Corylus_avellana_newGene_17665;Corylus_avellana_newGene_45856;g23764;g31861;g28093;g13402;g13937;Corylus_avellana_newGene_42560;g767;g12423;g34557;g22390;g6073;g20765;g13265;g358
mes-miR160g	g22902;g31695;g937;g14283;g9336;g34835;g3613;g16863;g26699
mes-miR160h	g3613;g16863;g26699;g26332;g4376;g29610;g22902;g31695;g3841;g937;g14283;g9336
mes-miR166i	g25696;g2441;g29988;g19915;g33583;g15752;g12251;g28644;g15726;Corylus_avellana_newGene_65102;g10792;g34267;g12764;g27683;g8360;g795;g10586
mes-miR171d	g29283;g30447;Corylus_avellana_newGene_62886;g31123;g29519;g33933;Corylus_avellana_newGene_752;g22553;g31564;Corylus_avellana_newGene_11835;g15508;g4407;g20593;g9720
mes-miR171l	Corylus_avellana_newGene_752;g33933;g17386;Corylus_avellana_newGene_41150;g14974;g23336;g2954;g22891;g14200;Corylus_avellana_newGene_56774;g5002;g25160;g10393;g436;g11948;g23280;g8258;g18495;g13242;Corylus_avellana_newGene_61962;g8098
mes-miR2118	g2995;Corylus_avellana_newGene_45394;g14499;g6623;g737;g10039;Corylus_avellana_newGene_46821;Corylus_avellana_newGene_44112;g33839;g6865;g10523;g1073
mes-miR319f	g9851;g25691;g3535;g31311;g14359;Corylus_avellana_newGene_14062;g14419;g17684;g11950;Corylus_avellana_newGene_18756;g22071;g34557;g11586;g14105;g26225;g26936;g8197;g16159;g8646;Corylus_avellana_newGene_45856;Corylus_avellana_newGene_7113;g29346;g17866;g5815;g34846;g9418;g13930;g6625;g6763;g28025;g7729;g7966;g23054;g15786;g5913;g17055;g23568;g12544;g1781;g2253;g27293;Corylus_avellana_newGene_35306…
mes-miR482	g26448;g2406;g9239;g22416;g7267;Corylus_avellana_newGene_32375;g7362;Corylus_avellana_newGene_9709;Corylus_avellana_newGene_59089;g20252;g12810;g28818;g31003;g3217;g32619;g34032;g26923;g6724;g1774;g5206;g7365;g33231;g841;g23420;g26793;g18625;g1610;g30977;g35820;g24389;g31284;Corylus_avellana_newGene_3219;g6372;g20868;g8639;g32239;g17235;g8146;g11649;g27974;g13240;g13323;g2945;g33319;g16063;Corylu…
mes-miR482c	g11211;Corylus_avellana_newGene_10762;g29631;g31379;g29885;g2061;g10139;Corylus_avellana_newGene_19831;g25517;g10479;g840;Corylus_avellana_newGene_47319;Corylus_avellana_newGene_7582;g12209;g28414;g10527;g12793;Corylus_avellana_newGene_35174;g4712;g30700;Corylus_avellana_newGene_65961;g24546;g10880;g27310;g21422;Corylus_avellana_newGene_54461;g31644;g31235;g4971;g18550
mes-miR482e	g31489;g31057;g2265;g6845;g1964;g12905;g27635;g7786;g30346;g26793;g19902;g15688;g31081;g11649;g33231;g13685;g23203
mes-miR530b	g30474;g20384;g22232;g27741;g15394;Corylus_avellana_newGene_3143;g8204;g24632;g33104;Corylus_avellana_newGene_28873;g5304;g2749;g3490;Corylus_avellana_newGene_27183;g16496;g6997;g1571;g5693;g11522;g4104;g9476;g12415;g17059;Corylus_avellana_newGene_20569;Corylus_avellana_newGene_5590;g980;g18577;g17778;g8710;g19115
mes-miR535a	Corylus_avellana_newGene_58480;g2141;g6216;g1184;g29385;g19322;g15711;g26222;Corylus_avellana_newGene_30209;Corylus_avellana_newGene_58957;g3081;Corylus_avellana_newGene_4180;g23900;g13304;g479;g91;g16341;g3950;g32056;Corylus_avellana_newGene_55293;g12007;Corylus_avellana_newGene_60823;Corylus_avellana_newGene_62603;g13096;Corylus_avellana_newGene_62729;g13064
mes-miR535b	g15063;Corylus_avellana_newGene_31659;g4753;g26274;g21126;g6541;Corylus_avellana_newGene_30209;g15491;g4518;g33877;g6216;g17391;g389;g24878;g13096;g26433;g32056;g14633;g2491;Corylus_avellana_newGene_516;g11660;g12518;g25514;g6662;Corylus_avellana_newGene_4180;g1451;g22997;g19533;g17213;g19322;g11332;g8020;g6518;Corylus_avellana_newGene_55293;g3950;Corylus_avellana_newGene_353;g4003;g13304;g4847;g…
mes-miR535c	g29096;g4518;g33877;g389;g6216;g1426;g1451;g35739;g15976;g26222;g10418;g11672;Corylus_avellana_newGene_4180;g18875;g13686;Corylus_avellana_newGene_28889;g13096;g3950;g12518;Corylus_avellana_newGene_60823
mes-miR535d	Corylus_avellana_newGene_4180;g15124;g18875;g13686;g13304;g15730;g12518;g15538;g10086;g3950;g32056;Corylus_avellana_newGene_55293;g13096;Corylus_avellana_newGene_27169;g25337;g17789;g389;g7567;g6216;g11500;g20817;g11672;g611;g8770
mtr-miR1510a-5p	g30346;g16319;g3464;g32353;g28816;g26145;g16320;g1862;g23453;Corylus_avellana_newGene_8118;Corylus_avellana_newGene_66116;Corylus_avellana_newGene_1729;g24389;g28966;Corylus_avellana_newGene_9271;g24365;g12008;g29758;g24369;g20862;Corylus_avellana_newGene_40569;g29793;g31723;g29261;g22915;g24649;g15688;Corylus_avellana_newGene_64808;g9325;g26448;g4007;g14499;g3297;g27950;Corylus_avellana_newGene_…
mtr-miR156c-3p	g17385;g14471;g13957;Corylus_avellana_newGene_22344;g684;g24039;Corylus_avellana_newGene_46954;g16118
mtr-miR156g-5p	Corylus_avellana_newGene_11304;Corylus_avellana_newGene_51020;g21986;g12399;g12518;g11505;g29473;g5107;g2936;g6216;g389;g7881;g33877;g10118;g4518;Corylus_avellana_newGene_24282;g15756;g3950;g1573;g1762;g25635;g13304;g13519;g33469;g11852;Corylus_avellana_newGene_64516;g14149;g12379;g7883;g6858;g11758;g1451;g13393;g12931;g33307;Corylus_avellana_newGene_34292;g26769
mtr-miR156i-3p	Corylus_avellana_newGene_20437;g1503;g22907;g12605;g1004;g7613;Corylus_avellana_newGene_55026;g15772;g90;g2482;Corylus_avellana_newGene_2501;g25454;g29767;Corylus_avellana_newGene_13398;g27631;g4345;g4283
mtr-miR156j	g13924;g15720;g10266;g22919;g26135;g34999;Corylus_avellana_newGene_14437;g32985;g31775;Corylus_avellana_newGene_54589;g24709;Corylus_avellana_newGene_23096;g8982;g29742;g4862;g5300;g31072;g11638;g25659;g24802;Corylus_avellana_newGene_2811;Corylus_avellana_newGene_52546;g18274;g34877;g12870;g7142;g13304;g21241;Corylus_avellana_newGene_46954;Corylus_avellana_newGene_17861;g1015;g16156;Corylus_avell…
mtr-miR166b	g2441;g12801;g5368;g20927;g10792;g13971;g12764;g6897;Corylus_avellana_newGene_54435;g19131;g6714;g33583;g31911;g10586
mtr-miR166d	g447;g2441;g8360;g18362;g12764;g10586;g10792
mtr-miR171a	g29288;Corylus_avellana_newGene_4624;g17526;g15508;g35675;g17369;Corylus_avellana_newGene_58814;g30340;g29519;g18635;g22553;g8353
mtr-miR171c	g11929;g15508;g4205;g4531;g22553;g29519
mtr-miR171e-5p	g26785;Corylus_avellana_newGene_29431;g6354;g7758;Corylus_avellana_newGene_19424;g25009;Corylus_avellana_newGene_42065;Corylus_avellana_newGene_7041;Corylus_avellana_newGene_49008
mtr-miR172a	g17311;Corylus_avellana_newGene_34139;Corylus_avellana_newGene_43447;Corylus_avellana_newGene_66671;g31967;g5672;Corylus_avellana_newGene_53267;g8902;g24709;g1273;g30424;g3416;g1645;g8503;g25117;g8639;g16531;g1609;g15260;g9577;g5671;g22610;g17012;g21848;g3710;g21724;Corylus_avellana_newGene_127;g4294;g21944;Corylus_avellana_newGene_53678;g7365;Corylus_avellana_newGene_46427;g13561;g14487;g13314;C…
mtr-miR172d-5p	Corylus_avellana_newGene_55759;Corylus_avellana_newGene_38185;Corylus_avellana_newGene_44348;Corylus_avellana_newGene_33083
mtr-miR2111l	g21200;g22710;g10351;g15688;g4230;g13679;g28816;g31827;g33853;Corylus_avellana_newGene_28689;Corylus_avellana_newGene_35829;g14385;g560;Corylus_avellana_newGene_15081;g8654;Corylus_avellana_newGene_39218;g22694;g25435;g28584;Corylus_avellana_newGene_12005;g23823;g14364;Corylus_avellana_newGene_54434;g8122;g18315;Corylus_avellana_newGene_47749;g9630;g25553
mtr-miR2598	g27499;Corylus_avellana_newGene_35063;g8302;g20576;Corylus_avellana_newGene_51026;g17007;Corylus_avellana_newGene_10704;g15428;g32085;g20686;g17080;g18627;g8114;Corylus_avellana_newGene_5054;g25680;g7120;g5351;g15358;g14417
mtr-miR2661	Corylus_avellana_newGene_58412;g20005;g5344;g17637;g14549;g32554;g14510;Corylus_avellana_newGene_32378;g18515;g30376;g7493;g2999;Corylus_avellana_newGene_41616;g20306;g11841;Corylus_avellana_newGene_54257;g21803;g3698;g7570;g23544;g9369;Corylus_avellana_newGene_29006;Corylus_avellana_newGene_27609;Corylus_avellana_newGene_558;Corylus_avellana_newGene_40239;g16749;Corylus_avellana_newGene_51880;g6…
mtr-miR2673a	g18882;g12519;g2865;g6404;g8398;g19121;g18761;g24234;g13923;g7029;g10083;Corylus_avellana_newGene_63842;g3683;g25785;g5163;g4581;g10593;g31207;g14135;g7705;g10897;g5711;g30681;g33414;g10163;g23348;g18015;g20105;g15696;g26666;g28357;g7207;g5979;Corylus_avellana_newGene_35706;g27433;g19677;g10386;g34037;g32180;Corylus_avellana_newGene_61883;g3356;g4315;g5804;g23636;g4700;g2517;g11723;g21150;g26345;…
mtr-miR319a-3p	g9851;g16106;g32423;g22071;g34557;g11586;g14105;Corylus_avellana_newGene_18756;g17684;g11950;g8646;Corylus_avellana_newGene_11730;g8197;g6763;Corylus_avellana_newGene_19395;g9418;g13930;g6625;g5815;g29346;g23054;g3035;g15786;g5913;g16572;g574;g27293;g2253;g17055;g11978;Corylus_avellana_newGene_709;g28622;Corylus_avellana_newGene_3241;g25567;g2429;Corylus_avellana_newGene_61444;g30502;Corylus_avel…
mtr-miR393b-3p	g8195;g797;g24730;Corylus_avellana_newGene_6099;g23572;Corylus_avellana_newGene_59203;g19285;g25410;g24881;g26899;g2050;g7883;g1553;Corylus_avellana_newGene_30570;g564;g254;Corylus_avellana_newGene_19237;g24019;g24134;g25650;Corylus_avellana_newGene_14678;g22891;g24678;g24589;g25189;Corylus_avellana_newGene_59760
mtr-miR395a	g28233;g35443;g10763;g16403;g6366;g8968;g24672;Corylus_avellana_newGene_31690;g4017;g11400;g16877;Corylus_avellana_newGene_26743;g12389;g9913;g6555;Corylus_avellana_newGene_32644;g14846;g17428;g11356;g12990;g2718;g12173;g21949;g12878;Corylus_avellana_newGene_4438;g25982;Corylus_avellana_newGene_45153;g18495;g15836;Corylus_avellana_newGene_34621;g5036;g12681
mtr-miR395g	g19999;g1009;g16877;Corylus_avellana_newGene_883;g12389;g11749;Corylus_avellana_newGene_3790;g9913;g23553;g27606;Corylus_avellana_newGene_32644;Corylus_avellana_newGene_22571;Corylus_avellana_newGene_27594;g3108;Corylus_avellana_newGene_60402;g6366;g11836;g10155;Corylus_avellana_newGene_31690;g24672;g17398;g6866;g29010;g16593;Corylus_avellana_newGene_9373;g18495;g12449;g14391;g15836;Corylus_avell…
mtr-miR395h	g11749;g12389;g32716;g32385;Corylus_avellana_newGene_26743;g16877;g15543;g27034;Corylus_avellana_newGene_14694;Corylus_avellana_newGene_22571;g6555;Corylus_avellana_newGene_63168;g16403;g21243;g10763;g28233;g17398;g34995;g31254;g24672;Corylus_avellana_newGene_31690;g8968;g29010;g35676;Corylus_avellana_newGene_45153;g6866;g32373;g22051;g12681;g19841;g3472;g5036;g5821;g27208;g15836;Corylus_avellana…
mtr-miR395k	g10155;g4027;Corylus_avellana_newGene_59918;Corylus_avellana_newGene_62715;g24672;Corylus_avellana_newGene_1358;g16251;g26158;g12878;g21949;Corylus_avellana_newGene_3923;g35817;g3108;g3383;g20509;g959;g4538;g31755;g25517;Corylus_avellana_newGene_56382;g9913;Corylus_avellana_newGene_27594;g8074;g4269;g32373;Corylus_avellana_newGene_3790;g10566
mtr-miR397-3p	g21684;g8736;Corylus_avellana_newGene_45254;g30644;g27418
mtr-miR4414a-5p	g19381;g9437;g21127;g10396;g3980;g2896;g27411;Corylus_avellana_newGene_34208;g17292;g4398
mtr-miR5208a	g8813;g5055;g2493;g14675;g16987;g32917;Corylus_avellana_newGene_14717;Corylus_avellana_newGene_33402;g22410;g26700;Corylus_avellana_newGene_15572;g31103
mtr-miR5213-5p	g12265;g6333;g20645;g25251;g22915;g35520;g29261;g13991;g22925;g6411;g23822;g18299;g29229;g14500;g14499;g26448;g27439;g16649;g24481;g25388;g30029;g34214;g27680;g35992;g6845;g32777;g13212;Corylus_avellana_newGene_66029;g2239;g4575;g13990;g25042;g27819;g32222;g16063;g25055;g33253;g30710;g19775;g3298;g33766;g2236;g30362;Corylus_avellana_newGene_65678;g2238;g35414;g19554;g20796;Corylus_avellana_newGen…
mtr-miR5234	Corylus_avellana_newGene_57161;g7879;g2790;g16116;g31604;Corylus_avellana_newGene_39284;g2969;g22397;g6798;g2257;g26929;g11766;g21581;g3342;g27170;g21662;g29654;g24217;g1177;Corylus_avellana_newGene_32776;g26169;g9442;g13882;g28063;Corylus_avellana_newGene_2246;g1342;g10427;g14255;g25770;g9590;g2143;Corylus_avellana_newGene_26807;g15899;g18728;g4986;Corylus_avellana_newGene_66427;g7564;g25635;g29…
mtr-miR5248	g33551;Corylus_avellana_newGene_21098;g11845;Corylus_avellana_newGene_34321;g5014;Corylus_avellana_newGene_3149;Corylus_avellana_newGene_55263;g16348;g3762;g31697;g24371;g16570;Corylus_avellana_newGene_61559;Corylus_avellana_newGene_17003;g23474;g26833;g5185;Corylus_avellana_newGene_48265;g8807;Corylus_avellana_newGene_35021;g10568;g24727;g10341;g5601;Corylus_avellana_newGene_33862;g14793;g16052;…
mtr-miR5261	g11345;g15578;g730;Corylus_avellana_newGene_21442;g32381;g33441;Corylus_avellana_newGene_15206;Corylus_avellana_newGene_35450;g29390;g14499;Corylus_avellana_newGene_14627;g24921;g23652;Corylus_avellana_newGene_20549;g3851;Corylus_avellana_newGene_10533;g17175;g14500;g30129;g16914;g3543;g7190;g9323;g4986;g12008;g8206;g30107;g14702;g17730;Corylus_avellana_newGene_45158;g24669;g15961;g31185;g31170;g…
mtr-miR5264	g9421;g21364;Corylus_avellana_newGene_23533;Corylus_avellana_newGene_51760;g27878;g26850;g24540;g4699;g32082;g35196;Corylus_avellana_newGene_31081;g27257;g28347;g33272;Corylus_avellana_newGene_45930;g31169;g12118;g12352;g27229;Corylus_avellana_newGene_60289;g19522;g7428;g2530;g7577;g2055;g22306;Corylus_avellana_newGene_10259;g30432;g21458;g35869;g12070;g12117;g5747;g5984;g13565;g20376;Corylus_ave…
mtr-miR5298a	g31978;g11375;g10962;g8222
mtr-miR7701-5p	g5313;Corylus_avellana_newGene_13082;g27375;Corylus_avellana_newGene_26467;Corylus_avellana_newGene_52968;g24517;Corylus_avellana_newGene_18675;Corylus_avellana_newGene_29587;Corylus_avellana_newGene_43473;g30479;g7921;Corylus_avellana_newGene_5870;Corylus_avellana_newGene_32663;Corylus_avellana_newGene_65453;Corylus_avellana_newGene_66696;Corylus_avellana_newGene_38192;g4412;Corylus_avellana_new…
novel_miR_1	Corylus_avellana_newGene_1436;g26180;g34701;g20943;Corylus_avellana_newGene_55140;g17192;Corylus_avellana_newGene_60326;g16066;g23059;Corylus_avellana_newGene_35558;g15953;Corylus_avellana_newGene_65389;g9464;g24784;g28878;g8427;Corylus_avellana_newGene_62161;g31994;g17848;g1955;g2160;Corylus_avellana_newGene_3024;g31495;Corylus_avellana_newGene_56792;g6386;g16423;g17193;g1640;Corylus_avellana_ne…
novel_miR_10	Corylus_avellana_newGene_54349;g1971;Corylus_avellana_newGene_3367;Corylus_avellana_newGene_44040;g31434;Corylus_avellana_newGene_51899;Corylus_avellana_newGene_27497;Corylus_avellana_newGene_50091;Corylus_avellana_newGene_66044;Corylus_avellana_newGene_40455;Corylus_avellana_newGene_32915;Corylus_avellana_newGene_55701;Corylus_avellana_newGene_46492;g28563;g29790;Corylus_avellana_newGene_3904;Co…
novel_miR_101	Corylus_avellana_newGene_66145;g23594;Corylus_avellana_newGene_19709;g16099;g20497;g6291;Corylus_avellana_newGene_35829;g6959;g18917;g16147;g19563;g22066;g285;g8339;g33842;Corylus_avellana_newGene_63082;g28737;g16986;g22294;g26031;Corylus_avellana_newGene_4204;g35276;g10231;g32038;g23738;g22895;g32725;g25616;g27940;g2458;g773;g7498;Corylus_avellana_newGene_35306;g8807;g20849;g25109;g12905;g27896;…
novel_miR_104	Corylus_avellana_newGene_56342;g19728;g11142;g28192;Corylus_avellana_newGene_36647;Corylus_avellana_newGene_39451;g27788;g11569;Corylus_avellana_newGene_31049;g18530;g34361;Corylus_avellana_newGene_20618;g23856
novel_miR_109	Corylus_avellana_newGene_34642;g1689;Corylus_avellana_newGene_22087;g8787;Corylus_avellana_newGene_19649;Corylus_avellana_newGene_10462;Corylus_avellana_newGene_55867;g26151;g15050;g30884;g27131;g31409;g30551;g3743;g29211;g15743;g5051;g23278;g27564;g4195;g628
novel_miR_11	Corylus_avellana_newGene_20070;Corylus_avellana_newGene_66671;Corylus_avellana_newGene_4392;g14367
novel_miR_110	g21624;g14403;g17271;g11884;Corylus_avellana_newGene_20798;Corylus_avellana_newGene_16696;Corylus_avellana_newGene_50138;Corylus_avellana_newGene_61097;g5272
novel_miR_112	g15580
novel_miR_113	Corylus_avellana_newGene_16826;g19114;g16174;g5703;g24983;g28879;g26509;g17764;g14052;g12112;Corylus_avellana_newGene_39820;g21654;Corylus_avellana_newGene_53387;g19183;Corylus_avellana_newGene_44552
novel_miR_115	Corylus_avellana_newGene_32363;Corylus_avellana_newGene_16403;Corylus_avellana_newGene_65338;g24864;Corylus_avellana_newGene_56084;Corylus_avellana_newGene_1546;Corylus_avellana_newGene_32707;Corylus_avellana_newGene_57158;g3096;Corylus_avellana_newGene_61344;g30284;Corylus_avellana_newGene_55678
novel_miR_116	Corylus_avellana_newGene_46492;Corylus_avellana_newGene_18781;Corylus_avellana_newGene_40455;Corylus_avellana_newGene_32915;g29790;Corylus_avellana_newGene_39548;Corylus_avellana_newGene_59476;Corylus_avellana_newGene_24427;Corylus_avellana_newGene_37423;g10890;Corylus_avellana_newGene_287;g10611;g31434;Corylus_avellana_newGene_44040;Corylus_avellana_newGene_54349;Corylus_avellana_newGene_66246
novel_miR_117	Corylus_avellana_newGene_59397;g6730;Corylus_avellana_newGene_46871;g29796;g26688;g11649;g17128;g18577;g29172;g35198;g13921;Corylus_avellana_newGene_10516;g16282;Corylus_avellana_newGene_43560
novel_miR_119	g9958;g7933;g3498;g15003;g2001;g6078;g20658;Corylus_avellana_newGene_1173;g14667;g19997;g10511;g2475;g6073;Corylus_avellana_newGene_25754;g16782;g26369;g18491;g33097;Corylus_avellana_newGene_46492;g27778;g6051;Corylus_avellana_newGene_11279;g7875;Corylus_avellana_newGene_55293;g3263;g17191;g5709;g11249;g27557;g25035;g7260;g2399;g3377;g32014;g35257;g27318;g34010;g28733;g18384;Corylus_avellana_newG…
novel_miR_12	g30245;Corylus_avellana_newGene_10800;g22490;g35247;Corylus_avellana_newGene_66084;Corylus_avellana_newGene_39231;Corylus_avellana_newGene_2342;Corylus_avellana_newGene_1399;g5576;g9636;g14838;Corylus_avellana_newGene_4341;g7282
novel_miR_120	g12335;g30459;g8208;Corylus_avellana_newGene_43560
novel_miR_123	g29790;Corylus_avellana_newGene_3904;Corylus_avellana_newGene_40455;Corylus_avellana_newGene_55701;Corylus_avellana_newGene_46492;g28563;Corylus_avellana_newGene_66044;Corylus_avellana_newGene_51899;Corylus_avellana_newGene_27497;Corylus_avellana_newGene_3367;g31434;Corylus_avellana_newGene_44040;g1971;g10434;Corylus_avellana_newGene_54349;Corylus_avellana_newGene_53058;g13972;Corylus_avellana_ne…
novel_miR_124	g26660;Corylus_avellana_newGene_23132;Corylus_avellana_newGene_66082;Corylus_avellana_newGene_47197;Corylus_avellana_newGene_52141;Corylus_avellana_newGene_44713;g14246;g7815;Corylus_avellana_newGene_45391;Corylus_avellana_newGene_17831;g14186;g32830;Corylus_avellana_newGene_40017;g15744;g16550
novel_miR_129	g25129;Corylus_avellana_newGene_7321;g14616;g16020;g34081;g12773;g28411;g7997;g33735;g28689;g20586;g35552;g24365;g6372;g27512;g23557;g16645;g10150;g7819;g19797;g21633;g19177
novel_miR_13	g6129;Corylus_avellana_newGene_48265;g15775;g22325
novel_miR_130	Corylus_avellana_newGene_9878;Corylus_avellana_newGene_10416;Corylus_avellana_newGene_25694;Corylus_avellana_newGene_10011;g24565;Corylus_avellana_newGene_65800
novel_miR_131	g20674;Corylus_avellana_newGene_23761;Corylus_avellana_newGene_40392;g15342;g16138;Corylus_avellana_newGene_48265;g8982;g6129
novel_miR_132	g22580;g8079;Corylus_avellana_newGene_53058;Corylus_avellana_newGene_50403;g19947;Corylus_avellana_newGene_52180;Corylus_avellana_newGene_50091;g30433
novel_miR_136	Corylus_avellana_newGene_46895;Corylus_avellana_newGene_50152;Corylus_avellana_newGene_25249;g2052;g13542;g15675;Corylus_avellana_newGene_3025;Corylus_avellana_newGene_38780;g26709;Corylus_avellana_newGene_43855;Corylus_avellana_newGene_32776;Corylus_avellana_newGene_12910;Corylus_avellana_newGene_24736;Corylus_avellana_newGene_4910
novel_miR_138	Corylus_avellana_newGene_39321;Corylus_avellana_newGene_22926;Corylus_avellana_newGene_31659;g16269;Corylus_avellana_newGene_27047;Corylus_avellana_newGene_51126
novel_miR_140	g22011;Corylus_avellana_newGene_64506;Corylus_avellana_newGene_63023
novel_miR_141	Corylus_avellana_newGene_63316;Corylus_avellana_newGene_17401;g28783
novel_miR_142	g25422;g27025;g14660;g10759;g32367;g21125;g32591;g15837;Corylus_avellana_newGene_24714;g9608;g21493;Corylus_avellana_newGene_63467;g21877;g14582;g26701;g25964;Corylus_avellana_newGene_46044;Corylus_avellana_newGene_3904;Corylus_avellana_newGene_9045;g25434;Corylus_avellana_newGene_7755;g1727;g21729;g4787;Corylus_avellana_newGene_43652;Corylus_avellana_newGene_65078;g15804;g5046;g5984;Corylus_avel…
novel_miR_143	Corylus_avellana_newGene_614;Corylus_avellana_newGene_57802;Corylus_avellana_newGene_4162;g16968;Corylus_avellana_newGene_31435;g12871;g33350;g2277;g12159;g17131;Corylus_avellana_newGene_17526;g24280;g11601;g5344;g9970;Corylus_avellana_newGene_32040;Corylus_avellana_newGene_48991;g28582;g23689;g25235;g2476;g32604;g15499;g16822;g14436;g6304;g27866;g17384;g2677;g4825;g30779;g19207;g24398;g951;g1119…
novel_miR_145	Corylus_avellana_newGene_15672;Corylus_avellana_newGene_59858;g27050
novel_miR_146	Corylus_avellana_newGene_54349;Corylus_avellana_newGene_66246;g2084;g10434;g10890;g3529;Corylus_avellana_newGene_59289;Corylus_avellana_newGene_287;g1971;Corylus_avellana_newGene_30692;Corylus_avellana_newGene_62642;Corylus_avellana_newGene_44040;Corylus_avellana_newGene_51899;Corylus_avellana_newGene_27497;Corylus_avellana_newGene_4862;Corylus_avellana_newGene_16563;Corylus_avellana_newGene_3742…
novel_miR_147	Corylus_avellana_newGene_65563;g34189;g28816;g9976;g2860;g8550;g34314;g5002;g16648;Corylus_avellana_newGene_7176;Corylus_avellana_newGene_34443;g27165;g2080;g1758;Corylus_avellana_newGene_12456;g14889;g27034;g8829
novel_miR_148	Corylus_avellana_newGene_36199;Corylus_avellana_newGene_38917;Corylus_avellana_newGene_55354;Corylus_avellana_newGene_23161;Corylus_avellana_newGene_65793;g1045;Corylus_avellana_newGene_61086;g1364;Corylus_avellana_newGene_44921;g29531;Corylus_avellana_newGene_14517;Corylus_avellana_newGene_54902;g14818;g20331;Corylus_avellana_newGene_39171;Corylus_avellana_newGene_32677;Corylus_avellana_newGene_…
novel_miR_149	Corylus_avellana_newGene_3904;g29790;Corylus_avellana_newGene_46492;g28563;Corylus_avellana_newGene_55701;Corylus_avellana_newGene_32915;Corylus_avellana_newGene_40455;Corylus_avellana_newGene_66044;Corylus_avellana_newGene_50091;Corylus_avellana_newGene_27497;Corylus_avellana_newGene_51899;g31434;Corylus_avellana_newGene_44040;Corylus_avellana_newGene_3367;g1971;Corylus_avellana_newGene_54349;Co…
novel_miR_153	g5190;Corylus_avellana_newGene_16102
novel_miR_156	Corylus_avellana_newGene_25935
novel_miR_159	g19294;g19177;g6372;g9350;Corylus_avellana_newGene_21296;g13312
novel_miR_161	Corylus_avellana_newGene_33072;g18438;Corylus_avellana_newGene_32525;Corylus_avellana_newGene_13529;Corylus_avellana_newGene_15208;Corylus_avellana_newGene_46173;Corylus_avellana_newGene_14085;g16891;g8758;g11474;Corylus_avellana_newGene_46900;Corylus_avellana_newGene_17096;Corylus_avellana_newGene_9079;Corylus_avellana_newGene_58428;g28109;g10601;Corylus_avellana_newGene_27708;g36007;Corylus_ave…
novel_miR_162	Corylus_avellana_newGene_45961;Corylus_avellana_newGene_18586;g27089;g33839;g34975;g6746;Corylus_avellana_newGene_54891;g21507;g26100;g9748;g13275;g24288;g24371;g16517;g25531;g13165;g13737;g28782;g12846;g31306;g5061;g28095;g22826;Corylus_avellana_newGene_36690;g29704;g23800;Corylus_avellana_newGene_64432;g16282;g7253;g32869;Corylus_avellana_newGene_36075;g6716;g33520;g11831;g4676;g26426;g19442;g4…
novel_miR_163	g17271;g11884;g14403;Corylus_avellana_newGene_50138;g5272;Corylus_avellana_newGene_61097;Corylus_avellana_newGene_20798;Corylus_avellana_newGene_16696;g21624
novel_miR_164	g2507;g14708;g29658;g23229;g30109;g27750;g31039;g24315;Corylus_avellana_newGene_21936;Corylus_avellana_newGene_54435;g2214;g12390;g26723;g9972;g15817;g24497;g12928;g18205;g3431;g33532;g30741;g33255;g18927;g1738;Corylus_avellana_newGene_51079;g18207;g22271;g22744;g32735;Corylus_avellana_newGene_59023;g27855;g24388;g12925;g32795;g23936;g26499;g12926;g20682;g18789;g28324;g8284;g91;g23628;g25902;g103…
novel_miR_165	Corylus_avellana_newGene_31383;g35038;g3525;Corylus_avellana_newGene_19683;Corylus_avellana_newGene_9079;g3399;g6731;g7383;g18458;g31907;g35208;g25881;Corylus_avellana_newGene_33271;g12244;g23858;g1440;g27248;g17476;g19825;Corylus_avellana_newGene_44547;Corylus_avellana_newGene_26667;Corylus_avellana_newGene_42895;Corylus_avellana_newGene_27459;Corylus_avellana_newGene_56130;g17830;Corylus_avella…
novel_miR_168	Corylus_avellana_newGene_1698;g8205;g16656;g4536;Corylus_avellana_newGene_14437;g10243;g12285;g22508;g29419;Corylus_avellana_newGene_49298;g18195;g5693;g32517;g11958;g13901;Corylus_avellana_newGene_12696;g20363;g8766;Corylus_avellana_newGene_49252;Corylus_avellana_newGene_53982;Corylus_avellana_newGene_54147;g15285;Corylus_avellana_newGene_25932;g7510;g26701;g23629;g16655;g3321;g10057;g14697;Cory…
novel_miR_169	g6510;Corylus_avellana_newGene_30385;Corylus_avellana_newGene_18781;Corylus_avellana_newGene_62219;Corylus_avellana_newGene_49239;Corylus_avellana_newGene_65151;g22601;Corylus_avellana_newGene_1210;g34559;Corylus_avellana_newGene_2462;Corylus_avellana_newGene_43147;Corylus_avellana_newGene_62319;Corylus_avellana_newGene_48047;Corylus_avellana_newGene_44563;Corylus_avellana_newGene_51084;g12927;Co…
novel_miR_17	g17873;g11349;g14495;g32439;g16367;g18779;g26836;Corylus_avellana_newGene_50862;g30998;Corylus_avellana_newGene_62001;g30587
novel_miR_170	Corylus_avellana_newGene_44040;Corylus_avellana_newGene_62642;Corylus_avellana_newGene_30692;g1971;Corylus_avellana_newGene_287;Corylus_avellana_newGene_59289;g3529;g10890;g10434;g2084;Corylus_avellana_newGene_66246;Corylus_avellana_newGene_54349;g29790;Corylus_avellana_newGene_53058;Corylus_avellana_newGene_55701;Corylus_avellana_newGene_27659;Corylus_avellana_newGene_40455;g28563;Corylus_avella…
novel_miR_171	g17271;g11884;g14403;Corylus_avellana_newGene_61097;g5272;Corylus_avellana_newGene_20798;Corylus_avellana_newGene_16696;g21662;Corylus_avellana_newGene_16067;Corylus_avellana_newGene_10307;g20637;Corylus_avellana_newGene_31484
novel_miR_172	Corylus_avellana_newGene_42368;Corylus_avellana_newGene_40369;Corylus_avellana_newGene_3546;g11750;Corylus_avellana_newGene_40346;g31740;Corylus_avellana_newGene_38937;Corylus_avellana_newGene_43484;Corylus_avellana_newGene_54430;g3076;Corylus_avellana_newGene_17329;Corylus_avellana_newGene_33241;Corylus_avellana_newGene_38588;Corylus_avellana_newGene_61983;Corylus_avellana_newGene_45512;Corylus_…
novel_miR_173	Corylus_avellana_newGene_54884;g31898;Corylus_avellana_newGene_66276
novel_miR_174	Corylus_avellana_newGene_62062;g6947;g13439;g19482;Corylus_avellana_newGene_64927;g9147;Corylus_avellana_newGene_16719;Corylus_avellana_newGene_330;Corylus_avellana_newGene_33076;Corylus_avellana_newGene_331;g8012;g14212;Corylus_avellana_newGene_21173;g24683
novel_miR_175	Corylus_avellana_newGene_137;Corylus_avellana_newGene_45660;Corylus_avellana_newGene_18781;Corylus_avellana_newGene_34426;Corylus_avellana_newGene_48221;Corylus_avellana_newGene_37423;Corylus_avellana_newGene_43479;g13260;Corylus_avellana_newGene_32214;Corylus_avellana_newGene_59289;g22248;g35849;Corylus_avellana_newGene_62763;Corylus_avellana_newGene_62642;Corylus_avellana_newGene_20515;g21607;C…
novel_miR_178	g20185;g4044;g21519;g24745;Corylus_avellana_newGene_10516;g8846;g33950;g35510;g34659;g26468;Corylus_avellana_newGene_37960;g6528;g7743;g4567;g34620;g5753;g27491;g35229;g6823;g23424;g16363;g33823;g5448;g21960;g1441;g9743;g29879;g2411;g9340;g31238;g7069;g49;g9974;g24321;g13226;g35327;g13727;g25572;g15313;g25835;g14451
novel_miR_179	Corylus_avellana_newGene_48025;Corylus_avellana_newGene_54349;g2084;Corylus_avellana_newGene_66246;Corylus_avellana_newGene_30692;Corylus_avellana_newGene_44040;g31434;Corylus_avellana_newGene_62642;g3529;g10890;Corylus_avellana_newGene_59289;Corylus_avellana_newGene_287;Corylus_avellana_newGene_24427;Corylus_avellana_newGene_37423;Corylus_avellana_newGene_16563;Corylus_avellana_newGene_50091;Cor…
novel_miR_18	Corylus_avellana_newGene_48221;g12725;g12337;Corylus_avellana_newGene_22007;g21607;Corylus_avellana_newGene_48025;Corylus_avellana_newGene_137;Corylus_avellana_newGene_45660;Corylus_avellana_newGene_520;g19272
novel_miR_182	Corylus_avellana_newGene_54349;g10434;g1971;Corylus_avellana_newGene_3367;Corylus_avellana_newGene_44040;g31434;Corylus_avellana_newGene_51899;Corylus_avellana_newGene_27497;Corylus_avellana_newGene_66044;Corylus_avellana_newGene_40455;Corylus_avellana_newGene_55701;Corylus_avellana_newGene_46492;g28563;g29790;Corylus_avellana_newGene_3904;g2084;Corylus_avellana_newGene_66246;Corylus_avellana_new…
novel_miR_185	g27001;g34120;g19993;g10148;g22595;Corylus_avellana_newGene_36778;Corylus_avellana_newGene_16542;g7551;g23174;g1693
novel_miR_186	g18162
novel_miR_187	g22436;g68;g15577;g25013;g24957;g34335;g29800;g33689;g28097;g13750;g1174;g18322;g20156;g17350;g15230;g29228;g31384;Corylus_avellana_newGene_54711;g1177;g26169;g15262;g7764;g29330;Corylus_avellana_newGene_10149;g20280;g32631;g20982;g30982;g32656;g7879;g30138;g28675;g25024;Corylus_avellana_newGene_18875;g25412
novel_miR_189	Corylus_avellana_newGene_41313
novel_miR_190	g21624;Corylus_avellana_newGene_50138;g5272;Corylus_avellana_newGene_61097;Corylus_avellana_newGene_20798;Corylus_avellana_newGene_16696;g17271;g11884;g14403
novel_miR_191	g10441;g3591;g22634;Corylus_avellana_newGene_17939
novel_miR_192	g31950;g13900;g30541;Corylus_avellana_newGene_48118;Corylus_avellana_newGene_50654;g25653;Corylus_avellana_newGene_2920;Corylus_avellana_newGene_11741;g26033;Corylus_avellana_newGene_15378;Corylus_avellana_newGene_54893;Corylus_avellana_newGene_14116;Corylus_avellana_newGene_47412;Corylus_avellana_newGene_50705;g30744;Corylus_avellana_newGene_29215;Corylus_avellana_newGene_6201;Corylus_avellana_n…
novel_miR_194	g34736;Corylus_avellana_newGene_34369;g8828;g25528;g8525;g28802;g18658;g35103;Corylus_avellana_newGene_516;g24390;Corylus_avellana_newGene_37217;g34514;Corylus_avellana_newGene_42322;g8063;g5655;g3915;Corylus_avellana_newGene_5778;Corylus_avellana_newGene_60810;Corylus_avellana_newGene_64432;g16676;g21325;g10776;Corylus_avellana_newGene_62763;g21939;g10375;g13162;Corylus_avellana_newGene_29358;Co…
novel_miR_196	Corylus_avellana_newGene_20324;Corylus_avellana_newGene_42268;Corylus_avellana_newGene_27216;Corylus_avellana_newGene_54559;Corylus_avellana_newGene_6476;Corylus_avellana_newGene_61129;Corylus_avellana_newGene_17094;Corylus_avellana_newGene_3241;Corylus_avellana_newGene_32214;Corylus_avellana_newGene_31540;g32786;Corylus_avellana_newGene_9079;Corylus_avellana_newGene_32525;Corylus_avellana_newGen…
novel_miR_197	Corylus_avellana_newGene_53755;g18673;g29013;g5123;g31685;g24417;Corylus_avellana_newGene_50546;Corylus_avellana_newGene_18781
novel_miR_2	g33493
novel_miR_201	Corylus_avellana_newGene_51126;Corylus_avellana_newGene_31659;Corylus_avellana_newGene_32997;Corylus_avellana_newGene_39321
novel_miR_202	g19634;g14008;g32761;g21200;g23503;g6109;g23988;g20708;g10773;Corylus_avellana_newGene_21625;g4929;g26965;g10991;g8897;g33276;Corylus_avellana_newGene_49068;g5616;g11651;Corylus_avellana_newGene_29085;g33971;g1072;Corylus_avellana_newGene_58379;Corylus_avellana_newGene_62054;g18185;g14132;g34796;Corylus_avellana_newGene_19867;g8257;g3002;g7669;Corylus_avellana_newGene_17556;g21367;Corylus_avellan…
novel_miR_203	g9748;g4373;g34567;g30109;g8561;g29870;g22806;g10000;g11548;g5665;g1828;g23372;g2724;g10709;g35552;g24276;g26127
novel_miR_204	Corylus_avellana_newGene_64432;Corylus_avellana_newGene_52837;Corylus_avellana_newGene_42068;Corylus_avellana_newGene_21410
novel_miR_205	Corylus_avellana_newGene_55922;g17938;g16696;Corylus_avellana_newGene_46095;g35414;g24629;g4976;Corylus_avellana_newGene_18719;Corylus_avellana_newGene_752;Corylus_avellana_newGene_20821;g7805;g11424
novel_miR_206	g19524;Corylus_avellana_newGene_47191
novel_miR_207	g24487;g24518;g31160;g7013;g5062;g35048;g36006;g22573;g25624;g24486;g31778;g33078;g29897;g28687;g16401;g25777;g16100;g3113;g27937;g10652;g25864
novel_miR_209	g23053;Corylus_avellana_newGene_25525;g18146;g10651;g18097;g18946;g21669;g903;Corylus_avellana_newGene_35464;Corylus_avellana_newGene_8731;g11704;Corylus_avellana_newGene_24776;Corylus_avellana_newGene_9541;g13265;g23054;Corylus_avellana_newGene_66184;Corylus_avellana_newGene_26203;g11640;g20623;Corylus_avellana_newGene_18609
novel_miR_21	Corylus_avellana_newGene_16871;g168;Corylus_avellana_newGene_43302;g1971;g9713;Corylus_avellana_newGene_29791;Corylus_avellana_newGene_44040;Corylus_avellana_newGene_66145;Corylus_avellana_newGene_4862;Corylus_avellana_newGene_38596;Corylus_avellana_newGene_35790;g8596;g907;Corylus_avellana_newGene_55701;Corylus_avellana_newGene_23706;g24828;Corylus_avellana_newGene_40455
novel_miR_214	Corylus_avellana_newGene_60947;Corylus_avellana_newGene_31174;g24730;Corylus_avellana_newGene_35273;Corylus_avellana_newGene_56774;Corylus_avellana_newGene_56947;g20984
novel_miR_215	g11596;g27307;g20644;g11715;g21055;g5761;g3043;g28067;Corylus_avellana_newGene_45621;g33466;g3443;g16773;g9831;g18931;g950;g6148;g21509;g11187;g21423;g29179;Corylus_avellana_newGene_27452;g12915;g8676;g34768;g13977;g4608;g20163;g3001;g12088;g1480;g18823;g18946;g1170;g6448;g6237;g34285;g19932;Corylus_avellana_newGene_9171;g29804;g21903;g13087;g11470;g20920;g15942;g29971;g3710;g12542;g28447;g29799;…
novel_miR_218	g14739;g18555;Corylus_avellana_newGene_3871;g1886;Corylus_avellana_newGene_12642;Corylus_avellana_newGene_38308;g25820;g14954
novel_miR_222	g28881;Corylus_avellana_newGene_19729;g15164;Corylus_avellana_newGene_58066;g1544;Corylus_avellana_newGene_54493;g3634;Corylus_avellana_newGene_35608;g31897;g6226
novel_miR_224	g22347;g23746
novel_miR_225	Corylus_avellana_newGene_16267;Corylus_avellana_newGene_32504;Corylus_avellana_newGene_42322;g10460;g27712;g18664;g2643;g8270;g29349;g29242;g13176;Corylus_avellana_newGene_30642;Corylus_avellana_newGene_11059;g15177;Corylus_avellana_newGene_50227;Corylus_avellana_newGene_40374;g30362;Corylus_avellana_newGene_42321;g27478;g11732;g18828;g2592;g19063;g20969;g5735;Corylus_avellana_newGene_16682;g1217…
novel_miR_226	g19271;Corylus_avellana_newGene_60220;Corylus_avellana_newGene_5123;g19964;g27262;g5649;Corylus_avellana_newGene_44496
novel_miR_227	g1072;Corylus_avellana_newGene_58379;Corylus_avellana_newGene_29085;g11651;g33971;g34796;Corylus_avellana_newGene_62054;g18185;g14132;g3002;g7669;Corylus_avellana_newGene_17556;g21367;Corylus_avellana_newGene_19867;g8257;g11459;Corylus_avellana_newGene_42627;g5615;g10372;Corylus_avellana_newGene_35464;g15505;g19634;g6109;g23988;g20708;g10773;Corylus_avellana_newGene_21625;g14008;g23503;g21200;g32…
novel_miR_228	g19993;g34120;g27001;g7551;g23174;g1693;Corylus_avellana_newGene_16542;Corylus_avellana_newGene_36778;g22595;g10148
novel_miR_23	g9217;g24921;g27990;Corylus_avellana_newGene_47312;g13972;g30749;g28497;g28337
novel_miR_230	g31898;g17159;g3725;g15711;g11786
novel_miR_231	g15360;Corylus_avellana_newGene_63239;g8365;Corylus_avellana_newGene_17939
novel_miR_232	Corylus_avellana_newGene_57279;g2050;g4132;g17159;g333;g21710;g35713;g9450;Corylus_avellana_newGene_2940
novel_miR_235	g26819;g24000;g34032;g13125;g12809;g17343;g32559;g12810;g14428;Corylus_avellana_newGene_12506;g25488;g27755;g30924;g27997;g13751;g24109;g26423;g22479;g22478;g31257;g24110;g31235;g15263;g18472;g23884;g34459;g35134;g12099;g6256;g24627
novel_miR_236	g23681;g27695;g4494;g22216;g1902;g3238;g5649;g10903;g9336;g9470;g24448;Corylus_avellana_newGene_20618;Corylus_avellana_newGene_45208;g30777;g4007;Corylus_avellana_newGene_48729;Corylus_avellana_newGene_47953;g95;Corylus_avellana_newGene_61583
novel_miR_237	g30214;g4888;Corylus_avellana_newGene_17521;Corylus_avellana_newGene_43184;Corylus_avellana_newGene_56374;Corylus_avellana_newGene_8818;Corylus_avellana_newGene_18761;g30225;Corylus_avellana_newGene_57059;Corylus_avellana_newGene_25328;g222;g16701;Corylus_avellana_newGene_40612;Corylus_avellana_newGene_55354;Corylus_avellana_newGene_44547;g16683;g10814;Corylus_avellana_newGene_5342;Corylus_avella…
novel_miR_239	g9264;g4252;g23128;g333;g17506;g32900;Corylus_avellana_newGene_28333;Corylus_avellana_newGene_15839;g10748;g20770
novel_miR_240	Corylus_avellana_newGene_60146;g11194;g7393;Corylus_avellana_newGene_44547;Corylus_avellana_newGene_52931;Corylus_avellana_newGene_56485;Corylus_avellana_newGene_62316;g22682;g17476;Corylus_avellana_newGene_49148;g19898;g4734;g31907;Corylus_avellana_newGene_46326;Corylus_avellana_newGene_61134;g7383;g9314;g7454;g9341;Corylus_avellana_newGene_38527;g8218;g23793;g5522
novel_miR_241	Corylus_avellana_newGene_24380;Corylus_avellana_newGene_42687;g22599;g32367;g16028;Corylus_avellana_newGene_4569
novel_miR_243	Corylus_avellana_newGene_23709;Corylus_avellana_newGene_6757;Corylus_avellana_newGene_18509;g30499;Corylus_avellana_newGene_60388;Corylus_avellana_newGene_48545
novel_miR_244	Corylus_avellana_newGene_11343;Corylus_avellana_newGene_14198;Corylus_avellana_newGene_65657;g13077;Corylus_avellana_newGene_8330;g29151;Corylus_avellana_newGene_52192
novel_miR_247	Corylus_avellana_newGene_64506;g21710
novel_miR_248	Corylus_avellana_newGene_1433;Corylus_avellana_newGene_51065;g34911;g24520;g27760
novel_miR_249	g33800
novel_miR_250	Corylus_avellana_newGene_65793;Corylus_avellana_newGene_25328;Corylus_avellana_newGene_14735;Corylus_avellana_newGene_31167;Corylus_avellana_newGene_16067;Corylus_avellana_newGene_56374;Corylus_avellana_newGene_63562;g4888;g24409;g8299;g30744;g30225;Corylus_avellana_newGene_29215;Corylus_avellana_newGene_50705;g18568;Corylus_avellana_newGene_1723;Corylus_avellana_newGene_57596;g9666;Corylus_avell…
novel_miR_253	Corylus_avellana_newGene_50068
novel_miR_254	g6244;Corylus_avellana_newGene_24271;g25877;g9757;g466;g26964;g20724;g30552;g2256;g21464;Corylus_avellana_newGene_45678
novel_miR_256	g13459;Corylus_avellana_newGene_56657;g11662;g33666;g20583;Corylus_avellana_newGene_27628;g10453
novel_miR_26	g3752;g1457;Corylus_avellana_newGene_65961;g19163;g32914
novel_miR_260	Corylus_avellana_newGene_42506;g16246;Corylus_avellana_newGene_33299;Corylus_avellana_newGene_29685;g12790;g3649;g17110;g31096;g3340;g22585;Corylus_avellana_newGene_51204
novel_miR_261	g23753;Corylus_avellana_newGene_13055;Corylus_avellana_newGene_27407;Corylus_avellana_newGene_44907
novel_miR_263	g34158
novel_miR_264	g7320
novel_miR_265	g3903;g22800;g32504;Corylus_avellana_newGene_25754;g5404;Corylus_avellana_newGene_57943;g16644
novel_miR_267	Corylus_avellana_newGene_1614;Corylus_avellana_newGene_54350;g5021;Corylus_avellana_newGene_5557;g25801;g20666;g23308;Corylus_avellana_newGene_32507;g28474
novel_miR_268	g2145;Corylus_avellana_newGene_55701;Corylus_avellana_newGene_40455;Corylus_avellana_newGene_9045;Corylus_avellana_newGene_4862;Corylus_avellana_newGene_19619;Corylus_avellana_newGene_36116;Corylus_avellana_newGene_16563;g9713;g1971;Corylus_avellana_newGene_66145;g16460;Corylus_avellana_newGene_29791;Corylus_avellana_newGene_44040;Corylus_avellana_newGene_52141;Corylus_avellana_newGene_43302
novel_miR_269	g15230;g17350;g18322;g1174;g28097;g13750;g20156;g24957;g33689;g29800;g34335;g22436;g15577;g25013;g68;g7879;g32656;g25412;g25024;Corylus_avellana_newGene_18875;g28675;g30138;g20982;g30982;g29330;g7764;g15262;g32631;g20280;Corylus_avellana_newGene_10149;g26169;Corylus_avellana_newGene_54711;g1177;g31384;g29228
novel_miR_27	g2303;Corylus_avellana_newGene_48265;g9568;Corylus_avellana_newGene_33449;g24713;g6129;g32201;g955;g20674;g30002;g4979
novel_miR_271	g22027;g28253;g26912;g20637;g9038;g14271;g6420;g24080
novel_miR_276	g18889;g26839;g8961;g35769;g21009;Corylus_avellana_newGene_20130
novel_miR_277	Corylus_avellana_newGene_27361;g14403;g7131;g19859;Corylus_avellana_newGene_5972;Corylus_avellana_newGene_57802;Corylus_avellana_newGene_31813;Corylus_avellana_newGene_11789;Corylus_avellana_newGene_31084;Corylus_avellana_newGene_810;Corylus_avellana_newGene_36267;Corylus_avellana_newGene_61640
novel_miR_278	g18081;g3238;g17898;Corylus_avellana_newGene_18180;Corylus_avellana_newGene_65358;g28553;g15384;g22227;g10793;Corylus_avellana_newGene_31099;Corylus_avellana_newGene_9564;g11036;g12111;Corylus_avellana_newGene_28840;g27929;g16677;g3592;Corylus_avellana_newGene_27211;g29955;Corylus_avellana_newGene_5392;g16873;g19245;g5087;g10566;g27416;g3759;g20079;g2343;Corylus_avellana_newGene_51728;Corylus_ave…
novel_miR_279	g35134;g12099;g34459;g23884;g6256;g24627;g13751;g15263;g31235;g18472;g22478;g22479;g26423;g24110;g31257;g24109;g25488;g30924;g27997;g27755;g17343;g32559;g12809;g13125;g34032;g24000;g26819;Corylus_avellana_newGene_12506;g14428;g12810
novel_miR_28	Corylus_avellana_newGene_27659;Corylus_avellana_newGene_33241;g13972;Corylus_avellana_newGene_53058;Corylus_avellana_newGene_4862;Corylus_avellana_newGene_61570;Corylus_avellana_newGene_59476;Corylus_avellana_newGene_39548;Corylus_avellana_newGene_24427;Corylus_avellana_newGene_37423;Corylus_avellana_newGene_16563;g16239;Corylus_avellana_newGene_59289;Corylus_avellana_newGene_287;g3529;g10890;Cor…
novel_miR_280	g25014
novel_miR_282	g265
novel_miR_283	g19684;g30649;Corylus_avellana_newGene_42569;g11549;g26314;g27739;g19286;g10335;Corylus_avellana_newGene_30417
novel_miR_286	g30587;g3383;g17641
novel_miR_287	g8558;Corylus_avellana_newGene_2382;Corylus_avellana_newGene_30517;g30664
novel_miR_289	g5075;g14403;g21662;Corylus_avellana_newGene_61097;g5272
novel_miR_29	Corylus_avellana_newGene_32038;g25380;Corylus_avellana_newGene_5004;g1464;g19678;g23373;g5372;Corylus_avellana_newGene_23271;Corylus_avellana_newGene_53982;g150;g14857;Corylus_avellana_newGene_24504;g884;g1629;g17110;g18849;g18095
novel_miR_290	g11515;Corylus_avellana_newGene_63901;g17292;g26583;g32279;Corylus_avellana_newGene_17805;g11601;Corylus_avellana_newGene_46826;g4967;Corylus_avellana_newGene_20584;g28165;Corylus_avellana_newGene_36199;g25455;g6303;g29102;Corylus_avellana_newGene_2265;Corylus_avellana_newGene_46483;g7741;Corylus_avellana_newGene_54070;g15362;g22873
novel_miR_291	g30126;Corylus_avellana_newGene_47432
novel_miR_298	g29676;g17662
novel_miR_299	Corylus_avellana_newGene_38098;g8522;g31091;Corylus_avellana_newGene_13536
novel_miR_3	g28290;g29793;g10662;g9053;g15831;g5967;g5806;Corylus_avellana_newGene_10086;g8433
novel_miR_300	g23616;g25305;g1015;Corylus_avellana_newGene_3759;g2321;g4379;g5408
novel_miR_302	g21662;Corylus_avellana_newGene_16067;Corylus_avellana_newGene_10307;Corylus_avellana_newGene_31484;g20637;g11884;g17271;g14403;Corylus_avellana_newGene_61097;g5272;Corylus_avellana_newGene_20798;Corylus_avellana_newGene_16696
novel_miR_305	g19825;g7383;Corylus_avellana_newGene_26667;g31907;g25881;Corylus_avellana_newGene_50641;Corylus_avellana_newGene_42895;g17830;g23858;Corylus_avellana_newGene_31383;g31850;g35038;g17476;g6381
novel_miR_306	g3383
novel_miR_307	g16648;g5002;g34314;Corylus_avellana_newGene_7176;g2860;g8550;g9976;g28816;g34189;Corylus_avellana_newGene_65563;g8829;Corylus_avellana_newGene_12456;g27034;g14889;g2080;g1758;g27165;Corylus_avellana_newGene_34443
novel_miR_308	g20674;Corylus_avellana_newGene_23761;g15342;Corylus_avellana_newGene_40392;g16138;g8982;Corylus_avellana_newGene_48265;g6129
novel_miR_311	g14403;g17271;g11884;Corylus_avellana_newGene_20798;Corylus_avellana_newGene_16696;Corylus_avellana_newGene_50138;Corylus_avellana_newGene_61097;g5272;g21624
novel_miR_312	Corylus_avellana_newGene_43986;Corylus_avellana_newGene_21086
novel_miR_313	g20914;g32564;g12268;g5956;Corylus_avellana_newGene_17957;g363;g10269;Corylus_avellana_newGene_28773;g14945;g28203;Corylus_avellana_newGene_51840;g7623;g6937;g5687;g25803;g11106;g2323;g14793;g15002;g13766;Corylus_avellana_newGene_9944
novel_miR_314	g13083;g30534;Corylus_avellana_newGene_46320;g13656;g17995;g19592;g17540;g32350;g6150;g8416;Corylus_avellana_newGene_46329;Corylus_avellana_newGene_35020;g35052;g3196;Corylus_avellana_newGene_1196;g32789;Corylus_avellana_newGene_33446;Corylus_avellana_newGene_32206;g17997
novel_miR_315	g4496;g8112
novel_miR_316	Corylus_avellana_newGene_34040;g24420;g17197;Corylus_avellana_newGene_40455;Corylus_avellana_newGene_55701;g7464;g16543;Corylus_avellana_newGene_56938;Corylus_avellana_newGene_66246;g10890;Corylus_avellana_newGene_59289;g1971;Corylus_avellana_newGene_62642;g8415;Corylus_avellana_newGene_44040;g17927;Corylus_avellana_newGene_4569
novel_miR_317	g33450;g13085;Corylus_avellana_newGene_33030;g28868;g20775;g30082;g2910;Corylus_avellana_newGene_21022;g25454;g9443;g10974;g31528;g32106;g3753;g3007;g6758;g12438;g29453;g10256;g23845;g3947;g27508;g6019;g1081;g19509;g27513;g26489;g29838;g18654;g13134;g303;g22110;g20631;g19711;g20456;Corylus_avellana_newGene_34429;g9036;g31807
novel_miR_318	g30459;g8208;Corylus_avellana_newGene_43560
novel_miR_32	g29531;g1364;Corylus_avellana_newGene_32263;Corylus_avellana_newGene_44921;Corylus_avellana_newGene_65793;Corylus_avellana_newGene_61086;Corylus_avellana_newGene_36199;Corylus_avellana_newGene_38917;g8329;Corylus_avellana_newGene_35606;Corylus_avellana_newGene_43452;Corylus_avellana_newGene_33460;Corylus_avellana_newGene_38417;Corylus_avellana_newGene_61811;Corylus_avellana_newGene_37394;g11615;C…
novel_miR_320	g32476
novel_miR_324	g1464;Corylus_avellana_newGene_5004;g25380;Corylus_avellana_newGene_32038;g5372;g23373;Corylus_avellana_newGene_23271;g19678;g884;Corylus_avellana_newGene_24504;g14857;Corylus_avellana_newGene_53982;g150;g18095;g18849;g1629;g17110
novel_miR_326	Corylus_avellana_newGene_16542;g11599;g23353;g33437;g997;g32488;g16280;g4847
novel_miR_328	g25755;g22329;g23710;Corylus_avellana_newGene_32507;g17239
novel_miR_330	g8646;g6763;Corylus_avellana_newGene_61444;g9555;g5815;g29346;g9418;g16572;g16106;g16793;g574;g6862;g11586;g22071;g11950;g17684;g17055;g2253;Corylus_avellana_newGene_18756
novel_miR_331	g7786;g14246;g26332;g8677;g29137;g12833;g18039;g15327;g21484;g17258;g17355;g34032;g17343;Corylus_avellana_newGene_13711;g29223;g32052;g7365;Corylus_avellana_newGene_19139;g21623;g13750;Corylus_avellana_newGene_18467;g13426;g31114;g26466;g5953;g28151;g35820;g30977;g15076;g18486;g21038;g22256;g31081;g26423;g33319;g29148;g3802;g1746;g15370;g14499;g3217;g32060;g12810;g32830;Corylus_avellana_newGene_5…
novel_miR_332	g8164;Corylus_avellana_newGene_4358;Corylus_avellana_newGene_27697;Corylus_avellana_newGene_60662;g5920;g5501;Corylus_avellana_newGene_59153
novel_miR_34	Corylus_avellana_newGene_37229;g30541;Corylus_avellana_newGene_48118;g13900;g31950;Corylus_avellana_newGene_11741;Corylus_avellana_newGene_2920;Corylus_avellana_newGene_63218;g25653;Corylus_avellana_newGene_50654;Corylus_avellana_newGene_54893;Corylus_avellana_newGene_47412;Corylus_avellana_newGene_14116;g26033;Corylus_avellana_newGene_1723;Corylus_avellana_newGene_50705;Corylus_avellana_newGene_…
novel_miR_35	Corylus_avellana_newGene_1399;g14838;g5576;g9636;Corylus_avellana_newGene_2342;Corylus_avellana_newGene_39231;g7282;Corylus_avellana_newGene_4341;Corylus_avellana_newGene_10800;g30245;Corylus_avellana_newGene_66084;g35247;g22490
novel_miR_36	g14403;Corylus_avellana_newGene_13127;Corylus_avellana_newGene_32504;g17271;Corylus_avellana_newGene_61186;g28573;g4481;Corylus_avellana_newGene_61097;Corylus_avellana_newGene_25601;Corylus_avellana_newGene_45762;Corylus_avellana_newGene_15600;Corylus_avellana_newGene_57790;Corylus_avellana_newGene_57115;Corylus_avellana_newGene_31891;Corylus_avellana_newGene_46221;Corylus_avellana_newGene_8305;C…
novel_miR_39	Corylus_avellana_newGene_43302;g21607;Corylus_avellana_newGene_66145;Corylus_avellana_newGene_44040;Corylus_avellana_newGene_29791;Corylus_avellana_newGene_52141;g9713;g1971;g907;Corylus_avellana_newGene_16563;Corylus_avellana_newGene_38596;Corylus_avellana_newGene_51771;Corylus_avellana_newGene_4862;Corylus_avellana_newGene_36116;Corylus_avellana_newGene_19619;Corylus_avellana_newGene_45660;Cory…
novel_miR_41	Corylus_avellana_newGene_17939
novel_miR_42	Corylus_avellana_newGene_63239;Corylus_avellana_newGene_53058;Corylus_avellana_newGene_38291
novel_miR_45	Corylus_avellana_newGene_64506;g30032;Corylus_avellana_newGene_61976;g25367;g12599;g23956;g17453
novel_miR_49	g23666
novel_miR_5	Corylus_avellana_newGene_44547;Corylus_avellana_newGene_2920;g16683;g25653;Corylus_avellana_newGene_50654;g30541;Corylus_avellana_newGene_48118;Corylus_avellana_newGene_5342;Corylus_avellana_newGene_34044;g18568;Corylus_avellana_newGene_14116;Corylus_avellana_newGene_47412;Corylus_avellana_newGene_30074;Corylus_avellana_newGene_57596;g26828;g4888;g24409;g4855;g30214;Corylus_avellana_newGene_56374…
novel_miR_51	g13348;g34256;Corylus_avellana_newGene_55500;g17801;Corylus_avellana_newGene_32507
novel_miR_52	Corylus_avellana_newGene_21410;Corylus_avellana_newGene_21732;Corylus_avellana_newGene_64432;Corylus_avellana_newGene_752;Corylus_avellana_newGene_5118;g11401
novel_miR_54	Corylus_avellana_newGene_52180;Corylus_avellana_newGene_50091;Corylus_avellana_newGene_53058;Corylus_avellana_newGene_50403;g15544
novel_miR_55	Corylus_avellana_newGene_44547;g16683;g10814;Corylus_avellana_newGene_24575;Corylus_avellana_newGene_5342;g18568;Corylus_avellana_newGene_41754;Corylus_avellana_newGene_50754;g9666;Corylus_avellana_newGene_30074;Corylus_avellana_newGene_57596;g26828;g4888;g30214;Corylus_avellana_newGene_56374;Corylus_avellana_newGene_43184;Corylus_avellana_newGene_8818;Corylus_avellana_newGene_57059;Corylus_avell…
novel_miR_56	g3237;g32656;g10497;g14145;g21414;g13271;g10510;g33526;g34339;g10046;Corylus_avellana_newGene_6352;g26;g7938;g9848
novel_miR_59	g16456;g14918;Corylus_avellana_newGene_46492;g25421;Corylus_avellana_newGene_1425;Corylus_avellana_newGene_11856;Corylus_avellana_newGene_14435;Corylus_avellana_newGene_32960;Corylus_avellana_newGene_40397;Corylus_avellana_newGene_59746;Corylus_avellana_newGene_54044;g28764;Corylus_avellana_newGene_38876;g28936;Corylus_avellana_newGene_5413;Corylus_avellana_newGene_38254
novel_miR_6	g17453;g12599;Corylus_avellana_newGene_61976;g25367;Corylus_avellana_newGene_64506;g30032;g20426
novel_miR_60	Corylus_avellana_newGene_50091;Corylus_avellana_newGene_66044;Corylus_avellana_newGene_51899;Corylus_avellana_newGene_27497;g29790;Corylus_avellana_newGene_3904;Corylus_avellana_newGene_40455;Corylus_avellana_newGene_32915;Corylus_avellana_newGene_55701;Corylus_avellana_newGene_46492;g28563;Corylus_avellana_newGene_54349;Corylus_avellana_newGene_3367;g31434;Corylus_avellana_newGene_44040;g1971;Co…
novel_miR_61	g19341;g4103;g1826;g17500;g15244;Corylus_avellana_newGene_31313;g27097;g28097;g9990;g13610;g1173;g22299;Corylus_avellana_newGene_31813;g4231;g24502;g27921;g28523;Corylus_avellana_newGene_46284;Corylus_avellana_newGene_29587;g27052;g34549;g19476;g26862;g20982;g29189;g19797;Corylus_avellana_newGene_34714;Corylus_avellana_newGene_48539;g5409;g1828;Corylus_avellana_newGene_10602;g15089;Corylus_avella…
novel_miR_62	g29774;g24791;g12500;Corylus_avellana_newGene_10416;g24249;Corylus_avellana_newGene_23083;g30107;g5250;Corylus_avellana_newGene_21184;g27585;g4237;g14630;Corylus_avellana_newGene_54461;g16517;g3519;g11709
novel_miR_63	g31793;Corylus_avellana_newGene_39429;Corylus_avellana_newGene_60634;g33917;g25369
novel_miR_64	g3103;Corylus_avellana_newGene_49435;Corylus_avellana_newGene_38596;g31326;Corylus_avellana_newGene_37598;Corylus_avellana_newGene_51771;Corylus_avellana_newGene_63964;Corylus_avellana_newGene_3904;Corylus_avellana_newGene_2905;g19272;Corylus_avellana_newGene_46492;g25933;Corylus_avellana_newGene_40455;Corylus_avellana_newGene_22007;Corylus_avellana_newGene_49148;Corylus_avellana_newGene_37351;Co…
novel_miR_65	Corylus_avellana_newGene_38082;g27761;g1401;g16965;g21527;g31398;g21672;g17159;g18225;g20885
novel_miR_67	Corylus_avellana_newGene_37067;g2736;g12729;g20342;g13744;g12128;g10231;g7584
novel_miR_68	Corylus_avellana_newGene_62603;Corylus_avellana_newGene_17138
novel_miR_69	g17830;g31907;Corylus_avellana_newGene_41673;Corylus_avellana_newGene_42895;Corylus_avellana_newGene_50641;g25881;Corylus_avellana_newGene_26667;g7383;g19825;g17476;g31850;g35038;Corylus_avellana_newGene_31383;g23858
novel_miR_70	g32859;g27446;g29220;g11314;Corylus_avellana_newGene_10721;g28046;Corylus_avellana_newGene_44600;g5672;g28452;g15395;g14148;g19288;g29590;g31407;Corylus_avellana_newGene_38631;g13716;g22676;g6588
novel_miR_71	g4979;g30002;g32201;g955;g20674;Corylus_avellana_newGene_33449;g6129;g24713;g2303;g9568;Corylus_avellana_newGene_48265
novel_miR_73	g19993;g27001;g34120;Corylus_avellana_newGene_16542;g23174;g7551;g1693;g10148;g22595;Corylus_avellana_newGene_36778
novel_miR_76	g797;Corylus_avellana_newGene_60558
novel_miR_78	g29336;g26177;g29918;Corylus_avellana_newGene_24376;g20670;g10866;g12006;g34076;g3065;g25143;Corylus_avellana_newGene_57237;Corylus_avellana_newGene_3820;Corylus_avellana_newGene_21873;Corylus_avellana_newGene_42676;g8052;Corylus_avellana_newGene_11738;g419;g3220;g24040;g24682;Corylus_avellana_newGene_20835;Corylus_avellana_newGene_9495;Corylus_avellana_newGene_23863;g26436;g12287;g20682;g28222;g…
novel_miR_79	Corylus_avellana_newGene_17032;g4578;Corylus_avellana_newGene_5112
novel_miR_80	g17848;Corylus_avellana_newGene_62161;g31994;g31495;Corylus_avellana_newGene_56792;g1955;Corylus_avellana_newGene_3024;g2160;g28878;g24784;g8427;g23059;Corylus_avellana_newGene_35558;Corylus_avellana_newGene_55140;g20943;g16066;Corylus_avellana_newGene_60326;g17192;g15953;g9464;Corylus_avellana_newGene_65389;Corylus_avellana_newGene_1436;g26180;g34701;g22071;g12367;g30096;g11878;g19078;g24342;g19…
novel_miR_81	Corylus_avellana_newGene_15125;g11260;Corylus_avellana_newGene_632;g20376;g30974;g18066;g30784;g30758;g24456;g24941;Corylus_avellana_newGene_24235;Corylus_avellana_newGene_59105;Corylus_avellana_newGene_43083;g28763;g24080;g20979;g25483
novel_miR_82	Corylus_avellana_newGene_4910;g2829;Corylus_avellana_newGene_43879;Corylus_avellana_newGene_60060;g34807;Corylus_avellana_newGene_60823;Corylus_avellana_newGene_56780;g18712;g1245;Corylus_avellana_newGene_39402;g16814;g4174;g6243;Corylus_avellana_newGene_14582;Corylus_avellana_newGene_26698;g15300;g23110;g23026;g20093;g23637;g33134;g8143;g873;g7451;g15167;g15294;g12933;g23544;g13972;g14866;g17991…
novel_miR_86	Corylus_avellana_newGene_4392;g3725;g97;g9095;g17828;g24389
novel_miR_87	g34001;Corylus_avellana_newGene_41916;g18431;g1185;g28427;g30665;Corylus_avellana_newGene_57766;Corylus_avellana_newGene_16135;Corylus_avellana_newGene_55128;Corylus_avellana_newGene_42733;g5462;Corylus_avellana_newGene_40221;Corylus_avellana_newGene_13161
novel_miR_88	Corylus_avellana_newGene_21549;Corylus_avellana_newGene_21343;Corylus_avellana_newGene_57746;g8462;Corylus_avellana_newGene_61976
novel_miR_89	Corylus_avellana_newGene_54349;g10434;g1971;Corylus_avellana_newGene_3367;g31434;Corylus_avellana_newGene_44040;Corylus_avellana_newGene_51899;Corylus_avellana_newGene_27497;Corylus_avellana_newGene_66044;g28563;Corylus_avellana_newGene_46492;Corylus_avellana_newGene_40455;Corylus_avellana_newGene_55701;Corylus_avellana_newGene_3904;g29790;Corylus_avellana_newGene_33412;Corylus_avellana_newGene_6…
novel_miR_90	g10441;g3591;g22634;Corylus_avellana_newGene_17939
novel_miR_93	g31793;Corylus_avellana_newGene_39429;Corylus_avellana_newGene_60634;g33917;g25369
novel_miR_95	g8827;Corylus_avellana_newGene_36866;Corylus_avellana_newGene_32175;Corylus_avellana_newGene_29130;g13069;Corylus_avellana_newGene_53206;Corylus_avellana_newGene_19167
novel_miR_97	g17764;g26509;g24983;g5703;g28879;Corylus_avellana_newGene_16826;g19114;g16174;Corylus_avellana_newGene_44552;Corylus_avellana_newGene_39820;g21654;Corylus_avellana_newGene_53387;g19183;g14052;g12112
novel_miR_98	Corylus_avellana_newGene_31049;g18530;Corylus_avellana_newGene_20618;g23856;g27788;g31557;Corylus_avellana_newGene_36647;Corylus_avellana_newGene_56487;g19728;Corylus_avellana_newGene_56342;g28192
novel_miR_99	g13348;Corylus_avellana_newGene_15386;Corylus_avellana_newGene_32507
nta-miR156f	Corylus_avellana_newGene_12506;g389;Corylus_avellana_newGene_9945;g3095;g27990;g20909;g10010;g5644;g13294;Corylus_avellana_newGene_40159;g17489;g13628;g20951;Corylus_avellana_newGene_20592;g18320;g5280;Corylus_avellana_newGene_61359;Corylus_avellana_newGene_27675;g16520;g4402;Corylus_avellana_newGene_39800;g7921;g26168;g29473;Corylus_avellana_newGene_60932;g32607;g3400;g23676;g32127;g19777;Corylu…
nta-miR168a	g10674;g1882;g18662;g3724;g34233;g574;g4721;Corylus_avellana_newGene_32214;g9805;g13495
nta-miR1919	g22039;g20578;Corylus_avellana_newGene_65705;Corylus_avellana_newGene_30642;g6460;g34083;Corylus_avellana_newGene_53765;g16736;g12211;g29570;g30958;Corylus_avellana_newGene_51079;Corylus_avellana_newGene_17255;g9155;g26402;g12865;g16291;g35821;g23910
nta-miR397	g889;g26662;g29714;g30731;g15567;g25593;g34156;Corylus_avellana_newGene_10139;g24551;g34645;g892;g16391;g24339;g7914;g8192;g17423;g3011;g2976;g34547;g9077;g28395;g10762;g30288;g23430;g24842;g35534;g7418;g17004;g30910;g26712;g2975;g24069;g27412;g2623;g26476;g25733;g18133;Corylus_avellana_newGene_45380;g19717;g14846;Corylus_avellana_newGene_30115;g24650;g5728;g17794;g23028;g15450;g31121;g6384;g3294…
nta-miR479a	Corylus_avellana_newGene_36308;g2662;Corylus_avellana_newGene_30981;g9229;g10799;g17343;g7039;g3967;g480;Corylus_avellana_newGene_53082;Corylus_avellana_newGene_7966;g18037
nta-miR482d	g12855;g20683;g6372;g28025
nta-miR6019a	g1837;g3509;g33221;g2091;Corylus_avellana_newGene_38034;Corylus_avellana_newGene_29073;Corylus_avellana_newGene_55672;g7051;Corylus_avellana_newGene_61952;g30046
nta-miR6020b	Corylus_avellana_newGene_59476;g27803;g25506;g18523;g2709;g30214;g21327;g18271;g14401;g35722;g22438;Corylus_avellana_newGene_16334;g17585;g9210;g21672;g6906;g35196;g22365;Corylus_avellana_newGene_22433;g17100;g18837;g23582;g17670;g21984;g13013;g2555;g12413;g30171;g4936;g15351;g4871;g6673;g34064;g14231;g18963;g13218;g15676;g16815;g7793;g4839;g24094;g2477;g18624;g21391;Corylus_avellana_newGene_6611…
nta-miR6021	Corylus_avellana_newGene_30881;g26663;g21403;g7612;g27965;g10356;g4725;Corylus_avellana_newGene_15136;g11595;g17700;g9597;g10231;g17103;g24355;g32114;g15540;Corylus_avellana_newGene_1802;Corylus_avellana_newGene_40720;g1107;g4249;g12153;g33931;g16453;g12363;g8415;g31350;g6831;g18096;g30569;g17244;g19614;Corylus_avellana_newGene_15019;g13159;g6943;g6861;g11690;g12957;g1586;Corylus_avellana_newGene…
nta-miR6024	g12902;Corylus_avellana_newGene_7582;g27319;g16770;g30732;g32328;g28816;g28533;g7078;g7911;g15594;g17651;g17305;g7383;Corylus_avellana_newGene_63397;g5976;g13420;g31489;Corylus_avellana_newGene_59089;g34204;g29287;g6406;Corylus_avellana_newGene_53983;Corylus_avellana_newGene_11545;g5309;g24978;g9325;Corylus_avellana_newGene_64808;g30700;g9941;g19794;g6473;Corylus_avellana_newGene_40569;g27870;g29…
nta-miR6025a	g2703;g25818;g8440;Corylus_avellana_newGene_66184;Corylus_avellana_newGene_19904;g12374;g13514;g26918;g15090;g15590;g3303;Corylus_avellana_newGene_61555;g15789;g20950;g5189
nta-miR6025b	g28500;g34032;g34121;g12581;g14428;g29885;g30924;g30925;Corylus_avellana_newGene_30982;Corylus_avellana_newGene_60472;Corylus_avellana_newGene_54952;g33743;g22478;g35988;g32504;g23884;g31102;g15090;g8240;g13362
nta-miR6147	Corylus_avellana_newGene_28579;g21640;g17651;g15772;g8027;g2213;Corylus_avellana_newGene_51840;g10850;g12625;Corylus_avellana_newGene_11452;g10523;g26138;g15274;g10093;g26145;g28510;Corylus_avellana_newGene_57149;g21784;g12356;g30194;g22264;g1168;g13778;g14761;g31276;g26991;g18518;g31854;g5676;g5334;g34106;g9956;g14887;Corylus_avellana_newGene_30135;g29249;g20745;g18947;Corylus_avellana_newGene_3…
nta-miR6149a	g32795;g30741;g24388;g31039;g16511;g31694;g15944;g2507;g8199;Corylus_avellana_newGene_51079;g14455;g2839;g8287;g28324;g30742
nta-miR6151f	g1230;Corylus_avellana_newGene_27119;g7293;Corylus_avellana_newGene_24492;g10585;Corylus_avellana_newGene_6731;g2500;g18573;g4086;g22174;g4850;g6125;g28189;g28270;g23801;g15193
nta-miR6151g	Corylus_avellana_newGene_4700;g13703;Corylus_avellana_newGene_50091;g28979;g22174;g19735;g29859;g29069
nta-miR6153	g19589;g7699;Corylus_avellana_newGene_11099;Corylus_avellana_newGene_53982;g5438;g10852;g11192;g17053;g5748;g1239;g12200;g13223;g7866;g11209;Corylus_avellana_newGene_65563;g23276;g13581;g11237;g11006;g22189;g27505;g21288;g13479;g15678;g27324;g10851;g11238;g11240;g15804;Corylus_avellana_newGene_39461;Corylus_avellana_newGene_48314;g25125;g28728;g34248;g7188;g25434;g15542;g239;g12887;Corylus_avella…
nta-miR6155	g944;Corylus_avellana_newGene_29133;g7585;g4474;g29571;g17458;g18469;g12821;g12389;g19039;Corylus_avellana_newGene_38606;g9250;Corylus_avellana_newGene_48573;g1364;g33373;g27223;g2613;g22838;g5133;g15352;g2377;g24237;Corylus_avellana_newGene_33150;Corylus_avellana_newGene_35087;g23333;g7080
nta-miR6157	g9048;Corylus_avellana_newGene_63239;g2253;g31784
nta-miR6161c	Corylus_avellana_newGene_35833
nta-miR6161d	g11597;g10595;Corylus_avellana_newGene_4894;g21167;g12362;g14481;g9501;g5627;g29639;g27775;g7221;g23163;g250;g28541;Corylus_avellana_newGene_59137;g13472;g14891;Corylus_avellana_newGene_41760;Corylus_avellana_newGene_13901;g24782;g14633;g588;g11457;g24652;g24177;g3466;g2813;g19079;g12876;g24446;g28607;g31727;g9133;Corylus_avellana_newGene_57639;g33996;g18006
nta-miR6162	g26763;g32707;g322;Corylus_avellana_newGene_50752;g9514;g28153;g331;g147;g6064;Corylus_avellana_newGene_5098;g26128;g25664;g4868;g18667;g23479;g3836;g3026;g4503;g1111;g5160;g299;g25743;Corylus_avellana_newGene_22475;g27185;g329;g19906;Corylus_avellana_newGene_54779;Corylus_avellana_newGene_37593;g27328;g14960;g19532;g10983;g14391;g10568;g12019;g22657;Corylus_avellana_newGene_62081;g6214;Corylus_a…
nta-miR827	g2783;g12693;Corylus_avellana_newGene_52554;g23412;g12515;Corylus_avellana_newGene_47040;Corylus_avellana_newGene_60326;g25907;g2335;g2646;g25759;Corylus_avellana_newGene_58435;Corylus_avellana_newGene_48455;g7022;g4915;g31394;Corylus_avellana_newGene_35130;Corylus_avellana_newGene_49895;Corylus_avellana_newGene_2042;Corylus_avellana_newGene_22538;g34815;Corylus_avellana_newGene_59367;Corylus_ave…
osa-miR1425-5p	g34320;g14812;g16578;Corylus_avellana_newGene_19925;g27796;g6126;g8677;g938;g4720;Corylus_avellana_newGene_57942;g16180;g91;g18644;g2357;g11524;g28308;g12965;g20325;g16858;g2546;g4721;g19609;g4737;g8528
osa-miR1438	Corylus_avellana_newGene_57198;g24948;g18634;Corylus_avellana_newGene_752;Corylus_avellana_newGene_32525;g20341;Corylus_avellana_newGene_37293;Corylus_avellana_newGene_59566;g29946;Corylus_avellana_newGene_8304;Corylus_avellana_newGene_10044;Corylus_avellana_newGene_65150;g20238;g8293;g6969;Corylus_avellana_newGene_51728;Corylus_avellana_newGene_21843;Corylus_avellana_newGene_60255;g6777;g19081;g…
osa-miR1441	g23011
osa-miR156c-3p	g32796;g1575;g15772;g8427;g291;g19859;Corylus_avellana_newGene_2501;g26427;g16451;g35955;g16039;g290;g16699;g20681;g35545;g10010;g7804;g6066;g25241;Corylus_avellana_newGene_10247;Corylus_avellana_newGene_8862;g32071;g3192;g5565;g26058;g10912;g22594;g32228;g18685;g2482;g23220;g29595;g9325;g3586;Corylus_avellana_newGene_42189;g31442;g24949;Corylus_avellana_newGene_29017;Corylus_avellana_newGene_546…
osa-miR156f-3p	g15772;g17101;g6001;g2482;g3155;Corylus_avellana_newGene_20041;g27284;g34824;g1045;Corylus_avellana_newGene_20437;g21417;g23491;g6066;g29293;g23960;g22526;Corylus_avellana_newGene_13398;g5632;g35462;g25241;g30333;g11190;g29994;g591;g17006;g32071
osa-miR156k	g24916;g5373;g16325;g20889;g19585;g3400;Corylus_avellana_newGene_112;g6582;g22032;g5403;g17441;g8046;g2810;g22422;g656;g8028;Corylus_avellana_newGene_64516;g24024;g1169;g14802;g4051;g8263;Corylus_avellana_newGene_42410;g23088;Corylus_avellana_newGene_1270;Corylus_avellana_newGene_7828;Corylus_avellana_newGene_8313;g5568;g23126;g16554;g31558;g3754;g3950;Corylus_avellana_newGene_6336;g34184;g11244;…
osa-miR156l-5p	g4344;g23088;g13304;Corylus_avellana_newGene_8313;g15750;g3950;g17967;g12126;g10931;g31420;g25874;g6582;g23536;g20889;Corylus_avellana_newGene_35608;Corylus_avellana_newGene_49090;g14149;g26978;Corylus_avellana_newGene_52975;g3204;g20196;Corylus_avellana_newGene_10295;g29885;g1451;Corylus_avellana_newGene_5029;Corylus_avellana_newGene_7458;g1742;g8778;g7814;g30693;g29077;g33132;g26226;Corylus_ave…
osa-miR159a.1	g22071;g8996;Corylus_avellana_newGene_39600;g5956;g11497;g29819;g27088;Corylus_avellana_newGene_18756;g17090;g13362;g9822;g1168;g32441;g3535;g20919;g26152;g9967;g6280;g5815;g29346;g9418;g6625;g13171;Corylus_avellana_newGene_22907;g15958;g8694;g4485;g24658;g3465;g23276;g5636;g12401;g23129;g17055;g2051;Corylus_avellana_newGene_44112;Corylus_avellana_newGene_39192;g8970;g5913;Corylus_avellana_newGen…
osa-miR159a.2	g15767;g28462;g30246;g34995;g16964;g27837;g24;g2769;g30779;g545;g35965;g8774;g7611;g8567;g15086;g22807;g31226;g7834;g30142;g4816;g1607;g6088;g34253;g11427;g29977;g30197;g31080;g32193;g14454;g18092;g22476;g35074;g34793
osa-miR159c	g25567;g24809;Corylus_avellana_newGene_65353;Corylus_avellana_newGene_709;g29962;g9555;Corylus_avellana_newGene_18065;g17342;g28609;Corylus_avellana_newGene_31447;g28654;Corylus_avellana_newGene_31951;Corylus_avellana_newGene_58506;g2226;g2479;g34311;g213;g27214;g32242;Corylus_avellana_newGene_1402;g9965;g5913;g32451;g28722;g15152;g17055;g3975;g20228;g2253;Corylus_avellana_newGene_44112;g1607;g33…
osa-miR159d	Corylus_avellana_newGene_44112;g15152;g17055;Corylus_avellana_newGene_60983;Corylus_avellana_newGene_58506;Corylus_avellana_newGene_31951;g5913;g32242;g17342;g9555;g14364;g28609;Corylus_avellana_newGene_2122;Corylus_avellana_newGene_65353;Corylus_avellana_newGene_709;g15060;Corylus_avellana_newGene_18756;g29819;g11497;g8868;g11586;g22071;g23203;Corylus_avellana_newGene_8615;g13782;g22440;g9822;g6…
osa-miR159e	g9525;Corylus_avellana_newGene_25028;Corylus_avellana_newGene_13799;Corylus_avellana_newGene_709;g3902;Corylus_avellana_newGene_57565;Corylus_avellana_newGene_31447;g9555;g17342;g32242;g5913;g6310;g14643;g9965;Corylus_avellana_newGene_31951;g24658;g28225;Corylus_avellana_newGene_60983;g23129;g17055;g15152;Corylus_avellana_newGene_44112;g13171;g8646;Corylus_avellana_newGene_45856;Corylus_avellana_…
osa-miR159f	g26152;g13362;g9822;g13778;g13265;g20919;g29597;g11497;g13750;g29819;g27088;g9715;g32793;g22071;g8197;Corylus_avellana_newGene_32325;g15958;g8694;g4485;g13171;g31634;g9418;g13930;g6625;g15920;g8736;Corylus_avellana_newGene_37231;g26646;g5913;Corylus_avellana_newGene_1402;g6310;g23129;g17055;Corylus_avellana_newGene_44112;Corylus_avellana_newGene_60983;g24565;g15266;Corylus_avellana_newGene_13799;…
osa-miR160e-5p	g14283;g9336;g29035;g22902;g937;g466;g31695;g4376;g16863;g34835;g3613;g29051;g26332;g19323;g26699
osa-miR160f-5p	g26332;g3802;g29051;g32187;g937;g26511;g29035;g30376;g8150;g26699;g16863;g3613;g4376;Corylus_avellana_newGene_44818;g20616;g31695;g22902;g14283
osa-miR162b	g7487;g12241;g26241;Corylus_avellana_newGene_60711;g28633;g513;g23909;g16860;g8841;g11870;g22010;g20630;g9012;g1174;g5639;g1166;g19549;g30609
osa-miR164d	g129;g33036;Corylus_avellana_newGene_5606;g22353;g13232;g21878;g20498;g5836;g15495;g34013;g766;g3919;g23507;g6225;g8063;g4399;g21080;g4754;g5936;g19152;g2807;g20956;g15597;g32338;g7721;g11056;g4150;g85;g13749;g31657;g9175;g4249;Corylus_avellana_newGene_18643;Corylus_avellana_newGene_24413;g24070;g27473;g7491;g17716;g24866;g20036;g24378
osa-miR164e	g2046;g22940;Corylus_avellana_newGene_63331;g85;Corylus_avellana_newGene_9563;g24378;g9586;g6709;g1049;g24829;g27473;g21737;g35830;Corylus_avellana_newGene_24413;g6554;g10118;g23507;g3099;g23433;g3919;g34013;g2335;g15495;g5836;g21878;g18912;Corylus_avellana_newGene_5606;g31106;g33036;g7856;Corylus_avellana_newGene_28132;g22418;g28155;g166;g25539;g4399;g5597;g12760;g6310
osa-miR166a-5p	g17113;g6032;Corylus_avellana_newGene_18370;g2560;g26433;g30965;g15458;g6703;g32444;g20485;Corylus_avellana_newGene_54653;g33667;g20864;g12700;g16207;g18912;Corylus_avellana_newGene_66614;g12127;g26817;Corylus_avellana_newGene_12647;g35226;Corylus_avellana_newGene_59011;g16630;g19998;Corylus_avellana_newGene_21313;g15236
osa-miR166b-5p	g21615;Corylus_avellana_newGene_12647;g12127;g16207;g13281;g19998;g4951;g35226;g2560;g30965;g31289;g12827;Corylus_avellana_newGene_21525;g2556;g33583;g8153
osa-miR166c-5p	g2560;g757;Corylus_avellana_newGene_47102;g6032;g14841;g24669;g20695;g22675;g12127;g7295;Corylus_avellana_newGene_62642;g30351;Corylus_avellana_newGene_41173;Corylus_avellana_newGene_28748;g18912;g26808;Corylus_avellana_newGene_48047;g16988;Corylus_avellana_newGene_59011;g9693;g5159;Corylus_avellana_newGene_18370;g21686;g15458;g12827;g31854;g199;g1534;g23553;g6390;g31268;Corylus_avellana_newGene_…
osa-miR166d-5p	g15458;g19665;g30965;g2560;g12827;g2556;g9217;g7109;g32444;g6703;g20485;g8153;g7295;g12127;g26817;Corylus_avellana_newGene_12647;g16207;g18912;g12700;Corylus_avellana_newGene_21313;g15236;g19998;g5159;g4951;g35226;g4029
osa-miR166e-3p	g24360;g2079;g3260;g12764;g10792;g2941;g447;g2441;g29988;g8779;g10586;g14365;g32173;Corylus_avellana_newGene_28748
osa-miR166g-3p	g10586;g18362;g14070;Corylus_avellana_newGene_48047;g10792;g6897;g13971;g12764;g6714;g29464;g21975;g26029;g16003;g33583;Corylus_avellana_newGene_54435;g19720;g2441;g29988
osa-miR166h-5p	g8153;g8101;g10578;g2710;g12860;Corylus_avellana_newGene_15811;Corylus_avellana_newGene_38568;g33204;g31919;g13493;Corylus_avellana_newGene_39218;g33169;g18160;g10382;Corylus_avellana_newGene_11194;g30973;g17518;g15099;g11558;g9268;g29732;g25583;g25329;g12179
osa-miR166i-3p	g19680;g4801;g10586;g20268;Corylus_avellana_newGene_48047;g13214;g20159;g33583;g24138;g13971;g12764;g10792;g6897;g2441
osa-miR166k-3p	g2441;g5368;g19278;g30740;g6897;g10792;g12764;g5376;g26029;g10586;g13785;g18362
osa-miR166m	g20133;g6319;g33744;g31911;g18362;g22267;g10586;g5368;g17765;g6897;g12764;g13971;g10792;g25696;g2441;g33583
osa-miR167d-5p	g31627;Corylus_avellana_newGene_60558;g24647;g26139;g3036;g27478;g30467;Corylus_avellana_newGene_52994;Corylus_avellana_newGene_45033;g30026;g15875;g15089;g15628;g28230;g25428;Corylus_avellana_newGene_12903;g8793;g7841;g5743;g11006;g2067;g17692;g21975;g4857;g3204;g11802;g27537;g16267;g3570;g29467;Corylus_avellana_newGene_39600;Corylus_avellana_newGene_50554;g20554;Corylus_avellana_newGene_50752;g…
osa-miR167e-3p	g34061;g7966;g33383;g35626;g16790;g14925;Corylus_avellana_newGene_58083;g18874;Corylus_avellana_newGene_44311;Corylus_avellana_newGene_55296;g1818;g15057;g19961;g9359;g26311;g33299;g31780;g18470;g3406;g786;g6028;Corylus_avellana_newGene_52290;g16792;g24100;g33998;g14636;Corylus_avellana_newGene_29416;g5321;g20684;g17802;g8494;g15777;Corylus_avellana_newGene_29091;g14811;Corylus_avellana_newGene_1…
osa-miR171b	g28617;g15508;g28987;Corylus_avellana_newGene_30445;g4205;g13889;g29519;Corylus_avellana_newGene_12450;g29149;g22553;g12962;g1686
osa-miR171h	g23137;Corylus_avellana_newGene_16267;g20645;Corylus_avellana_newGene_31680;g31361;Corylus_avellana_newGene_11850;Corylus_avellana_newGene_752;g33933;g23280;g11948;g6957;g26874;g18495;g10393;g25160;g7311
osa-miR171i-3p	g5574;g22579;g12506;g15385;g4500;g15508;Corylus_avellana_newGene_59397;Corylus_avellana_newGene_44114;g29519;g18344;g13061;g259
osa-miR1861a	g920;g3036;g27383;g103;g28777;g14260;Corylus_avellana_newGene_35125;g27614;g10668;g29501;g4175;g13635;g6603;g30966;g4548;g15309;g8505
osa-miR1861d	g5400;g5782;g25195;g30966;g11803;g6603;g5399
osa-miR1862d	Corylus_avellana_newGene_42732;g1103;g5685
osa-miR1863a	g31032;g27471;g34958;g16847;g35162;Corylus_avellana_newGene_36199;g26968;Corylus_avellana_newGene_65793;Corylus_avellana_newGene_45631;g11605;Corylus_avellana_newGene_43452;g27665;g35305;g32891;Corylus_avellana_newGene_50345;g32765;g16641;Corylus_avellana_newGene_29325;g2707;Corylus_avellana_newGene_44818;g18629;g25791;g31174;Corylus_avellana_newGene_24332;g28323;g35102;g5659;g4497;g34560;Corylus…
osa-miR1863b	g31174;Corylus_avellana_newGene_29325;g2707;g4497;g11757;g2149;g30476;Corylus_avellana_newGene_54652;g30994;g11606;g34560;g11615;Corylus_avellana_newGene_26103;g12770;g14910;g31171;Corylus_avellana_newGene_54902;Corylus_avellana_newGene_32677;g20078;g34630;g11616;g33671;g11292;g408;g24592;Corylus_avellana_newGene_23751;g23384;g11605;Corylus_avellana_newGene_10243;g16056;g10601;Corylus_avellana_ne…
osa-miR1863b.2	g2628;g7938;g19529;g31188;g32374;g13207;g16941;g35897
osa-miR1871	g35636;g21030;Corylus_avellana_newGene_36199;Corylus_avellana_newGene_43708;g12080;g19261;g29372;g28851;g20331;g24950;g21873;g4457;Corylus_avellana_newGene_45631;g3838;g28810;Corylus_avellana_newGene_43452;Corylus_avellana_newGene_38917;g3741;g2707;g26680;Corylus_avellana_newGene_58522;g32577;Corylus_avellana_newGene_32677;Corylus_avellana_newGene_14517;g34086;Corylus_avellana_newGene_8381;g31384…
osa-miR1873	Corylus_avellana_newGene_49216;g10707;Corylus_avellana_newGene_56485;g16278;Corylus_avellana_newGene_32678;Corylus_avellana_newGene_64839;g6098;g26187;Corylus_avellana_newGene_58480;g32495;Corylus_avellana_newGene_2042;g27387;Corylus_avellana_newGene_60913;Corylus_avellana_newGene_42353;g29901;g24431;g10834;g28338
osa-miR2096-3p	g12226;g14209;g11488;g17195;g28230;Corylus_avellana_newGene_51067;g30186;g8474;g22761;g28373;g24091;g5766;g14396;g12822
osa-miR393a	g11565;g1528;Corylus_avellana_newGene_60255;g17651;g20500;g708;g10108;g4456;g35576;g25199;g6085;Corylus_avellana_newGene_30640;g11576;g15385;g15763;g4132;g13857;g9537;Corylus_avellana_newGene_65206;Corylus_avellana_newGene_59203;g14452;g19955;g20067
osa-miR393b-5p	g708;g10108;g17651;g13857;g1528;g15763;g11565;Corylus_avellana_newGene_30640;g20067;g19955;Corylus_avellana_newGene_59203;g35576
osa-miR396a-3p	Corylus_avellana_newGene_4237;g25469;Corylus_avellana_newGene_59367;g13177;g15852;g17236;g33055;g9094;Corylus_avellana_newGene_66121;g17426;g25955;g12304;Corylus_avellana_newGene_57943;g32103;g18274;g11831;Corylus_avellana_newGene_46647;g20053;Corylus_avellana_newGene_21804;g10928;g11291;g21645;g19776;g883;g10857;g19588;g11968;g6503;g7836;g11261;g25312;g18736;g22811;g26796;g24238;g318;Corylus_ave…
osa-miR396c-3p	g599;g17426;g12500;Corylus_avellana_newGene_14193;g12720;g13579;Corylus_avellana_newGene_21989;Corylus_avellana_newGene_17618;g1026;Corylus_avellana_newGene_40290;g21367;g6421;Corylus_avellana_newGene_12670;g18225;Corylus_avellana_newGene_62522;g8054;Corylus_avellana_newGene_25583;g30257;g11324;g2455;g2701;g2954;g13177;g25251;g18740;g6310;Corylus_avellana_newGene_66121;g3863;g27167
osa-miR396g	g21851;g14321;g15406;g10336;g18322;g10246;g30268;g22939;g32797;g17778;g13479;g14475;g10945;g20378;g2302;g11528;g25874;g16481;g14061;g3827;g24332;g19517;g10975;g19763;g974;g13053;g8980;g13556;g29094;g8194;g7280;g3636;g1073;g9075
osa-miR398b	g6995;g33774;g13274;g18385;g10065;g4424;g11509;g23483;g360;g32310;Corylus_avellana_newGene_36699
osa-miR399a	g26823;g32831;g18694;g29785;g1490;g25696;g18209;g13677;g13719;g33542;Corylus_avellana_newGene_37725;Corylus_avellana_newGene_10722;g28857;g31857;g17591;g22584;g7132;g17143;g21072;g11072;g19801
osa-miR408-3p	g25218;g14360;g35297;g15253;Corylus_avellana_newGene_50621;g5314;g15432;g33558;g20018;g34226;g21853;Corylus_avellana_newGene_52888;g24353;g34711;g24874;g14566;g22398;g2434;g19926;g11561;g27218;g18531;g25395;g7567;g15136;Corylus_avellana_newGene_54057;g14265;g18133;g24997;g33098;g33485;g3410;g26236;g31521;g20271;g15562
osa-miR414	g31299;g1675;g8476;g24255;g32776;g27455;g7268;g240;g6012;g14715;g17100;g13934;g17274;g20955;g31223;g21235;g211;g23026;g20972;Corylus_avellana_newGene_1030;g3683;g16348;g16994;g5936;g13420;g32866;Corylus_avellana_newGene_13972;g19677;g15596;g21813;g448;g29511;g4595;g6102;g10701;g5711;g25567;g1302;g6772;g13351;g4246;g21312;g7990;g8124;g2989;g22438;g9479;g3356;g3695;g10134;g23237;g15384;g26637;g1600…
osa-miR444f	g6383;g2242;g12381;g25236;Corylus_avellana_newGene_16912;g30046;g23566;Corylus_avellana_newGene_66614;g32282;g1063;Corylus_avellana_newGene_4486;g26609;g3508;g10425;g3798;g842;g4481;g22544;g15787;g15625;g23064;g5829;g20208;g7696;g22097;Corylus_avellana_newGene_43868;g12282;g11543;g13664;g14324;g19199;g31586;g12751;Corylus_avellana_newGene_27220;g11106;g7593;Corylus_avellana_newGene_4492;Corylus_a…
osa-miR5072	g1273
osa-miR5077	Corylus_avellana_newGene_25617;g12424;g14982;Corylus_avellana_newGene_58022;g951;g9781;g20022;g4700;g21158;g12462;g31936;g17747;g3949;g3529;g6746;g2348;g29333;g31376;g19439;g26746;Corylus_avellana_newGene_40071;g18413;g5742;g34315;g1050;Corylus_avellana_newGene_66372;g16994;g28101;Corylus_avellana_newGene_25249
osa-miR5083	Corylus_avellana_newGene_37064;g1016;g8256;g1812;Corylus_avellana_newGene_37557;Corylus_avellana_newGene_38224;Corylus_avellana_newGene_5742;Corylus_avellana_newGene_38024;Corylus_avellana_newGene_34110;g20486;g3600;g15852;Corylus_avellana_newGene_59972;Corylus_avellana_newGene_61134;Corylus_avellana_newGene_61032;g3599;g9369;g24897;Corylus_avellana_newGene_14984;Corylus_avellana_newGene_4486;g26…
osa-miR530-5p	g16590;g6349;g15141;g9476;g20047;g1571;g26541;g27741;g24097;g14052;g30474;g22232;g2134;Corylus_avellana_newGene_22173;g22902;g33104;g9714;g19115;g10353;g16698;g12415;g3128;g1881;g6997;g13429;g6493;g15342;g28032;g11522;Corylus_avellana_newGene_3143;g11514;g5304;g4360;g34700;g11777;Corylus_avellana_newGene_28873;g17052;g25925;g11293;g5911;g26554;g10344;g22482;Corylus_avellana_newGene_5590;g4381;g56…
osa-miR5538	g25770;g20217;g11457;g19875;g5840;g25134
osa-miR5817	g6195;Corylus_avellana_newGene_54157;Corylus_avellana_newGene_18099;g5877;Corylus_avellana_newGene_15461
osa-miR820a	Corylus_avellana_newGene_44076;g32947;g24498;g15187;g16193;g19067;g17661;g24530;g35768;g13486;g31272;Corylus_avellana_newGene_2050;g1764
pab-miR11405	g12065;g31549;g883;g5160;g27513;Corylus_avellana_newGene_23299;g27753;Corylus_avellana_newGene_46284;g18981;g15296;g1649;Corylus_avellana_newGene_21221;g17120;g20662;g15817;g21820;g8041;g4186;g6910;g10528;g17116;g3241;Corylus_avellana_newGene_55680;Corylus_avellana_newGene_35423;Corylus_avellana_newGene_17986;Corylus_avellana_newGene_36086;g3373;Corylus_avellana_newGene_19267;g18496;g28721;g9838
pab-miR11421	Corylus_avellana_newGene_26018;g13378;g20338;g13855;g1076;g34468;g17869;g3655;g15524;g21123;g14183;g21552;g3673;g12709;g22551;g22795;g11608;Corylus_avellana_newGene_61897;g26868;g31434;g7903;g13295;g4340
pab-miR11548	g26359;Corylus_avellana_newGene_14596;Corylus_avellana_newGene_22310;g13156;g5407;g32004;g8563;g9933;g25236;g17491;g8545;g8763;g35412;g19871;g31839;g6703
pab-miR11554	g4834;Corylus_avellana_newGene_32214;g1397;g13872;g14758;g19104;g3864;g30347;g7736;g20527;Corylus_avellana_newGene_30156;g9598;g671;g3698;g14440;g29333;g13078;g22863;g8820;g5239;g35272;Corylus_avellana_newGene_36035;g11297;Corylus_avellana_newGene_60327;Corylus_avellana_newGene_14250;g26821;Corylus_avellana_newGene_42628;g15004;g6326;g3870;Corylus_avellana_newGene_36465;Corylus_avellana_newGene_6…
pab-miR156ab	g10118;g33877;g4518;Corylus_avellana_newGene_58576;g6216;g389;g7881;Corylus_avellana_newGene_8118;g26131;g7032;Corylus_avellana_newGene_7;g9504;g2409;Corylus_avellana_newGene_22812;g31102;Corylus_avellana_newGene_32038;g29473;Corylus_avellana_newGene_11304;Corylus_avellana_newGene_51020;g12518;g8604;g24686;g12944;g11332;Corylus_avellana_newGene_49688;g7883;g11758;g1451;g30389;g15288;Corylus_avell…
pab-miR156b	g986;g14149;g20196;g26978;Corylus_avellana_newGene_36908;Corylus_avellana_newGene_52975;g1451;Corylus_avellana_newGene_2920;Corylus_avellana_newGene_3695;g1015;g17813;Corylus_avellana_newGene_5423;g18688;g8699;Corylus_avellana_newGene_21925;Corylus_avellana_newGene_57140;g12126;g23203;g25126;g10618;g7142;g13304;g10449;g10662;g24802;Corylus_avellana_newGene_27245;Corylus_avellana_newGene_63343;g21…
pab-miR159a	g23775;g15648;g13778;g7597;g29819;g29020;g19161;g32423;g15958;g8332;g25762;Corylus_avellana_newGene_532;Corylus_avellana_newGene_22877;g4204;Corylus_avellana_newGene_47077;g18612;g6625;g21446;g6845;Corylus_avellana_newGene_63378;g3400;Corylus_avellana_newGene_49382;g5160;g12040;Corylus_avellana_newGene_28131;g20131;Corylus_avellana_newGene_59611;g31355;g5913;g15252;g19241;g3465;g24808;g23038;g286…
pab-miR159d	g6625;Corylus_avellana_newGene_3693;g18818;g6763;Corylus_avellana_newGene_54013;g17958;Corylus_avellana_newGene_18756;g6645;g10449;g25455;g2114;g17199;g3903;g18451;g18606;g26627;Corylus_avellana_newGene_36462;g12069;g28928;g25045;g14364;g10100;g7995;Corylus_avellana_newGene_3871;g4160;Corylus_avellana_newGene_3241;g23241;g32418;Corylus_avellana_newGene_14254;g24847;g23129;Corylus_avellana_newGene…
pab-miR160c	Corylus_avellana_newGene_43316;g29035;g22902;g937;g14283;g26505;g16863;g34835;g29051;g26332;g27101;g26699
pab-miR164a	Corylus_avellana_newGene_62942;g13084;g2541;g15098;Corylus_avellana_newGene_60625;g10911;g17376;g2164;g14142;g1521;g18493;g17617;g15617;g5577
pab-miR164b	g28868;Corylus_avellana_newGene_56735;g21223;g24273;g4324;g34615;g25865;g16260;g22834;g14503;g28007;g34113;g2910;g9312;g28252;g29096;g10073;g32106;g21494;Corylus_avellana_newGene_4143;g6877;Corylus_avellana_newGene_33605;g3007;g13610;Corylus_avellana_newGene_6484;g7209;Corylus_avellana_newGene_39235;g9322;g2480;g4456;g30576;g14639;g31242;Corylus_avellana_newGene_62477;Corylus_avellana_newGene_885…
pab-miR166c	g10586;g13886;g22267;g742;g11392;g33744;g27683;g12764;g10792;g6897;g33583;g2441;g15726
pab-miR166j	g2441;g10792;g12764;g6897;Corylus_avellana_newGene_65102;g33583;g10586;g8779;g22267
pab-miR171a	g6425;Corylus_avellana_newGene_5753;g10301;Corylus_avellana_newGene_8515;g31564;g27342;g25553;Corylus_avellana_newGene_24195;g29519;g33933;g22553;g20593;g1022;Corylus_avellana_newGene_30445;Corylus_avellana_newGene_19720;g15508
pab-miR171d	g15508;g13703;g324;g12099;g27535;g33933;g29519
pab-miR1863	g276;g28810;g34250;g6585;g8567;g7553;g2784;g34881;g24950;g28851;g16296;g20331;g29372;g25357;g22961;g13110;g20180;g19788;Corylus_avellana_newGene_61086;Corylus_avellana_newGene_54268;Corylus_avellana_newGene_27558;g13677;g12080;g24258;g21030;g28704;g35636;g21298;Corylus_avellana_newGene_33460;g5222;Corylus_avellana_newGene_61868;g30777;g33333;g28192;g28251;Corylus_avellana_newGene_6319;g31384;Cory…
pab-miR2950a	g23382;g5556;Corylus_avellana_newGene_982;Corylus_avellana_newGene_20448;g30993;Corylus_avellana_newGene_60588;g28366;g9928;g26941;g17433;g12949;g22379;g34284;g4031;g14709;g28873;g10886;g15968;g17289;g23072;g22501;g30282;g15376;g35511;g7367;g9929;g6970;g30449;Corylus_avellana_newGene_28717;g35586;Corylus_avellana_newGene_31207;g10336;g25894;g18421;g10817;g2743;g24976;g14448;Corylus_avellana_newGe…
pab-miR319d	g2253;Corylus_avellana_newGene_18756;g25223;g1534;g21629;g11950;g11497;g17055;g17684;g23315;g32423;g11586;g30729;g22071;g15786;Corylus_avellana_newGene_21937;g16572;g25568;g9418;Corylus_avellana_newGene_16494;g9555;g2429;g6178;g6763;g30502;g26936;g11978;Corylus_avellana_newGene_29140
pab-miR319e	g8758;Corylus_avellana_newGene_15863;g9418;g13930;g27711;Corylus_avellana_newGene_21313;g15872;g16106;g6031;g9967;g9851;g6059;g20765;g31311;g11950;g1534;Corylus_avellana_newGene_18756;g11586;g30729;g22071;g22955;g25453;g32423;g10068;Corylus_avellana_newGene_35306;Corylus_avellana_newGene_3241;Corylus_avellana_newGene_61811;g28622;Corylus_avellana_newGene_709;g6630;g9838;g30104;Corylus_avellana_ne…
pab-miR319j	g2760;g814;g12747;Corylus_avellana_newGene_18868;g9418;g8197;g563;g11308;g31564;Corylus_avellana_newGene_25342;g27342;g22071;g16140;g32423;g7535;Corylus_avellana_newGene_18756;g15194;Corylus_avellana_newGene_45583;g19884;g30783;Corylus_avellana_newGene_11519;g19912;g1618;g21822;g9027;g3645;g3852;g28800;g22101;g20824;g11321;g31506;g22710;g22260;g10799;g11493;Corylus_avellana_newGene_28883;g17055;g…
pab-miR3699	g29311;Corylus_avellana_newGene_50603;Corylus_avellana_newGene_21002;g12300;g19063;g23229;g24066;g22327;Corylus_avellana_newGene_59065;g11602;g10527;g8705;Corylus_avellana_newGene_8853;g30178;g25266;Corylus_avellana_newGene_33519;g25346;Corylus_avellana_newGene_31356;g22566;g25922;g16522;g4331;g20809;Corylus_avellana_newGene_3880;Corylus_avellana_newGene_16190;g18708;g17981;Corylus_avellana_newGe…
pab-miR3700	g6007;Corylus_avellana_newGene_20355;g4676;Corylus_avellana_newGene_21723;g28646;g6704;g8944;g22574
pab-miR394a	g5986;g28473;g11914;g18769;g15328;g1411;g11066;g12779;g12085;g25548;g4311;g5826;g2362;g19342;g33924;Corylus_avellana_newGene_8850;Corylus_avellana_newGene_19421;g35079;g10755;g25997;g10669;g2829;g27418;g14143;g14801;g28928;g19479;g8269;g28982;g21147;g6214;g13973;g21716;g18450;g6399;g212;g31712;g29242;g12619;Corylus_avellana_newGene_47958;g17730;g4494;g3465;g12403
pab-miR395a	g2295;g20296;Corylus_avellana_newGene_14452;g19462;g30593;g20953;g12301;g22472;Corylus_avellana_newGene_9112;g12407;Corylus_avellana_newGene_62715;g15852;Corylus_avellana_newGene_27035;Corylus_avellana_newGene_56780;Corylus_avellana_newGene_35114;g11172;Corylus_avellana_newGene_51728;g2451;g31458;Corylus_avellana_newGene_55135;g21751;g1698;g21815;g26098;g28829;g3725;g29371;Corylus_avellana_newGen…
pab-miR396a-3p	g1394;Corylus_avellana_newGene_40290;g15474;g8760;Corylus_avellana_newGene_19322;g16828;Corylus_avellana_newGene_27785;Corylus_avellana_newGene_28955;g9534;g8634;g25301;g16871;Corylus_avellana_newGene_15996;Corylus_avellana_newGene_6818;g7116;Corylus_avellana_newGene_8507;g9318;g33896;g25084;g26257;Corylus_avellana_newGene_6327;g17887;Corylus_avellana_newGene_65730;g12452;g16767;g34095;g3863;g216…
pab-miR397b	g9772;g15567;g5728;g889;g11358;g1162;g7189;g12560;g25593;g30908;g3018;g892;g20678;g21994;Corylus_avellana_newGene_62398;Corylus_avellana_newGene_7293;g25046;g3193;g30725;g7914;g16391;g28086;g8091;Corylus_avellana_newGene_28273;g20395;g25800;g30288;g8274;g13293;g16302;g11669;g24069;g2975;g14423;g7418;g18133;Corylus_avellana_newGene_45380;g16849
pab-miR397j	g33205;g3050;Corylus_avellana_newGene_61597;g34918;g13233;g6165;g28593;g3909;g13660;g19187;Corylus_avellana_newGene_32430;g24069;g9646;g16244;g11789;Corylus_avellana_newGene_33402;g15567;g9772;g21788;g889;g23170;g18957;Corylus_avellana_newGene_10139;g19179;g25593;Corylus_avellana_newGene_21166;g25619;g23525;g25407;Corylus_avellana_newGene_65730;g3503;g31791;g23622;g9277;g892;Corylus_avellana_newG…
pab-miR398a	g18385;g4840;g21075;g6995;g6323;g10065;g9967
pab-miR399a	g9344;g26122;g19897;g17591;g27789;Corylus_avellana_newGene_23351;g11912;g25740;g21051;Corylus_avellana_newGene_43201;g6421;g13083;g15413;g31813;g25188;g20929;g32172;g24934;g23482;g21384;g17764
pab-miR482o	Corylus_avellana_newGene_65462;g12810;g20683;g4155;g23557;g7362;g31489;g26923;Corylus_avellana_newGene_56464;g2175;g34032;g22514;g8697;Corylus_avellana_newGene_44440;g12855;g29885;g19037;Corylus_avellana_newGene_11545;g31785;g31235;g24891;g9325;Corylus_avellana_newGene_19139;g17311;Corylus_avellana_newGene_54952;g30473;g13876;g9765;g23884;g29793;Corylus_avellana_newGene_40569
pab-miR858a	g16789;Corylus_avellana_newGene_49457;g27720;g23479;g5847;g32155;g16636;g11814;g4604;g12383;g18008;g33541;g29337;g21589;g20950;g4719;g16299;g9720;g29995;g2594;g18565;g30496;g26996;g15828;g17002;g23480;g23771;g16833;g24448;g8247;Corylus_avellana_newGene_49437;g8169;g30351;Corylus_avellana_newGene_59791;g771;Corylus_avellana_newGene_14117;g8684;g27582;g33596;g17403;Corylus_avellana_newGene_48575;g3…
pde-miR159	g17586;g25768;g29301;g11922;Corylus_avellana_newGene_52546;g20882;g13724;g9027;g32317;g16329;Corylus_avellana_newGene_66290;g32366;g5913;g12680;g27558;g20131;Corylus_avellana_newGene_28131;g12040;g20763;g424;g23038;g12401;g3465;g18621;g16414;g23129;Corylus_avellana_newGene_38913;g26359;Corylus_avellana_newGene_532;Corylus_avellana_newGene_22907;g23218;g29526;g15958;Corylus_avellana_newGene_63378;…
pde-miR396	g8391;g26238;g22147;Corylus_avellana_newGene_48241;g27791;Corylus_avellana_newGene_32825;Corylus_avellana_newGene_14827;g6450;g16103;g22891;g18842;g26760;g18574;g11738;g16880;g28183;g21806;g30261;Corylus_avellana_newGene_42652;g26444;g26445;g3393;g21462;Corylus_avellana_newGene_40290;Corylus_avellana_newGene_11077
peu-miR2916	Corylus_avellana_newGene_66370;g1522;g8429
pgi-miR2118	Corylus_avellana_newGene_40569;g24369;g33231;Corylus_avellana_newGene_64963;g23229;g25256;g3274;Corylus_avellana_newGene_64808;g17040;g1610;g14500;Corylus_avellana_newGene_11545;g34326;g3075;Corylus_avellana_newGene_35021;g14499;g15327;g25388;g20885;g13212;g32619;g3217;g31003;Corylus_avellana_newGene_33083;g29384;Corylus_avellana_newGene_59089;g28562;g20058;g13240;g14247;Corylus_avellana_newGene_…
ppe-miR1511-3p	g22714;g15052;g31187;Corylus_avellana_newGene_62666;g22404;g35370;g28081;g29590;Corylus_avellana_newGene_5377;g25301;g25357;g32901;g9866;g13677;g5402;g35578;g34082;g30399;g3488;g14391;g11800;g3034;g5222;g30777;Corylus_avellana_newGene_63383;g10614;g28451;g104;g33218;g34086;g22529;g3098;g19059;Corylus_avellana_newGene_58522;Corylus_avellana_newGene_24332;Corylus_avellana_newGene_20920;Corylus_avel…
ppe-miR171e	g26266;g7618;g5038;g21685;Corylus_avellana_newGene_30981;g26749;Corylus_avellana_newGene_61983;g7915;Corylus_avellana_newGene_25547;Corylus_avellana_newGene_61962;g16003;Corylus_avellana_newGene_30639;g31427
ppe-miR393a	g6738;g12035;g18681;g25711;g20500;g22499;g3536;g12372;Corylus_avellana_newGene_63901;g21508;g30460;g25318;Corylus_avellana_newGene_41009;Corylus_avellana_newGene_32224;Corylus_avellana_newGene_50340;g8963;g32475;g35576;g708;g26657;g31023;g16907;Corylus_avellana_newGene_58356;g11565;g2821;g28910;g15135;g16640;g19955;Corylus_avellana_newGene_59203;Corylus_avellana_newGene_28502;g11576
ppe-miR395a-3p	g1690;g16877;g12031;Corylus_avellana_newGene_16327;g23751;g28303;g1911;g21007;g5036;Corylus_avellana_newGene_32644;g6151;g30655;g2718;g24672;g21681;g25982;Corylus_avellana_newGene_62603;g9421;g12878;g21949;g12173;Corylus_avellana_newGene_35114
ppe-miR396a	g9497;g10369;g23046;g18560;g14069;g22939;g18265;Corylus_avellana_newGene_19660;g8258;g4825;g17778;g15805;g31833;g24145;g29682;g9872;g24019;g6027;g8240;g25938;g10975;g15337;g3827;g25654;g23922;g12633;g14393;g1607;g33041;g14954;g17867;g16392;g28934;g23256;g2983;g2685;Corylus_avellana_newGene_50152;g2341;g10971;g22622;g2832;g9649;g28039;g15406;Corylus_avellana_newGene_24593;g10336;g6434;g4151;Corylu…
ppe-miR398b	g18385;g13274;g8975;g6995;g23483;g9967;Corylus_avellana_newGene_59696
ppe-miR399a	g14213;g21051;g32112;g17444;g26878;g23482;g3707;g1490;g11285;g11934;g17591;g32604;g13083;g24826;g7938
ppe-miR399b	g25523;g20125;g28842;g11072;g28986;g11992;g21051;g31142;Corylus_avellana_newGene_50117;g15086;g1237;g14910;g970;g17591;g2219;g15637;g25958;Corylus_avellana_newGene_54347;g22061;g1734;g15636;g8090;g7490;g30814;g30179;g25696
ppe-miR482a-3p	g10139;g12198;g27990;g18486;g19288;g10950;g30782;Corylus_avellana_newGene_65961;g3623;g11640;g18550;g24162;g6168;g18304;Corylus_avellana_newGene_20188;g23516;g11442;g33970;g21343;g17387;g9344;Corylus_avellana_newGene_9709;g19422;g23203;g2119;g13685;g1245;g23482;g19735;g23515;g7655;g24921;Corylus_avellana_newGene_19139;g7719;g31644;g32890
ppe-miR482b-3p	g18923;g15058;g2123;g34777;g9765;g5408;g7719;g13058;g31644;g16763;g431;g23515;Corylus_avellana_newGene_19139;g8737;g33970;g30463;g29350;g223;g16412;g4739;g23600;g17387;g11217;g21237;g2439;g21343;g34751;g24583;g27771;g32763;g2629;Corylus_avellana_newGene_24809;Corylus_avellana_newGene_32779;g26297;g25026;g7344;g13246;g1718;Corylus_avellana_newGene_20368;g12753;g12198;g5704;g22970;g13914;g10139;g35…
ppe-miR482c-3p	g24110;g31671;g31235;g170;g4063;Corylus_avellana_newGene_54952;g18242;Corylus_avellana_newGene_65961;g30473;g30109;g841;g6190;g30475;g29793;g23884;g11681;g840;Corylus_avellana_newGene_57577;g4155;g34032;g2585;g9113;g29885;g8908
ppe-miR482c-5p	g3521;g14689;g21934;g9681;g9844;g10635;g29638;g32410;Corylus_avellana_newGene_29447;g4974;g28598;g20071;g25777;Corylus_avellana_newGene_11646;g27826;g12618;Corylus_avellana_newGene_50080;g8892;g8332;g22207;Corylus_avellana_newGene_17848;Corylus_avellana_newGene_56342;Corylus_avellana_newGene_56640;g27779;g8477;Corylus_avellana_newGene_66221;g33761;g7567;g31294;Corylus_avellana_newGene_52786;g4049…
ppe-miR482f	g29341;g6372;g24389;g24325;g8639;g21825;g28151;g12445;g971;g17072;g1822;g2237;g33829;g17311;g31081;g25390;g28819;g26199;g33983;Corylus_avellana_newGene_65961;g14247;g11649;g23170;g25826;g25619;g13240;g25411;g20058;g7362;Corylus_avellana_newGene_59089;Corylus_avellana_newGene_9709;Corylus_avellana_newGene_13711;g20252;g32830;g28818;g31003;g3217;g26923;g17258;g15327;g15370;g14499;g22416;g9436;g4966…
ppe-miR5225-5p	g7891;Corylus_avellana_newGene_17913;g25671;g6245;g17953;Corylus_avellana_newGene_35464;g34757;g22331
ppe-miR6265	g2335;g20205;g29523;Corylus_avellana_newGene_64280;g7155
ppe-miR6273	Corylus_avellana_newGene_43444;Corylus_avellana_newGene_2745;Corylus_avellana_newGene_31659;g5248;Corylus_avellana_newGene_15855;g9320;Corylus_avellana_newGene_10684;Corylus_avellana_newGene_2115;Corylus_avellana_newGene_27411;g5607;Corylus_avellana_newGene_49298;Corylus_avellana_newGene_57654;g35656;g16317;g30860;g21578;g8827;g7056;g25553;g10851;Corylus_avellana_newGene_11976;g13651;g23837;g2849…
ppe-miR6279	g21112;Corylus_avellana_newGene_31686;Corylus_avellana_newGene_35412;g35029;g2926;g22608;g33885;g12470;g16514;g26639;g11837;g23054;g5769;g11434;Corylus_avellana_newGene_28664;g17331;g6033;g7954;Corylus_avellana_newGene_14408;g35909;g11520
ppe-miR6281	g27927;g19453;g267;Corylus_avellana_newGene_22138;Corylus_avellana_newGene_64769;g8220;g20571;Corylus_avellana_newGene_47357;g27601;g2189;Corylus_avellana_newGene_47039;g212;g18108;g15421;g12918;g34743;g3837;g5407;Corylus_avellana_newGene_112;g35603;g14423;g32741;g31187;g22587;g26400;Corylus_avellana_newGene_57908;g4014;g32590;g20129;g3025;g18132;g25568;g33562;g22731;g22831;g12540;g11593;g13846;g…
ppe-miR6284	g30405;g32841;g10496;g24461;g12924;g18287;Corylus_avellana_newGene_57843;Corylus_avellana_newGene_39459;Corylus_avellana_newGene_40074;g25139;g20538;g8496;Corylus_avellana_newGene_58052;Corylus_avellana_newGene_20126;g10870;g10067;g14563;g7642;g33582;g12765;g17665;Corylus_avellana_newGene_43994;g18032;Corylus_avellana_newGene_31547;g4423;g17244;g10515;g10279;g19700;g26743;g29936;g22354;g30302;Cor…
ppe-miR6291c-3p	g398;g20691;g2974;Corylus_avellana_newGene_402;g21791;g7726;g4169;Corylus_avellana_newGene_59561;g5502;g15408;g19226;g7125;Corylus_avellana_newGene_39210;g33299;Corylus_avellana_newGene_18303;Corylus_avellana_newGene_62576;g8676;Corylus_avellana_newGene_53361;Corylus_avellana_newGene_65674;g30442;Corylus_avellana_newGene_28689;Corylus_avellana_newGene_32260;Corylus_avellana_newGene_36688;g2452;g1…
ppe-miR6293	g13027;Corylus_avellana_newGene_39318;g7949;g35388;g10396;g1678;g13340;g12710;g17719;g3756;g23023;g5334;g16270;g21355;g8258;g26703;g15227;g19074;Corylus_avellana_newGene_10462;g6046;g30810
ppe-miR8126-3p	g11813;g24707;Corylus_avellana_newGene_18265;Corylus_avellana_newGene_49955;g23604;g25406;Corylus_avellana_newGene_66762;g13017;g16772;g11937;g4154;g6215;g28432;g17746;g14688;g7717;g17327;g549;g6619;g8910;Corylus_avellana_newGene_39069;g15758;Corylus_avellana_newGene_35512;g29845;Corylus_avellana_newGene_39018;Corylus_avellana_newGene_29743;g9161;g28416;g27223;g14486;g13941;Corylus_avellana_newGe…
ppe-miR858	g29035;Corylus_avellana_newGene_49457;g27720;g23479;g4604;g23660;g11814;g18008;g33541;g7508;g29771;g29337;g21589;g7186;g2490;g18840;g2594;g665;g29995;g23480;g24448;g16833;g15828;Corylus_avellana_newGene_14117;Corylus_avellana_newGene_20359;g8247;g30351;Corylus_avellana_newGene_59791;g8169;g771;g1935;g6061;g34366;g3412;g32041;g27582;g33596;g17403;g18657;g24449;g29312;Corylus_avellana_newGene_60614…
ppt-miR160b	g16863;g3613;g26699;g14283;g15833;g26511;g26944;g22902;g937;g24673
ppt-miR166j	g33744;g22267;g10586;g25696;g11962;g29025;g2441;g33583;Corylus_avellana_newGene_65102;g6897;g10792;g12764
ppt-miR166m	g2441;Corylus_avellana_newGene_59096;g2941;g16272;Corylus_avellana_newGene_4602;g9927;g17807;g12686;Corylus_avellana_newGene_5064;g12764;g10792;Corylus_avellana_newGene_33;g3994;g25115;Corylus_avellana_newGene_28748;g34802;g12603;g10586;g15783
ppt-miR167	g4857;g8946;g31415;g16244;g8682;Corylus_avellana_newGene_12382;Corylus_avellana_newGene_39600;g7822;g28284;g8484;g22415;g13550;Corylus_avellana_newGene_30272;Corylus_avellana_newGene_33207;g32011;g29688;g26139;g24647;g30467;g30026;g21703;g30323;g15451;Corylus_avellana_newGene_50227;g33096;g15628;g9287;g28230;g11006;g12780;Corylus_avellana_newGene_29685;g21772
ppt-miR171a	g29519;Corylus_avellana_newGene_752;g33933;g23360;g23054;g20593;g9720;g15112;g1137;g15508
ppt-miR171b	g20593;g31587;g9720;g23;g15112;g13554;g15508;g29519;g33933;Corylus_avellana_newGene_36332;g23357
ppt-miR319a	g25567;Corylus_avellana_newGene_3241;g28622;Corylus_avellana_newGene_709;g18946;g9555;g17344;g428;g27721;g16146;g2429;g5697;g574;g6862;g19496;g5913;g15786;g2861;g17055;g2253;g21421;g25223;g8197;g8694;g27342;g4293;g8646;Corylus_avellana_newGene_45856;g1394;g29346;g5815;g13930;g9418;g6625;g6763;g28025;g9851;g25691;g13265;g3535;g11950;g1534;g17684;g16457;g35888;Corylus_avellana_newGene_18756;Corylus…
ppt-miR319c	g2429;g13930;g9418;g9555;g28622;g8197;g34557;g22071;g14105;g11586;Corylus_avellana_newGene_18756;g2253;g17055;g11950;g574;g9851;g16106
ppt-miR390c-5p	g5710;g22230;g7731;g34916;g16234;g30323;g6684;g28784;g10206;g4484;g18130;g17666;g1997;g6192;g9331;g7955;Corylus_avellana_newGene_42725;g586;g1752;Corylus_avellana_newGene_50186;g20255;g638;g15561;g17681;g13162;g16382;g35747
ppt-miR395	g17871;g3443;g29417;Corylus_avellana_newGene_42246;g2605;g13748;Corylus_avellana_newGene_63168;Corylus_avellana_newGene_41463;g19140;Corylus_avellana_newGene_3790;g26259;Corylus_avellana_newGene_50920;Corylus_avellana_newGene_53832;g16091;Corylus_avellana_newGene_62667;g26583;Corylus_avellana_newGene_32862;g9223;g34597;g12058;Corylus_avellana_newGene_31690;g24672;g8497;g19392;g1496;g2376;Corylus_…
ppt-miR408b	g24993;g25395;g18531;g27218;g11561;g5570;g18133;g14265;g16291;g9034;g12511;g9092;g521;g16204;g24418;g20271;g31521;g35297;g21745;g3334;g25218;g34226;g20018;g15432;g33558;g1969;g9957;g5314;Corylus_avellana_newGene_50621;Corylus_avellana_newGene_55296;g33531;g22398;g24874;g25893
ppt-miR535a	g23265;Corylus_avellana_newGene_30209;g24823;g26222;g29919;g6216;g2593;g19322;Corylus_avellana_newGene_58480;g17391;Corylus_avellana_newGene_27169;g13064;g16871;g13096;Corylus_avellana_newGene_55293;g16985;g16341;g3950;g32056;g13304;g11981;Corylus_avellana_newGene_4180;g11572
ppt-miR894	g7172;g23896;g12273;g4700;g25597;g10028;g17794;g1996;g8083;g11791;g10286
pta-miR159a	g5913;g26646;Corylus_avellana_newGene_37231;g2226;Corylus_avellana_newGene_60983;g10279;g33027;g24658;Corylus_avellana_newGene_44112;g20228;g32451;g15152;g17327;g14207;g23129;g4948;Corylus_avellana_newGene_709;Corylus_avellana_newGene_13799;Corylus_avellana_newGene_42797;g3902;g4160;g34849;Corylus_avellana_newGene_31447;g9027;g6776;g9555;g20765;g14359;Corylus_avellana_newGene_22744;g9822;g13778;g…
pta-miR159b	g16106;Corylus_avellana_newGene_28739;g18606;g15123;g35721;g2114;g1290;g17958;g15678;Corylus_avellana_newGene_11730;Corylus_avellana_newGene_21528;g30859;Corylus_avellana_newGene_3693;g9418;Corylus_avellana_newGene_54013;g24166;g23094;g2226;g5913;g5661;g23129;g23727;g24847;g15152;g10279;Corylus_avellana_newGene_60983;g4160;Corylus_avellana_newGene_3871;g21837;Corylus_avellana_newGene_42797;g22052…
pta-miR159c	g15958;Corylus_avellana_newGene_13799;g13171;g6776;g6625;g9418;Corylus_avellana_newGene_29404;Corylus_avellana_newGene_31447;g15991;Corylus_avellana_newGene_54013;g23203;g12099;g9851;g9967;g9965;g20919;g5913;Corylus_avellana_newGene_18756;g17055;g11950;g32423;g34557;g22071
pta-miR319	g9555;g17344;g12530;g1323;Corylus_avellana_newGene_61444;g3503;g9838;g21691;g14366;Corylus_avellana_newGene_709;g11978;g21421;g20656;g25223;g8205;g6862;g24233;g19627;g33714;g5913;g16572;g9418;g22083;g4503;g5815;g17866;g34846;g29346;g28025;g6178;Corylus_avellana_newGene_19395;g6763;g8197;Corylus_avellana_newGene_42698;g15958;g8646;Corylus_avellana_newGene_45856;g1394;g1940;g13171;g16457;g35888;g11…
pta-miR482a	Corylus_avellana_newGene_40569;g29793;g5206;g7365;Corylus_avellana_newGene_1274;g18625;g21077;g9325;g22915;g26793;Corylus_avellana_newGene_11545;g27854;g14746;g22416;g28818;g31003;g32619;g3217;g16623;Corylus_avellana_newGene_17128;g2914;g19962;g26923;Corylus_avellana_newGene_32375;g7362;Corylus_avellana_newGene_59089;Corylus_avellana_newGene_9709;g5600;g20252;g28025;g13240;g15147;Corylus_avellana…
ptc-miR1448	Corylus_avellana_newGene_65959;Corylus_avellana_newGene_41895;g28966;Corylus_avellana_newGene_402;g35045;g31306;g26241;Corylus_avellana_newGene_7849;g18802;g6643;g21072;g10785;g9618;g18304;g13585;g31348;g5669;g22759;g13704;g32475;Corylus_avellana_newGene_65961;g3511;g30609;g8834;g8949;g26089;g2760;g1044;g6845;g33935;g21563;g29753;g32636;g31602;g6090;g21048;Corylus_avellana_newGene_64166;g18265;g6…
ptc-miR156k	g22902;g10828;g31977;g12518;g4518;g33877;g6216;g17419;g18141;g13017;Corylus_avellana_newGene_23161;g621;Corylus_avellana_newGene_54486;g12965;g4051;g2829;g3835;Corylus_avellana_newGene_1270;g31420;g18699;g23126;g3950;g22032;g5403;g6984;g20889;g19585;g10257;g33611;g6582;g982;g24024;g14409;g656;g22422;g11748;g17896;Corylus_avellana_newGene_32920;g8283;Corylus_avellana_newGene_55685;g7068;Corylus_av…
ptc-miR156l	g5477;Corylus_avellana_newGene_53381;g16436;g34715;g1225;g423;g28454;g7716;g14149;Corylus_avellana_newGene_64516;Corylus_avellana_newGene_63208;g1451;g15052;g26082;g16323;Corylus_avellana_newGene_65275;g11145;g7883;g21157;g14489;g13304;g10545;g18413;g17879;g10145;g3950;Corylus_avellana_newGene_62501;Corylus_avellana_newGene_60217;Corylus_avellana_newGene_24282;g17869;g8398;g25723;g24204;g15;g2286…
ptc-miR159c	g13937;g13402;Corylus_avellana_newGene_49120;g26094;g9418;g32385;g21205;g17893;g7729;g16483;g12932;g32927;g12992;g31311;g29315;g20765;g21628;g358;g6073;g22390;g9692;g34557;g11903;g12423;Corylus_avellana_newGene_51910;g6740;Corylus_avellana_newGene_47032;g5880;g2161;g34828;g5844;g3188;Corylus_avellana_newGene_1211;g15498;Corylus_avellana_newGene_65220;g31907;g17055;Corylus_avellana_newGene_60983;g…
ptc-miR160g	g30087;g22902;g31695;g14283;g4051;g3613;g16863;g8464;g26699;g20616;g4376;g29035;g937;g30376;g3802;g29051;g26780;g26332;g13298
ptc-miR160h	g4376;g4682;g20616;g26699;g16863;g3613;g14283;g31695;g3841;g30087;Corylus_avellana_newGene_43316;g22902;g28473;g7240;g32039;g27101;g26332;g29051;g3802;g30376;g15014;g937;g15833;g29035
ptc-miR164f	g9757;g4249;g16050;g9175;g31657;g13749;g85;g14475;g11888;g24378;g34547;g20036;Corylus_avellana_newGene_36808;g24866;g24070;g27473;g17716;Corylus_avellana_newGene_18643;Corylus_avellana_newGene_10231;g766;g3919;g34013;g21751;Corylus_avellana_newGene_36075;g15495;g21878;g20498;g129;g27610;g13992;g32338;g3363;g15597;g20956;g4754;g4979;g19152;g2807;g21080;g27791
ptc-miR166n	g6319;g10586;g18362;g22267;g19876;g21975;g19278;g13971;g10792;g6897;g12764;g6714;g22949;g26774;g34134;g25199;g2441;Corylus_avellana_newGene_54435
ptc-miR166p	g6411;g12764;g10792;g8119;g2441;g6001;g10586;g30843;g3478
ptc-miR167f-3p	Corylus_avellana_newGene_46261;g28257;g34262;Corylus_avellana_newGene_23384;g25677;g35454;g28633;g4697;g3829;g15334;Corylus_avellana_newGene_60558;g31295;g25827;g25929;g7064;g7315;g35883;g8782;Corylus_avellana_newGene_59611;g6335;g27226;Corylus_avellana_newGene_2990;g23108;g32797;g33074;Corylus_avellana_newGene_18092;Corylus_avellana_newGene_29091;g18754;g2535;g33969;g31104;g16789;g20260;g27971;g…
ptc-miR167f-5p	Corylus_avellana_newGene_32347;g9561;g14051;g11006;g28230;Corylus_avellana_newGene_20509;g18696;g18238;Corylus_avellana_newGene_29685;g26021;g30467;g3036;g24647;g26139;Corylus_avellana_newGene_45033;Corylus_avellana_newGene_52994;Corylus_avellana_newGene_1144;g32011;Corylus_avellana_newGene_60558;g15785;g15089;Corylus_avellana_newGene_41000;g21656;g30026;g29739;g10615;g21956;g8484;g32721;g11046;C…
ptc-miR167h-5p	g13248;g14672;Corylus_avellana_newGene_50554;Corylus_avellana_newGene_39600;g15582;g29467;g11046;g31515;g32721;g21956;g2307;g25483;g22753;g32298;Corylus_avellana_newGene_58534;g21975;g9513;g25300;g11235;Corylus_avellana_newGene_39902;g9269;g9043;g23977;g21366;g27537;Corylus_avellana_newGene_12903;Corylus_avellana_newGene_20509;g5743;Corylus_avellana_newGene_52968;g7841;g28217;g9070;g12649;g15703;…
ptc-miR171a-5p	g22093;Corylus_avellana_newGene_30981;g31084;g30736;Corylus_avellana_newGene_38176;g14217;Corylus_avellana_newGene_27760;g32385;g25943;g32011;g26294;g29013;g26363;g4400;g32955;g13723;Corylus_avellana_newGene_65363
ptc-miR171c	g13061;Corylus_avellana_newGene_27760;g29519;g5574;g15508;g23248
ptc-miR172b-5p	Corylus_avellana_newGene_38185;g13970;g27584;Corylus_avellana_newGene_19867;Corylus_avellana_newGene_33950;g31498;g5532;g25716;g4916;g11820;g31702;Corylus_avellana_newGene_23161;g16279;g18322;g31723;g25540;g2829;g3832;g22567;g2925;Corylus_avellana_newGene_19571;Corylus_avellana_newGene_45921;g1808;g30267;g34663;g13775;g14199;g9120;g839;Corylus_avellana_newGene_21631;Corylus_avellana_newGene_64252…
ptc-miR172g-3p	g28610;g5534;Corylus_avellana_newGene_38185;Corylus_avellana_newGene_27090;g7798;g14187;g16991;g19382;g30893;g2829;g15688;g17628;g8470;g27940;g22610;g5671;g5339;g9102;g16833;g5672;g30424;g15056;Corylus_avellana_newGene_59789;g17823;Corylus_avellana_newGene_66671;Corylus_avellana_newGene_10272;g1726;g19592;g5888;g1365;g24612;g3139;Corylus_avellana_newGene_35021;g19552;g32563;g6323;g13314;Corylus_a…
ptc-miR2111a	g24032;g8272;g1103;g5010;g19521;g9277;g26241;g28044;g31687;g21520;Corylus_avellana_newGene_59978;g586;g588;g1732;g24292;g12357;g29177;g11026;g15565;g9587;g22629;g1872;Corylus_avellana_newGene_38937;g3380;g34626;Corylus_avellana_newGene_21313;g29403;g30950;g20915;g16380;g29091;g14662;g9925
ptc-miR319i	g32004;g3036;g9555;g25670;g5398;g24325;Corylus_avellana_newGene_4354;g33085;g29847;g31058;g16589;g14579;g30715;g2253;g17055;g33598;g26887;Corylus_avellana_newGene_35266;Corylus_avellana_newGene_60826;Corylus_avellana_newGene_3302;g29268;g18810;g16188;g5913;g19806;g16572;g9418;Corylus_avellana_newGene_49762;g19706;g28258;g31055;g8197;g32913;g8646;g13158;Corylus_avellana_newGene_18756;g24240;g17684…
ptc-miR3627b	g34757;g13474;Corylus_avellana_newGene_45696;g32636;g22574
ptc-miR390d-3p	g2199;g11747;Corylus_avellana_newGene_18033;g26490;g3346;Corylus_avellana_newGene_55128;Corylus_avellana_newGene_36199;Corylus_avellana_newGene_597;g18130;g2972;g3347;g6192
ptc-miR393a-3p	g1637;Corylus_avellana_newGene_59203;Corylus_avellana_newGene_17665;g15189;Corylus_avellana_newGene_46349;g11429;g11775;g29709;Corylus_avellana_newGene_50120;g19714;g17671;g24555;g34807;g28613;g22851;g25550
ptc-miR396e-3p	g24250;g21634;g18740;Corylus_avellana_newGene_20798;g3983;g15011;g26508;Corylus_avellana_newGene_25583;Corylus_avellana_newGene_39548;g8054;g5326;g21152;g9263;g23704;Corylus_avellana_newGene_6327;g20355;Corylus_avellana_newGene_2693;g1026;g837;g12452;g16385;g34095;Corylus_avellana_newGene_27785;g3535;g26454;g9534;g16871;Corylus_avellana_newGene_15996;g15161;g5973;g7116;g1179;g33896;g25084;g9318;g…
ptc-miR396f	g1686;g13053;g11180;Corylus_avellana_newGene_47457;g34464;Corylus_avellana_newGene_23224;g3794;g5054;g13287;g11209;g3827;g19517;g24951;g10975;g15847;g3636;g16961;g11681;g22622;g23138;g31234;g5378;g30362;g23256;g21246;g23465;g11632;g130;g10246;g22939;g11574;g431;g2448;g13304;Corylus_avellana_newGene_2462;g8907;g15406;g10336;g14214;g22659;g28363;g3565;g26760;g10945;g24145;g31602;g12615;g27234;g2592…
ptc-miR396g-3p	Corylus_avellana_newGene_15871;Corylus_avellana_newGene_40174;Corylus_avellana_newGene_40567;Corylus_avellana_newGene_40290;g15474;g32263;g25682;Corylus_avellana_newGene_22175;g1394;g35293;g32859;g5834;g22245;g34017;g2455;g1325;g26508;g28945;g60;g28279;g13993;g7299;g20917;Corylus_avellana_newGene_2654;Corylus_avellana_newGene_42322;g24250
ptc-miR396g-5p	g18842;g3565;g6377;g10945;g7554;g8415;g18573;Corylus_avellana_newGene_40369;g19668;Corylus_avellana_newGene_40290;g13479;g20148;g10246;g21820;g15406;g10336;g27761;g30983;g14214;g18533;g11681;g3921;g8387;g3636;g5297;g3590;g2693;g23465;g21246;g1686;g13053;g3794;g5054;g34464;g33762;Corylus_avellana_newGene_23224;g27198;g2460;g7737;Corylus_avellana_newGene_10139;g11209;g19517;g24420;g32743;g32951;g35…
ptc-miR399e	Corylus_avellana_newGene_21701;g9174;g24826;g27695;g13083;g11285;g17591;g29610;g22815;g23482;g3595;g17580;g12177;g6880;g21051
ptc-miR530a	g5693;g3490;g15394;g17794;Corylus_avellana_newGene_58151;g8710;g1397;g17052;g12479;g16919;g10966;Corylus_avellana_newGene_5590;g22482;g3544;g26554;g3626;g20610;g8724;g18415;g1076;g13100;g2749;g13296;g20384;g17778;g13528;g681;g10455;g980;g11796;Corylus_avellana_newGene_20569;g17059;g28081;g8603;g10986;g1571;g15588;g23098;g22902;g13005;g9714;g33104;Corylus_avellana_newGene_12864;g19646;g24632;g2774…
ptc-miR6427-3p	g22296;Corylus_avellana_newGene_48064;g13231;Corylus_avellana_newGene_4783;g5376;g6838;g6636;g19207;g4837;g15008;g126;Corylus_avellana_newGene_44239;Corylus_avellana_newGene_11145;Corylus_avellana_newGene_34365;Corylus_avellana_newGene_15144;Corylus_avellana_newGene_48961;Corylus_avellana_newGene_418;Corylus_avellana_newGene_3963;Corylus_avellana_newGene_11036;g23697;g4403;g7022;g837;Corylus_avel…
ptc-miR6445a	Corylus_avellana_newGene_5797;g14377;g4144;Corylus_avellana_newGene_18509;g21416;g17776;g21223;g15263;g29261;g8399;g29726;g34998;g7799;g2914;Corylus_avellana_newGene_12206;g19876;g8417;g1889;g8726;g19103;g17586;g31223;Corylus_avellana_newGene_54722;g26486
ptc-miR6462c-5p	g13857;g27208;g13595;g499;g12118;g5378;Corylus_avellana_newGene_13996;g12760;g19480;g21659;g4597;g12650;g24420;g10752;g22159;g8777;g16060;Corylus_avellana_newGene_66264;g5888;g21173;Corylus_avellana_newGene_49070;g9038;g18021;g11811;g3380;g25333;g3848;g5517;Corylus_avellana_newGene_43643;Corylus_avellana_newGene_36199;g29946;g9334;g9835;Corylus_avellana_newGene_2422;g8076;g1701
ptc-miR6470	g14292;Corylus_avellana_newGene_10563;Corylus_avellana_newGene_28436;Corylus_avellana_newGene_38414;g20602;g19174;g13701;Corylus_avellana_newGene_38917;g31545;g5222;g35499;g28192;Corylus_avellana_newGene_29769;Corylus_avellana_newGene_28482;Corylus_avellana_newGene_33460;g33218;Corylus_avellana_newGene_14517;g34086;g32577;g14818;g31384;Corylus_avellana_newGene_8381;g13871;g20180;g3961;g6710;g2937…
ptc-miR6478	g11611;Corylus_avellana_newGene_63565;g9153;g10533;g35551;g10845;g15840;g13410
ptc-miR7823	g34898;Corylus_avellana_newGene_60751;g8050;Corylus_avellana_newGene_55730;g27222;Corylus_avellana_newGene_32335;g28249;g26668;g19004;g21658;g3567;g19130;g13072;g4111;g10731;g4812;g20788;g22552;Corylus_avellana_newGene_11902;g27224;Corylus_avellana_newGene_49028;g19249;g3261;g537;Corylus_avellana_newGene_56657;Corylus_avellana_newGene_34170;g5436;g33482;Corylus_avellana_newGene_8576;g20090;Corylu…
rgl-miR5139	g2443;g20786;g25357;g25723;g30850;g26949;g9765;g4952;Corylus_avellana_newGene_36465;g20271;g32853;g2624;g8675;g12080;g18075;g35431;g19363;g34082;g35636;g31288;g8979;g13883;g20723;g19931;g33567;g8442;g35370;g8951;g1760;g5985;g1006;g28959;g26577;g24950;g31089;g28851;g24830;g10601;g21675;g13505;g36052;g3098;g8146;Corylus_avellana_newGene_20920;g31229;g14292;g2574;Corylus_avellana_newGene_35790;g4687…
rgl-miR5141	g34996;g207
rgl-miR7972	g35405;g9996;Corylus_avellana_newGene_30484;g9396;g1495;g3673;g23920;g160;g24372;g15303;g31814;g12749;g16407;g19966;Corylus_avellana_newGene_43085;g7675;g7984;g25084;g26056;g4460;g22579;g24602;g22610;g20901;g29243;g5365;g5836;Corylus_avellana_newGene_21036;g12262;g35918;g24008;g21306;g22889;g8380;g17245
sbi-miR166k	g10586;g18362;g22267;g1576;g31911;g6319;Corylus_avellana_newGene_48047;g6897;g12764;g13971;g6714;Corylus_avellana_newGene_38876;g29464;g16003;g26774;g28504;g19131;g19720;g29988;g20008;g10792;g5368;g19278;g20927;g21975;g26029;g34134;g22949;Corylus_avellana_newGene_54435;g33583;g2441;g25199
sbi-miR171f	g20835;g11948;g6957;g23280;g7328;g11716;g18495;g24939;g14746;g7311;g436;g10393;Corylus_avellana_newGene_11850;g31361;g11505;g27552;g20645;g14200;g4011;Corylus_avellana_newGene_33409;g33933;Corylus_avellana_newGene_752;Corylus_avellana_newGene_66293
sbi-miR172b	g1726;Corylus_avellana_newGene_10272;Corylus_avellana_newGene_66671;g23490;g5888;g14408;g15056;g25024;g30424;g4395;g5672;g17823;g24420;Corylus_avellana_newGene_59789;g5339;g16531;g7649;Corylus_avellana_newGene_53687;Corylus_avellana_newGene_44577;g23328;g9102;Corylus_avellana_newGene_6017;g11795;g22610;g5671;Corylus_avellana_newGene_30999;g31470;g32014;g5085;g15262;g15688;g2829;g10178;g27940;g176…
sbi-miR5564b	Corylus_avellana_newGene_59117;g17145;g5908;g7468;g10565;g17884;g25964;g4528;g22893;g560;g31787;g23450;g16045;g25820;g26964;g13080;g11345;g2890;g27921;g7698;g6984;Corylus_avellana_newGene_50441;g33433;g35352;g14330;g4673;g21112;g11356;g13753;g13218;g10773;g32451;g35741;g10549;g14523;g4140;g7684;g6299;Corylus_avellana_newGene_42419;g1910;g5050;g10190;g16057;Corylus_avellana_newGene_30909;g5036;g14…
sly-miR10531	g22274
sly-miR10532	g33737
sly-miR156e-5p	g32009;g14486;g8669;g25412;g12518;Corylus_avellana_newGene_2155;g14059;g2062;Corylus_avellana_newGene_55697;g6216;g6950;g4518;g33877;g3950;Corylus_avellana_newGene_12643;g13233;g18836;g19818;g31420;g1444;g34343;g10800;Corylus_avellana_newGene_61282;g3835;g16609;Corylus_avellana_newGene_11332;g35188;g32201;g24024;Corylus_avellana_newGene_62476;g13671;g16842;g5403;g3014;g12299;g29077;Corylus_avella…
sly-miR159b	g2229;Corylus_avellana_newGene_35796;g6838;Corylus_avellana_newGene_57115;g23193;g22415;g474;g22689;Corylus_avellana_newGene_52669;Corylus_avellana_newGene_39429;Corylus_avellana_newGene_56367;g25301;g7152;g8002;Corylus_avellana_newGene_38937;Corylus_avellana_newGene_49723;g16351;g13477;g19754;Corylus_avellana_newGene_57126;g14678;g19122;g1218;g13998;Corylus_avellana_newGene_18390;g4558;g15374;Co…
sly-miR166c-5p	g18;g31205;g199;g19100;g32643;g30421;g626;g24120;g29247;g12860;Corylus_avellana_newGene_27890;g31101;Corylus_avellana_newGene_27169;g29718;g8751;g2560;Corylus_avellana_newGene_59269;Corylus_avellana_newGene_3161;g26425;g22007;g29423;g34481;g24860;Corylus_avellana_newGene_42813;g27085;g27216;Corylus_avellana_newGene_17067;g32736;g18703;g35192;Corylus_avellana_newGene_56657
sly-miR167b-3p	Corylus_avellana_newGene_59901;g15318;g570;g25847;Corylus_avellana_newGene_41048;Corylus_avellana_newGene_9675;g22908;g22963;g29795;g16637;g32986;Corylus_avellana_newGene_52042;g5491;g19311;g30775;g8479;g5786;g26549;g20599;g28632;g25783;Corylus_avellana_newGene_20324;g5151;Corylus_avellana_newGene_49671;g3088;g29431;g4391;g16447
sly-miR167b-5p	g29467;g28230;Corylus_avellana_newGene_39600;g25428;g28284;g26139;g27478;g30467;g4857;g11802;Corylus_avellana_newGene_41338;Corylus_avellana_newGene_9825;g29110
sly-miR168a-3p	g29707;g25241;g15088;g7335;g16022;g34587;g25019;g26830;g1870;g24972;g33589;g35950;g6968;g7409;Corylus_avellana_newGene_27625;g20914;g14914;g17858;g24811;g8344;g16813;g22981;g23873;Corylus_avellana_newGene_52527;g4197;g6416;g21450;g14149;g32915;g36077;g3304;g25314;g27575;g26020;g10217;g5729;g5649;g13708;g34642;g11339
sly-miR171d	g9720;g20593;g31587;g7873;g15508;g28772;g33933;g4858;g27535;Corylus_avellana_newGene_752;g29519;Corylus_avellana_newGene_36332;g34883;g23;Corylus_avellana_newGene_30981;g15112;g19309;g15958;g13554;g20563;g28327;g27707;g23357
sly-miR1919c-5p	g16480;g28582;Corylus_avellana_newGene_10672;g17972;g27342;g31101;g22283
sly-miR319c-5p	g27455;g21403;g13750;g11665;g6429;g31979;g5129;Corylus_avellana_newGene_36575;g9922;Corylus_avellana_newGene_32302;g24634;g14567;g12476;g32445;g11915;g33456;g20694;g18064;g27516;g22799;g23246;g1067;g19694;g19839;g31887;g4140;g14566;g20238;g5960;g2159;g7533;Corylus_avellana_newGene_2807;Corylus_avellana_newGene_43483;g7975;g19726;Corylus_avellana_newGene_52645;g11826;g3411;g12869;g7532;g28594;g219…
sly-miR391	Corylus_avellana_newGene_41760;g8593;g8499;g15906;g4229;g5484;Corylus_avellana_newGene_55845;g14088;Corylus_avellana_newGene_48510
sly-miR395a	g23553;g18495;g12449;g9913;g12389;g9421;g31254;Corylus_avellana_newGene_35114;g12878;g21949;g12407;g24672;g2718;g27112;g8828;g6151
sly-miR403-3p	Corylus_avellana_newGene_32178;g35421;Corylus_avellana_newGene_56363;g17420;g18183;g5595;Corylus_avellana_newGene_61584;g20233;g9226;g9605
sly-miR403-5p	g28538;Corylus_avellana_newGene_19057;g82;g6299;g16382;g23681;g31850;g5281;g8736;g22409;g4276;Corylus_avellana_newGene_59913;g8990;g28659;g773
sly-miR482a	g16020;g12647;g16617;g29261;g21416;g15688;Corylus_avellana_newGene_64808;g14500;g9325;g18685;g16936;Corylus_avellana_newGene_64963;g24369;Corylus_avellana_newGene_40569;Corylus_avellana_newGene_59089;g28025;g11486;g10372;Corylus_avellana_newGene_15206;g28562;Corylus_avellana_newGene_36206;g14680;g3217;Corylus_avellana_newGene_21442;g11670;g24859;g26448;g14499;g25388;g3297;g27010;g2237;g16319;g234…
sly-miR6027-3p	g15789;g30701;g28935;g33192;g29885;g18205;g32151;g27126;g29671;g22946;g23203;g15604;g19735;Corylus_avellana_newGene_11872;g20634;g30700;g32052;g12905;g26819;g21038;g840;g20701;g14428;Corylus_avellana_newGene_12506;g10139;g27997;g34740;g28816;g28411;g28499;g26423;g25238;g5201;g21054;g10648;g27346;Corylus_avellana_newGene_45279
sly-miR7981e	g14881;g27194
sly-miR9469-3p	Corylus_avellana_newGene_49585;g27916;g26195;g2398;g15818;g21314;Corylus_avellana_newGene_10140;g5263;g26949;Corylus_avellana_newGene_60325;g16458;g33349;g8569;Corylus_avellana_newGene_51988;g1608;g21836;g17362;g7755;g26386;g16244;g29044;g26025;g13295;Corylus_avellana_newGene_48455;g4540;g13440;g17494
sly-miR9470-3p	g22183;g22574;g5366;Corylus_avellana_newGene_58052;g6100;g3753;Corylus_avellana_newGene_31356;Corylus_avellana_newGene_15084;g3121;Corylus_avellana_newGene_7604;g10961;g9335;g30573;Corylus_avellana_newGene_23019;g26503;g9849;g18243;g18159;g12993;Corylus_avellana_newGene_56014;g7565;g28007;Corylus_avellana_newGene_56594;g6587;g12506;Corylus_avellana_newGene_22784;g14011;g28852;Corylus_avellana_new…
sly-miR9471a-3p	g14531;g19018;g4483;g28045;Corylus_avellana_newGene_57611;g1358;g16059;g27752;g8907;g16837;g2537;g30776;g20503;g22201;Corylus_avellana_newGene_8309;g61;g17259;g3183;g2386;g20473;g11484;g7512;g34407;g23910
sly-miR9471b-3p	g8189;Corylus_avellana_newGene_2795;g11484;g31861;g19408;g22201;Corylus_avellana_newGene_15754;g30776;g4697;Corylus_avellana_newGene_8309;Corylus_avellana_newGene_3187;g1358;g16059;g27752;g580;g2537;g9077;g19018;g4483;g10319;Corylus_avellana_newGene_51026;g10080
sly-miR9473-5p	g489;g8871;g8205;g11662;g11148;g6655;g13227;g6055;g9268;Corylus_avellana_newGene_45391;Corylus_avellana_newGene_37005;g26869;g10341;g16624;g12101
sly-miR9475-5p	g6814;Corylus_avellana_newGene_18345;g15431;g14316;g10361;g22424;g10360;g18203;g10884;g8550;g7309
sly-miR9478-5p	g21656;Corylus_avellana_newGene_15290;g11930;g7396;g27921;Corylus_avellana_newGene_57360;Corylus_avellana_newGene_54728;Corylus_avellana_newGene_61086;Corylus_avellana_newGene_18198;g22330
smo-miR1097	g9098;g8236;g12004;g28454;g5417;g14868;g17101;g32502;g21997;g11087;Corylus_avellana_newGene_32335;g1330;g21972;g15928;g9875;Corylus_avellana_newGene_1151;g14148;Corylus_avellana_newGene_32872;g30786;g4010;g11318;g15973;Corylus_avellana_newGene_8177;Corylus_avellana_newGene_45327;g9421;g29312;g25495;Corylus_avellana_newGene_5914;g16142;g10896;g5728;Corylus_avellana_newGene_16778;g30039;g24123;g813…
smo-miR1103-3p	g32234;g10638;Corylus_avellana_newGene_66029;g15581
smo-miR1105	g7835;g13641;g20806;g12160;g31246;g27236;Corylus_avellana_newGene_47789;g31498;g32879;g14881;g9579;g4057;g9889;g15247
smo-miR171a	g2704;g7532;g23;g10301;Corylus_avellana_newGene_8515;g18048;g4205;g29519;g29149;g22553;Corylus_avellana_newGene_752;g33933;Corylus_avellana_newGene_31680;g6674;g19667;g15508;g20593;g9720;Corylus_avellana_newGene_30445
smo-miR171b	Corylus_avellana_newGene_752;g33933;g29149;g29519;Corylus_avellana_newGene_30445;g4407;g20593;g15508;Corylus_avellana_newGene_31680;Corylus_avellana_newGene_19720;g7165;g6425;g17287;Corylus_avellana_newGene_62886;g28295;g10301;Corylus_avellana_newGene_5753;Corylus_avellana_newGene_24195
smo-miR396	g34626;g10945;g31602;g3565;g22659;Corylus_avellana_newGene_40290;g13479;g16162;g35245;g33305;g8415;g16633;g7554;g21820;g10246;g18533;g14214;g30983;g10336;g15406;g6266;g10681;g3005;g920;Corylus_avellana_newGene_27381;g11681;g16961;g3636;g2693;g1468;g11632;g23465;g30720;g5054;g9133;g3794;g34464;g20375;Corylus_avellana_newGene_23224;g33762;g11620;g9917;g13053;g1686;g19517;g7737;g11824;g27198;g32951;…
smo-miR408	Corylus_avellana_newGene_50621;g16291;g14265;g34226;g15432;g18133;g33558;g18531;g27218;g25218;g25395;g35297;g25893;g24874;g22398;g31521;g20271;g19926;g24418;g9092
sof-miR159c	g22071;Corylus_avellana_newGene_18756;g15060;g10449;g20919;Corylus_avellana_newGene_22744;g23203;g6845;Corylus_avellana_newGene_54013;g6625;g9418;g29346;g5815;g1394;g20087;g13171;g8694;g15958;g8788;g24658;g17055;g23129;g6310;g18212;g5913;Corylus_avellana_newGene_31951;Corylus_avellana_newGene_31447;g18866;g28928;g9555;Corylus_avellana_newGene_13799;g9525;g28543
sof-miR159e	g1072;Corylus_avellana_newGene_66729;g6709;g12033;g1168;g7212;Corylus_avellana_newGene_53557;Corylus_avellana_newGene_30641;g19731;g12423;g7785;g16111;g7403;Corylus_avellana_newGene_33801;g11428;g13171;g6625;g17818;g29346;g5815;g8736;Corylus_avellana_newGene_21313;Corylus_avellana_newGene_30899;g13697;Corylus_avellana_newGene_41804;g15786;g5661;Corylus_avellana_newGene_65220;g25954;g27558;g11988;…
ssl-miR398	g14678;g22099;g2914;g32310;g18385;g4424;g10065;g6995;Corylus_avellana_newGene_36704;g15743
ssl-miR399	g22584;g17591;g28857;g11357;g21051;g28986;g3172;g17143;g18209;g25696;g17489;g12434;g15636;g9930;g14638;g33542;g13719;g15637
stu-miR156d-3p	Corylus_avellana_newGene_37017;g32555;g2764;g2460;g3030;Corylus_avellana_newGene_15365;g34175;g31839;g5881;g19084;g19938;g27999;Corylus_avellana_newGene_9682;g23265;g12436;Corylus_avellana_newGene_16884;Corylus_avellana_newGene_64516;g20801;g22795;g8781;g11179;g165;g436
stu-miR156f-3p	g20969;g14731;g25717;g5539;g18685;Corylus_avellana_newGene_20437;g2004;g32054;g31442;g25401;g32604;g4418;Corylus_avellana_newGene_29017;g24949;g23491;g19069;g1365;Corylus_avellana_newGene_34605;g19784;g22496;g2355;g19859;Corylus_avellana_newGene_20041;g12522;g8618;g25990;g27284;Corylus_avellana_newGene_31547;g16528;g1004;g19079;g205;g35017;Corylus_avellana_newGene_21186;g2082;Corylus_avellana_new…
stu-miR156f-5p	g5655;Corylus_avellana_newGene_26936;g4439;g12089;g14116;Corylus_avellana_newGene_65739;g28962;g11357;Corylus_avellana_newGene_32323;g10662;g32561;g7068;Corylus_avellana_newGene_55685;g16317;g1219;Corylus_avellana_newGene_40067;g26135;Corylus_avellana_newGene_1402;Corylus_avellana_newGene_40365;g18688;Corylus_avellana_newGene_3695;g1015;Corylus_avellana_newGene_2192;g3806;g8411;g14149;g26978;Cory…
stu-miR156g-3p	g18892;g684;g24039;Corylus_avellana_newGene_22468;Corylus_avellana_newGene_21713;Corylus_avellana_newGene_46954;g11555;Corylus_avellana_newGene_49771;Corylus_avellana_newGene_22344;g28428;Corylus_avellana_newGene_17259;g5981;g31893;g13146;g13554;g34583;g16118;g30137;g14471;g13957;g24192;g5632;g22526;g17385
stu-miR164-3p	g19172;g11834;g25455;g2862;Corylus_avellana_newGene_11360;g17291;g18165;g21674;g22110;g10210;g5072;g20801;Corylus_avellana_newGene_20816;g32364;g13386;g23456;g20419
stu-miR166d-5p	g27047;g20217;Corylus_avellana_newGene_36465;g15793;g6605;g26808;Corylus_avellana_newGene_32214;g25395;g34108;g8664;g16821
stu-miR167a-3p	g24784;g5811;g24001;g16790;g4574;g7062;g14402;g32962;g7498;g31611;g28257;g16150;g3829;g24757;g33272;Corylus_avellana_newGene_60558;g23059;g34697;g11646;g18719;g19794;g1220;g20155;g33601;Corylus_avellana_newGene_39600;Corylus_avellana_newGene_50752;g13710;Corylus_avellana_newGene_35217;g28219;g32349;Corylus_avellana_newGene_29091;g6330;g11433;g22836;g4714;g15417;g903;g2535;g15997;g22628
stu-miR167b-3p	g17221;g9631;g280;g382;g6211;g24001;g3699;g5811;g25420;g11827;g34457;g5919;g32687;g10011;g32187;g16150;g28257;g16675;g1220;Corylus_avellana_newGene_32929;g1377;g15417;g2328;g15997;g35932;g33969;g14906;g20339;g6330;g19069;Corylus_avellana_newGene_29091;g4714;g32962;g5111;g19454;g24784;g23059;g29797;Corylus_avellana_newGene_60558;g18771;g11792;g34697;g8514;g5391;g31611;Corylus_avellana_newGene_6157…
stu-miR167d-3p	g4837;g4237;g29510;g9690;g925;g18987;g21032;g35932;g15417;g28848;g11973;g31704;Corylus_avellana_newGene_5677;Corylus_avellana_newGene_19530;g10823;g3851;Corylus_avellana_newGene_25322;g34460;g7186;g2200;g14251;g4248;g24447;Corylus_avellana_newGene_60058;g17804;g9607;g18696;g12832;g5979;g19080;g34306;g6211;Corylus_avellana_newGene_13127;g24776;g34432;g16890;g13833;g33303;g1407;g27486;g2210;g18031;…
stu-miR171b-3p	g324;g15958;g15508;g34883;g9720;g20320;g29519
stu-miR171b-5p	Corylus_avellana_newGene_11646;Corylus_avellana_newGene_66044;g13753;Corylus_avellana_newGene_47039;Corylus_avellana_newGene_52687;Corylus_avellana_newGene_13127;g17302;g5115;g14185;g9320;g25556;g3400;Corylus_avellana_newGene_29624;g18630;g2751;g29452;Corylus_avellana_newGene_46987;Corylus_avellana_newGene_13626;Corylus_avellana_newGene_27760;Corylus_avellana_newGene_30482;g5409;Corylus_avellana_…
stu-miR319-3p	g2429;g10566;g10807;g15805;Corylus_avellana_newGene_161;g5815;g9555;g29346;g21086;g8646;g32201;Corylus_avellana_newGene_29140;g17017;g21691;g4485;g23315;Corylus_avellana_newGene_41618;g22609;g17684;Corylus_avellana_newGene_27898;g22499;g35404;g19449;g9967
stu-miR3627-5p	g8340;Corylus_avellana_newGene_63215;g17953;g23346;g29370
stu-miR391-5p	g23099;g8499;g13985;g4229;g8593;g22443;g13556;g11468;g16220;Corylus_avellana_newGene_61815;g4034;Corylus_avellana_newGene_22681;Corylus_avellana_newGene_48510;g23690;g24016;g5484;g15906;g159;Corylus_avellana_newGene_41760;g9428
stu-miR396-3p	g5454;g16828;g32924;Corylus_avellana_newGene_64927;g3673;g15516;Corylus_avellana_newGene_40290;g35178;g2256;g29078;Corylus_avellana_newGene_12670;g14268;g29814;g17180;g27835;g18029;g22268;g2362;g6007;g2753;g14321;g3535;g8784;g11968;Corylus_avellana_newGene_29085;Corylus_avellana_newGene_26542;g22833;g25955;g13579;Corylus_avellana_newGene_52546;g13218;g8054;g15398;g18741;g5326;g11324;g5989;Corylus…
stu-miR398a-3p	g17938;g21716;g18385;g10065;g6323;g2914;g18736
stu-miR398b-3p	g14678;g29860;g22099;g18736;g32310;g18385;g10065;g4424;g3482;g10961;g6001;g9865
stu-miR408a-3p	g31949;g1499;g1851;g24200;g11854;g18015;g14200;g10033;g7537;g38;Corylus_avellana_newGene_56572;g11824;g29940;g13780;g25218;g35058;g18420;g31192;g11307;g35297;g7404;g20998;g21500;g9776;Corylus_avellana_newGene_52888;g33558;g18133;g13593;g14496;g34226
stu-miR482b-3p	g6372;g22921;g24365;g26409;g12008;g19177;g16320;g30732;g19797;g10150;g2234;g12199;g16319;g25042;g28411;g34081;g30346;g12773;g24659;g28816;g17651;Corylus_avellana_newGene_14066;g18242;g21914;g23557;g27512;g26096;g31489;g10372;Corylus_avellana_newGene_15206;g28562;g28025;g28935;g13212;g3217;g30196;g24859;g5971;g20885;g16645;g27950;g29261;g22925;g16020;Corylus_avellana_newGene_19164;g19037;g5237;g24…
stu-miR482d-3p	g28819;g31081;g17311;g15688;g19902;g26793;g13685;g7365;g5577;g26819;g26923;g16623;g17343;g28818;g31003;g8639;g1964;g26940;g6845;g31057;g31489;g7362;g7786;g20376;g19336;g5794;g9469;g25359;g22416;g18039;g3127
stu-miR482e-3p	Corylus_avellana_newGene_65961;g19179;g18471;Corylus_avellana_newGene_26539;g28816;g26136;g7358;g30346;g16319;g28411;g10150;g19177;g16320;g78;g34740;Corylus_avellana_newGene_62916;g19797;g12008;g6372;g26685;g24365;g19422;g29758;g31723;g16020;g29261;g19970;g15688;g3297;g27950;g3217;g11670;Corylus_avellana_newGene_59089;g27512;g31057;g11486;g10372;g29268;Corylus_avellana_newGene_14066;g28782;g18242…
stu-miR530	g24878;g6767;g469;g27567;g4381;g5693;g31689;g33104;g23098;g22232;g27741;g14052;g30237;g7812;g21805;g6349;g16833;g15342;g3474;g4104;Corylus_avellana_newGene_27183;g20347;g24240;g5304;g2749;Corylus_avellana_newGene_3143;g17778;g19115;g20719;g10455;g26714;g18577;g17059;g35892;g10986;g10633;g3076;g15417;g30905;g12415
stu-miR6026-3p	Corylus_avellana_newGene_38254;g11377;g26145;g30732;g28533;g26136;g28816;g28499;g26423;g10431;g17651;g34032;g17343;g28500;g11915;g29600;g31489;Corylus_avellana_newGene_19265;g21348;g32151;g18039;Corylus_avellana_newGene_21511;g4014;Corylus_avellana_newGene_54952;g32044;g31671;g9503;g29671;g29793;g22356;g27870;g28812;g25139;g19794
stu-miR7122-5p	g23728;g9250;g7197;g28310;g9338;g13140;g24399;Corylus_avellana_newGene_63164;g44;g20809;g21249;g18089;Corylus_avellana_newGene_8416;g2242;g13953;g15301;g30258;g7271;g14863;g6466
stu-miR8016	g29013;g2622;g13308
stu-miR8021	g7199;g8556
stu-miR8022	g19775;Corylus_avellana_newGene_15528;g14400;g2361;g8881;g3633;g26400
stu-miR8024a-3p	g1195;g10626;g9012
stu-miR8036-3p	g14906;g83;g29753;g20872;g19422;g9291;g6879;Corylus_avellana_newGene_64716;g28366;g22871;Corylus_avellana_newGene_65961;g9368
stu-miR8036-5p	g19194;g20470;g149;g9199;g22821;g10380;g16867;g9498;g4816;g11512;g14876;g23460;Corylus_avellana_newGene_32347;g7498;g23628;g11208;g14571;Corylus_avellana_newGene_28018;g16480;g31270;Corylus_avellana_newGene_4586;g34188;g3418;Corylus_avellana_newGene_41786;g15317;Corylus_avellana_newGene_56779;g22634;g22868;g16886;g6638;Corylus_avellana_newGene_33924;g9052;g8209;g12157;g13552;Corylus_avellana_newG…
stu-miR8039	Corylus_avellana_newGene_2152;g2933;g9407;g27013;g13306;g24560;g19401;g27256;Corylus_avellana_newGene_62642;g11920;Corylus_avellana_newGene_3065;g34346;g24446;g20742;g26100;g17318;g6197;g23703;g18444;Corylus_avellana_newGene_20548;g31489;g13444;g24011;g31509;g5305;g33466;g5582;g17896;Corylus_avellana_newGene_60469;g10830;Corylus_avellana_newGene_676;g18673;g24649;g18735;g31442;g31584;g17255;g1683…
stu-miR8051-5p	g21023;g7125;g14349;Corylus_avellana_newGene_6327;g15088;g31809;Corylus_avellana_newGene_57596;Corylus_avellana_newGene_22653;g17533;Corylus_avellana_newGene_30639;g12040;g28337;g21549;g14640;g19506;Corylus_avellana_newGene_41451;g2972;Corylus_avellana_newGene_22751;g23624;Corylus_avellana_newGene_2283;g24992;g455;Corylus_avellana_newGene_33605;Corylus_avellana_newGene_38176;Corylus_avellana_newG…
tae-miR10518	g33516;Corylus_avellana_newGene_30790;g19793;Corylus_avellana_newGene_27670;g10887;g32788;Corylus_avellana_newGene_30419;g19014;Corylus_avellana_newGene_54037;g3215;g33801;g26042;g1549;g20011;g3848;g1774;Corylus_avellana_newGene_50233;g15059;g35596;g8413;g30048;g11713;g12741;Corylus_avellana_newGene_6662;g25471;g12359;g4530;g7045;Corylus_avellana_newGene_8679;g32418;g22758;g26836;g14749;Corylus_a…
tae-miR1134	Corylus_avellana_newGene_66359;g29112;g16362;g30174;g780;g34965;g22552;Corylus_avellana_newGene_38950;g22652;g12631;g20423;g35653;g32406;Corylus_avellana_newGene_64342;g19184;g4578;g14609;g8998;Corylus_avellana_newGene_63964;g25606;Corylus_avellana_newGene_29337;g26805;Corylus_avellana_newGene_8637;g4310;g28526;Corylus_avellana_newGene_51619;Corylus_avellana_newGene_61681;Corylus_avellana_newGene…
tae-miR167b	g9727;g10575;g280;Corylus_avellana_newGene_17344;g15883;g16901;g19163;g31873;Corylus_avellana_newGene_39600;g29795;g16687;Corylus_avellana_newGene_10495;Corylus_avellana_newGene_43161;g22052;g17834;g33046;g8598;g3204;g15015;g26817;g4818;g10785;g1950;g1521;g9726;Corylus_avellana_newGene_45033
tae-miR167c-5p	g21772;g11046;g15628;Corylus_avellana_newGene_50554;Corylus_avellana_newGene_39600;Corylus_avellana_newGene_12903;Corylus_avellana_newGene_50752;g20019;g8793;g11006;g30026;g3204;g15089;g31415;g3570;Corylus_avellana_newGene_60558;g2067;g26139;g24647;g27478;g3036;g30467;g21975;Corylus_avellana_newGene_52994
tae-miR395b	g2718;Corylus_avellana_newGene_62715;g9421;Corylus_avellana_newGene_62603;g25982;g21949;g6142;g14846;g27112;g35817;g8828;g27093;g959;g15836;Corylus_avellana_newGene_14366;g12449;g14391;g19841;Corylus_avellana_newGene_60684;Corylus_avellana_newGene_34621;Corylus_avellana_newGene_45153;Corylus_avellana_newGene_41285;g5616;g32373;Corylus_avellana_newGene_9373;g24672;g17398;g31641;g4017;Corylus_avell…
tae-miR9774	g6906;g19521;g2617;Corylus_avellana_newGene_8223;g2633;g7645;Corylus_avellana_newGene_22220;g19548;g4800;g12742;g6842;g16821;Corylus_avellana_newGene_40278
tcc-miR169n	Corylus_avellana_newGene_50138;g7812;g8310;g2812;g30172;g9512;Corylus_avellana_newGene_46904;g35549;g20320;g13684;g14019;g32676;Corylus_avellana_newGene_18184;g22327;g3970;g8490;g21212;g5488;g3303;g28581;g29242;g21422;Corylus_avellana_newGene_20940;g2883;g22373
tcc-miR172d	g211;g3786;Corylus_avellana_newGene_33083;g12049;g2072;g1047;Corylus_avellana_newGene_48074;g22867;g24612;g9459;g20244;g4294;g4841;g23237;Corylus_avellana_newGene_53678;g3417;Corylus_avellana_newGene_46427;g1410;g19072;g10591;g7365;g8503;g3416;g16531;g1019;g2572;g15260;g22610;Corylus_avellana_newGene_36332;g10896;g28819;Corylus_avellana_newGene_44348;Corylus_avellana_newGene_66671;g7383;g1273;g24…
tcc-miR530a	g8312;g34502;g17052;g27726;g26554;g22482;g28930;Corylus_avellana_newGene_5590;g6597;g5693;g3712;g16078;Corylus_avellana_newGene_58151;g3490;g10455;g17778;g13528;g15516;g980;g17059;Corylus_avellana_newGene_20569;g6693;g34520;g20983;g25811;g13296;g6349;g8012;g26422;Corylus_avellana_newGene_55470;g9476;g20047;g25058;g16833;g1571;g21890;g24097;g27741;g30474;g22232;g2134;g22902;g9714;g33104;g4591;g191…
vun-miR319b	g25691;g13265;g5913;g9851;g6862;Corylus_avellana_newGene_29242;g11586;g14105;g22071;g11950;g17055;g17684;g2253;g35888;g25223;Corylus_avellana_newGene_18756;Corylus_avellana_newGene_3241;g18946;g8646;g1394;g8197;g8694;g27342;g27721;g16146;g2429;g29346;g5815;g9555;g9418;g13930
vvi-miR156e	Corylus_avellana_newGene_64516;g6616;g9763;g15084;g3669;g5486;g24024;g27017;g10448;g6582;Corylus_avellana_newGene_112;g32780;Corylus_avellana_newGene_62476;g5373;g29680;Corylus_avellana_newGene_38701;g4802;g3950;Corylus_avellana_newGene_30868;g9927;g30990;Corylus_avellana_newGene_19235;g31420;Corylus_avellana_newGene_45294;g35652;g4817;g26463;g5067;g4051;g21259;g9891;g1988;g27956;g23938;g389;g145…
vvi-miR156h	Corylus_avellana_newGene_9911;g31429;g15741;Corylus_avellana_newGene_28883;g8283;g14482;g12347;g1742;Corylus_avellana_newGene_40067;g12554;g11357;g28962;g7132;g20209;g22560;g20897;g33903;g21108;g579;g19295;g11599;g24385;g7142;g10618;g7480;Corylus_avellana_newGene_40887;Corylus_avellana_newGene_52732;Corylus_avellana_newGene_2192;g13393;Corylus_avellana_newGene_20574;Corylus_avellana_newGene_36908…
vvi-miR159a	g35913;g3649;g24094;Corylus_avellana_newGene_22284;g20310;g20882;g23472;g23383;g2812;g17070;g29207;g23850;g29749;g29985;g17055;g22840;Corylus_avellana_newGene_50121;g24505;g32446;g3008;g4181;g28476;g6446;g9418;g17006;g10979;g35024;Corylus_avellana_newGene_42560;g14667;Corylus_avellana_newGene_18324;g34147;g29299;g34557;g12423;g30421;g9437;g296
vvi-miR160a	g14283;g26699;g31695;g937;g16863;g3613;g22902
vvi-miR166a	g19805;g27505;g14606;g20008;g17765;g8956;g10792;g19278;g20927;g21975;g18152;g32704;g5368;g26029;g34134;g4899;g22949;g15362;Corylus_avellana_newGene_54435;g33583;g25696;g20984;g6694;g2441;g25199;g12801;g18362;g22267;g7833;g10586;g6319;Corylus_avellana_newGene_48047;g32173;g14070;g33744;g31911;g24138;g6113;g12304;g8969;g6897;g13971;g12764;Corylus_avellana_newGene_38876;g27962;g29464;g447;Corylus_av…
vvi-miR167c	g7966;g11006;g9403;Corylus_avellana_newGene_20509;g28230;g15089;g15109;g30026;Corylus_avellana_newGene_45033;g15833;Corylus_avellana_newGene_52994;g4166;g3036;g26021;g24647;g26139;g9070;g32011;Corylus_avellana_newGene_60558;g8634;Corylus_avellana_newGene_62744;Corylus_avellana_newGene_30272;g21956;g32721;g4003;Corylus_avellana_newGene_50752;Corylus_avellana_newGene_39600;g7822;g6540;g31415;g18645…
vvi-miR169r	g8490;g3970;g10753;Corylus_avellana_newGene_44712;g21212;g33176;g19595;g836;g2883;Corylus_avellana_newGene_52574;g28581;g29242;Corylus_avellana_newGene_22620;Corylus_avellana_newGene_31540;g2812;g1845;g14019;g35549;Corylus_avellana_newGene_43942;g22327;g20161;g14173
vvi-miR171f	g9720;g23;g15112;g20593;g19343;g31587;g7873;g15958;g15508;Corylus_avellana_newGene_752;g33933;g29519;g27707;g34883
vvi-miR171h	g15508;g29519;g20593;g18690;g9103
vvi-miR172d	Corylus_avellana_newGene_44348;Corylus_avellana_newGene_4237;g4294;g29521;g15688;g7066;g23237;g1128;g24709;g6597;g12621;Corylus_avellana_newGene_33083;g14487;g1500;g12049;g15260;Corylus_avellana_newGene_38185;g24612
vvi-miR2111-5p	g7467;g3138;g5010;g28529;g10933;g35289;g34626;g1872;g11962;Corylus_avellana_newGene_35908;g2445;g28663;g17419;g17411;g21520;g30950;g1713;g3827;g29403;Corylus_avellana_newGene_6528;g20915;g4017;g588;g16380;g17275;g9066;g29177;g27527;g16650;g24044
vvi-miR2950-3p	Corylus_avellana_newGene_31207;g11593;g7615;g25723;g2296;Corylus_avellana_newGene_31208;Corylus_avellana_newGene_49277;Corylus_avellana_newGene_33448;g31353;Corylus_avellana_newGene_61541;Corylus_avellana_newGene_47376
vvi-miR2950-5p	g17418;g1898;g34902;g5743;g26518;g17245;Corylus_avellana_newGene_10495;Corylus_avellana_newGene_19329;g13076;g18745;g10017;g448;g11893;g19978;g739;Corylus_avellana_newGene_24108;g10817;g28858;g11256;g19576;Corylus_avellana_newGene_45969;Corylus_avellana_newGene_2728;g14448;Corylus_avellana_newGene_31208;g7073;g10964;g24751;g31408;g22451;g2594;g14354;g31801;g13552;g25206;g618;g12949;g4532;g7488;g1…
vvi-miR319e	g17344;g9555;g3503;g4975;g27721;g21691;Corylus_avellana_newGene_3241;g18946;g17055;g25223;g2253;g23315;g6862;g16572;g3035;g15786;g5913;g29346;g5815;g9418;g6625;g6763;g28025;g8197;Corylus_avellana_newGene_42698;g8694;g8646;g17684;g11950;Corylus_avellana_newGene_18756;g35888;g22071;g11586;g9851;g16793;g25691;g3535
vvi-miR319g	g9555;g9418;g6625;g13930;Corylus_avellana_newGene_38308;Corylus_avellana_newGene_19395;g8197;Corylus_avellana_newGene_11730;Corylus_avellana_newGene_3241;g8646;g17055;g17684;g2253;Corylus_avellana_newGene_18756;g27293;g11586;g14105;g22071;g34557;g32423;g15786
vvi-miR3623-3p	Corylus_avellana_newGene_65481;g657;Corylus_avellana_newGene_64737;Corylus_avellana_newGene_32504;g26611;Corylus_avellana_newGene_11915
vvi-miR3623-5p	g24233;g28788;g12007;Corylus_avellana_newGene_64596;g33253;g5972;g2237;g8362;g4364;g31479;g16063;Corylus_avellana_newGene_8118;g30757;g17542;g12008;Corylus_avellana_newGene_23483;g904;g11470;g34694;Corylus_avellana_newGene_65464;g20517;Corylus_avellana_newGene_33148;g20937;g14500;g29261;g13464;g22915;Corylus_avellana_newGene_64961;g21416;g23514;g26448;g14499;g22761;g27439;g31486;g16119;Corylus_av…
vvi-miR3624-3p	g15072;g22676;g8756;g5163;Corylus_avellana_newGene_45491;g6723;g85;g17972;g22797;g8144;g9668;Corylus_avellana_newGene_27777;g27360;g22016;g7825;Corylus_avellana_newGene_14322;g466;g18855;g30520;g27032;g8342;g18967;g22026;g635;g14043;g3907;g27745;g21101;g12233;Corylus_avellana_newGene_32825;g10828;Corylus_avellana_newGene_9160;g24470;Corylus_avellana_newGene_4972;g22577
vvi-miR3630-3p	g7449;g7918;g4396;g8205;g28861;g25267;Corylus_avellana_newGene_47570;g1817;g13015;Corylus_avellana_newGene_16376;Corylus_avellana_newGene_65875;g21398;g574;g11792;Corylus_avellana_newGene_66246;Corylus_avellana_newGene_17450;g19168
vvi-miR3631a-5p	g5336;g10594;Corylus_avellana_newGene_43554;g2539;Corylus_avellana_newGene_65166;g24736;g19313;Corylus_avellana_newGene_44062;g7151;g1875;g25415;g17600;g11628;g10682;g22693
vvi-miR3634-3p	Corylus_avellana_newGene_64963;g26005
vvi-miR3636-3p	g13804;g24834;Corylus_avellana_newGene_28502;g29520
vvi-miR3636-5p	Corylus_avellana_newGene_30642;Corylus_avellana_newGene_64729;g9384;Corylus_avellana_newGene_63967;Corylus_avellana_newGene_66445;g16671
vvi-miR3637-5p	Corylus_avellana_newGene_35412;g2847;g31076
vvi-miR394a	g1411;g10616;g6776;Corylus_avellana_newGene_23413;g27517;g12779;g6214;g12085;g4311;g11506;g14801;g11914;g21484;g6399;g10755;g33499;g21716
vvi-miR396a	g21454;g14335;Corylus_avellana_newGene_27381;g3506;g9367;g15257;g11632;g130;g31105;g19371;g1276;g29094;g14101;g3590;g771;g3794;g9133;g11180;g13136;g16528;g13053;g19517;g35899;g11585;g24420;g27296;g2460;g14817;g7396;g11209;g6377;g10945;g4968;g34626;g23676;g26807;g16162;g13479;Corylus_avellana_newGene_40290;g6835;g26693;g33305;g34875;g28418;g20939;g22678;g5882;g10246;g30268;g11574;g15406;g10336;g15…
vvi-miR396b	g16392;g29072;Corylus_avellana_newGene_46987;g2685;g29251;g2983;g29744;g3478;Corylus_avellana_newGene_55919;g2341;g20068;g13634;g7335;g22622;g12505;g8164;g16862;g8516;g9649;g9579;g28039;g17104;g24019;g2702;g7596;g28878;g17286;Corylus_avellana_newGene_59069;g10975;g4781;g26650;g25654;g8025;g17922;g14393;g12633;Corylus_avellana_newGene_65645;g3187;g24515;g10813;g8258;g32500;g26445;g15445;g9155;g252…
vvi-miR399g	g23144;g6047;g28528;g17822;g14910;g15826;g17591;g1482;g24684;g31044;g11072;g70;Corylus_avellana_newGene_60987;g26369;g32604;g2142;Corylus_avellana_newGene_41269;g9233;g25696;g23544;g15637;g22228;Corylus_avellana_newGene_19674;g330;g1734;g15636
vvi-miR399i	g23482;g32172;g21384;g8300;g818;g17764;g13083;g16815;g10951;g25696;g18230;Corylus_avellana_newGene_59096;Corylus_avellana_newGene_30295;g21051;g24826;g30339;g17591;g11285
vvi-miR482	g20058;g29473;g8025;g14247;Corylus_avellana_newGene_65961;g24239;g28819;g17311;g2237;g1822;g22494;g12445;g971;g25759;g4129;g1473;g1136;g19455;g28966;g8639;g24325;g35228;g24389;g31284;g6372;g2135;g29341;g13685;g16861;g5206;g3071;g7365;g1610;g17953;Corylus_avellana_newGene_19139;g26793;g15673;g12647;g4966;g22416;g29801;g15327;g25846;g26923;g16623;g31003;g28818;g3258;g32830;g20252;g7362;Corylus_avel…
vvi-miR845a	Corylus_avellana_newGene_8381;g12951;g28451;g12231;g6657;g25320;g26076;Corylus_avellana_newGene_41150;g26047;g4898;g26455;g1434;g19946;g6860;g21004;g31797;g28237;g8929;g11408;Corylus_avellana_newGene_48176;g16442;g28122;g20331;g19232;g29741;g21755;g22714;g32511;g22404;g15275;g11555;g31503;g10411;g32068;g31534;g28704;Corylus_avellana_newGene_3020;g20080;g13527;Corylus_avellana_newGene_53158;g22780…
vvi-miR845c	g17899;g1417;g17970;g28649;g24112;g8979;g23756;g13572;g23083;g30795;g1760;g15486;g32853;g6710;g21140;g35860;g29100;g23517;g25723;g30906;Corylus_avellana_newGene_1254;g15038;Corylus_avellana_newGene_43957;g18075;g14605;g15402;g9024;g32111;Corylus_avellana_newGene_41760;g28015;g31384;Corylus_avellana_newGene_7733;Corylus_avellana_newGene_10563;g30495;g31229;g12223;g3362;g25131;g16253;g17179;g19041;…
vvi-miR845d	g3795;g27325;Corylus_avellana_newGene_20640;g17501;g34067;Corylus_avellana_newGene_54652;g16662;g19172;g12417;g20539;g15065;g5478;g12958;g15632;g15070;Corylus_avellana_newGene_49073;g27848;Corylus_avellana_newGene_26103;g4468;g20703;Corylus_avellana_newGene_13611;g15894;g30302;Corylus_avellana_newGene_64709;g29679;g17545;g13770;g24682;g22145;g4289;g24674;g16796;g20077;g34785;g16937;g29171;g34958;…
zma-miR156a-3p	g27375;g25990;g19852;g16451;g1004;g18370;g32796;g2355;g19859;g12522;g2618;g90;g25241;g1807;g16988;g12031;g32071;Corylus_avellana_newGene_8862;g5565;g24183;g4345;Corylus_avellana_newGene_7228;g16699;g20681;g6066;Corylus_avellana_newGene_9887;Corylus_avellana_newGene_29017;g11909;g24949;g25717;g26058;g22594;g2482;g18853;g18667;Corylus_avellana_newGene_24971;g27631;g11014;g11332;g7386;g28373
zma-miR156k-3p	g25241;Corylus_avellana_newGene_13398;g32544;g6994;g4345;g11190;g13016;g21815;g23491;g17950;g27805;g29293;g29169;g6087;g23220;g17024;g8176;g15772;g2223;g30727
zma-miR156k-5p	g11963;g28178;g13169;Corylus_avellana_newGene_64731;Corylus_avellana_newGene_36400;g19626;g3235;Corylus_avellana_newGene_43765;Corylus_avellana_newGene_1270;g4051;g31420;Corylus_avellana_newGene_6336;g3950;g18836;g23126;g5403;g1778;g22032;g6582;Corylus_avellana_newGene_112;g22299;g28615;g5373;g29680;g12931;g24024;Corylus_avellana_newGene_64516;g656;g22422;g15084;g8046;g9654;g24139;Corylus_avellan…
zma-miR159g-3p	g22945;g9525;g34828;g9733;g14510;g3188;g12905;g20882;g26877;g31907;g17474;g17055;g31592;g5636;g12025;Corylus_avellana_newGene_13179;Corylus_avellana_newGene_31857;Corylus_avellana_newGene_56473;g1502;Corylus_avellana_newGene_38348;g9418;g2966;g29346;g5815;g6446;Corylus_avellana_newGene_49044;g12955;Corylus_avellana_newGene_58108;g15814;g13495;g20765;g8178;g358;Corylus_avellana_newGene_57115;g1613…
zma-miR159h-3p	g11903;g34557;g22071;g12423;g18705;g29819;Corylus_avellana_newGene_27897;g8178;g3535;g20765;g14698;g358;g17595;g7729;Corylus_avellana_newGene_49044;g15814;Corylus_avellana_newGene_58108;g2966;g6625;g9418;g6446;g14864;g32988;g26094;Corylus_avellana_newGene_58062;Corylus_avellana_newGene_18324;g1502;g4340;Corylus_avellana_newGene_13179;g5636;g12025;g15597;g31592;g17055;g2240;Corylus_avellana_newGen…
zma-miR162-3p	g17247;g34706;g1490;g19373;g5213;g34393;g14621;g15755;g29350;Corylus_avellana_newGene_1867;g10141;g20466;g22028;Corylus_avellana_newGene_41205;g10170;g10016;g9226;g3490;Corylus_avellana_newGene_16815;g15104;g34259;g19549;g3719;g35779;g13240;g16978;g7438;g25497;g10571;Corylus_avellana_newGene_2115;g12133;g28633;g11521;g31804;g25677
zma-miR164h-5p	g3919;g20504;g10118;g5836;g15495;g34013;Corylus_avellana_newGene_41760;Corylus_avellana_newGene_31974;g22353;g21878;g33036;g22140;Corylus_avellana_newGene_6327;g13992;g7721;g28287;g21080;g4399;g19152;Corylus_avellana_newGene_30385;g759;g12760;g29640;g34626;Corylus_avellana_newGene_54275;g85;g4150;g24378;g27473;g1049;Corylus_avellana_newGene_27828;g32502
zma-miR166h-3p	g10586;g22267;g33744;g31911;g6319;Corylus_avellana_newGene_48047;g32173;g13971;g12764;g10792;g6897;g17765;g3797;g5368;g11962;g447;g2827;g15362;Corylus_avellana_newGene_54435;g3260;g33583;g6694;g20984;g31368;g2441;g25696
zma-miR166k-5p	g31915;g28020;g20946;g11754;g16001;g35275;g9670;g19722;g23528;g33583;g28442;g7825;g18160;g4822
zma-miR167h-3p	Corylus_avellana_newGene_58083;g25929;g33383;g7064;g7966;g35883;g32551;Corylus_avellana_newGene_17396;g10445;g10855;Corylus_avellana_newGene_55296;g11006;g10580;g32494;g6297;g18459;Corylus_avellana_newGene_49426;g10011;g28633;g498;g23262;g23818;Corylus_avellana_newGene_33460;g34262;g19096;g29250;g6028;g2566;g1936;g18470;g7975;g33998;g14824;g7188;g20453;g21851;Corylus_avellana_newGene_58379;g9402;…
zma-miR167j-3p	g20318;g21161;g16255;g25873;g5321;g28409;Corylus_avellana_newGene_36250;g15218;g918;g5648;g11162;Corylus_avellana_newGene_29091;g8494;g10663;g8783;g17312;g15997;g27124;g5811;g8410;Corylus_avellana_newGene_61663;g24285;g17138;g23984;Corylus_avellana_newGene_43316;g35599;g18855;g7833;g28257;g15453;g33272;g13595;Corylus_avellana_newGene_41875;g8207;g32517;Corylus_avellana_newGene_39664;g16174;g33610…
zma-miR171a-3p	g29519;g31175;g6030;g22553;g23163;g35888;g8704;g6399;g30468;g5574;g4531;g27377;g12506;g15508;g31301;g13061;g11668;g34051;g21767;g7077;g21912
zma-miR171b-3p	g22553;g10840;g16612;Corylus_avellana_newGene_752;g33933;g29519;g20433;g17578;g8852;g9720;Corylus_avellana_newGene_30445;g31587;g13764;g6674;g17147;g6425;Corylus_avellana_newGene_58022;Corylus_avellana_newGene_62886;g9754;g23357;g31418;g18048;Corylus_avellana_newGene_8515;g10301;Corylus_avellana_newGene_30981;Corylus_avellana_newGene_24195;g13554;g2704;g4858;g29149;g7531;g28013;g4205;g1022;g3971;…
zma-miR171f-3p	g33933;g22553;g29149;g29519;g17578;g1022;Corylus_avellana_newGene_30445;g20593;g15508;Corylus_avellana_newGene_19720;g6425;Corylus_avellana_newGene_62886;g23357;g18048;g10301;g15112;g31418;Corylus_avellana_newGene_5753;g13554;Corylus_avellana_newGene_64211;Corylus_avellana_newGene_24195
zma-miR171f-5p	g385;g22920;Corylus_avellana_newGene_63303;g25783;g31016;g18599;Corylus_avellana_newGene_11186;g15122;g19742;Corylus_avellana_newGene_27760;g14385;Corylus_avellana_newGene_30981;g7657
zma-miR171i-5p	g3491;Corylus_avellana_newGene_30981;g3588;Corylus_avellana_newGene_18710;g29888;g21320;g3953;g4358;Corylus_avellana_newGene_50360;g3752;g11843
zma-miR172a	Corylus_avellana_newGene_38185;g5534;Corylus_avellana_newGene_35418;g854;g2403;g16991;Corylus_avellana_newGene_54098;g16465;Corylus_avellana_newGene_52665;g28506;g7798;Corylus_avellana_newGene_27090;g6640;g23237;g16570;g27940;g6949;g6537;g24198;g15688;g22610;g5671;g27326;g5339;g30424;g5661;g792;g4395;g5672;g23490;g18111;Corylus_avellana_newGene_59908;g9459;g211;g24451;g6323;g28368;g34;g28325;g736…
zma-miR319a-5p	Corylus_avellana_newGene_3886;Corylus_avellana_newGene_61444;g17419;g2031;g19113;g31396;g2412;g5763;g3590;g18590;g15081;g17829;g19401;Corylus_avellana_newGene_52568;g18585;g12119;g22909;g12298;g10530;g23139;g4696;g3602;g14894;g12944;Corylus_avellana_newGene_13786;g6078;g10085;g14953;g16141;g6858;g24123;g16724;g10064;g3272;g21500;g29984;g15914;g5882;g18094;g19315;Corylus_avellana_newGene_14062;g13…
zma-miR396b-3p	g883;g19588;g11968;Corylus_avellana_newGene_66121;Corylus_avellana_newGene_4237;g9318;Corylus_avellana_newGene_21804;Corylus_avellana_newGene_54664;g25469;Corylus_avellana_newGene_50080;Corylus_avellana_newGene_55500;g12385;g18274;Corylus_avellana_newGene_40290;g670;Corylus_avellana_newGene_7890;g35751;g6202;Corylus_avellana_newGene_8677;g19332;Corylus_avellana_newGene_35908;g25955;g1031;g12304
zma-miR396g-3p	g33214;Corylus_avellana_newGene_40290;g13934;g14268;g5186;Corylus_avellana_newGene_61733;g20233;g29918;Corylus_avellana_newGene_64012;Corylus_avellana_newGene_3868;Corylus_avellana_newGene_9396;g16828;g5865;g1031;g15516;g8173;Corylus_avellana_newGene_65151;g5451;g3535;g26454;g9534;Corylus_avellana_newGene_48574;g2096;Corylus_avellana_newGene_21804;Corylus_avellana_newGene_52042;Corylus_avellana_n…
zma-miR396g-5p	g26909;g9587;g17274;Corylus_avellana_newGene_40290;g26096;Corylus_avellana_newGene_44563;Corylus_avellana_newGene_50155;g11311;g5828;g16433;g19725;g25725;g22631;g7432;g14503;g167;g34624;g31819;Corylus_avellana_newGene_61180;g24697;g3590;g9957;g34419;g33168;g9075;g14335;g20502;g6608;g2811;g6027;g8654;g1511;g19631;g29220;g26076
zma-miR397b-3p	g20679;g9671;g1849;g14838
zma-miR398a-3p	Corylus_avellana_newGene_43205;g26993;g17938;g18470;g23483;g18385;g13274;g4840
