# Supplementary material for: Identification of vital candidate microRNA/mRNA pairs regulating ovule development using high-throughput sequencing in hazel
Source: BMC Dev Biol. 2020 Jul 1;20:13. doi: 10.1186/s12861-020-00219-z (PMC7329476; doi:10.1186/s12861-020-00219-z)
Supplement: Supplementary file 5 — Additional file 5 Table S4 All miRNA count at four developmental stages [file 12861_2020_219_MOESM5_ESM.xlsx]

## Sheet: Sheet1
#miRNA	Ov1A	Ov1B	Ov1C	Ov2A	Ov2B	Ov2C	Ov3A	Ov3B	Ov3C	Ov4A	Ov4B	Ov4C	geneLength
aau-miR168	0	0	1	0	1	0	0	0	0	0	0	0	24
ahy-miR156a	1	2	0	37	47	50	39	12	22	18	27	90	20
ahy-miR156c	1	2	0	37	47	50	39	12	22	18	27	90	21
ahy-miR398	0	1	0	0	0	4	6	3	5	0	1	3	20
aly-miR156b-3p	0	0	0	0	0	0	0	0	0	0	0	3	22
aly-miR157d-3p	1	0	2	1	1	4	16	4	6	4	7	16	21
aly-miR158b-3p	0	0	0	0	2	1	0	0	0	0	0	0	19
aly-miR162a-5p	28	34	15	13	11	16	7	2	9	3	1	5	21
aly-miR165a-3p	13	9	8	14	13	21	9	10	10	5	6	9	20
aly-miR165a-5p	0	1	0	0	0	0	1	0	1	0	0	1	20
aly-miR166g-5p	3	2	1	0	0	1	1	0	1	0	0	0	21
aly-miR167b-3p	0	1	0	3	2	3	124	91	126	33	47	78	23
aly-miR169c-3p	2	1	0	0	0	0	0	0	1	0	0	0	21
aly-miR172e-3p	6	5	5	2	4	3	1	0	0	0	0	0	20
aly-miR3435-5p	0	0	1	0	0	0	0	0	0	0	0	0	21
aly-miR3437-3p	0	0	0	0	0	0	0	0	1	0	0	0	20
aly-miR3438-5p	0	0	0	0	0	0	0	0	0	0	0	1	21
aly-miR3448-3p	0	0	1	0	0	0	0	0	0	0	0	0	22
aly-miR390b-3p	0	0	0	0	0	0	1	0	0	0	0	0	21
aly-miR774b-5p	0	0	0	0	1	0	0	0	0	0	0	0	21
aly-miR837-3p	0	0	0	0	0	1	0	0	0	0	0	0	21
aly-miR845b-3p	0	0	0	0	0	0	0	0	1	0	0	0	21
ama-miR156	0	0	0	1	1	1	125	31	58	36	75	249	21
ama-miR396-3p	298	302	232	90	145	145	76	25	42	13	27	40	21
aqc-miR159	223	265	154	36	66	62	90	23	68	36	33	73	21
aqc-miR167	0	0	0	0	0	0	1	0	0	0	0	0	21
aqc-miR171f	7	5	4	2	4	3	1	0	1	0	0	0	21
aqc-miR482a	1	1	0	0	0	2	0	0	2	0	0	1	22
aqc-miR535	0	0	0	0	0	0	0	0	0	0	0	1	22
ata-miR156b-3p	2	0	0	0	0	0	0	0	0	0	0	0	22
ata-miR156d-3p	0	0	0	0	0	0	1	0	0	1	2	1	22
ata-miR166c-5p	0	1	0	0	0	0	0	0	0	0	0	0	21
ata-miR167d-3p	0	0	0	1	3	3	4	1	2	1	0	2	21
ata-miR169c-3p	1	0	0	0	0	0	0	0	0	0	0	0	19
ata-miR171b-5p	0	0	0	0	1	0	0	0	0	0	0	0	21
ata-miR172a-3p	0	0	2	1	0	0	2	0	1	0	1	1	21
ata-miR393-5p	1	0	1	2	1	2	0	0	0	0	0	2	21
ata-miR408-3p	0	1	1	0	0	0	1	0	0	0	0	0	20
ata-miR5181-3p	0	0	0	0	0	0	2	0	0	0	0	0	21
ath-miR156a-3p	0	0	0	1	0	0	29	17	25	31	58	110	22
ath-miR156a-5p	0	0	0	1	1	1	124	28	56	35	76	248	20
ath-miR156b-3p	0	0	0	0	0	0	0	0	0	0	0	3	23
ath-miR156g	0	0	0	2	2	5	98	29	54	23	49	173	20
ath-miR156i	0	0	0	0	0	0	1	0	0	0	0	2	20
ath-miR157a-5p	0	0	2	4	5	4	24	9	10	4	8	27	21
ath-miR157d	0	0	0	0	0	0	1	0	0	0	0	1	20
ath-miR158a-3p	0	0	0	2	2	1	0	0	0	2	0	0	20
ath-miR159a	7793	7955	5649	1971	2389	2413	4859	1892	3341	1891	2376	3234	21
ath-miR159b-3p	2377	2327	1767	561	624	668	1147	486	775	513	645	1106	21
ath-miR159b-5p	38	30	27	4	1	2	9	1	4	5	7	22	21
ath-miR159c	1340	1416	985	353	395	571	754	337	551	365	469	876	21
ath-miR160a-5p	8	6	4	17	20	21	10	4	6	2	4	7	21
ath-miR162a-3p	3948	3647	2906	1538	1493	2055	647	365	563	371	561	1013	21
ath-miR162a-5p	28	34	15	13	11	16	7	2	9	3	1	5	22
ath-miR164a	41	40	27	23	31	36	4	1	3	1	0	1	21
ath-miR164c-5p	26	23	16	11	16	22	4	1	1	0	0	1	21
ath-miR165a-3p	13	9	8	14	13	21	9	10	10	5	6	9	21
ath-miR165a-5p	0	1	0	0	0	0	1	0	1	0	0	1	21
ath-miR166a-3p	156	147	116	185	230	301	193	81	145	75	107	168	21
ath-miR166a-5p	0	0	0	0	0	1	0	0	1	0	1	2	21
ath-miR166e-5p	0	0	0	0	0	0	1	0	0	0	1	0	21
ath-miR167a-5p	3	2	4	64	108	74	94	34	55	33	59	109	21
ath-miR167c-5p	0	1	0	1	1	2	3	1	2	2	2	3	21
ath-miR167d	2	3	4	89	147	123	90	46	53	49	77	135	22
ath-miR168a-3p	30	41	30	13	13	19	40	9	13	9	23	42	21
ath-miR168a-5p	48	44	38	25	28	37	19	7	14	3	10	13	21
ath-miR169a-3p	0	0	0	0	1	0	0	0	0	0	0	0	20
ath-miR170-3p	0	0	0	0	0	0	0	0	0	0	0	1	21
ath-miR170-5p	195	194	151	181	186	134	408	194	336	102	123	174	21
ath-miR171a-3p	0	0	0	0	0	1	1	0	1	1	2	4	21
ath-miR171b-3p	6	4	4	2	3	2	0	1	1	0	0	0	21
ath-miR171c-5p	1	1	0	0	0	2	1	0	0	0	0	0	21
ath-miR172a	1	1	0	0	0	0	1	0	0	0	0	0	21
ath-miR172c	0	1	0	0	0	0	0	0	0	0	0	0	21
ath-miR172e-3p	6	5	5	2	4	3	1	0	0	0	0	0	21
ath-miR2111a-5p	0	0	0	1	1	2	0	0	0	0	0	0	21
ath-miR2934-3p	0	0	0	0	0	0	0	0	0	0	0	1	21
ath-miR319a	1413	1580	1150	129	191	206	44	16	30	4	9	12	21
ath-miR319c	224	252	161	22	25	34	20	7	15	3	7	12	21
ath-miR390a-3p	26	21	17	12	10	14	2	2	2	1	2	1	21
ath-miR390a-5p	19	19	13	17	20	23	9	3	6	0	2	2	21
ath-miR390b-3p	0	0	0	0	0	0	1	0	0	0	0	0	20
ath-miR393a-3p	0	0	0	0	1	0	0	0	0	0	0	0	21
ath-miR393a-5p	0	1	0	1	2	3	1	0	0	0	0	0	22
ath-miR394a	380	426	336	83	146	162	124	54	87	13	27	49	20
ath-miR395a	0	0	0	3	2	6	2	1	2	5	8	14	21
ath-miR396a-3p	43	40	47	19	25	32	20	2	4	7	5	15	21
ath-miR396a-5p	356	331	236	227	313	510	67	41	54	25	33	49	21
ath-miR396b-3p	297	301	233	91	144	145	76	25	42	13	27	40	21
ath-miR396b-5p	1519	1608	1105	902	1094	2226	200	121	191	85	100	133	21
ath-miR397a	0	0	0	0	0	0	0	0	0	0	0	1	21
ath-miR398a-3p	0	2	1	0	2	7	7	6	8	2	3	5	21
ath-miR398b-3p	0	0	0	0	0	0	1	0	1	0	0	1	21
ath-miR399a	1	4	3	3	4	2	1	2	1	1	2	0	21
ath-miR403-3p	939	885	725	1089	978	1166	386	212	284	404	498	1098	21
ath-miR408-3p	1	1	5	0	0	0	8	0	0	0	0	0	21
ath-miR414	0	1	0	0	0	0	0	0	0	0	0	0	21
ath-miR447a-3p	0	0	0	0	0	0	0	0	0	0	0	1	22
ath-miR472-3p	5	12	3	1	5	1	1	3	0	2	2	2	22
ath-miR5016	0	0	0	0	0	0	0	0	0	0	0	1	21
ath-miR5019	3	5	1	1	0	1	2	2	0	1	0	3	21
ath-miR5020b	0	1	0	0	0	0	0	0	0	0	0	0	21
ath-miR5021	0	2	0	0	0	0	0	0	0	0	0	0	20
ath-miR5632-3p	0	0	0	0	0	0	0	0	0	0	1	0	21
ath-miR8121	0	0	0	0	0	0	0	0	0	0	0	1	24
ath-miR8175	8	1	3	5	8	15	1	2	1	2	2	16	20
ath-miR826b	0	0	0	0	1	0	0	0	0	0	0	2	21
ath-miR827	0	0	0	0	0	0	1	0	0	0	0	0	21
ath-miR829-3p.1	0	0	0	0	0	1	1	0	0	0	0	0	24
ath-miR841a-5p	0	0	0	0	0	0	1	0	0	0	0	0	21
ath-miR845a	1	0	0	0	0	0	0	0	0	0	1	0	21
ath-miR858a	2877	3079	2550	176	278	248	53	19	39	26	39	57	21
ath-miR858b	2923	3137	2603	174	279	251	54	20	39	26	39	58	21
atr-miR390.1	19	19	13	17	20	23	9	3	6	0	2	2	21
atr-miR396d	5	6	4	4	3	9	0	0	0	0	0	1	21
atr-miR398	1	0	0	3	0	0	10	2	5	0	1	0	21
atr-miR8554	0	1	0	0	0	0	0	0	0	0	1	0	24
atr-miR8577	1	0	1	1	1	2	2	0	1	0	0	0	24
atr-miR8599	0	0	0	0	0	1	0	0	0	0	0	0	24
bdi-miR159a-3p	620	737	472	240	349	333	325	108	195	37	61	110	20
bdi-miR159c	6	7	5	2	1	2	5	1	3	2	1	3	21
bdi-miR162	747	714	607	280	321	365	128	72	104	76	102	244	21
bdi-miR166e-3p	685	644	520	420	503	653	251	129	210	115	141	209	21
bdi-miR166g-3p	0	0	1	0	0	0	0	0	0	0	0	0	21
bdi-miR167d-3p	1	0	0	2	4	6	6	3	8	1	2	6	20
bdi-miR319a	0	0	0	1	0	0	0	0	0	0	0	0	21
bdi-miR319b-3p	6	5	4	0	0	0	0	0	0	0	0	0	21
bdi-miR319b-5p	26	30	23	4	7	5	0	0	0	0	0	0	21
bdi-miR399a	1	0	0	0	0	0	0	0	0	0	0	0	21
bdi-miR5054	0	0	0	0	0	1	0	0	0	0	0	3	18
bdi-miR530a	4	7	5	0	0	0	0	0	0	0	0	1	21
bdi-miR7721-3p	0	0	0	0	1	1	0	0	1	0	0	0	24
bdi-miR7741-5p.1	0	0	0	0	0	0	0	0	1	0	0	0	21
bdi-miR7743-3p	0	0	2	0	0	0	0	0	0	0	0	0	24
bdi-miR7748a-3p	0	0	0	0	1	0	0	0	0	0	0	0	24
bdi-miR7752-3p	1	0	0	0	0	0	0	0	0	0	0	0	25
bdi-miR7753-5p	0	0	0	0	1	0	0	0	0	0	0	0	21
bdi-miR7756-3p	0	0	0	0	0	0	1	0	0	0	0	0	24
bdi-miR7758-3p	0	0	0	1	0	0	0	0	0	0	0	0	24
bdi-miR7758-5p	0	0	0	2	0	0	0	0	0	0	0	1	24
bdi-miR7782-3p	2	1	1	2	1	0	2	0	1	3	2	13	24
bdi-miR7783-3p	3	4	1	0	0	0	0	0	0	0	1	1	24
bdi-miR845	1	1	0	1	0	2	0	2	0	1	0	4	21
bdi-miR9494	0	0	0	0	1	0	0	0	0	0	0	0	21
bgy-miR156	0	0	2	4	5	4	24	9	10	4	8	27	22
bna-miR156a	0	0	0	1	1	1	124	28	55	35	75	247	21
bna-miR162a	2	2	1	0	0	0	1	0	0	0	0	0	21
bna-miR167a	3	2	4	64	108	74	94	34	55	33	59	109	22
bna-miR167d	2	3	4	129	192	190	110	61	93	81	100	159	20
bna-miR168b	0	1	1	1	0	1	0	0	0	0	2	1	21
bna-miR171g	0	0	0	0	0	1	1	0	1	1	2	4	22
bna-miR397a	0	0	0	0	0	0	0	0	0	0	0	1	22
bna-miR6034	1	0	1	0	0	0	0	0	0	0	3	1	21
bna-miR6035	1	0	0	0	0	0	0	0	0	0	0	0	21
bra-miR156f-3p	0	0	0	1	0	0	29	17	25	31	58	110	23
bra-miR164e-5p	41	40	27	23	31	36	4	1	3	1	0	1	22
bra-miR172d-5p	1	1	1	0	0	0	0	0	0	0	0	0	21
bra-miR390-3p	0	0	1	0	0	0	0	0	0	0	0	0	21
bra-miR403-5p	1	0	0	0	0	0	0	0	0	0	0	0	22
bra-miR9562-3p	0	1	0	0	0	0	0	0	0	0	0	0	21
bra-miR9563b-3p	0	1	0	0	0	0	0	0	0	0	0	0	22
bra-miR9569-5p	0	0	0	0	0	0	0	0	1	0	0	0	21
cca-miR156b	1	0	2	2	4	5	379	122	204	109	239	604	21
cca-miR390	1	1	3	1	1	0	0	0	0	0	0	0	21
cca-miR396a-3p	1	2	3	1	0	1	2	0	0	0	0	0	21
cca-miR396c	1	2	3	1	0	1	2	0	0	0	0	0	21
cca-miR6103-5p	0	0	0	0	0	0	0	0	0	0	0	2	21
cca-miR6113	0	0	3	0	0	0	2	0	0	0	0	0	22
ccl-miR167a	7	7	8	431	489	573	249	109	190	199	275	444	22
cln-miR162	201	211	168	56	43	71	33	30	41	27	23	26	21
cme-miR156j	0	0	0	1	1	1	125	29	56	36	76	252	22
cme-miR166i	1512	1764	968	891	835	1478	199	93	147	66	74	159	20
cme-miR168	48	43	38	26	28	37	19	7	14	3	11	13	20
cme-miR169t	1	1	1	0	0	0	0	0	0	0	0	0	23
cme-miR1863	17	17	12	6	9	7	10	6	10	6	9	24	24
cme-miR530b	0	0	1	0	0	0	0	0	0	0	0	0	20
cme-miR858	3730	4080	3402	108	161	179	77	37	79	36	69	151	21
cpa-miR166e	145	138	110	178	223	283	185	73	135	70	100	163	19
cpa-miR172a	5	3	4	2	4	2	1	0	0	0	0	0	21
cpa-miR8155	0	0	1	0	1	0	0	0	0	0	0	0	19
crt-miR166a	526	499	408	222	274	302	53	31	43	15	24	48	22
crt-miR166b	220	243	145	352	367	764	395	214	334	186	239	315	22
csi-miR156d-5p	0	0	1	1	5	3	18	9	7	4	7	20	20
csi-miR156e-3p	0	0	1	0	0	0	1	0	0	0	0	0	22
csi-miR156e-5p	0	0	0	0	0	1	0	0	0	0	0	0	21
csi-miR156f-5p	0	0	0	1	1	2	3	0	1	0	1	7	21
csi-miR156g-3p	1	0	0	0	0	0	4	2	6	7	14	23	21
csi-miR156g-5p	0	0	0	0	0	0	2	0	0	0	1	3	21
csi-miR159b-5p	13	24	7	3	12	11	5	0	3	1	2	0	21
csi-miR160a-5p	7	8	8	18	24	22	14	7	8	4	5	8	21
csi-miR160c-5p	41	40	33	192	258	268	75	42	59	33	66	72	21
csi-miR166b-5p	3	2	1	0	0	0	1	0	1	0	0	0	22
csi-miR166c-5p	9	8	8	3	3	4	6	3	3	3	6	17	21
csi-miR166g-5p	0	0	2	2	2	5	1	0	0	0	0	0	21
csi-miR166i-3p	16	16	6	9	5	12	2	0	0	0	0	1	21
csi-miR166j-3p	0	0	0	2	0	0	0	0	0	0	0	0	21
csi-miR167b-3p	4	2	1	89	71	113	88	38	54	91	152	229	21
csi-miR167c-3p	2	0	1	1	1	1	5	10	8	3	11	11	21
csi-miR167d-3p	0	1	3	2	0	0	4	3	2	1	1	3	24
csi-miR169l-3p	0	0	0	1	0	0	0	0	0	0	1	0	20
csi-miR171b-5p	1	4	3	3	1	7	0	0	0	0	0	0	22
csi-miR171c-5p	11	12	7	10	13	18	18	8	16	13	21	23	21
csi-miR172b-5p	0	1	2	0	0	0	0	0	0	0	1	0	21
csi-miR172c-3p	75	51	46	28	43	36	12	5	7	3	4	7	22
csi-miR172d-5p	0	1	0	0	0	0	0	0	0	0	0	0	21
csi-miR393a	0	1	0	1	2	3	1	0	0	0	0	0	22
csi-miR395b-5p	0	0	0	0	0	1	0	0	0	0	1	4	21
csi-miR396a-3p	32	39	31	21	12	19	3	4	3	4	8	3	21
csi-miR396e-5p	42	39	32	19	26	55	8	3	6	3	2	4	20
csi-miR399b-5p	11	5	3	7	4	2	9	3	5	39	71	158	21
csi-miR399c-5p	0	0	0	0	0	0	0	0	0	0	5	6	21
csi-miR403b-5p	3	4	4	3	5	2	2	0	0	2	1	4	21
csi-miR482b-3p	2	0	0	0	0	1	1	0	0	1	0	0	22
csi-miR482d-3p	1548	1345	1024	1018	1193	1272	942	457	833	549	805	1042	22
csi-miR482e-5p	0	0	1	0	0	0	0	0	0	0	0	0	20
csi-miR530a-5p	102	98	69	13	7	16	2	2	3	0	0	0	21
csi-miR530b-5p	1	0	0	0	0	0	0	0	0	0	0	0	21
csi-miR536-3p	0	0	0	0	1	1	0	0	0	1	0	1	21
ctr-miR166	150	141	111	183	229	299	192	80	144	75	106	167	22
ctr-miR171	22	24	13	50	72	69	3	4	5	2	7	7	21
far-miR1134	0	0	0	0	0	0	0	1	0	0	3	1	24
ghr-miR156c	0	0	0	0	0	0	4	1	2	0	9	6	20
ghr-miR2950	0	2	0	0	0	0	0	0	0	0	0	0	21
ghr-miR482a	1	0	0	0	0	0	0	0	1	0	0	0	22
ghr-miR482b	0	0	1	0	0	0	0	0	0	0	0	2	22
ghr-miR7496a	0	0	0	0	0	3	0	0	0	0	0	0	24
ghr-miR7504b	1	0	0	0	0	0	0	0	0	0	0	0	24
ghr-miR7509	0	0	0	0	0	0	0	0	0	0	0	1	24
gma-miR10196	0	0	0	0	0	2	0	0	0	0	0	0	22
gma-miR10408	0	1	0	0	0	0	0	0	0	0	0	0	22
gma-miR10415	0	0	0	0	0	0	0	0	1	0	0	0	24
gma-miR10445	0	1	0	0	0	0	0	0	0	0	0	0	24
gma-miR1510a-3p	229	149	143	310	246	383	65	41	79	32	39	38	23
gma-miR1510b-3p	0	0	0	0	0	0	0	0	0	0	1	0	21
gma-miR1511	6	6	5	1	2	1	3	1	2	1	5	10	20
gma-miR1515a	0	0	0	0	0	1	0	0	0	0	0	0	22
gma-miR1520r	0	0	0	0	1	0	0	0	0	0	0	0	24
gma-miR156e	0	0	0	0	0	0	1	0	0	1	0	1	21
gma-miR156f	1	2	0	37	47	50	39	12	22	18	27	90	22
gma-miR156k	0	0	0	1	1	1	147	35	68	39	81	262	21
gma-miR156q	1	0	2	8	10	23	783	282	509	173	260	572	21
gma-miR156r	0	0	0	0	0	0	3	0	0	0	2	2	21
gma-miR156z	0	0	1	0	0	0	0	0	0	0	0	0	18
gma-miR159a-5p	53	51	38	5	3	5	12	2	6	6	9	24	21
gma-miR159c	3	3	1	0	0	0	0	0	0	0	0	0	21
gma-miR159e-5p	53	51	38	5	3	5	12	2	6	6	9	24	20
gma-miR160a-3p	5	5	3	3	4	4	5	2	3	3	3	8	21
gma-miR160b	7	8	8	18	24	22	14	7	9	4	5	8	20
gma-miR164b	42	40	29	23	31	36	4	1	3	1	0	1	20
gma-miR166h-3p	526	499	408	222	274	302	53	31	43	15	24	48	21
gma-miR166i-5p	56	54	32	9	6	11	3	1	1	1	2	2	20
gma-miR166j-3p	527	499	408	223	274	302	53	31	43	15	24	48	21
gma-miR166m	5	13	12	1	0	4	18	15	12	8	10	16	20
gma-miR166u	707	671	530	460	539	725	274	150	251	135	163	236	20
gma-miR167k	0	0	0	3	2	3	2	0	2	0	3	5	22
gma-miR168b	48	43	38	25	28	37	19	7	14	3	10	13	19
gma-miR169e	0	1	0	2	3	2	1	1	3	1	1	0	20
gma-miR169s-3p	0	0	0	1	0	0	0	0	0	0	0	0	21
gma-miR171a	5	4	3	2	3	1	0	0	1	0	0	0	21
gma-miR171b-5p	0	0	0	4	0	1	1	1	0	1	2	4	23
gma-miR171m	1	1	0	2	2	9	0	0	0	0	0	1	21
gma-miR171o-5p	834	919	646	422	477	548	523	206	276	117	200	284	21
gma-miR172d	75	51	46	28	43	36	12	5	7	3	4	7	24
gma-miR172k	0	0	0	0	0	0	0	0	1	0	0	0	21
gma-miR2111a	0	1	0	0	0	1	0	0	2	0	0	0	21
gma-miR319c	256	293	189	25	27	39	21	8	14	3	5	10	20
gma-miR319d	0	1	0	0	0	0	0	0	0	0	0	0	22
gma-miR319g	256	293	189	25	27	39	21	8	14	3	5	10	22
gma-miR319i	0	1	0	0	0	0	0	0	0	0	0	0	23
gma-miR319n	1	2	1	0	0	1	0	0	0	0	0	1	21
gma-miR319p	136	159	102	17	18	28	9	2	7	1	4	5	21
gma-miR319q	243	278	180	24	26	37	20	8	13	3	5	10	21
gma-miR390a-3p	26	21	17	9	10	14	2	2	2	1	2	1	20
gma-miR390b-5p	0	1	1	0	0	1	0	0	0	0	0	0	21
gma-miR390e	19	19	14	17	20	23	9	4	6	0	2	2	20
gma-miR391-5p	0	1	0	0	0	0	0	0	0	0	0	0	22
gma-miR393h	0	1	2	4	4	8	1	0	1	0	0	0	22
gma-miR394a-3p	0	1	0	0	0	1	0	0	4	0	0	0	20
gma-miR395d	0	0	0	0	0	1	0	0	0	0	0	1	21
gma-miR396a-3p	43	39	46	18	23	29	20	2	4	6	5	15	20
gma-miR396b-3p	295	300	230	89	144	142	75	24	42	13	27	39	21
gma-miR396e	356	331	236	227	314	510	67	41	55	27	33	49	22
gma-miR396f	5	4	4	5	6	8	0	0	1	0	0	0	25
gma-miR396g	0	0	0	0	0	0	0	0	0	0	0	1	21
gma-miR396h	356	331	236	227	314	509	67	41	55	27	33	49	20
gma-miR396j	7	11	5	5	3	6	0	1	2	1	0	1	21
gma-miR403a	118	139	91	107	123	173	64	44	79	69	80	115	21
gma-miR408d	1	1	5	0	0	0	8	0	0	0	0	0	20
gma-miR4372b	0	1	0	0	0	1	0	0	0	0	0	0	22
gma-miR4383	0	0	0	0	1	0	0	0	0	0	0	0	24
gma-miR4387a	0	0	0	0	0	0	0	0	0	0	0	1	24
gma-miR4387c	0	0	0	0	0	0	0	0	0	0	0	1	24
gma-miR4414a-5p	145	133	122	0	10	6	1	0	3	0	0	0	20
gma-miR4414b	1	1	0	0	0	0	0	0	0	0	0	0	21
gma-miR482c-5p	0	0	0	0	0	0	0	0	0	0	0	1	23
gma-miR5368	1	1	1	0	0	2	0	1	0	0	4	1	19
gma-miR5372	0	0	0	0	0	0	0	0	0	0	0	1	21
gma-miR5770b	0	0	0	0	2	0	0	0	0	0	0	0	21
gma-miR5777	0	0	0	0	0	1	0	0	0	0	0	0	22
gma-miR6300	4	1	2	51	70	63	28	11	10	7	13	42	18
gma-miR9726	1	1	0	4	0	0	2	2	1	0	0	0	22
gma-miR9729	0	1	0	0	0	0	0	0	0	0	0	0	24
gma-miR9735	0	1	0	0	0	0	0	0	0	0	0	0	24
gma-miR9751	0	0	0	0	0	1	0	0	0	0	0	0	24
gra-miR166c	22	20	24	6	11	9	1	0	0	0	0	1	21
gra-miR166d	3	2	1	0	0	0	1	0	1	0	0	0	21
gra-miR167a	0	0	0	0	0	0	1	0	0	0	0	1	21
gra-miR167c	30	26	21	1013	1174	1703	780	379	604	458	672	942	22
gra-miR482	2	1	1	0	1	3	3	2	2	1	0	4	22
gra-miR482c	0	0	0	0	0	0	1	0	0	0	0	0	22
gra-miR7486f	0	0	0	0	0	0	0	0	0	0	2	0	24
gra-miR7502e	0	0	0	0	1	0	0	0	0	0	0	0	21
gra-miR8657a	0	0	1	0	0	0	0	0	0	0	0	0	24
gra-miR8660	0	1	0	0	0	0	0	0	0	0	0	0	23
gra-miR8674a	0	0	0	1	0	0	0	0	0	0	0	0	24
gra-miR8675a	0	0	0	0	0	0	0	1	0	0	0	0	24
gra-miR8681	0	0	1	0	1	0	0	0	0	0	1	0	22
gra-miR8710a	0	0	0	0	0	0	0	0	0	1	0	0	20
gra-miR8716	0	0	0	0	0	0	0	0	1	0	0	0	24
gra-miR8746	0	0	0	3	0	0	0	0	0	0	0	0	21
gra-miR8775	0	0	0	2	0	0	0	0	0	0	0	0	21
gra-miR8786a	0	0	0	0	0	0	1	0	0	0	0	1	24
han-miR160a	0	0	0	0	0	0	0	0	0	0	0	1	21
han-miR3630-3p	0	0	0	2	1	3	1	1	1	0	0	2	22
han-miR3630-5p	6	9	5	453	388	665	23	5	14	10	20	31	22
har-miR156c	0	0	0	0	0	0	0	2	0	0	0	6	19
hbr-miR156	0	0	2	4	5	4	24	9	10	4	8	27	19
hbr-miR2118	0	0	0	0	0	0	0	0	0	0	0	5	21
hbr-miR408a	0	0	0	0	0	0	0	0	1	0	0	0	22
hbr-miR476	0	0	0	0	0	0	0	0	0	0	0	1	20
hbr-miR482a	1	0	0	0	0	0	0	0	0	0	1	4	22
hbr-miR482b	0	0	0	0	0	0	0	0	0	0	0	1	21
hbr-miR6482	0	1	2	0	1	2	0	1	1	0	0	1	22
hbr-miR6484	0	0	0	0	0	0	0	0	0	0	0	5	21
hbr-miR6485	0	0	3	6	1	2	0	0	0	0	0	0	20
hbr-miR9386	29	21	43	0	0	3	23	24	22	38	67	2354	22
hci-miR156a	0	0	0	0	0	0	144	26	54	38	102	442	20
hci-miR164a	6	10	4	5	7	11	2	0	0	0	0	0	21
htu-miR171a	8	6	4	3	5	3	1	0	1	0	0	0	20
hvu-miR6190	0	0	0	0	0	0	0	1	0	0	0	0	21
hvu-miR6191	0	1	0	0	0	0	0	0	0	0	0	0	20
lja-miR11077a-5p	0	0	0	0	2	0	0	0	0	0	0	0	20
lja-miR11144-3p	0	1	0	0	0	0	0	0	0	0	0	0	23
lja-miR11157-3p	1	0	0	0	0	0	0	0	0	0	0	0	24
lja-miR11167-5p	0	0	1	0	0	0	0	0	0	0	0	0	24
lja-miR1511-3p	3	5	7	1	3	5	4	1	6	3	5	16	24
lja-miR164-5p	2	2	1	0	0	0	0	0	0	0	0	0	20
lja-miR166-3p	161	151	121	187	232	303	194	81	145	75	107	168	24
lja-miR168-3p	30	41	30	13	12	19	40	10	13	9	22	42	22
lja-miR168-5p	49	43	38	26	28	37	19	7	14	4	11	13	22
lja-miR408	3	8	3	2	3	2	2	2	1	0	2	3	21
lus-miR159b	1841	1874	1418	440	481	528	877	365	600	395	515	925	21
lus-miR172j	0	0	0	0	0	1	0	0	0	0	0	0	21
lus-miR398f	0	1	1	0	0	0	4	4	6	0	0	1	21
mdm-miR1511	1	3	1	0	1	3	1	0	0	2	1	2	21
mdm-miR156ad	0	0	0	0	0	0	4	1	4	1	2	5	20
mdm-miR159a	61	65	43	28	35	36	34	12	20	3	11	18	20
mdm-miR164a	0	1	0	0	0	0	0	0	0	0	0	0	21
mdm-miR167h	31	26	23	1042	1190	1743	810	415	640	481	694	948	22
mdm-miR169c	0	0	0	0	0	0	0	0	2	0	0	0	21
mdm-miR171f-5p	1	0	0	0	0	0	0	0	0	0	0	0	21
mdm-miR171i	1	0	0	0	0	0	0	0	0	0	0	0	21
mdm-miR171o	5	4	4	1	2	1	3	1	0	1	1	1	21
mdm-miR319b-5p	0	0	1	2	2	2	0	0	0	0	0	0	20
mdm-miR319c-3p	0	1	0	0	1	0	0	0	0	0	0	0	21
mdm-miR319d	8	15	6	1	2	0	3	0	2	0	2	0	21
mdm-miR3627a	3	0	0	1	0	2	0	0	0	0	0	1	20
mdm-miR391	3	4	1	0	0	1	0	0	0	0	0	0	21
mdm-miR395d-5p	0	0	0	0	0	1	0	0	0	2	2	3	21
mdm-miR395l	2	6	4	36	32	44	266	115	207	678	1129	1634	21
mdm-miR396a	129	118	89	95	130	163	24	17	17	15	14	30	21
mdm-miR482a-3p	0	0	1	0	2	2	3	0	1	0	0	0	22
mdm-miR482a-5p	0	1	0	1	0	0	2	0	0	1	2	5	22
mdm-miR482b	734	568	403	647	707	756	230	130	240	193	194	257	22
mdm-miR482c	2928	2250	1638	2851	3004	3282	1442	817	1489	618	699	934	22
mdm-miR535b	0	0	0	0	0	0	0	0	0	1	0	0	21
mdm-miR535d	0	0	0	0	0	0	0	0	0	0	0	2	21
mdm-miR7120a-3p	2	1	0	0	0	0	0	0	0	0	0	0	21
mdm-miR7121d	1	0	0	0	0	0	0	0	0	0	0	0	21
mdm-miR858	304	312	258	17	33	30	6	4	5	4	5	9	21
mes-miR159a-5p	293	308	286	137	138	123	219	74	123	32	71	134	21
mes-miR159c	8	10	6	0	0	1	3	1	2	1	0	2	21
mes-miR160g	7	8	7	19	21	22	12	4	7	3	5	12	23
mes-miR160h	7	8	8	18	24	22	14	7	9	4	5	8	23
mes-miR166i	4	4	4	13	9	15	7	1	6	0	4	18	21
mes-miR171d	1	1	0	0	0	1	0	0	0	0	0	0	21
mes-miR171l	13	13	12	9	7	10	1	0	1	0	1	2	21
mes-miR2118	0	0	0	0	0	0	0	0	0	0	0	12	22
mes-miR319f	143	165	108	17	19	30	9	2	5	1	2	3	20
mes-miR482	4	6	2	4	8	2	6	3	4	2	6	19	22
mes-miR482c	0	1	1	0	0	1	1	0	0	1	3	24	22
mes-miR482e	1	0	2	0	0	0	4	1	3	0	2	59	22
mes-miR530b	6	5	5	0	0	0	0	0	0	0	0	0	21
mes-miR535a	0	0	0	0	0	0	0	0	0	0	1	4	21
mes-miR535b	0	0	0	0	0	0	0	0	0	0	0	1	21
mes-miR535c	0	0	0	0	0	0	0	0	0	0	0	7	21
mes-miR535d	0	0	0	0	0	0	1	0	0	0	0	19	21
mtr-miR1510a-5p	0	0	1	0	0	1	0	0	0	0	1	1	21
mtr-miR156c-3p	0	0	0	1	0	1	104	53	67	84	146	266	22
mtr-miR156g-5p	0	0	0	0	1	0	0	0	0	0	1	4	21
mtr-miR156i-3p	0	0	0	0	0	0	7	2	3	5	7	26	23
mtr-miR156j	0	0	0	0	0	0	22	4	12	10	10	50	20
mtr-miR166b	602	553	452	234	276	305	51	18	27	9	17	33	21
mtr-miR166d	0	0	0	0	0	1	0	1	0	0	0	0	21
mtr-miR171a	0	0	2	0	0	0	0	0	0	0	0	0	21
mtr-miR171c	5	4	7	5	2	6	0	1	3	1	0	1	21
mtr-miR171e-5p	1	1	0	4	4	2	6	2	4	0	1	2	21
mtr-miR172a	0	0	1	0	0	0	0	0	0	0	0	0	21
mtr-miR172d-5p	1	0	1	0	0	0	0	0	0	0	0	0	24
mtr-miR2111l	0	0	0	2	2	1	0	0	0	0	0	0	21
mtr-miR2598	1	0	1	0	0	0	0	0	0	0	0	0	21
mtr-miR2661	0	0	0	2	0	0	0	0	0	0	0	0	21
mtr-miR2673a	1	0	0	0	0	0	0	0	0	0	0	0	22
mtr-miR319a-3p	1982	2152	1611	172	217	251	53	25	41	6	13	14	20
mtr-miR393b-3p	0	1	1	3	3	4	2	0	0	0	0	0	21
mtr-miR395a	0	0	0	0	0	0	0	0	1	0	0	0	21
mtr-miR395g	0	0	0	0	0	0	0	1	0	0	1	0	21
mtr-miR395h	0	0	0	0	0	1	0	0	1	0	0	1	21
mtr-miR395k	0	0	0	0	0	1	2	0	0	5	14	20	21
mtr-miR397-3p	0	0	0	0	0	0	1	0	0	0	0	0	21
mtr-miR4414a-5p	2	4	2	0	0	0	0	0	0	0	0	0	21
mtr-miR5208a	0	0	0	1	2	0	0	0	0	0	0	0	23
mtr-miR5213-5p	0	1	0	0	0	0	0	0	0	0	0	0	22
mtr-miR5234	2	3	3	0	1	2	1	1	0	1	0	2	21
mtr-miR5248	16	13	6	9	22	10	14	1	4	7	7	20	21
mtr-miR5261	1	0	0	0	0	3	0	1	0	0	0	0	21
mtr-miR5264	0	0	0	0	2	0	0	0	0	0	0	0	20
mtr-miR5298a	0	0	1	0	0	1	0	0	1	0	0	0	24
mtr-miR7701-5p	0	0	0	0	0	0	0	0	0	0	1	0	21
nta-miR156f	0	0	0	0	0	0	0	1	1	2	4	3	20
nta-miR168a	15	13	23	11	11	15	28	2	2	1	3	5	21
nta-miR1919	0	0	3	0	0	0	1	0	0	0	0	0	21
nta-miR397	0	0	0	0	0	0	0	0	0	0	0	1	20
nta-miR479a	0	0	2	1	0	3	5	0	2	1	0	0	22
nta-miR482d	0	0	12	0	0	0	30	4	0	2	2	3	22
nta-miR6019a	0	0	4	0	0	0	3	1	0	0	1	0	22
nta-miR6020b	0	1	2	0	0	0	4	0	0	0	0	0	21
nta-miR6021	0	1	9	0	0	0	16	1	0	0	1	1	21
nta-miR6024	0	0	0	0	0	0	1	0	0	0	0	0	22
nta-miR6025a	0	0	1	0	0	0	5	0	1	0	0	0	22
nta-miR6025b	1	0	1	0	0	0	0	0	1	0	0	0	22
nta-miR6147	0	0	4	0	0	0	9	0	0	0	0	0	21
nta-miR6149a	27	27	433	0	0	0	881	32	28	21	34	34	21
nta-miR6151f	0	0	0	0	0	0	1	0	0	0	0	0	22
nta-miR6151g	0	1	3	0	0	0	4	0	0	0	2	0	22
nta-miR6152a	0	1	10	0	0	0	11	3	0	0	1	0	24
nta-miR6153	0	1	16	0	0	0	16	0	0	2	1	3	21
nta-miR6155	0	1	7	0	0	0	19	1	1	2	1	0	21
nta-miR6157	0	0	0	0	0	0	2	0	0	0	0	0	22
nta-miR6161a	0	2	5	0	0	0	4	0	0	0	0	0	24
nta-miR6161c	0	0	0	0	0	0	4	0	0	0	0	0	24
nta-miR6161d	0	0	1	0	0	0	3	0	0	0	1	0	21
nta-miR6162	0	0	0	0	0	0	1	0	0	0	0	0	21
nta-miR827	0	0	0	0	0	0	3	0	0	0	1	0	21
osa-miR1425-5p	0	0	0	0	0	0	1	0	0	0	0	0	21
osa-miR1438	0	0	0	0	0	1	0	0	0	0	0	0	22
osa-miR1441	0	0	0	0	0	1	0	0	1	0	0	0	21
osa-miR156c-3p	0	0	0	0	0	0	0	0	1	0	0	2	22
osa-miR156f-3p	0	0	1	2	1	0	64	38	51	62	108	186	22
osa-miR156k	0	0	0	1	0	1	1	0	1	0	1	4	21
osa-miR156l-5p	0	0	0	1	1	0	37	16	28	9	24	82	21
osa-miR159a.1	1729	1700	1275	402	495	503	1005	485	650	415	551	953	21
osa-miR159a.2	0	0	1	0	0	0	0	0	0	0	0	0	21
osa-miR159c	61	86	75	9	11	17	58	19	34	18	26	43	21
osa-miR159d	24	30	24	2	3	3	20	10	11	5	10	21	21
osa-miR159e	19	29	25	2	2	2	18	5	11	5	10	20	21
osa-miR159f	799	990	658	275	419	401	584	194	359	129	191	310	21
osa-miR160e-5p	4	3	4	12	18	18	11	10	6	2	2	7	21
osa-miR160f-5p	16	14	8	4	6	3	12	4	5	3	3	5	21
osa-miR162b	51	57	40	14	20	38	12	6	5	4	6	16	21
osa-miR164d	16	17	11	9	11	14	1	0	1	0	0	0	21
osa-miR164e	6	10	3	5	7	10	2	0	0	0	0	0	21
osa-miR166a-5p	0	0	0	0	1	0	0	0	0	0	0	0	21
osa-miR166b-5p	5	4	6	3	2	1	9	1	2	4	14	16	21
osa-miR166c-5p	0	0	1	0	0	0	0	0	0	0	0	0	20
osa-miR166d-5p	164	129	105	48	38	69	93	39	55	57	94	231	21
osa-miR166e-3p	13	19	9	8	11	9	3	2	3	2	4	5	21
osa-miR166g-3p	581	544	480	236	281	308	104	22	31	12	19	36	21
osa-miR166h-5p	31	25	14	4	0	0	9	4	6	0	2	9	21
osa-miR166i-3p	4	19	7	2	5	6	2	0	1	1	1	0	21
osa-miR166k-3p	0	0	0	0	1	0	0	0	0	0	0	1	21
osa-miR166m	270	296	180	379	397	805	403	215	341	189	240	317	21
osa-miR167d-5p	7	7	8	428	492	579	246	108	189	198	274	444	21
osa-miR167e-3p	1	0	0	2	4	6	6	3	8	1	2	6	21
osa-miR171b	8	6	4	3	5	3	1	0	1	0	0	0	21
osa-miR171h	1	0	0	0	0	0	0	0	0	0	0	0	21
osa-miR171i-3p	3	2	1	7	6	16	1	1	0	0	0	2	21
osa-miR1861a	1	1	4	0	3	0	1	0	3	0	0	0	22
osa-miR1861d	0	0	0	0	0	1	0	0	0	0	0	0	22
osa-miR1862d	0	0	0	0	0	0	1	0	0	0	0	0	24
osa-miR1863a	30	24	22	11	18	12	18	7	9	19	25	36	24
osa-miR1863b	29	32	25	9	10	4	13	8	14	9	27	40	24
osa-miR1863b.2	0	0	0	0	0	0	0	0	0	0	1	0	23
osa-miR1871	19	20	22	12	8	9	12	4	7	11	12	27	24
osa-miR1873	0	0	0	0	0	1	0	1	0	0	0	0	24
osa-miR2096-3p	0	0	0	0	0	0	0	0	0	0	1	0	21
osa-miR393a	0	1	0	1	2	3	1	0	0	0	0	0	21
osa-miR393b-5p	0	1	2	4	4	8	1	0	1	0	0	0	22
osa-miR396a-3p	6	8	4	6	6	9	4	0	1	1	1	4	20
osa-miR396c-3p	0	1	0	0	0	0	0	0	0	0	0	0	21
osa-miR396g	1	0	0	0	0	1	0	0	0	0	0	0	21
osa-miR398b	19	15	17	33	31	32	437	209	294	36	61	75	21
osa-miR399a	5	4	2	1	3	4	4	2	3	5	5	6	21
osa-miR408-3p	0	0	5	0	0	0	7	0	0	0	0	0	21
osa-miR414	0	0	0	0	0	0	0	0	0	0	1	0	21
osa-miR444f	0	0	0	0	0	0	0	0	0	0	0	2	21
osa-miR5072	1	0	1	4	2	2	0	0	0	0	0	1	22
osa-miR5077	3	5	2	4	6	5	1	0	0	2	0	9	19
osa-miR5083	2	7	16	28	29	44	8	2	4	5	8	8	20
osa-miR530-5p	4	7	5	0	0	0	0	0	0	0	0	1	20
osa-miR5538	3	0	0	2	0	1	0	0	0	0	1	0	22
osa-miR5817	0	0	0	0	0	1	0	0	0	0	0	0	24
osa-miR820a	0	0	0	0	0	0	0	0	0	0	0	1	21
pab-miR11405	0	0	0	0	0	2	0	0	0	0	0	0	21
pab-miR11421	0	0	0	1	0	0	0	0	0	0	0	0	21
pab-miR11548	0	0	0	0	1	0	0	0	0	0	0	0	21
pab-miR11554	0	0	0	1	0	0	0	0	0	0	0	0	21
pab-miR156ab	0	0	0	0	0	0	1	2	0	0	0	0	21
pab-miR156b	0	0	2	0	1	1	20	4	10	5	22	46	20
pab-miR159a	30	35	28	6	7	9	22	9	17	10	7	13	21
pab-miR159d	10	14	6	1	3	3	0	1	1	4	1	5	21
pab-miR160c	6	5	5	19	21	21	11	4	6	2	5	7	21
pab-miR164a	1	5	1	2	1	1	1	0	1	1	0	1	21
pab-miR164b	12	12	16	0	0	0	0	0	0	0	0	0	21
pab-miR166c	2	2	1	2	3	7	5	5	5	3	1	1	21
pab-miR166j	13	10	5	10	14	20	11	3	10	3	4	5	21
pab-miR171a	1	1	1	0	0	0	0	0	0	0	0	0	21
pab-miR171d	0	0	0	0	0	1	0	0	0	0	0	0	21
pab-miR1863	0	0	2	0	0	0	1	0	0	0	0	1	22
pab-miR2950a	44	38	30	38	48	49	2	3	2	2	2	2	21
pab-miR319d	4	7	12	2	0	0	0	0	1	0	1	0	20
pab-miR319e	4	5	3	2	1	0	0	0	0	0	1	0	20
pab-miR319j	1	0	0	0	0	0	0	0	0	0	0	0	20
pab-miR3699	0	0	0	0	0	0	0	0	1	0	0	2	21
pab-miR3700	0	0	0	0	0	1	0	0	0	0	0	0	21
pab-miR394a	7	13	13	0	4	6	3	2	4	0	0	1	20
pab-miR395a	0	1	0	0	0	0	0	0	0	0	0	0	21
pab-miR396a-3p	297	301	233	91	144	145	76	25	42	13	27	40	20
pab-miR397b	0	1	0	0	0	0	0	0	0	0	0	0	21
pab-miR397j	1	0	0	0	0	0	0	0	0	0	0	0	21
pab-miR398a	0	0	0	0	0	0	0	1	0	0	0	0	21
pab-miR399a	0	0	0	0	0	0	0	0	0	0	1	0	21
pab-miR482o	0	0	0	0	0	0	1	0	0	0	0	0	22
pab-miR858a	178	189	186	10	19	12	2	0	1	3	5	6	21
pde-miR159	30	35	28	6	7	9	22	9	17	10	7	13	21
pde-miR396	4	5	4	4	4	6	0	0	0	0	0	0	21
peu-miR2916	1	0	0	0	0	0	0	2	0	0	0	1	23
pgi-miR2118	7	5	7	16	18	21	3	5	2	1	4	7	22
ppe-miR1511-3p	1	2	4	2	2	0	0	0	1	0	0	4	21
ppe-miR171e	0	0	0	0	0	0	0	0	0	0	0	2	21
ppe-miR393a	0	1	0	1	2	3	1	0	0	0	0	0	21
ppe-miR395a-3p	0	0	0	0	1	0	1	1	0	2	6	4	21
ppe-miR396a	715	630	438	316	478	868	97	69	105	42	60	78	21
ppe-miR398b	0	0	0	0	1	0	5	4	4	0	1	2	21
ppe-miR399a	5	2	5	2	7	1	8	5	4	6	9	15	21
ppe-miR399b	5	4	2	1	3	4	4	2	3	5	5	6	21
ppe-miR482a-3p	0	2	0	0	0	0	1	0	0	0	1	1	22
ppe-miR482b-3p	1	1	0	2	2	3	0	1	0	2	0	0	22
ppe-miR482c-3p	0	0	0	0	1	1	0	0	0	0	0	0	22
ppe-miR482c-5p	71	63	41	52	36	86	127	73	76	97	107	230	20
ppe-miR482f	734	544	381	867	1018	1121	251	162	223	105	124	178	22
ppe-miR5225-5p	2	2	1	9	2	3	0	0	0	0	0	0	22
ppe-miR6265	4	1	3	2	2	4	1	0	1	1	1	7	23
ppe-miR6273	1	0	0	0	0	0	0	0	0	0	0	0	21
ppe-miR6279	0	0	1	0	0	0	0	0	0	0	0	0	21
ppe-miR6281	0	0	0	0	0	1	0	0	0	0	0	0	21
ppe-miR6284	5	5	1	15	10	21	1	2	1	1	0	0	21
ppe-miR6291c-3p	0	1	0	0	0	0	0	0	0	0	0	0	21
ppe-miR6293	0	0	0	0	0	1	0	0	0	0	0	0	21
ppe-miR8126-3p	0	0	0	0	0	0	0	0	0	0	1	0	20
ppe-miR858	3756	4104	3424	110	164	179	78	38	78	36	69	151	21
ppt-miR160b	0	2	0	2	1	3	1	0	0	0	1	0	21
ppt-miR166j	10	6	2	9	12	20	11	3	11	3	4	5	21
ppt-miR166m	1	0	1	0	0	0	0	0	0	0	0	0	21
ppt-miR167	0	0	1	5	8	16	16	4	4	6	7	14	21
ppt-miR171a	0	0	0	0	0	2	1	0	1	0	0	0	21
ppt-miR171b	0	0	0	0	0	2	1	0	1	0	0	0	21
ppt-miR319a	231	304	160	21	35	47	10	2	9	1	2	4	20
ppt-miR319c	551	573	456	60	75	87	19	6	15	3	4	7	21
ppt-miR390c-5p	5	1	2	1	0	1	1	1	1	0	0	0	21
ppt-miR395	0	0	0	0	0	0	0	0	0	0	0	1	20
ppt-miR408b	1	1	6	1	0	0	10	0	1	0	0	0	21
ppt-miR535a	0	0	0	0	0	0	0	0	0	0	0	1	21
ppt-miR894	287	240	199	257	315	415	174	73	100	55	107	279	20
pta-miR159a	89	92	69	37	44	51	61	22	34	13	21	34	20
pta-miR159b	0	1	0	0	0	0	0	0	0	0	0	0	20
pta-miR159c	74	78	55	29	38	36	36	12	20	3	11	19	21
pta-miR319	200	263	136	20	35	46	10	2	8	2	3	5	19
pta-miR482a	2	1	0	3	3	2	6	2	2	0	6	18	22
ptc-miR1448	1	0	0	0	0	2	0	0	0	0	0	1	20
ptc-miR156k	0	0	0	0	0	0	4	0	1	0	1	7	20
ptc-miR156l	0	0	0	0	0	0	0	0	0	0	0	1	21
ptc-miR159c	1	1	1	0	0	0	1	1	1	0	1	1	21
ptc-miR160g	0	0	0	0	1	0	0	0	0	0	0	0	21
ptc-miR160h	0	0	0	0	0	1	0	0	0	0	0	0	21
ptc-miR164f	2	2	1	0	0	0	0	0	0	0	0	0	21
ptc-miR166n	729	685	557	276	317	374	64	24	36	14	24	37	21
ptc-miR166p	64	42	38	15	24	21	1	4	3	1	2	5	21
ptc-miR167f-3p	1	2	1	14	13	17	14	6	7	7	12	18	21
ptc-miR167f-5p	30	26	21	1019	1174	1707	782	381	604	459	674	943	21
ptc-miR167h-5p	1	0	0	3	4	7	3	2	3	1	5	9	21
ptc-miR171a-5p	2	4	3	1	2	1	2	0	0	1	0	1	21
ptc-miR171c	1	1	0	4	7	9	3	1	1	0	0	1	21
ptc-miR172b-5p	1	0	1	0	0	0	0	0	0	0	0	0	21
ptc-miR172g-3p	75	51	46	28	43	36	12	5	7	3	4	7	21
ptc-miR2111a	0	0	0	0	1	5	0	1	0	0	0	0	21
ptc-miR319i	38	38	29	5	8	9	3	0	1	0	2	2	20
ptc-miR3627b	11	9	8	3	4	7	0	1	2	2	0	1	22
ptc-miR390d-3p	0	1	0	0	0	0	1	0	0	0	0	0	21
ptc-miR393a-3p	5	3	5	9	6	10	4	0	0	1	1	0	21
ptc-miR396e-3p	296	300	232	90	144	143	76	25	42	13	27	39	20
ptc-miR396f	40	41	27	10	8	19	12	9	10	4	5	9	21
ptc-miR396g-3p	5	9	10	3	0	3	1	1	2	0	1	3	21
ptc-miR396g-5p	41	38	32	19	25	57	8	3	5	3	2	4	21
ptc-miR399e	1	0	1	3	0	1	0	0	3	1	0	0	21
ptc-miR478a	0	0	0	0	0	0	2	0	0	0	1	0	24
ptc-miR530a	6	5	5	0	0	0	0	0	0	0	0	0	20
ptc-miR6427-3p	0	0	1	0	0	0	0	0	0	0	0	0	21
ptc-miR6445a	1	5	1	0	0	0	1	3	1	1	2	116	22
ptc-miR6462c-5p	0	0	0	0	0	2	0	0	0	0	0	0	22
ptc-miR6470	2	4	2	0	0	0	1	0	0	0	0	0	21
ptc-miR6478	92	89	76	460	595	791	139	82	75	177	403	489	21
ptc-miR7823	0	2	0	0	0	0	0	0	0	0	0	0	21
rgl-miR5139	5	7	11	16	15	26	11	8	6	4	8	9	19
rgl-miR5141	1	0	0	0	0	0	0	0	0	0	0	2	24
rgl-miR7972	2	1	20	0	0	0	47	0	0	1	0	1	21
sbi-miR166k	580	544	479	235	281	307	104	22	31	12	19	36	20
sbi-miR171f	1	0	0	0	0	0	0	0	0	0	0	0	21
sbi-miR172b	6	5	5	2	4	3	1	0	0	0	0	0	20
sbi-miR5564b	0	0	0	1	1	0	0	0	0	0	0	2	21
sbi-miR5569	0	0	0	0	0	1	0	0	0	0	0	0	24
sbi-miR6234a-3p	0	0	0	0	0	1	0	0	0	0	0	0	24
sly-miR10531	0	0	0	0	0	0	2	0	0	0	0	0	23
sly-miR10532	1	3	0	0	0	0	0	0	6	0	0	0	24
sly-miR156e-5p	0	0	0	0	0	0	2	0	0	3	2	5	20
sly-miR159b	0	0	0	0	0	0	1	0	0	0	0	0	21
sly-miR166c-5p	0	0	4	0	0	0	17	1	1	2	0	1	21
sly-miR167b-3p	0	0	0	0	0	0	1	0	0	0	0	0	21
sly-miR167b-5p	5	4	6	0	10	1	42	26	25	9	17	32	22
sly-miR168a-3p	0	0	1	1	0	0	1	0	0	0	0	1	21
sly-miR171d	0	1	0	3	7	8	3	1	1	0	0	1	20
sly-miR1919c-5p	0	0	1	0	0	0	1	0	0	0	0	0	21
sly-miR319c-5p	1	1	0	0	1	0	0	0	0	0	0	0	21
sly-miR391	0	0	0	0	0	0	1	0	0	0	0	0	22
sly-miR395a	0	0	0	3	2	6	2	1	1	5	8	13	22
sly-miR403-3p	3	2	3	4	4	2	1	0	1	1	1	4	21
sly-miR403-5p	2	5	3	1	2	0	6	0	2	1	5	3	21
sly-miR482a	1	2	6	0	0	0	17	1	1	0	0	0	22
sly-miR6027-3p	0	1	0	0	0	0	0	0	0	0	0	0	22
sly-miR7981e	0	2	0	0	0	0	0	0	3	0	0	0	24
sly-miR9469-3p	0	0	0	0	1	0	0	0	0	0	0	0	21
sly-miR9470-3p	0	1	0	0	0	0	0	0	1	0	0	0	20
sly-miR9471a-3p	1	3	0	0	0	0	0	0	4	0	0	0	21
sly-miR9471b-3p	0	1	0	0	0	0	0	0	1	0	0	0	21
sly-miR9473-5p	0	2	0	0	0	0	0	0	0	0	0	0	21
sly-miR9475-5p	1	0	0	0	0	0	0	0	0	0	0	0	21
sly-miR9478-5p	0	0	0	0	0	0	0	0	0	1	0	0	22
smo-miR1097	0	0	0	0	0	1	0	0	0	0	0	0	21
smo-miR1103-3p	0	0	0	0	0	0	0	0	0	0	0	1	24
smo-miR1105	0	0	0	0	0	1	0	0	0	0	0	0	21
smo-miR171a	10	6	11	2	7	6	2	1	0	1	0	2	21
smo-miR171b	51	42	27	13	19	14	8	4	8	1	2	3	21
smo-miR396	22	18	14	15	18	30	3	1	4	1	2	4	20
smo-miR408	2	1	4	0	0	1	7	0	0	0	0	0	22
sof-miR159c	121	119	85	36	41	50	46	20	28	4	11	20	21
sof-miR159e	24	18	9	6	11	5	14	10	13	5	3	16	21
ssl-miR398	0	0	0	2	0	4	5	1	2	1	2	2	21
ssl-miR399	0	0	1	0	0	0	0	2	0	0	0	0	21
stu-miR156d-3p	1	0	2	1	1	3	16	4	6	4	7	16	22
stu-miR156f-3p	0	0	0	0	0	0	10	4	3	8	10	23	22
stu-miR156f-5p	1	0	2	2	4	4	374	121	200	108	239	603	20
stu-miR156g-3p	0	0	0	1	0	1	102	51	64	80	144	265	21
stu-miR164-3p	5	3	2	0	0	0	1	0	0	0	0	0	21
stu-miR166d-5p	11	8	11	4	5	8	2	1	0	2	3	0	21
stu-miR167a-3p	0	1	1	5	5	5	11	4	3	1	2	7	20
stu-miR167b-3p	0	1	1	3	5	5	10	4	3	1	2	7	20
stu-miR167d-3p	0	0	0	0	0	0	0	0	0	0	0	2	20
stu-miR171b-3p	3	2	1	7	5	15	1	1	0	0	0	2	21
stu-miR171b-5p	0	0	0	0	0	0	0	0	1	0	0	0	21
stu-miR319-3p	1	0	0	0	0	0	0	0	1	0	0	0	21
stu-miR3627-5p	0	0	1	0	0	0	0	0	0	0	0	0	22
stu-miR391-5p	0	0	0	0	0	0	1	0	0	0	0	0	21
stu-miR396-3p	1	0	2	0	0	0	3	0	0	0	1	0	21
stu-miR398a-3p	1	5	59	0	0	0	105	4	7	5	3	0	21
stu-miR398b-3p	0	0	0	0	0	0	1	0	1	0	0	0	21
stu-miR408a-3p	0	0	0	0	0	1	0	0	0	0	0	0	21
stu-miR482b-3p	3	0	2	1	2	1	1	0	1	0	1	0	22
stu-miR482d-3p	2	1	0	0	0	0	1	0	0	0	0	0	22
stu-miR482e-3p	0	1	0	0	0	1	1	0	0	1	2	0	22
stu-miR530	6	5	5	0	0	0	0	0	0	0	0	0	21
stu-miR6026-3p	1	0	0	0	0	0	0	0	1	0	0	0	22
stu-miR7122-5p	3	0	19	0	0	0	48	1	0	0	0	1	22
stu-miR8016	0	0	1	0	0	0	0	0	0	0	0	0	24
stu-miR8021	0	0	0	0	0	0	1	1	0	0	0	0	24
stu-miR8022	0	1	0	0	0	0	0	0	0	0	0	0	24
stu-miR8024a-3p	1	0	0	0	0	0	0	0	0	0	0	0	24
stu-miR8036-3p	0	0	4	0	0	0	9	0	1	0	1	0	22
stu-miR8036-5p	0	0	1	0	0	0	0	0	0	0	0	0	21
stu-miR8039	0	0	1	0	0	0	0	0	0	0	0	0	21
stu-miR8051-5p	0	0	0	8	7	11	0	0	0	1	4	2	20
tae-miR10518	0	0	0	0	0	2	0	0	0	0	0	0	18
tae-miR1134	0	0	0	0	1	0	0	0	0	0	0	0	24
tae-miR167b	1	0	0	0	0	1	0	0	1	0	0	0	21
tae-miR167c-5p	2	2	4	81	132	112	82	34	43	33	64	120	22
tae-miR395b	0	0	0	3	2	6	3	0	1	5	8	14	20
tae-miR9774	0	0	0	0	0	1	0	0	0	0	0	0	22
tcc-miR169n	0	1	0	0	0	0	0	0	0	0	0	0	21
tcc-miR172d	1	0	0	0	0	0	0	0	0	0	0	0	21
tcc-miR530a	5	4	8	0	0	0	1	0	0	0	2	1	20
vun-miR319b	256	293	189	25	27	39	21	8	14	3	5	10	21
vvi-miR156e	0	0	0	2	1	0	32	7	9	4	12	30	20
vvi-miR156h	0	0	0	2	2	4	5	2	2	1	2	6	20
vvi-miR159a	1	3	1	0	0	0	0	0	0	0	0	0	21
vvi-miR160a	16	14	8	4	6	3	12	4	5	3	3	5	23
vvi-miR166a	573	539	448	234	278	301	41	16	27	9	17	33	19
vvi-miR167c	8	9	10	405	487	823	305	183	256	182	304	452	21
vvi-miR169r	0	0	0	0	1	0	0	0	0	0	0	3	21
vvi-miR171f	1	1	0	4	7	9	3	1	1	0	0	1	21
vvi-miR171h	1	0	0	0	0	0	0	0	0	0	0	0	21
vvi-miR172d	1	1	0	0	0	0	2	0	0	0	0	0	23
vvi-miR2111-5p	0	0	0	0	0	2	0	0	0	0	0	0	21
vvi-miR2950-3p	19	16	7	11	3	7	0	0	0	0	0	0	21
vvi-miR2950-5p	222	193	144	202	242	259	16	6	8	2	4	5	21
vvi-miR319e	136	159	101	17	18	28	9	2	7	1	4	5	21
vvi-miR319g	508	525	418	57	74	80	20	6	13	2	4	7	21
vvi-miR3623-3p	0	0	0	0	0	1	0	0	0	0	0	0	22
vvi-miR3623-5p	0	0	0	0	1	2	0	0	1	0	0	0	22
vvi-miR3624-3p	1	0	0	0	0	0	0	0	0	0	0	0	21
vvi-miR3630-3p	15	17	22	118	92	148	12	12	12	5	12	16	22
vvi-miR3631a-5p	0	0	0	0	0	1	0	0	0	0	0	0	22
vvi-miR3634-3p	0	0	0	0	0	1	0	0	0	0	0	0	23
vvi-miR3636-3p	0	0	0	0	0	1	0	0	0	0	0	0	24
vvi-miR3636-5p	0	0	0	0	0	0	1	0	0	0	0	0	24
vvi-miR3637-5p	0	0	1	0	0	0	0	0	0	0	0	0	24
vvi-miR394a	349	401	319	81	141	154	118	50	74	13	27	47	22
vvi-miR396a	422	448	263	289	339	860	68	49	74	38	38	56	21
vvi-miR396b	1471	1567	1072	869	1067	2171	198	112	185	76	93	129	20
vvi-miR399g	0	0	0	0	0	0	0	0	0	1	0	0	21
vvi-miR399i	1	0	0	0	1	0	0	1	0	1	1	0	21
vvi-miR482	1	0	0	1	4	6	3	1	1	0	4	1	22
vvi-miR845a	0	2	0	0	1	1	3	0	1	0	2	3	21
vvi-miR845c	1	3	0	2	3	4	1	3	1	1	0	5	21
vvi-miR845d	3	3	1	6	2	1	1	3	2	1	7	1	21
zma-miR156a-3p	0	0	0	0	0	0	0	0	1	0	0	1	22
zma-miR156k-3p	0	0	0	0	0	0	1	1	2	0	3	5	22
zma-miR156k-5p	0	0	0	1	1	2	17	8	7	1	10	25	20
zma-miR159g-3p	3	2	1	0	0	0	1	0	1	0	0	1	21
zma-miR159h-3p	3	5	0	0	2	1	4	0	2	2	0	1	21
zma-miR162-3p	3424	3198	2557	1432	1415	1939	546	299	463	311	497	941	20
zma-miR164h-5p	72	71	45	50	65	86	14	5	6	1	2	1	21
zma-miR166h-3p	150	144	115	179	225	285	188	74	137	70	101	164	20
zma-miR166k-5p	0	0	0	0	0	0	0	0	0	1	0	0	21
zma-miR167h-3p	0	0	0	1	1	3	2	2	6	0	1	3	19
zma-miR167j-3p	0	0	0	0	0	2	0	0	0	1	0	0	20
zma-miR171a-3p	0	0	0	0	0	1	1	0	1	1	2	4	20
zma-miR171b-3p	5	4	3	2	3	1	0	0	1	0	0	0	20
zma-miR171f-3p	45	42	26	12	18	14	8	4	7	1	2	2	21
zma-miR171f-5p	0	0	0	0	1	0	0	0	0	0	0	0	21
zma-miR171i-5p	0	0	0	0	1	0	0	0	0	0	0	0	21
zma-miR172a	1	1	0	0	0	0	1	0	0	0	0	0	20
zma-miR319a-5p	26	30	23	4	7	5	0	0	0	0	0	0	20
zma-miR396b-3p	7	7	4	5	5	7	4	0	1	1	1	4	21
zma-miR396g-3p	8	10	5	6	4	6	1	1	3	1	0	2	21
zma-miR396g-5p	1	1	0	0	0	0	0	0	0	0	0	1	21
zma-miR397b-3p	0	0	1	0	0	0	0	0	0	1	0	5	21
zma-miR398a-3p	0	0	0	0	0	1	7	11	3	0	3	2	21
novel_miR_1	20323	22158	18181	23292	13193	18113	18741	14641	18980	5039	6057	5852	21
novel_miR_10	43	49	26	14	10	29	57	53	70	72	51	44	24
novel_miR_101	3562	3411	2485	263	122	288	162	170	207	353	241	234	21
novel_miR_104	45	40	36	29	15	36	33	34	48	23	30	30	24
novel_miR_109	664	683	561	924	920	1328	448	291	391	151	168	281	21
novel_miR_11	273	342	212	129	116	161	404	297	409	240	216	273	24
novel_miR_110	49	53	38	22	12	38	47	56	54	65	35	25	24
novel_miR_112	56	56	65	21	11	11	53	53	73	43	23	27	24
novel_miR_113	162	183	122	109	36	135	207	267	283	189	154	115	22
novel_miR_115	303	354	279	73	70	109	225	158	208	173	180	212	24
novel_miR_116	127	118	96	60	27	58	172	181	227	191	138	118	24
novel_miR_117	196	187	156	349	392	464	229	144	189	94	168	184	21
novel_miR_119	199	208	126	102	114	129	324	109	188	21	21	26	21
novel_miR_12	272	200	159	48	52	68	63	41	64	7	9	16	21
novel_miR_120	300	293	199	142	94	218	308	301	377	377	316	266	24
novel_miR_123	48	41	32	30	16	28	82	110	105	73	66	41	23
novel_miR_124	157	173	95	101	56	154	158	207	251	266	112	80	24
novel_miR_129	2193	1783	1064	1618	1735	2170	945	510	890	279	379	278	22
novel_miR_13	65	90	55	22	9	16	94	102	122	136	140	123	24
novel_miR_130	47	69	40	565	330	569	180	135	253	149	133	86	23
novel_miR_131	64	88	55	22	9	16	94	102	122	134	137	123	22
novel_miR_132	130	171	97	75	80	133	82	81	104	127	143	131	24
novel_miR_136	15	17	7	159	111	124	51	54	73	35	21	14	24
novel_miR_138	126	113	90	47	18	60	125	190	188	209	111	51	24
novel_miR_140	425	442	246	217	114	223	330	336	393	538	548	468	24
novel_miR_141	344	388	290	64	26	59	156	210	196	276	219	159	24
novel_miR_142	15	16	9	70	70	71	36	32	50	10	14	22	21
novel_miR_143	388	408	339	3660	3779	4707	202	94	117	105	200	256	20
novel_miR_145	49	54	39	27	12	31	58	53	64	57	43	42	24
novel_miR_146	93	99	75	39	21	62	147	133	165	134	103	87	24
novel_miR_147	232	191	146	101	65	113	193	164	220	209	198	210	24
novel_miR_148	1561	1373	1091	576	314	553	1278	1243	1599	1100	978	887	24
novel_miR_149	33	35	20	12	7	24	44	41	50	53	39	35	24
novel_miR_153	221	207	133	46	32	57	82	186	159	225	103	67	24
novel_miR_156	52	64	40	69	33	64	145	163	195	247	170	86	24
novel_miR_159	143	164	82	99	57	119	222	315	317	449	356	242	24
novel_miR_161	85	89	85	28	20	28	70	60	79	96	112	101	24
novel_miR_162	8	13	10	55	49	45	53	19	28	8	6	21	21
novel_miR_163	74	58	58	34	16	46	60	75	66	74	38	41	24
novel_miR_164	6481	6496	5750	2386	3487	4783	3782	1700	2665	1794	2752	5621	21
novel_miR_165	285	324	235	121	49	120	355	313	367	414	462	401	24
novel_miR_168	65	80	50	45	80	74	119	56	66	40	44	70	21
novel_miR_169	648	761	546	240	130	223	373	426	499	525	481	385	23
novel_miR_17	80	84	53	46	30	40	80	92	123	72	75	64	24
novel_miR_170	101	114	86	47	26	78	168	157	185	162	122	98	24
novel_miR_171	62	52	34	23	12	35	42	52	54	53	33	23	24
novel_miR_172	6993	6419	4840	2464	1718	2727	3004	2563	3743	1495	1998	2156	24
novel_miR_173	443	443	367	158	74	156	310	359	443	405	305	262	24
novel_miR_174	13333	11927	8953	8110	8298	13496	2082	1447	2221	370	434	421	22
novel_miR_175	331	339	216	157	105	198	391	406	504	362	280	230	24
novel_miR_176	151	119	87	59	57	95	355	354	401	567	443	449	24
novel_miR_178	563	544	414	219	108	209	445	357	466	361	373	394	23
novel_miR_179	169	164	101	74	52	104	173	185	237	201	165	135	24
novel_miR_18	233	221	222	188	113	334	260	326	393	425	435	339	24
novel_miR_182	31	31	17	11	8	21	44	44	46	54	43	36	23
novel_miR_185	145	135	98	36	24	53	104	102	117	87	75	46	24
novel_miR_186	290	315	261	121	78	131	303	325	384	298	338	212	24
novel_miR_187	17932	18086	15358	9890	9042	13113	33409	20931	26426	15108	16593	23472	22
novel_miR_189	697	665	470	335	110	245	997	1050	1139	1082	718	727	24
novel_miR_190	61	50	46	25	12	46	52	62	66	64	39	31	24
novel_miR_191	182	136	109	100	56	101	224	371	363	329	175	96	24
novel_miR_192	885	871	559	545	380	661	477	441	536	358	365	411	24
novel_miR_193	714	680	550	376	251	335	587	429	547	520	560	562	24
novel_miR_194	19	19	10	28	43	45	35	18	33	4	5	5	21
novel_miR_196	268	257	195	106	92	119	228	204	260	242	156	186	24
novel_miR_197	109	95	75	52	15	55	156	212	217	203	182	137	24
novel_miR_2	0	1	1	1	1	0	23	25	22	26	41	43	24
novel_miR_201	203	192	133	69	33	67	205	341	341	457	238	141	24
novel_miR_202	36	41	29	102	95	108	111	73	116	68	47	42	21
novel_miR_203	72	50	34	10	11	23	8	6	0	0	3	1	21
novel_miR_204	24	29	29	7	7	7	58	51	67	55	49	23	24
novel_miR_205	310	263	186	122	79	305	212	235	233	171	165	111	24
novel_miR_206	67	62	47	7	7	11	39	22	40	23	40	28	24
novel_miR_207	2	6	6	169	95	132	40	27	39	4	7	8	24
novel_miR_209	109	107	77	153	127	154	489	338	435	103	149	180	22
novel_miR_21	696	807	531	276	118	282	1002	1144	1305	973	945	650	24
novel_miR_214	22	45	16	12	7	25	55	85	65	76	33	8	24
novel_miR_215	409	380	331	716	571	1353	209	148	165	133	216	259	21
novel_miR_218	270	270	191	101	84	107	280	345	412	300	318	228	24
novel_miR_222	12761	12672	9243	2007	1700	2245	337	178	309	134	193	198	22
novel_miR_224	13	10	9	31	10	27	52	49	56	52	74	49	24
novel_miR_225	162	136	113	66	87	61	79	35	61	12	20	48	20
novel_miR_226	238	223	172	51	53	47	95	96	101	84	93	79	24
novel_miR_227	36	41	29	102	95	108	111	73	116	68	47	42	21
novel_miR_228	130	113	78	35	24	43	96	91	100	58	58	31	24
novel_miR_229	23	23	27	106	72	54	35	17	37	3	12	10	24
novel_miR_23	649	571	436	1789	1506	2072	775	697	966	499	389	339	23
novel_miR_230	252	269	203	106	94	115	290	200	365	213	193	212	24
novel_miR_231	276	289	203	123	86	242	306	358	410	357	199	173	24
novel_miR_232	39	50	32	531	386	548	98	102	136	122	97	69	22
novel_miR_235	453	385	304	718	807	924	341	201	314	187	204	233	22
novel_miR_236	6726	8823	5399	4756	4432	5314	2046	1133	1668	102	155	174	21
novel_miR_237	3472	3877	2630	2087	1648	2278	2983	2436	3322	2286	2811	2625	24
novel_miR_239	769	744	573	349	221	280	1488	1425	1830	1149	748	649	24
novel_miR_240	28	39	29	20	10	20	42	23	44	32	31	28	24
novel_miR_241	87	87	52	40	34	64	145	206	223	219	152	132	24
novel_miR_243	238	251	170	44	18	39	175	120	149	92	106	84	24
novel_miR_244	396	354	265	111	89	225	254	300	321	336	292	225	24
novel_miR_247	142	147	85	69	46	90	139	128	169	203	192	180	24
novel_miR_248	49	44	29	18	14	26	63	54	63	65	34	46	24
novel_miR_249	34	56	22	34	19	29	46	56	43	26	24	16	24
novel_miR_250	232	265	190	133	64	105	414	440	484	366	417	265	24
novel_miR_253	59	45	56	5	9	5	11	8	25	10	8	14	24
novel_miR_254	73	43	44	14	10	21	6	2	3	5	5	10	21
novel_miR_256	1	0	0	60	71	113	91	46	39	1	2	2	22
novel_miR_26	736	684	464	410	218	514	289	350	391	141	98	81	23
novel_miR_260	60	71	58	39	18	19	68	84	81	92	50	72	24
novel_miR_261	44	23	26	141	60	133	53	60	67	58	26	25	24
novel_miR_263	142	154	96	42	19	40	162	179	210	61	51	56	24
novel_miR_264	65	86	57	32	18	33	139	100	129	62	80	62	24
novel_miR_265	207	216	127	37	31	52	57	54	45	52	36	50	23
novel_miR_267	6	6	2	369	214	582	43	41	25	35	22	24	23
novel_miR_268	26	35	22	12	9	16	24	23	30	48	42	31	24
novel_miR_269	17901	18040	15337	9880	9027	13103	33380	20892	26361	15102	16581	23465	22
novel_miR_27	474	465	348	183	92	145	644	538	598	573	504	519	22
novel_miR_271	1	2	0	1	0	0	73	23	36	21	56	114	21
novel_miR_272	102	87	58	45	29	49	135	128	135	92	73	91	24
novel_miR_273	22	30	20	3	1	3	33	29	36	37	29	29	24
novel_miR_275	93	97	76	18	3	37	41	35	51	24	41	39	24
novel_miR_276	250	266	187	112	78	131	179	147	182	69	86	98	24
novel_miR_277	82	109	75	38	26	62	230	242	308	278	179	153	24
novel_miR_278	145	171	224	274	479	335	95	26	22	22	58	117	18
novel_miR_279	453	385	304	718	807	924	341	201	314	187	204	233	22
novel_miR_28	32	31	18	12	9	18	42	44	49	47	40	34	23
novel_miR_280	165	178	144	30	21	32	8	10	9	8	10	8	24
novel_miR_282	102	83	59	47	49	72	109	86	120	87	70	62	24
novel_miR_283	1573	1435	1118	431	354	430	472	236	309	151	198	272	21
novel_miR_286	232	253	161	167	77	94	379	333	493	457	342	270	24
novel_miR_287	102	108	74	40	31	48	81	80	109	127	78	81	24
novel_miR_289	57	79	59	10	6	27	48	35	39	32	37	36	24
novel_miR_29	25376	24147	20783	28915	23702	28919	21805	14731	18723	19515	30732	39803	20
novel_miR_290	17	12	7	135	139	260	140	83	117	32	46	64	21
novel_miR_291	73	83	57	29	39	25	69	69	88	75	52	63	24
novel_miR_298	1738	1719	1299	2636	2302	3597	768	680	902	372	291	280	24
novel_miR_299	31781	38606	23631	7104	5155	6385	2546	1688	2078	779	1076	890	22
novel_miR_3	50	42	44	37	25	31	32	24	32	41	32	30	23
novel_miR_300	301	265	223	112	105	179	177	146	183	107	148	127	24
novel_miR_302	62	52	34	23	12	35	42	52	54	53	33	23	24
novel_miR_305	384	464	316	173	99	188	666	563	681	545	624	508	24
novel_miR_306	3	1	1	166	97	225	50	55	65	45	42	33	24
novel_miR_307	232	191	146	101	65	113	193	164	220	209	198	210	24
novel_miR_308	50	48	36	8	5	16	52	58	68	59	89	57	22
novel_miR_311	57	47	38	22	12	42	46	61	59	65	37	26	24
novel_miR_312	150	153	94	111	73	132	174	209	223	164	61	65	24
novel_miR_313	2181	1883	1604	1452	1598	3735	987	686	919	443	440	582	22
novel_miR_314	82	82	61	212	188	129	74	71	90	59	73	69	21
novel_miR_315	205	233	134	75	41	103	317	292	290	303	294	281	24
novel_miR_316	55	63	47	33	19	20	84	48	78	71	78	70	24
novel_miR_317	946	998	755	44	49	64	18	12	14	2	1	4	21
novel_miR_318	625	586	441	119	72	131	339	292	311	475	408	354	24
novel_miR_32	407	330	311	118	67	130	283	270	369	247	200	135	24
novel_miR_320	152	153	88	58	29	41	94	53	104	29	51	58	24
novel_miR_324	25376	24147	20783	28915	23702	28919	21805	14731	18723	19515	30732	39803	20
novel_miR_326	4309	4127	2962	2670	4377	3627	3153	1299	2100	1313	2313	4055	21
novel_miR_328	70	47	37	184	149	534	40	34	49	32	33	71	23
novel_miR_330	13	6	5	0	0	2	0	0	0	1	0	0	21
novel_miR_331	203	155	102	251	287	446	111	70	122	54	46	58	22
novel_miR_332	28	45	31	17	10	30	61	39	35	17	25	29	22
novel_miR_34	14450	15203	10288	7227	5856	8712	9370	7749	10508	6381	7821	6519	24
novel_miR_35	272	200	159	48	52	68	63	41	64	7	9	16	21
novel_miR_36	98	100	62	61	20	56	159	230	225	166	96	68	24
novel_miR_39	591	659	443	307	185	331	696	767	984	738	678	518	24
novel_miR_41	591	429	312	124	49	117	287	428	410	494	290	174	24
novel_miR_42	782	770	598	271	227	254	717	553	673	390	395	301	24
novel_miR_45	509	536	412	222	127	218	729	653	792	546	619	444	24
novel_miR_49	32	31	20	1	0	7	41	45	46	25	36	43	24
novel_miR_5	723	745	461	307	201	332	505	498	668	460	425	291	24
novel_miR_51	239	243	196	115	99	122	231	213	279	212	166	162	24
novel_miR_52	243	176	214	61	46	75	104	114	107	70	62	104	24
novel_miR_54	93	97	81	68	45	72	104	105	112	107	95	81	24
novel_miR_55	4524	4960	3280	2223	1562	2598	4189	4098	4685	3605	4366	3547	24
novel_miR_56	459	377	300	74	64	91	124	123	135	37	36	36	22
novel_miR_57	473	438	310	110	72	113	360	615	563	582	348	236	24
novel_miR_59	52	51	36	3	9	6	56	45	62	63	59	59	24
novel_miR_6	489	473	317	198	132	215	498	437	602	382	412	328	24
novel_miR_60	34	36	21	12	8	26	44	42	52	53	38	34	24
novel_miR_61	10896	9912	7723	12089	13331	16594	12295	7668	12053	6994	9040	11354	21
novel_miR_62	14	18	9	462	334	2634	157	212	223	178	110	66	22
novel_miR_63	26	21	16	14	6	12	22	19	21	34	24	16	24
novel_miR_64	246	254	171	105	61	127	283	260	345	245	205	167	24
novel_miR_65	262	339	222	36	51	82	22	5	16	2	3	9	21
novel_miR_67	15	6	7	163	147	168	6	7	8	4	2	2	24
novel_miR_68	261	273	195	41	27	35	111	73	100	221	224	204	24
novel_miR_69	155	162	109	57	22	62	278	252	283	255	267	209	24
novel_miR_70	1	0	2	43	20	33	16	20	27	16	11	23	22
novel_miR_71	250	284	188	92	54	79	419	298	326	274	320	348	22
novel_miR_73	146	133	96	39	24	54	106	102	117	88	77	47	24
novel_miR_76	27	35	23	929	640	1230	657	636	809	403	384	332	24
novel_miR_78	9	7	5	22	30	36	579	255	394	9	13	35	21
novel_miR_79	198	170	181	85	73	121	81	112	147	229	125	120	24
novel_miR_8	928	791	579	269	129	281	74	91	117	80	55	44	24
novel_miR_80	20323	22158	18181	23292	13193	18113	18741	14641	18980	5039	6057	5852	21
novel_miR_81	51	50	29	283	191	392	130	154	202	198	135	100	24
novel_miR_82	77	100	90	51	48	61	107	63	69	47	62	94	20
novel_miR_86	589	599	422	164	133	219	684	606	835	615	454	485	24
novel_miR_87	268	280	198	128	80	300	165	168	175	163	156	139	24
novel_miR_88	355	317	266	135	120	138	257	177	273	221	246	206	24
novel_miR_89	31	36	18	11	9	23	44	39	51	48	40	35	23
novel_miR_90	182	136	109	100	56	101	224	371	363	329	175	96	24
novel_miR_93	34	38	25	26	9	19	32	28	37	42	40	24	24
novel_miR_95	75	61	49	29	17	36	54	84	98	158	59	39	24
novel_miR_97	151	172	119	102	33	133	203	258	275	180	149	108	22
novel_miR_98	168	133	105	59	55	97	118	89	146	118	121	108	24
novel_miR_99	324	335	266	87	82	91	322	205	276	178	209	184	24
