# Supplementary material for: Identification of vital candidate microRNA/mRNA pairs regulating ovule development using high-throughput sequencing in hazel
Source: BMC Dev Biol. 2020 Jul 1;20:13. doi: 10.1186/s12861-020-00219-z (PMC7329476; doi:10.1186/s12861-020-00219-z)
Supplement: Supplementary file 6 — Additional file 6 Table S5 All DEmiRNA expression at four developmental stages [file 12861_2020_219_MOESM6_ESM.xls]

#ID	Ov1A	Ov1B	Ov1C	Ov2A	Ov2B	Ov2C	Ov3A	Ov3B	Ov3C	Ov4A	Ov4B	Ov4C
ahy-miR156a	2.72110324409929	5.33076035300295	0	150.601183643897	223.006699690638	174.239097859647	146.808606748679	65.4100666092512	91.1327804611319	117.233294255569	141.867075804307	376.682515234715
ahy-miR156c	2.72110324409929	5.33076035300295	0	150.601183643897	223.006699690638	174.239097859647	146.808606748679	65.4100666092512	91.1327804611319	117.233294255569	141.867075804307	376.682515234715
aly-miR157d-3p	2.72110324409929	0	6.97858620822008	4.07030226064588	4.74482339767314	13.9391278287718	60.2291719994579	21.8033555364171	24.8543946712178	26.0518431679041	36.7803529863019	66.9657804861716
aly-miR162a-5p	76.19089083478	90.6229260010502	52.3393965616506	52.9139293883964	52.1930573744045	55.756511315087	26.3502627497628	10.9016777682085	37.2815920068267	19.5388823759281	5.25433614090028	20.9268064019286
aly-miR165a-3p	35.3743421732907	23.9884215885133	27.9143448328803	56.9842316490423	61.6827041697508	73.1804211010517	33.8789092496951	54.5083888410426	41.4239911186963	32.5648039598802	31.5260168454017	37.6682515234715
aly-miR167b-3p	0	2.66538017650148	0	12.2109067819376	9.48964679534628	10.4543458715788	466.776082995799	496.026338453488	521.942288095573	214.927706135209	246.953798622313	326.458179870086
aly-miR172e-3p	16.3266194645957	13.3269008825074	17.4464655205502	8.14060452129175	18.9792935906926	10.4543458715788	3.76432324996612	0	0	0	0	0
ama-miR156	0	0	0	4.07030226064588	4.74482339767314	3.48478195719294	470.540406245765	168.976005407232	240.259148488439	234.466588511137	394.075210567521	1042.15495881605
ama-miR396-3p	810.888766741588	804.944813303446	809.516000153529	366.327203458129	687.999392662605	505.293383792976	286.088566997425	136.270972102607	173.980762698524	84.6684902956884	141.867075804307	167.414451215429
aqc-miR159	606.806023434141	706.325746772891	537.351138032946	146.530881383252	313.158344246427	216.056481345962	338.789092496951	125.369294334398	281.683139607135	234.466588511137	173.393092649709	305.531373468158
aqc-miR171f	19.047722708695	13.3269008825074	13.9571724164402	8.14060452129175	18.9792935906926	10.4543458715788	3.76432324996612	0	4.14239911186963	0	0	0
ata-miR167d-3p	0	0	0	4.07030226064588	14.2344701930194	10.4543458715788	15.0572929998645	5.45083888410426	8.28479822373926	6.51296079197603	0	8.37072256077145
ath-miR156a-3p	0	0	0	4.07030226064588	0	0	109.165374249018	92.6642610297725	103.559977796741	201.901784551257	304.751496172216	460.389740842429
ath-miR156a-5p	0	0	0	4.07030226064588	4.74482339767314	3.48478195719294	466.776082995799	152.623488754919	231.974350264699	227.953627719161	399.329546708421	1037.96959753566
ath-miR156g	0	0	0	8.14060452129175	9.48964679534628	17.4239097859647	368.90367849668	158.074327639024	223.68955204096	149.798098215449	257.462470904114	724.06750150673
ath-miR157a-5p	0	0	6.97858620822008	16.2812090425835	23.7241169883657	13.9391278287718	90.3437579991869	49.0575499569384	41.4239911186963	26.0518431679041	42.0346891272022	113.004754570415
ath-miR159b-3p	6468.06241122401	6202.33967071893	6165.58091496244	2283.43956822234	2960.76980014804	2327.83434740488	4317.67876771114	2649.10769767467	3210.35931169896	3341.1488862837	3389.04681088068	4629.00957610661
ath-miR159b-5p	103.401923275773	79.9614052950443	94.210913810971	16.2812090425835	4.74482339767314	6.96956391438588	33.8789092496951	5.45083888410426	16.5695964474785	32.5648039598802	36.7803529863019	92.0779481684859
ath-miR160a-5p	21.7688259527943	15.9922810590089	13.9571724164402	69.1951384309799	94.8964679534628	73.1804211010517	37.6432324996612	21.8033555364171	24.8543946712178	13.0259215839521	21.0173445636011	29.2975289627001
ath-miR162a-3p	10742.915607704	9720.64150370088	10139.8857605438	6260.12487687336	7084.021332726	7161.22692203149	2435.51714272808	1989.55619269806	2332.1706999826	2416.30845382311	2947.68257504506	4239.77097703074
ath-miR162a-5p	76.19089083478	90.6229260010502	52.3393965616506	52.9139293883964	52.1930573744045	55.756511315087	26.3502627497628	10.9016777682085	37.2815920068267	19.5388823759281	5.25433614090028	20.9268064019286
ath-miR164a	111.565233008071	106.615207060059	94.210913810971	93.6169519948551	147.089525327867	125.452150458946	15.0572929998645	5.45083888410426	12.4271973356089	6.51296079197603	0	4.18536128038572
ath-miR164c-5p	70.7486843465815	61.3037440595339	55.8286896657606	44.7733248671046	75.9171743627702	76.6652030582446	15.0572929998645	5.45083888410426	4.14239911186963	0	0	4.18536128038572
ath-miR165a-3p	35.3743421732907	23.9884215885133	27.9143448328803	56.9842316490423	61.6827041697508	73.1804211010517	33.8789092496951	54.5083888410426	41.4239911186963	32.5648039598802	31.5260168454017	37.6682515234715
ath-miR166a-3p	424.492106079489	391.810885945717	404.758000076764	753.005918219487	1091.30938146482	1048.91936911507	726.514387243461	441.517949612445	600.647871221096	488.472059398202	562.21396707633	703.140695104801
ath-miR167a-5p	8.16330973229786	5.33076035300295	13.9571724164402	260.499344681336	512.440926948699	257.873864832277	353.846385496815	185.328522059545	227.83195115283	214.927706135209	310.005832313116	456.204379562044
ath-miR167d	5.44220648819858	7.99614052950443	13.9571724164402	362.256901197483	697.489039457951	428.628180734731	338.789092496951	250.738588668796	219.54715292909	319.135078806826	404.583882849321	565.023772852073
ath-miR168a-5p	130.612955716766	117.276727766065	132.593137956181	101.757556516147	132.855055134848	128.936932416139	71.5221417493563	38.1558721887298	57.9935875661748	19.5388823759281	52.5433614090028	54.4096966450144
ath-miR170-5p	530.615132599361	517.083754241286	526.883258720616	736.724709176904	882.537151967204	466.960782263854	1535.84388598618	1057.46274351623	1391.8461015882	664.322000781555	646.283345330734	728.252862787116
ath-miR172e-3p	16.3266194645957	13.3269008825074	17.4464655205502	8.14060452129175	18.9792935906926	10.4543458715788	3.76432324996612	0	0	0	0	0
ath-miR319a	3844.91888391229	4211.30067887233	4012.68706972654	525.068991623318	906.26126895557	717.865083181745	165.630222998509	87.2134221456682	124.271973356089	26.0518431679041	47.2890252681025	50.2243353646287
ath-miR319c	609.52712667824	671.675804478372	561.776189761716	89.5466497342093	118.620584941828	118.48258654456	75.2864649993224	38.1558721887298	62.1359866780445	19.5388823759281	36.7803529863019	50.2243353646287
ath-miR390a-3p	70.7486843465815	55.972983706531	59.3179827698707	48.8436271277505	47.4482339767314	48.7869474007011	7.52864649993224	10.9016777682085	8.28479822373926	6.51296079197603	10.5086722818006	4.18536128038572
ath-miR390a-5p	51.7009616378865	50.642223353528	45.3608103534305	69.1951384309799	94.8964679534628	80.1499850154376	33.8789092496951	16.3525166523128	24.8543946712178	0	10.5086722818006	8.37072256077145
ath-miR394a	1034.01923275773	1135.45195518963	1172.40248298097	337.835087633608	692.744216060278	564.534677065256	466.776082995799	294.34529974163	360.388722732658	84.6684902956884	141.867075804307	205.0827027389
ath-miR395a	0	0	0	12.2109067819376	9.48964679534628	20.9086917431576	7.52864649993224	5.45083888410426	8.28479822373926	32.5648039598802	42.0346891272022	58.5950579254001
ath-miR396a-3p	117.007439496269	106.615207060059	163.996775893172	77.3357429522716	118.620584941828	111.513022630174	75.2864649993224	10.9016777682085	16.5695964474785	45.5907255438322	26.2716807045014	62.7804192057858
ath-miR396a-5p	968.712754899346	882.240838421988	823.473172569969	923.958613166614	1485.12972347169	1777.2387981684	252.20965774773	223.484394248275	223.68955204096	162.824019799401	173.393092649709	205.0827027389
ath-miR396b-3p	808.167663497488	802.279433126944	813.005293257639	370.397505718775	683.254569264932	505.293383792976	286.088566997425	136.270972102607	173.980762698524	84.6684902956884	141.867075804307	167.414451215429
ath-miR396b-5p	4133.35582778682	4285.93132381437	3855.66888004159	3671.41263910258	5190.83679705441	7757.12463671148	752.864649993224	659.551504976616	791.198230367099	553.601667317963	525.433614090028	556.653050291301
ath-miR398a-3p	0	5.33076035300295	3.48929310411004	0	9.48964679534628	24.3934737003506	26.3502627497628	32.7050333046256	33.139192894957	13.0259215839521	15.7630084227008	20.9268064019286
ath-miR403-3p	2555.11594620923	2358.86145620381	2529.73750047978	4432.55916184336	4640.43728292433	4063.25576208697	1453.02877448692	1155.5778434301	1176.44134777097	2631.23615995832	2616.65939816834	4595.52668586352
ath-miR858a	7828.61403327365	8206.70556344804	8897.6974154806	716.373197873674	1319.06090455313	864.225925383849	199.509132248204	103.565938797981	161.553565362916	169.336980591377	204.919109495111	238.565592981986
ath-miR858b	7953.78478250222	8361.29761368513	9082.62994999843	708.232593352382	1323.80572795081	874.680271255428	203.273455498171	109.016777682085	161.553565362916	169.336980591377	204.919109495111	242.750954262372
atr-miR390.1	51.7009616378865	50.642223353528	45.3608103534305	69.1951384309799	94.8964679534628	80.1499850154376	33.8789092496951	16.3525166523128	24.8543946712178	0	10.5086722818006	8.37072256077145
atr-miR396d	13.6055162204964	15.9922810590089	13.9571724164402	16.2812090425835	14.2344701930194	31.3630376147364	0	0	0	0	0	4.18536128038572
atr-miR398	2.72110324409929	0	0	12.2109067819376	0	0	37.6432324996612	10.9016777682085	20.7119955593481	0	5.25433614090028	0
bdi-miR159a-3p	1687.08401134156	1964.38519008159	1646.94634513994	976.87254255501	1655.94336578793	1160.43239174525	1223.40505623899	588.69059948326	807.767826814578	240.979549303113	320.514504594917	460.389740842429
bdi-miR162	2032.66412334217	1903.08144602205	2118.00091419479	1139.68463298085	1523.08831065308	1271.94541437542	481.833375995664	392.460399655507	430.809507634442	494.985020190178	535.942286371828	1021.22815241412
bdi-miR166e-3p	1863.95572220801	1716.50483366695	1814.43241413722	1709.52694947127	2386.64616902959	2275.56261804699	944.845135741496	703.15821604945	869.903813492622	748.990491077244	740.861395866939	874.740507600616
bdi-miR167d-3p	2.72110324409929	0	0	8.14060452129175	18.9792935906926	20.9086917431576	22.5859394997967	16.3525166523128	33.139192894957	6.51296079197603	10.5086722818006	25.1121676823143
bdi-miR319b-3p	16.3266194645957	13.3269008825074	13.9571724164402	0	0	0	0	0	0	0	0	0
bdi-miR319b-5p	70.7486843465815	79.9614052950443	80.2537413945309	16.2812090425835	33.213763783712	17.4239097859647	0	0	0	0	0	0
bdi-miR530a	10.8844129763972	18.6576612355103	17.4464655205502	0	0	0	0	0	0	0	0	4.18536128038572
bgy-miR156	0	0	6.97858620822008	16.2812090425835	23.7241169883657	13.9391278287718	90.3437579991869	49.0575499569384	41.4239911186963	26.0518431679041	42.0346891272022	113.004754570415
bna-miR156a	0	0	0	4.07030226064588	4.74482339767314	3.48478195719294	466.776082995799	152.623488754919	227.83195115283	227.953627719161	394.075210567521	1033.78423625527
bna-miR167a	8.16330973229786	5.33076035300295	13.9571724164402	260.499344681336	512.440926948699	257.873864832277	353.846385496815	185.328522059545	227.83195115283	214.927706135209	310.005832313116	456.204379562044
bna-miR167d	5.44220648819858	7.99614052950443	13.9571724164402	525.068991623318	911.006092353243	662.108571866658	414.075557496273	332.50117193036	385.243117403876	527.549824150059	525.433614090028	665.47244358133
bra-miR156f-3p	0	0	0	4.07030226064588	0	0	109.165374249018	92.6642610297725	103.559977796741	201.901784551257	304.751496172216	460.389740842429
bra-miR164e-5p	111.565233008071	106.615207060059	94.210913810971	93.6169519948551	147.089525327867	125.452150458946	15.0572929998645	5.45083888410426	12.4271973356089	6.51296079197603	0	4.18536128038572
cca-miR156b	2.72110324409929	0	6.97858620822008	8.14060452129175	18.9792935906926	17.4239097859647	1426.67851173716	665.00234386072	845.049418821405	709.912726325388	1255.78633767517	2527.95821335298
ccl-miR167a	19.047722708695	18.6576612355103	27.9143448328803	1754.30027433837	2320.21864146216	1996.78006147155	937.316489241564	594.141438367365	787.05583125523	1296.07919760323	1444.94243874758	1858.30040849126
cln-miR162	546.941752063957	562.395217241811	586.201241490486	227.936926596169	204.027406099945	247.419518960699	124.222667248882	163.525166523128	169.838363586655	175.849941383353	120.849731240706	108.819393290029
cme-miR156j	0	0	0	4.07030226064588	4.74482339767314	3.48478195719294	470.540406245765	158.074327639024	231.974350264699	234.466588511137	399.329546708421	1054.7110426572
cme-miR166i	4114.30810507812	4701.7306313486	3377.63572477852	3626.63931423548	3961.92753705707	5150.50773273116	749.100326743258	506.928016221697	608.932669444836	429.855412270418	388.820874426621	665.47244358133
cme-miR168	130.612955716766	114.611347589563	132.593137956181	105.827858776793	132.855055134848	128.936932416139	71.5221417493563	38.1558721887298	57.9935875661748	19.5388823759281	57.7976975499031	54.4096966450144
cme-miR858	10149.7151004903	10874.751120126	11870.5751401823	439.592644149755	763.916567025375	623.775970337536	289.852890247391	201.681038711858	327.249529837701	234.466588511137	362.549193722119	631.989553338244
cpa-miR166e	394.559970394397	367.822464357204	383.822241452104	724.513802394966	1058.09561768111	986.193293885602	696.399801243732	397.911238539611	559.2238801024	455.907255438322	525.433614090028	682.213888702873
crt-miR166a	1431.30030639623	1330.02470807424	1423.6315864769	903.607101863384	1300.08161096244	1052.40415107227	199.509132248204	168.976005407232	178.123161810394	97.6944118796405	126.104067381607	200.897341458515
crt-miR166b	598.642713701843	647.687382889858	505.947500095956	1432.74639574735	1741.35018694604	2662.3734152954	1486.90768373662	1166.47952119831	1383.56130336446	1211.41070730754	1255.78633767517	1318.3888033215
csi-miR156d-5p	0	0	3.48929310411004	4.07030226064588	23.7241169883657	10.4543458715788	67.7578184993902	49.0575499569384	28.9967937830874	26.0518431679041	36.7803529863019	83.7072256077144
csi-miR156g-3p	2.72110324409929	0	0	0	0	0	15.0572929998645	10.9016777682085	24.8543946712178	45.5907255438322	73.5607059726039	96.2633094488716
csi-miR159b-5p	35.3743421732907	63.9691242360354	24.4250517287703	12.2109067819376	56.9378807720777	38.3326015291223	18.8216162498306	0	12.4271973356089	6.51296079197603	10.5086722818006	0
csi-miR160a-5p	19.047722708695	21.3230414120118	27.9143448328803	73.2654406916258	113.875761544155	76.6652030582446	52.7005254995257	38.1558721887298	33.139192894957	26.0518431679041	26.2716807045014	33.4828902430858
csi-miR160c-5p	111.565233008071	106.615207060059	115.146672435631	781.498034044008	1224.16443659967	933.921564527707	282.324243747459	228.935233132379	244.401547600308	214.927706135209	346.786185299418	301.346012187772
csi-miR166i-3p	43.5376519055886	42.6460828240236	20.9357586246602	36.6327203458129	23.7241169883657	41.8173834863153	7.52864649993224	0	0	0	0	4.18536128038572
csi-miR167b-3p	10.8844129763972	5.33076035300295	3.48929310411004	362.256901197483	336.882461234793	393.780361162802	331.260445997019	207.131877595962	223.68955204096	592.679432069819	798.659093416842	958.447733208331
csi-miR167c-3p	5.44220648819858	0	3.48929310411004	4.07030226064588	4.74482339767314	3.48478195719294	18.8216162498306	54.5083888410426	33.139192894957	19.5388823759281	57.7976975499031	46.038974084243
csi-miR171c-5p	29.9321356850922	31.9845621180177	24.4250517287703	40.7030226064588	61.6827041697508	62.7260752294729	67.7578184993902	43.6067110728341	66.2783857899141	84.6684902956884	110.341058958906	96.2633094488716
csi-miR172c-3p	204.082743307447	135.934389001575	160.507482789062	113.968463298085	204.027406099945	125.452150458946	45.1718789995935	27.2541944205213	28.9967937830874	19.5388823759281	21.0173445636011	29.2975289627001
csi-miR396a-3p	87.0753038111772	103.949826883558	108.168086227411	85.4763474735634	56.9378807720777	66.2108571866658	11.2929697498984	21.8033555364171	12.4271973356089	26.0518431679041	42.0346891272022	12.5560838411572
csi-miR396e-5p	114.28633625217	103.949826883558	111.657379331521	77.3357429522716	123.365408339502	191.663007645612	30.114585999729	16.3525166523128	24.8543946712178	19.5388823759281	10.5086722818006	16.7414451215429
csi-miR399b-5p	29.9321356850922	13.3269008825074	10.4678793123301	28.4921158245211	18.9792935906926	6.96956391438588	33.8789092496951	16.3525166523128	20.7119955593481	254.005470887065	373.05786600392	661.287082300944
csi-miR399c-5p	0	0	0	0	0	0	0	0	0	0	26.2716807045014	25.1121676823143
csi-miR530a-5p	277.552530898127	261.207257297145	240.761224183593	52.9139293883964	33.213763783712	55.756511315087	7.52864649993224	10.9016777682085	12.4271973356089	0	0	0
ctr-miR166	408.165486614893	375.818604886708	387.311534556214	744.865313698195	1086.56455806715	1041.94980520069	722.750063993495	436.067110728341	596.505472109227	488.472059398202	556.959630935429	698.955333824416
ctr-miR171	59.8642713701843	63.9691242360354	45.3608103534305	203.515113032294	341.627284632466	240.449955046313	11.2929697498984	21.8033555364171	20.7119955593481	13.0259215839521	36.7803529863019	29.2975289627001
ghr-miR156c	0	0	0	0	0	0	15.0572929998645	5.45083888410426	8.28479822373926	0	47.2890252681025	25.1121676823143
gma-miR1510a-3p	623.132642898737	397.14164629872	498.968913887735	1261.79370080022	1167.22655582759	1334.6714896049	244.681011247798	223.484394248275	327.249529837701	208.414745343233	204.919109495111	159.043728654657
gma-miR156f	2.72110324409929	5.33076035300295	0	150.601183643897	223.006699690638	174.239097859647	146.808606748679	65.4100666092512	91.1327804611319	117.233294255569	141.867075804307	376.682515234715
gma-miR156k	0	0	0	4.07030226064588	4.74482339767314	3.48478195719294	553.35551774502	190.779360943649	281.683139607135	254.005470887065	425.601227412923	1096.56465546106
gma-miR156q	2.72110324409929	0	6.97858620822008	32.562418085167	47.4482339767314	80.1499850154376	2947.46510472347	1537.1365653174	2108.48114794164	1126.74221701185	1366.12739663407	2394.02665238063
gma-miR159a-5p	144.218471937262	135.934389001575	132.593137956181	20.3515113032294	14.2344701930194	17.4239097859647	45.1718789995935	10.9016777682085	24.8543946712178	39.0777647518562	47.2890252681025	100.448670729257
gma-miR159e-5p	144.218471937262	135.934389001575	132.593137956181	20.3515113032294	14.2344701930194	17.4239097859647	45.1718789995935	10.9016777682085	24.8543946712178	39.0777647518562	47.2890252681025	100.448670729257
gma-miR160b	19.047722708695	21.3230414120118	27.9143448328803	73.2654406916258	113.875761544155	76.6652030582446	52.7005254995257	38.1558721887298	37.2815920068267	26.0518431679041	26.2716807045014	33.4828902430858
gma-miR164b	114.28633625217	106.615207060059	101.189500019191	93.6169519948551	147.089525327867	125.452150458946	15.0572929998645	5.45083888410426	12.4271973356089	6.51296079197603	0	4.18536128038572
gma-miR166h-3p	1431.30030639623	1330.02470807424	1423.6315864769	903.607101863384	1300.08161096244	1052.40415107227	199.509132248204	168.976005407232	178.123161810394	97.6944118796405	126.104067381607	200.897341458515
gma-miR166i-5p	152.38178166956	143.93052953108	111.657379331521	36.6327203458129	28.4689403860388	38.3326015291223	11.2929697498984	5.45083888410426	4.14239911186963	6.51296079197603	10.5086722818006	8.37072256077145
gma-miR166j-3p	1434.02140964032	1330.02470807424	1423.6315864769	907.67740412403	1300.08161096244	1052.40415107227	199.509132248204	168.976005407232	178.123161810394	97.6944118796405	126.104067381607	200.897341458515
gma-miR166m	13.6055162204964	34.6499422945192	41.8715172493205	4.07030226064588	0	13.9391278287718	67.7578184993902	81.762583261564	49.7087893424356	52.1036863358083	52.5433614090028	66.9657804861716
gma-miR166u	1923.8199935782	1788.47009843249	1849.32534517832	1872.3390398971	2557.45981134582	2526.46691896488	1031.42457049072	817.62583261564	1039.74217707928	879.249706916764	856.456790966745	987.745262171031
gma-miR167k	0	0	0	12.2109067819376	9.48964679534628	10.4543458715788	7.52864649993224	0	8.28479822373926	0	15.7630084227008	20.9268064019286
gma-miR168b	130.612955716766	114.611347589563	132.593137956181	101.757556516147	132.855055134848	128.936932416139	71.5221417493563	38.1558721887298	57.9935875661748	19.5388823759281	52.5433614090028	54.4096966450144
gma-miR171m	2.72110324409929	2.66538017650148	0	8.14060452129175	9.48964679534628	31.3630376147364	0	0	0	0	0	4.18536128038572
gma-miR171o-5p	2269.40010557881	2449.48438220486	2254.08334525509	1717.66755399256	2263.28076069009	1909.66051254173	1968.74105973228	1122.87281012548	1143.30215487602	762.016412661196	1050.86722818006	1188.64260362955
gma-miR172d	204.082743307447	135.934389001575	160.507482789062	113.968463298085	204.027406099945	125.452150458946	45.1718789995935	27.2541944205213	28.9967937830874	19.5388823759281	21.0173445636011	29.2975289627001
gma-miR319c	696.602430489418	780.956391714932	659.476396676797	101.757556516147	128.110231737175	135.906496330525	79.0507882492885	43.6067110728341	57.9935875661748	19.5388823759281	26.2716807045014	41.8536128038572
gma-miR319g	696.602430489418	780.956391714932	659.476396676797	101.757556516147	128.110231737175	135.906496330525	79.0507882492885	43.6067110728341	57.9935875661748	19.5388823759281	26.2716807045014	41.8536128038572
gma-miR319p	370.070041197503	423.795448063735	355.907896619224	69.1951384309799	85.4068211581165	97.5738948014023	33.8789092496951	10.9016777682085	28.9967937830874	6.51296079197603	21.0173445636011	20.9268064019286
gma-miR319q	661.228088316127	740.97568906741	628.072758739807	97.687254255501	123.365408339502	128.936932416139	75.2864649993224	43.6067110728341	53.8511884543052	19.5388823759281	26.2716807045014	41.8536128038572
gma-miR390a-3p	70.7486843465815	55.972983706531	59.3179827698707	36.6327203458129	47.4482339767314	48.7869474007011	7.52864649993224	10.9016777682085	8.28479822373926	6.51296079197603	10.5086722818006	4.18536128038572
gma-miR390e	51.7009616378865	50.642223353528	48.8501034575405	69.1951384309799	94.8964679534628	80.1499850154376	33.8789092496951	21.8033555364171	24.8543946712178	0	10.5086722818006	8.37072256077145
gma-miR393h	0	2.66538017650148	6.97858620822008	16.2812090425835	18.9792935906926	27.8782556575435	3.76432324996612	0	4.14239911186963	0	0	0
gma-miR396a-3p	117.007439496269	103.949826883558	160.507482789062	73.2654406916258	109.130938146482	101.058676758595	75.2864649993224	10.9016777682085	16.5695964474785	39.0777647518562	26.2716807045014	62.7804192057858
gma-miR396b-3p	802.72545700929	799.614052950443	802.537413945309	362.256901197483	683.254569264932	494.839037921397	282.324243747459	130.820133218502	173.980762698524	84.6684902956884	141.867075804307	163.229089935043
gma-miR396e	968.712754899346	882.240838421988	823.473172569969	923.958613166614	1489.87454686937	1777.2387981684	252.20965774773	223.484394248275	227.83195115283	175.849941383353	173.393092649709	205.0827027389
gma-miR396f	13.6055162204964	10.6615207060059	13.9571724164402	20.3515113032294	28.4689403860388	27.8782556575435	0	0	4.14239911186963	0	0	0
gma-miR396h	968.712754899346	882.240838421988	823.473172569969	923.958613166614	1489.87454686937	1773.75401621121	252.20965774773	223.484394248275	227.83195115283	175.849941383353	173.393092649709	205.0827027389
gma-miR403a	321.090182803716	370.487844533705	317.525672474013	435.522341889109	583.613277913796	602.867278594378	240.916687997832	239.836910900588	327.249529837701	449.394294646346	420.346891272022	481.316547244358
gma-miR4414a-5p	394.559970394397	354.495563474696	425.693758701425	0	47.4482339767314	20.9086917431576	3.76432324996612	0	12.4271973356089	0	0	0
gma-miR6300	10.8844129763972	2.66538017650148	6.97858620822008	207.58541529294	332.13763783712	219.541263303155	105.401050999051	59.9592277251469	41.4239911186963	45.5907255438322	68.3063698317036	175.7851737762
gra-miR166c	59.8642713701843	53.3076035300295	83.7430344986409	24.4218135638753	52.1930573744045	31.3630376147364	3.76432324996612	0	0	0	0	4.18536128038572
gra-miR167c	81.6330973229786	69.2998845890384	73.2751551863108	4123.21619003427	5570.42266886826	5934.58367309957	2936.17213497357	2065.86793707552	2502.00906356926	2982.93604272502	3530.91388668499	3942.61032612335
han-miR3630-5p	16.3266194645957	23.9884215885133	17.4464655205502	1843.84692407258	1840.99147829718	2317.3800015333	86.5794347492208	27.2541944205213	57.9935875661748	65.1296079197603	105.086722818006	129.746199691957
hbr-miR156	0	0	6.97858620822008	16.2812090425835	23.7241169883657	13.9391278287718	90.3437579991869	49.0575499569384	41.4239911186963	26.0518431679041	42.0346891272022	113.004754570415
hbr-miR9386	78.9119940788793	55.972983706531	150.039603476732	0	0	10.4543458715788	86.5794347492208	130.820133218502	91.1327804611319	247.492510095089	352.040521440319	9852.34045402799
hci-miR156a	0	0	0	0	0	0	542.062547995121	141.721810986711	223.68955204096	247.492510095089	535.942286371828	1849.92968593049
hci-miR164a	16.3266194645957	26.6538017650148	13.9571724164402	20.3515113032294	33.213763783712	38.3326015291223	7.52864649993224	0	0	0	0	0
htu-miR171a	21.7688259527943	15.9922810590089	13.9571724164402	12.2109067819376	23.7241169883657	10.4543458715788	3.76432324996612	0	4.14239911186963	0	0	0
lja-miR166-3p	438.097622299985	402.472406651723	422.204465597315	761.146522740779	1100.79902826017	1055.88893302946	730.278710493427	441.517949612445	600.647871221096	488.472059398202	562.21396707633	703.140695104801
lja-miR168-5p	133.334058960865	114.611347589563	132.593137956181	105.827858776793	132.855055134848	128.936932416139	71.5221417493563	38.1558721887298	57.9935875661748	26.0518431679041	57.7976975499031	54.4096966450144
lus-miR159b	5009.55107238679	4994.92245076376	4947.81762162803	1790.93299468419	2282.26005428078	1839.96487339787	3301.31149022029	1989.55619269806	2485.43946712178	2572.61951283053	2705.98311256364	3871.45918435679
lus-miR398f	0	2.66538017650148	3.48929310411004	0	0	0	15.0572929998645	21.8033555364171	24.8543946712178	0	0	4.18536128038572
mdm-miR156ad	0	0	0	0	0	0	15.0572929998645	5.45083888410426	16.5695964474785	6.51296079197603	10.5086722818006	20.9268064019286
mdm-miR159a	165.987297890057	173.249711472596	150.039603476732	113.968463298085	166.06881891856	125.452150458946	127.986990498848	65.4100666092512	82.8479822373926	19.5388823759281	57.7976975499031	75.336503046943
mdm-miR167h	84.3542005670779	69.2998845890384	80.2537413945309	4241.254955593	5646.33984323104	6073.97495138729	3049.10183247256	2262.09813690327	2651.13543159656	3132.73414094047	3646.50928178479	3967.72249380567
mdm-miR395l	5.44220648819858	15.9922810590089	13.9571724164402	146.530881383252	151.83434872554	153.330406116489	1001.30998449099	626.84647167199	857.476616157013	4415.78741695975	5932.14550307641	6838.88033215027
mdm-miR396a	351.022318488808	314.514860827174	310.547086265793	386.678714761358	616.827041697508	568.019459022449	90.3437579991869	92.6642610297725	70.4207849017837	97.6944118796405	73.5607059726039	125.560838411572
mdm-miR482b	1997.28978116888	1513.93594025284	1406.18512095635	2633.48556263788	3354.59014215491	2634.49515963786	865.794347492208	708.609054933554	994.175786848711	1257.00143285137	1019.34121133465	1075.63784905913
mdm-miR482c	7967.39029872271	5997.10539712832	5715.46210453224	11604.4317451014	14253.4494866101	11437.0543835072	5428.15412645115	4453.33536831318	6168.03227757388	4025.00976944119	3672.78096248929	3909.12743588027
mdm-miR858	827.215386206183	831.59861506846	900.23762086039	69.1951384309799	156.579172123214	104.543458715788	22.5859394997967	21.8033555364171	20.7119955593481	26.0518431679041	26.2716807045014	37.6682515234715
mes-miR159a-5p	797.283250521091	820.937094362454	997.937827775471	557.631409708485	654.785628878893	428.628180734731	824.38679174258	403.362077423716	509.515090759965	208.414745343233	373.05786600392	560.838411571687
mes-miR159c	21.7688259527943	26.6538017650148	20.9357586246602	0	0	3.48478195719294	11.2929697498984	5.45083888410426	8.28479822373926	6.51296079197603	0	8.37072256077145
mes-miR160g	19.047722708695	21.3230414120118	24.4250517287703	77.3357429522716	99.6412913511359	76.6652030582446	45.1718789995935	21.8033555364171	28.9967937830874	19.5388823759281	26.2716807045014	50.2243353646287
mes-miR160h	19.047722708695	21.3230414120118	27.9143448328803	73.2654406916258	113.875761544155	76.6652030582446	52.7005254995257	38.1558721887298	37.2815920068267	26.0518431679041	26.2716807045014	33.4828902430858
mes-miR166i	10.8844129763972	10.6615207060059	13.9571724164402	52.9139293883964	42.7034105790583	52.2717293578941	26.3502627497628	5.45083888410426	24.8543946712178	0	21.0173445636011	75.336503046943
mes-miR171l	35.3743421732907	34.6499422945192	41.8715172493205	36.6327203458129	33.213763783712	34.8478195719294	3.76432324996612	0	4.14239911186963	0	5.25433614090028	8.37072256077145
mes-miR319f	389.117763906198	439.787729122743	376.843655243884	69.1951384309799	90.1516445557896	104.543458715788	33.8789092496951	10.9016777682085	20.7119955593481	6.51296079197603	10.5086722818006	12.5560838411572
mes-miR482c	0	2.66538017650148	3.48929310411004	0	0	3.48478195719294	3.76432324996612	0	0	6.51296079197603	15.7630084227008	100.448670729257
mes-miR482e	2.72110324409929	0	6.97858620822008	0	0	0	15.0572929998645	5.45083888410426	12.4271973356089	0	10.5086722818006	246.936315542758
mes-miR530b	16.3266194645957	13.3269008825074	17.4464655205502	0	0	0	0	0	0	0	0	0
mes-miR535d	0	0	0	0	0	0	3.76432324996612	0	0	0	0	79.5218643273287
mtr-miR156c-3p	0	0	0	4.07030226064588	0	3.48478195719294	391.489617996477	288.894460857526	277.540740495265	547.088706525987	767.133076571441	1113.3061005826
mtr-miR156i-3p	0	0	0	0	0	0	26.3502627497628	10.9016777682085	12.4271973356089	32.5648039598802	36.7803529863019	108.819393290029
mtr-miR156j	0	0	0	0	0	0	82.8151114992547	21.8033555364171	49.7087893424356	65.1296079197603	52.5433614090028	209.268064019286
mtr-miR166b	1638.10415294777	1473.95523760532	1577.16048305774	952.450728991135	1309.57125775779	1062.85849694385	191.980485748272	98.1150999138767	111.84477602048	58.6166471277843	89.3237143953047	138.116922252729
mtr-miR319a-3p	5393.22662980479	5735.89813983118	5621.25119072127	700.091988831091	1029.62667729507	874.680271255428	199.509132248204	136.270972102607	169.838363586655	39.0777647518562	68.3063698317036	58.5950579254001
mtr-miR395k	0	0	0	0	0	3.48478195719294	7.52864649993224	0	0	32.5648039598802	73.5607059726039	83.7072256077144
nta-miR156f	0	0	0	0	0	0	0	5.45083888410426	4.14239911186963	13.0259215839521	21.0173445636011	12.5560838411572
nta-miR482d	0	0	41.8715172493205	0	0	0	112.929697498984	21.8033555364171	0	13.0259215839521	10.5086722818006	12.5560838411572
nta-miR6021	0	2.66538017650148	31.4036379369903	0	0	0	60.2291719994579	5.45083888410426	0	0	5.25433614090028	4.18536128038572
nta-miR6149a	73.4697875906808	71.9652647655398	1510.86391407965	0	0	0	3316.36878322015	174.426844291336	115.98717513235	136.772176631497	178.647428790609	142.302283533115
nta-miR6152a	0	2.66538017650148	34.8929310411004	0	0	0	41.4075557496273	16.3525166523128	0	0	5.25433614090028	0
nta-miR6155	0	2.66538017650148	24.4250517287703	0	0	0	71.5221417493563	5.45083888410426	4.14239911186963	13.0259215839521	5.25433614090028	0
osa-miR156f-3p	0	0	3.48929310411004	8.14060452129175	4.74482339767314	0	240.916687997832	207.131877595962	211.262354705351	403.803569102514	567.46830321723	778.477198151744
osa-miR156l-5p	0	0	0	4.07030226064588	4.74482339767314	0	139.279960248746	87.2134221456682	115.98717513235	58.6166471277843	126.104067381607	343.199624991629
osa-miR159c	165.987297890057	229.222695179127	261.696982808253	36.6327203458129	52.1930573744045	59.24129327228	218.330748498035	103.565938797981	140.841569803567	117.233294255569	136.612739663407	179.970535056586
osa-miR159d	65.3064778583829	79.9614052950443	83.7430344986409	8.14060452129175	14.2344701930194	10.4543458715788	75.2864649993224	54.5083888410426	45.5663902305659	32.5648039598802	52.5433614090028	87.8925868881002
osa-miR159e	51.7009616378865	77.2960251185428	87.232327602751	8.14060452129175	9.48964679534628	6.96956391438588	67.7578184993902	27.2541944205213	45.5663902305659	32.5648039598802	52.5433614090028	83.7072256077144
osa-miR159f	2174.16149203533	2638.72637473646	2295.95486250441	1119.33312167762	1988.08100362505	1397.39756483437	2198.36477798021	1057.46274351623	1487.1212811612	840.171942164908	1003.57820291195	1297.46199691957
osa-miR160e-5p	10.8844129763972	7.99614052950443	13.9571724164402	48.8436271277505	85.4068211581165	62.7260752294729	41.4075557496273	54.5083888410426	24.8543946712178	13.0259215839521	10.5086722818006	29.2975289627001
osa-miR162b	138.776265449064	151.926670060584	139.571724164402	56.9842316490423	94.8964679534628	132.421714373332	45.1718789995935	32.7050333046256	20.7119955593481	26.0518431679041	31.5260168454017	66.9657804861716
osa-miR164d	43.5376519055886	45.3114630005251	38.3822241452104	36.6327203458129	52.1930573744045	48.7869474007011	3.76432324996612	0	4.14239911186963	0	0	0
osa-miR164e	16.3266194645957	26.6538017650148	10.4678793123301	20.3515113032294	33.213763783712	34.8478195719294	7.52864649993224	0	0	0	0	0
osa-miR166b-5p	13.6055162204964	10.6615207060059	20.9357586246602	12.2109067819376	9.48964679534628	3.48478195719294	33.8789092496951	5.45083888410426	8.28479822373926	26.0518431679041	73.5607059726039	66.9657804861716
osa-miR166d-5p	446.260932032283	343.83404276869	366.375775931554	195.374508511002	180.303289111579	240.449955046313	350.082062246849	212.582716480066	227.83195115283	371.238765142634	493.907597244626	966.818455769102
osa-miR166g-3p	1580.96098482169	1449.9668160168	1674.86068997282	960.591333512427	1333.29537474615	1073.31284281543	391.489617996477	119.918455450294	128.414372467959	78.1555295037124	99.8323866771053	150.673006093886
osa-miR166h-5p	84.3542005670779	66.6345044125369	48.8501034575405	16.2812090425835	0	0	33.8789092496951	21.8033555364171	24.8543946712178	0	10.5086722818006	37.6682515234715
osa-miR166m	734.697875906808	788.952532244437	628.072758739807	1542.64455678479	1883.69488887624	2805.24947554032	1517.02226973635	1171.93036008242	1412.55809714754	1230.94958968347	1261.04067381607	1326.75952588227
osa-miR167d-5p	19.047722708695	18.6576612355103	27.9143448328803	1742.08936755643	2334.45311165518	2017.68875321471	926.023519491666	588.69059948326	782.91343214336	1289.56623681125	1439.68810260668	1858.30040849126
osa-miR167e-3p	2.72110324409929	0	0	8.14060452129175	18.9792935906926	20.9086917431576	22.5859394997967	16.3525166523128	33.139192894957	6.51296079197603	10.5086722818006	25.1121676823143
osa-miR171b	21.7688259527943	15.9922810590089	13.9571724164402	12.2109067819376	23.7241169883657	10.4543458715788	3.76432324996612	0	4.14239911186963	0	0	0
osa-miR171i-3p	8.16330973229786	5.33076035300295	3.48929310411004	28.4921158245211	28.4689403860388	55.756511315087	3.76432324996612	5.45083888410426	0	0	0	8.37072256077145
osa-miR1863a	81.6330973229786	63.9691242360354	76.7644482904208	44.7733248671046	85.4068211581165	41.8173834863153	67.7578184993902	38.1558721887298	37.2815920068267	123.746255047545	131.358403522507	150.673006093886
osa-miR1863b	78.9119940788793	85.2921656480472	87.232327602751	36.6327203458129	47.4482339767314	13.9391278287718	48.9362022495596	43.6067110728341	57.9935875661748	58.6166471277843	141.867075804307	167.414451215429
osa-miR393b-5p	0	2.66538017650148	6.97858620822008	16.2812090425835	18.9792935906926	27.8782556575435	3.76432324996612	0	4.14239911186963	0	0	0
osa-miR398b	51.7009616378865	39.9807026475221	59.3179827698707	134.319974601314	147.089525327867	111.513022630174	1645.00926023519	1139.22532677779	1217.86533888967	234.466588511137	320.514504594917	313.902096028929
osa-miR5083	5.44220648819858	18.6576612355103	55.8286896657606	113.968463298085	137.599878532521	153.330406116489	30.114585999729	10.9016777682085	16.5695964474785	32.5648039598802	42.0346891272022	33.4828902430858
osa-miR530-5p	10.8844129763972	18.6576612355103	17.4464655205502	0	0	0	0	0	0	0	0	4.18536128038572
pab-miR156b	0	0	6.97858620822008	0	4.74482339767314	3.48478195719294	75.2864649993224	21.8033555364171	41.4239911186963	32.5648039598802	115.595395099806	192.526618897743
pab-miR159a	81.6330973229786	93.2883061775516	97.7002069150811	24.4218135638753	33.213763783712	31.3630376147364	82.8151114992547	49.0575499569384	70.4207849017837	65.1296079197603	36.7803529863019	54.4096966450144
pab-miR159d	27.2110324409929	37.3153224710207	20.9357586246602	4.07030226064588	14.2344701930194	10.4543458715788	0	5.45083888410426	4.14239911186963	26.0518431679041	5.25433614090028	20.9268064019286
pab-miR160c	16.3266194645957	13.3269008825074	17.4464655205502	77.3357429522716	99.6412913511359	73.1804211010517	41.4075557496273	21.8033555364171	24.8543946712178	13.0259215839521	26.2716807045014	29.2975289627001
pab-miR164b	32.6532389291914	31.9845621180177	55.8286896657606	0	0	0	0	0	0	0	0	0
pab-miR166j	35.3743421732907	26.6538017650148	17.4464655205502	40.7030226064588	66.4275275674239	69.6956391438588	41.4075557496273	16.3525166523128	41.4239911186963	19.5388823759281	21.0173445636011	20.9268064019286
pab-miR2950a	119.728542740369	101.284446707056	104.678793123301	154.671485904543	227.751523088311	170.754315902454	7.52864649993224	16.3525166523128	8.28479822373926	13.0259215839521	10.5086722818006	8.37072256077145
pab-miR319d	10.8844129763972	18.6576612355103	41.8715172493205	8.14060452129175	0	0	0	0	4.14239911186963	0	5.25433614090028	0
pab-miR394a	19.047722708695	34.6499422945192	45.3608103534305	0	18.9792935906926	20.9086917431576	11.2929697498984	10.9016777682085	16.5695964474785	0	0	4.18536128038572
pab-miR396a-3p	808.167663497488	802.279433126944	813.005293257639	370.397505718775	683.254569264932	505.293383792976	286.088566997425	136.270972102607	173.980762698524	84.6684902956884	141.867075804307	167.414451215429
pab-miR858a	484.356377449673	503.756853358779	649.008517364467	40.7030226064588	90.1516445557896	41.8173834863153	7.52864649993224	0	4.14239911186963	19.5388823759281	26.2716807045014	25.1121676823143
pde-miR159	81.6330973229786	93.2883061775516	97.7002069150811	24.4218135638753	33.213763783712	31.3630376147364	82.8151114992547	49.0575499569384	70.4207849017837	65.1296079197603	36.7803529863019	54.4096966450144
pde-miR396	10.8844129763972	13.3269008825074	13.9571724164402	16.2812090425835	18.9792935906926	20.9086917431576	0	0	0	0	0	0
pgi-miR2118	19.047722708695	13.3269008825074	24.4250517287703	65.124836170334	85.4068211581165	73.1804211010517	11.2929697498984	27.2541944205213	8.28479822373926	6.51296079197603	21.0173445636011	29.2975289627001
ppe-miR395a-3p	0	0	0	0	4.74482339767314	0	3.76432324996612	5.45083888410426	0	13.0259215839521	31.5260168454017	16.7414451215429
ppe-miR396a	1945.58881953099	1679.18951119593	1528.3103796002	1286.2155143641	2268.02558408776	3024.79073884347	365.139355246714	376.107883003194	434.951906746311	273.544353262993	315.260168454017	326.458179870086
ppe-miR398b	0	0	0	0	4.74482339767314	0	18.8216162498306	21.8033555364171	16.5695964474785	0	5.25433614090028	8.37072256077145
ppe-miR399a	13.6055162204964	5.33076035300295	17.4464655205502	8.14060452129175	33.213763783712	3.48478195719294	30.114585999729	27.2541944205213	16.5695964474785	39.0777647518562	47.2890252681025	62.7804192057858
ppe-miR482c-5p	193.198330331049	167.918951119593	143.061017268512	211.655717553586	170.813642316233	299.691248318593	478.069052745697	397.911238539611	314.822332502092	631.757196821675	562.21396707633	962.633094488716
ppe-miR482f	1997.28978116888	1449.9668160168	1329.42067266592	3528.95205997997	4830.23021883126	3906.44057401328	944.845135741496	883.035899224891	923.755001946928	683.860883157483	651.537681471634	744.994307908659
ppe-miR5225-5p	5.44220648819858	5.33076035300295	3.48929310411004	36.6327203458129	9.48964679534628	10.4543458715788	0	0	0	0	0	0
ppe-miR6284	13.6055162204964	13.3269008825074	3.48929310411004	61.0545339096881	47.4482339767314	73.1804211010517	3.76432324996612	10.9016777682085	4.14239911186963	6.51296079197603	0	0
ppe-miR858	10220.4637848369	10938.7202443621	11947.3395884728	447.733248671046	778.151037218395	623.775970337536	293.617213497357	207.131877595962	323.107130725831	234.466588511137	362.549193722119	631.989553338244
ppt-miR166j	27.2110324409929	15.9922810590089	6.97858620822008	36.6327203458129	56.9378807720777	69.6956391438588	41.4075557496273	16.3525166523128	45.5663902305659	19.5388823759281	21.0173445636011	20.9268064019286
ppt-miR167	0	0	3.48929310411004	20.3515113032294	37.9585871813851	55.756511315087	60.2291719994579	21.8033555364171	16.5695964474785	39.0777647518562	36.7803529863019	58.5950579254001
ppt-miR319a	628.574849386936	810.275573656449	558.286896657606	85.4763474735634	166.06881891856	163.784751988068	37.6432324996612	10.9016777682085	37.2815920068267	6.51296079197603	10.5086722818006	16.7414451215429
ppt-miR319c	1499.32788749871	1527.26284113535	1591.11765547418	244.218135638753	355.861754825485	303.176030275786	71.5221417493563	32.7050333046256	62.1359866780445	19.5388823759281	21.0173445636011	29.2975289627001
ppt-miR894	780.956631056496	639.691242360354	694.369327717898	1046.06768098599	1494.61937026704	1446.18451223507	654.992245494105	397.911238539611	414.239911186963	358.212843558682	562.21396707633	1167.71579722762
pta-miR159a	242.178188724837	245.214976238136	240.761224183593	150.601183643897	208.772229497618	177.72387981684	229.623718247933	119.918455450294	140.841569803567	84.6684902956884	110.341058958906	142.302283533115
pta-miR159c	201.361640063347	207.899653767115	191.911120726052	118.03876555873	180.303289111579	125.452150458946	135.51563699878	65.4100666092512	82.8479822373926	19.5388823759281	57.7976975499031	79.5218643273287
pta-miR319	544.220648819858	700.994986419888	474.543862158965	81.4060452129175	166.06881891856	160.299970030875	37.6432324996612	10.9016777682085	33.139192894957	13.0259215839521	15.7630084227008	20.9268064019286
ptc-miR166n	1983.68426494838	1825.78542090351	1943.53625898929	1123.40342393826	1504.10901706238	1303.30845199016	240.916687997832	130.820133218502	149.126368027307	91.1814510876644	126.104067381607	154.858367374272
ptc-miR166p	174.150607622354	111.945967413062	132.593137956181	61.0545339096881	113.875761544155	73.1804211010517	3.76432324996612	21.8033555364171	12.4271973356089	6.51296079197603	10.5086722818006	20.9268064019286
ptc-miR167f-3p	2.72110324409929	5.33076035300295	3.48929310411004	56.9842316490423	61.6827041697508	59.24129327228	52.7005254995257	32.7050333046256	28.9967937830874	45.5907255438322	63.0520336908033	75.336503046943
ptc-miR167f-5p	81.6330973229786	69.2998845890384	73.2751551863108	4147.63800359815	5570.42266886826	5948.52280092835	2943.70078147351	2076.76961484372	2502.00906356926	2989.449003517	3541.42255896679	3946.79568740374
ptc-miR167h-5p	2.72110324409929	0	0	12.2109067819376	18.9792935906926	24.3934737003506	11.2929697498984	10.9016777682085	12.4271973356089	6.51296079197603	26.2716807045014	37.6682515234715
ptc-miR171c	2.72110324409929	2.66538017650148	0	16.2812090425835	33.213763783712	31.3630376147364	11.2929697498984	5.45083888410426	4.14239911186963	0	0	4.18536128038572
ptc-miR172g-3p	204.082743307447	135.934389001575	160.507482789062	113.968463298085	204.027406099945	125.452150458946	45.1718789995935	27.2541944205213	28.9967937830874	19.5388823759281	21.0173445636011	29.2975289627001
ptc-miR319i	103.401923275773	101.284446707056	101.189500019191	20.3515113032294	37.9585871813851	31.3630376147364	11.2929697498984	0	4.14239911186963	0	10.5086722818006	8.37072256077145
ptc-miR393a-3p	13.6055162204964	7.99614052950443	17.4464655205502	36.6327203458129	28.4689403860388	34.8478195719294	15.0572929998645	0	0	6.51296079197603	5.25433614090028	0
ptc-miR396e-3p	805.446560253389	799.614052950443	809.516000153529	366.327203458129	683.254569264932	498.32381987859	286.088566997425	136.270972102607	173.980762698524	84.6684902956884	141.867075804307	163.229089935043
ptc-miR396f	108.844129763972	109.28058723656	94.210913810971	40.7030226064588	37.9585871813851	66.2108571866658	45.1718789995935	49.0575499569384	41.4239911186963	26.0518431679041	26.2716807045014	37.6682515234715
ptc-miR396g-5p	111.565233008071	101.284446707056	111.657379331521	77.3357429522716	118.620584941828	198.632571559997	30.114585999729	16.3525166523128	20.7119955593481	19.5388823759281	10.5086722818006	16.7414451215429
ptc-miR530a	16.3266194645957	13.3269008825074	17.4464655205502	0	0	0	0	0	0	0	0	0
ptc-miR6445a	2.72110324409929	13.3269008825074	3.48929310411004	0	0	0	3.76432324996612	16.3525166523128	4.14239911186963	6.51296079197603	10.5086722818006	485.501908524744
ptc-miR6478	250.341498457134	237.218835708631	265.186275912363	1872.3390398971	2823.16992161552	2756.46252813961	523.240931745291	446.96878849655	310.679933390222	1152.79406017976	2117.49746478281	2046.64166610862
rgl-miR5139	13.6055162204964	18.6576612355103	38.3822241452104	65.124836170334	71.1723509650971	90.6043308870164	41.4075557496273	43.6067110728341	24.8543946712178	26.0518431679041	42.0346891272022	37.6682515234715
rgl-miR7972	5.44220648819858	2.66538017650148	69.7858620822008	0	0	0	176.923192748408	0	0	6.51296079197603	0	4.18536128038572
sbi-miR166k	1578.23988157759	1449.9668160168	1671.37139686871	956.521031251781	1333.29537474615	1069.82806085823	391.489617996477	119.918455450294	128.414372467959	78.1555295037124	99.8323866771053	150.673006093886
sbi-miR172b	16.3266194645957	13.3269008825074	17.4464655205502	8.14060452129175	18.9792935906926	10.4543458715788	3.76432324996612	0	0	0	0	0
sly-miR156e-5p	0	0	0	0	0	0	7.52864649993224	0	0	19.5388823759281	10.5086722818006	20.9268064019286
sly-miR166c-5p	0	0	13.9571724164402	0	0	0	63.9934952494241	5.45083888410426	4.14239911186963	13.0259215839521	0	4.18536128038572
sly-miR167b-5p	13.6055162204964	10.6615207060059	20.9357586246602	0	47.4482339767314	3.48478195719294	158.101576498577	141.721810986711	103.559977796741	58.6166471277843	89.3237143953047	133.931560972343
sly-miR171d	0	2.66538017650148	0	12.2109067819376	33.213763783712	27.8782556575435	11.2929697498984	5.45083888410426	4.14239911186963	0	0	4.18536128038572
sly-miR395a	0	0	0	12.2109067819376	9.48964679534628	20.9086917431576	7.52864649993224	5.45083888410426	4.14239911186963	32.5648039598802	42.0346891272022	54.4096966450144
sly-miR482a	2.72110324409929	5.33076035300295	20.9357586246602	0	0	0	63.9934952494241	5.45083888410426	4.14239911186963	0	0	0
smo-miR171b	138.776265449064	111.945967413062	94.210913810971	52.9139293883964	90.1516445557896	48.7869474007011	30.114585999729	21.8033555364171	33.139192894957	6.51296079197603	10.5086722818006	12.5560838411572
smo-miR396	59.8642713701843	47.9768431770266	48.8501034575405	61.0545339096881	85.4068211581165	104.543458715788	11.2929697498984	5.45083888410426	16.5695964474785	6.51296079197603	10.5086722818006	16.7414451215429
sof-miR159c	329.253492536014	317.180241003676	296.589913849353	146.530881383252	194.537759304599	174.239097859647	173.158869498442	109.016777682085	115.98717513235	26.0518431679041	57.7976975499031	83.7072256077144
stu-miR156d-3p	2.72110324409929	0	6.97858620822008	4.07030226064588	4.74482339767314	10.4543458715788	60.2291719994579	21.8033555364171	24.8543946712178	26.0518431679041	36.7803529863019	66.9657804861716
stu-miR156f-3p	0	0	0	0	0	0	37.6432324996612	21.8033555364171	12.4271973356089	52.1036863358083	52.5433614090028	96.2633094488716
stu-miR156f-5p	2.72110324409929	0	6.97858620822008	8.14060452129175	18.9792935906926	13.9391278287718	1407.85689548733	659.551504976616	828.479822373926	703.399765533411	1255.78633767517	2523.77285207259
stu-miR156g-3p	0	0	0	4.07030226064588	0	3.48478195719294	383.960971496544	277.992783089317	265.113543159656	521.036863358083	756.62440428964	1109.12073930222
stu-miR167a-3p	0	2.66538017650148	3.48929310411004	20.3515113032294	23.7241169883657	17.4239097859647	41.4075557496273	21.8033555364171	12.4271973356089	6.51296079197603	10.5086722818006	29.2975289627001
stu-miR167b-3p	0	2.66538017650148	3.48929310411004	12.2109067819376	23.7241169883657	17.4239097859647	37.6432324996612	21.8033555364171	12.4271973356089	6.51296079197603	10.5086722818006	29.2975289627001
stu-miR171b-3p	8.16330973229786	5.33076035300295	3.48929310411004	28.4921158245211	23.7241169883657	52.2717293578941	3.76432324996612	5.45083888410426	0	0	0	8.37072256077145
stu-miR398a-3p	2.72110324409929	13.3269008825074	205.868293142492	0	0	0	395.253941246443	21.8033555364171	28.9967937830874	32.5648039598802	15.7630084227008	0
stu-miR530	16.3266194645957	13.3269008825074	17.4464655205502	0	0	0	0	0	0	0	0	0
stu-miR8051-5p	0	0	0	32.562418085167	33.213763783712	38.3326015291223	0	0	0	6.51296079197603	21.0173445636011	8.37072256077145
tae-miR167c-5p	5.44220648819858	5.33076035300295	13.9571724164402	329.694483112316	626.316688492854	390.295579205609	308.674506497222	185.328522059545	178.123161810394	214.927706135209	336.277513017618	502.243353646287
tae-miR395b	0	0	0	12.2109067819376	9.48964679534628	20.9086917431576	11.2929697498984	0	4.14239911186963	32.5648039598802	42.0346891272022	58.5950579254001
vun-miR319b	696.602430489418	780.956391714932	659.476396676797	101.757556516147	128.110231737175	135.906496330525	79.0507882492885	43.6067110728341	57.9935875661748	19.5388823759281	26.2716807045014	41.8536128038572
vvi-miR156e	0	0	0	8.14060452129175	4.74482339767314	0	120.458343998916	38.1558721887298	37.2815920068267	26.0518431679041	63.0520336908033	125.560838411572
vvi-miR156h	0	0	0	8.14060452129175	9.48964679534628	13.9391278287718	18.8216162498306	10.9016777682085	8.28479822373926	6.51296079197603	10.5086722818006	25.1121676823143
vvi-miR166a	1559.19215886889	1436.6399151343	1563.2033106413	952.450728991135	1319.06090455313	1048.91936911507	154.337253248611	87.2134221456682	111.84477602048	58.6166471277843	89.3237143953047	138.116922252729
vvi-miR167c	21.7688259527943	23.9884215885133	34.8929310411004	1648.47241556158	2310.72899466682	2867.97555076979	1148.11859123967	997.50351579108	1060.45417263863	1185.35886413964	1597.31818683368	1891.78329873435
vvi-miR171f	2.72110324409929	2.66538017650148	0	16.2812090425835	33.213763783712	31.3630376147364	11.2929697498984	5.45083888410426	4.14239911186963	0	0	4.18536128038572
vvi-miR2950-3p	51.7009616378865	42.6460828240236	24.4250517287703	44.7733248671046	14.2344701930194	24.3934737003506	0	0	0	0	0	0
vvi-miR2950-5p	604.084920190042	514.418374064785	502.458206991846	822.201056650467	1148.2472622369	902.558526912971	60.2291719994579	32.7050333046256	33.139192894957	13.0259215839521	21.0173445636011	20.9268064019286
vvi-miR319e	370.070041197503	423.795448063735	352.418603515114	69.1951384309799	85.4068211581165	97.5738948014023	33.8789092496951	10.9016777682085	28.9967937830874	6.51296079197603	21.0173445636011	20.9268064019286
vvi-miR319g	1382.32044800244	1399.32459266327	1458.524517518	232.007228856815	351.116931427812	278.782556575435	75.2864649993224	32.7050333046256	53.8511884543052	13.0259215839521	21.0173445636011	29.2975289627001
vvi-miR3630-3p	40.8165486614893	45.3114630005251	76.7644482904208	480.295666756213	436.523752585929	515.747729664555	45.1718789995935	65.4100666092512	49.7087893424356	32.5648039598802	63.0520336908033	66.9657804861716
vvi-miR394a	949.665032190651	1068.81745077709	1113.0845002111	329.694483112316	669.020099071913	536.656421407713	444.190143496002	272.541944205213	306.537534278353	84.6684902956884	141.867075804307	196.711980178129
vvi-miR396a	1148.3055690099	1194.09031907266	917.68408638094	1176.31735332666	1608.49513181119	2996.91248318593	255.973980997696	267.091105321109	306.537534278353	247.492510095089	199.664773354211	234.380231701601
vvi-miR396b	4002.74287207005	4176.65073657781	3740.52220760596	3537.09266450127	5062.72656531724	7565.46162906587	745.336003493292	610.493955019678	766.343835695882	494.985020190178	488.653261103726	539.911605169758
vvi-miR482	2.72110324409929	0	0	4.07030226064588	18.9792935906926	20.9086917431576	11.2929697498984	5.45083888410426	4.14239911186963	0	21.0173445636011	4.18536128038572
zma-miR156k-5p	0	0	0	4.07030226064588	4.74482339767314	6.96956391438588	63.9934952494241	43.6067110728341	28.9967937830874	6.51296079197603	52.5433614090028	104.634032009643
zma-miR162-3p	9317.05750779596	8523.88580445172	8922.12246720937	5828.67283724489	6713.92510770749	6756.99221499711	2055.3204944815	1629.80082634717	1917.93078879564	2025.53080630455	2611.40506202744	3938.42496484297
zma-miR164h-5p	195.919433575149	189.241992531605	157.018189684952	203.515113032294	308.413520848754	299.691248318593	52.7005254995257	27.2541944205213	24.8543946712178	6.51296079197603	10.5086722818006	4.18536128038572
zma-miR166h-3p	408.165486614893	383.814745416212	401.268706972654	728.584104655612	1067.58526447646	993.162857799987	707.692770993631	403.362077423716	567.508678326139	455.907255438322	530.687950230928	686.399249983259
zma-miR167h-3p	0	0	0	4.07030226064588	4.74482339767314	10.4543458715788	7.52864649993224	10.9016777682085	24.8543946712178	0	5.25433614090028	12.5560838411572
zma-miR171f-3p	122.449645984468	111.945967413062	90.721620706861	48.8436271277505	85.4068211581165	48.7869474007011	30.114585999729	21.8033555364171	28.9967937830874	6.51296079197603	10.5086722818006	8.37072256077145
zma-miR319a-5p	70.7486843465815	79.9614052950443	80.2537413945309	16.2812090425835	33.213763783712	17.4239097859647	0	0	0	0	0	0
zma-miR398a-3p	0	0	0	0	0	3.48478195719294	26.3502627497628	59.9592277251469	12.4271973356089	0	15.7630084227008	8.37072256077145
novel_miR_1	55300.9812298298	59059.4939509197	63438.8379258246	94805.4802549637	62598.4550855017	63119.8555906357	70547.1820276151	79805.7321021705	78622.7351432856	32818.8094307672	31825.514005433	24492.7342128173
novel_miR_10	117.007439496269	130.603628648572	90.721620706861	56.9842316490423	47.4482339767314	101.058676758595	214.566425248069	288.894460857526	289.967937830874	468.933177022274	267.971143185914	184.155896336972
novel_miR_101	9692.56975548166	9091.61178204653	8670.89336371345	1070.48949454987	578.868454516123	1003.61720367157	609.820366494512	926.642610297725	857.476616157013	2299.07515956754	1266.29500995697	979.374539610259
novel_miR_109	1806.81255408193	1820.45466055051	1957.49343140573	3760.95928883679	4365.23752585929	4627.79043915222	1686.41681598482	1586.19411527434	1619.67805274103	983.457079588381	882.728471671247	1176.08651978839
novel_miR_11	742.861185639105	911.560020363505	739.730138071328	525.068991623318	550.399514130084	561.049895108063	1520.78659298631	1618.89914857897	1694.24123675468	1563.11059007425	1134.93660643446	1142.6036295453
novel_miR_110	133.334058960865	141.265149354578	132.593137956181	89.5466497342093	56.9378807720777	132.421714373332	176.923192748408	305.246977509839	223.68955204096	423.342451478442	183.90176493151	104.634032009643
novel_miR_112	152.38178166956	149.261289884083	226.804051767152	85.4763474735634	52.1930573744045	38.3326015291223	199.509132248204	288.894460857526	302.395135166483	280.057314054969	120.849731240706	113.004754570415
novel_miR_113	440.818725544085	487.76457229977	425.693758701425	443.6629464104	170.813642316233	470.445564221047	779.214912742987	1455.37398205584	1172.29894865911	1230.94958968347	809.167765698643	481.316547244358
novel_miR_115	824.494282962084	943.544582481522	973.512776046701	297.132065027149	332.13763783712	379.84123333403	846.972731242377	861.232543688474	861.619015268883	1126.74221701185	945.78050536205	887.296591441773
novel_miR_116	345.58011200061	314.514860827174	334.972137994564	244.218135638753	128.110231737175	202.11735351719	647.463598994173	986.601838022872	940.324598394406	1243.97551126742	725.098387444238	493.872631085515
novel_miR_117	533.33623584346	498.426093005776	544.329724241166	1420.53548896541	1859.97077188787	1616.93882813752	862.030024242242	784.920799311014	782.91343214336	612.218314445747	882.728471671247	770.106475590973
novel_miR_119	541.499545575758	554.399076712307	439.650931117865	415.170830585879	540.909867334738	449.536872477889	1219.64073298902	594.141438367365	778.771033031491	136.772176631497	110.341058958906	108.819393290029
novel_miR_12	740.140082395006	533.076035300295	554.797603553496	195.374508511002	246.730816679003	236.96517308912	237.152364747866	223.484394248275	265.113543159656	45.5907255438322	47.2890252681025	66.9657804861716
novel_miR_120	816.330973229786	780.956391714932	694.369327717898	577.982921011714	446.013399381275	759.682466668061	1159.41156098957	1640.70250411538	1561.68446517485	2455.38621857496	1660.37022052449	1113.3061005826
novel_miR_123	130.612955716766	109.28058723656	111.657379331521	122.109067819376	75.9171743627702	97.5738948014023	308.674506497222	599.592277251469	434.951906746311	475.44613781425	346.786185299418	171.599812495815
novel_miR_124	427.213209323588	461.110770534755	331.482844890454	411.100528325233	265.710110269696	536.656421407713	594.763073494647	1128.32364900958	1039.74217707928	1732.44757066562	588.485647780831	334.828902430858
novel_miR_129	5967.37941430974	4752.37285470213	3712.60786277308	6585.74905772503	8232.2685949629	7561.97684710868	3557.28547121798	2779.92783089317	3686.73520956397	1817.11606096131	1991.39339740121	1163.53043594723
novel_miR_13	176.871710866454	239.884215885133	191.911120726052	89.5466497342093	42.7034105790583	55.756511315087	353.846385496815	555.985566178635	505.372691648095	885.76266770874	735.607059726039	514.799437487444
novel_miR_130	127.891852472667	183.911232178602	139.571724164402	2299.72077726492	1565.79172123214	1982.84093364278	677.578184993902	735.863249354076	1048.02697530302	970.431158004429	698.826706739737	359.941070113172
novel_miR_131	174.150607622354	234.55345553213	191.911120726052	89.5466497342093	42.7034105790583	55.756511315087	353.846385496815	555.985566178635	505.372691648095	872.736746124788	719.844051303338	514.799437487444
novel_miR_136	40.8165486614893	45.3114630005251	24.4250517287703	647.178059442694	526.675397141718	432.112962691924	191.980485748272	294.34529974163	302.395135166483	227.953627719161	110.341058958906	58.5950579254001
novel_miR_138	342.85900875651	301.187959944667	314.036379369903	191.304206250356	85.4068211581165	209.086917431576	470.540406245765	1035.65938797981	778.771033031491	1361.20880552299	583.231311639931	213.453425299672
novel_miR_140	1156.4688787422	1178.09803801365	858.366103611069	883.255590560155	540.909867334738	777.106376454025	1242.22667248882	1831.48186505903	1627.96285096476	3503.97290608311	2879.37620521335	1958.74907922052
novel_miR_141	936.059515970155	1034.16750848257	1011.89500019191	260.499344681336	123.365408339502	205.602135474383	587.234426994715	1144.6761656619	811.910225926448	1797.57717858538	1150.69961485716	665.47244358133
novel_miR_142	40.8165486614893	42.6460828240236	31.4036379369903	284.921158245211	332.13763783712	247.419518960699	135.51563699878	174.426844291336	207.119955593482	65.1296079197603	73.5607059726039	92.0779481684859
novel_miR_143	1055.78805871052	1087.4751120126	1182.8703622933	14897.3062739639	17930.6876198068	16402.8686725072	760.393296493156	512.378855105801	484.660696088747	683.860883157483	1050.86722818006	1071.45248777875
novel_miR_145	133.334058960865	143.93052953108	136.082431060291	109.898161037439	56.9378807720777	108.028240672981	218.330748498035	288.894460857526	265.113543159656	371.238765142634	225.936454058712	175.7851737762
novel_miR_146	253.062601701234	263.872637473646	261.696982808253	158.741788165189	99.6412913511359	216.056481345962	553.35551774502	724.961571585867	683.495853458489	872.736746124788	541.196622512729	364.126431393558
novel_miR_147	631.295952631035	509.087613711782	509.436793200066	411.100528325233	308.413520848754	393.780361162802	726.514387243461	893.937576993099	911.327804611319	1361.20880552299	1040.35855589825	878.925868881002
novel_miR_148	4247.64216403899	3659.56698233653	3806.81877658405	2344.49410213202	1489.87454686937	1927.08442232769	4810.8051134567	6775.3927329416	6623.69617987954	7164.25687117364	5138.74074580047	3712.41545570214
novel_miR_149	89.7964070552765	93.2883061775516	69.7858620822008	48.8436271277505	33.213763783712	83.6347669726305	165.630222998509	223.484394248275	207.119955593482	345.18692197473	204.919109495111	146.4876448135
novel_miR_153	601.363816945943	551.733696535805	464.075982846635	187.23390398971	151.83434872554	198.632571559997	308.674506497222	1013.85603244339	658.641458787271	1465.41617819461	541.196622512729	280.419205785843
novel_miR_156	141.497368693163	170.584331296094	139.571724164402	280.850855984565	156.579172123214	223.026045260348	545.826871245088	888.486738108995	807.767826814578	1608.70131561808	893.237143953047	359.941070113172
novel_miR_159	389.117763906198	437.122348946242	286.122034537023	402.959923803942	270.454933667369	414.68905290596	835.679761492479	1717.01424849284	1313.14051846267	2924.31939559724	1870.5436661605	1012.85742985335
novel_miR_161	231.293775748439	237.218835708631	296.589913849353	113.968463298085	94.8964679534628	97.5738948014023	263.502627497629	327.050333046256	327.249529837701	625.244236029699	588.485647780831	422.721489318958
novel_miR_162	21.7688259527943	34.6499422945192	34.8929310411004	223.866624335523	232.496346485984	156.815188073682	199.509132248204	103.565938797981	115.98717513235	52.1036863358083	31.5260168454017	87.8925868881002
novel_miR_163	201.361640063347	154.592050237086	202.379000038382	138.39027686196	75.9171743627702	160.299970030875	225.859394997967	408.81291630782	273.398341383396	481.959098606226	199.664773354211	171.599812495815
novel_miR_165	775.514424568297	863.583177186478	819.983879465859	492.506573538151	232.496346485984	418.173834863153	1336.33475373797	1706.11257072463	1520.26047405615	2696.36576787808	2427.50329709593	1678.32987343467
novel_miR_169	1763.27490217634	2028.35431431762	1905.15403484408	976.87254255501	616.827041697508	777.106376454025	1404.09257223736	2322.05736462842	2067.05715682295	3419.30441578742	2527.33568377303	1611.3640929485
novel_miR_17	217.688259527943	223.891934826124	184.932534517832	187.23390398971	142.344701930194	139.391278287718	301.14585999729	501.477177337592	509.515090759965	468.933177022274	394.075210567521	267.863121944686
novel_miR_170	274.831427654028	303.853340121168	300.079206953463	191.304206250356	123.365408339502	271.812992661049	632.406305994308	855.781704804369	766.343835695882	1055.09964830012	641.029009189834	410.165405477801
novel_miR_171	168.708401134156	138.599769178077	118.635965539741	93.6169519948551	56.9378807720777	121.967368501753	158.101576498577	283.443621973422	223.68955204096	345.18692197473	173.393092649709	96.2633094488716
novel_miR_173	1205.44873713598	1180.76341819015	1280.57056920838	643.107757182048	351.116931427812	543.625985322098	1166.9402074895	1956.85115939343	1835.08280655825	2637.74912075029	1602.57252297458	1096.56465546106
novel_miR_174	36280.4695535758	31789.9893651331	31239.6411610972	33010.151333838	39372.5445538917	47030.6172942759	7837.32100642946	7887.36386529887	9200.26842746245	2409.79549303113	2280.38188515072	1762.03709904239
novel_miR_175	900.685173796864	903.563879834	753.687310487768	639.037454921403	498.20645675568	689.986827524202	1471.85039073675	2213.04058694633	2087.76915238229	2357.69180669532	1471.21411945208	962.633094488716
novel_miR_176	410.886589858992	317.180241003676	303.568500057573	240.147833378107	270.454933667369	331.054285933329	1336.33475373797	1929.59696497291	1661.10204385972	3692.84876905041	2327.67091041882	1879.22721489319
novel_miR_178	1531.9811264279	1449.9668160168	1444.56734510156	891.396195081447	512.440926948699	728.319429053324	1675.12384623492	1945.94948162522	1930.35798613125	2351.17884590335	1959.8673805558	1649.03234447197
novel_miR_179	459.86644825278	437.122348946242	352.418603515114	301.202367287795	246.730816679003	362.417323548066	651.227922244139	1008.40519355929	981.748589513102	1309.10511918718	866.965463248546	565.023772852073
novel_miR_18	634.017055875134	589.049019006826	774.623069112429	765.216825001425	536.165043937065	1163.91717370244	978.724044991192	1776.97347621799	1627.96285096476	2768.00833658981	2285.63622129162	1418.83747405076
novel_miR_182	84.3542005670779	82.6267854715457	59.3179827698707	44.7733248671046	37.9585871813851	73.1804211010517	165.630222998509	239.836910900588	190.550359146003	351.699882766706	225.936454058712	150.673006093886
novel_miR_185	394.559970394397	359.826323827699	341.950724202784	146.530881383252	113.875761544155	184.693443731226	391.489617996477	555.985566178635	484.660696088747	566.627588901915	394.075210567521	192.526618897743
novel_miR_186	789.119940788793	839.594755597965	910.70550017272	492.506573538151	370.096225018505	456.506436392275	1140.58994473973	1771.52263733389	1590.68125895794	1940.86231600886	1775.96561562429	887.296591441773
novel_miR_187	48794.8233731884	48206.0658722057	53588.563492922	40255.2893577877	42902.6931617605	45695.945804671	125762.275458118	114091.508683186	109467.038930267	98397.8116451739	87185.1995859583	98238.7999732137
novel_miR_189	1896.6089611372	1772.47781737348	1639.96775893172	1363.55125731637	521.930573744045	853.77157951227	3753.03028021622	5723.38082830948	4718.19258841951	7047.02357691807	3772.6133491664	3042.75765084042
novel_miR_190	165.987297890057	133.269008825074	160.507482789062	101.757556516147	56.9378807720777	160.299970030875	195.744808998238	337.952010814464	273.398341383396	416.829490686466	204.919109495111	129.746199691957
novel_miR_191	495.24079042607	362.491704004201	380.332948347994	407.030226064588	265.710110269696	351.962977676487	843.208407992411	2022.26122600268	1503.69087760868	2142.76410056011	919.508824657549	401.794682917029
novel_miR_193	1942.86771628689	1812.458520021	1919.11120726052	1530.43365000285	1190.95067281596	1167.40195565963	2209.65774773011	2338.40988128073	2265.89231419269	3386.73961182754	2942.42823890416	2352.17303957678
novel_miR_194	51.7009616378865	50.642223353528	34.8929310411004	113.968463298085	204.027406099945	156.815188073682	131.751313748814	98.1150999138767	136.699170691698	26.0518431679041	26.2716807045014	20.9268064019286
novel_miR_196	729.255669418609	685.002705360879	680.412155301457	431.452039628463	436.523752585929	414.68905290596	858.265700992276	1111.97113235727	1077.0237690861	1576.1365116582	819.676437980443	778.477198151744
novel_miR_197	296.600253606822	253.21111676764	261.696982808253	211.655717553586	71.1723509650971	191.663007645612	587.234426994715	1155.5778434301	898.90060727571	1322.13104077113	956.289177643851	573.394495412844
novel_miR_2	0	2.66538017650148	3.48929310411004	4.07030226064588	4.74482339767314	0	86.5794347492208	136.270972102607	91.1327804611319	169.336980591377	215.427781776911	179.970535056586
novel_miR_201	552.383958552155	511.752993888283	464.075982846635	280.850855984565	156.579172123214	233.480391131927	771.686266243055	1858.73605947955	1412.55809714754	2976.42308193305	1250.53200153427	590.135940534387
novel_miR_202	97.9597167875744	109.28058723656	101.189500019191	415.170830585879	450.758222778948	376.356451376837	417.839880746239	397.911238539611	480.518296976877	442.88133385437	246.953798622313	175.7851737762
novel_miR_203	195.919433575149	133.269008825074	118.635965539741	40.7030226064588	52.1930573744045	80.1499850154376	30.114585999729	32.7050333046256	0	0	15.7630084227008	4.18536128038572
novel_miR_204	65.3064778583829	77.2960251185428	101.189500019191	28.4921158245211	33.213763783712	24.3934737003506	218.330748498035	277.992783089317	277.540740495265	358.212843558682	257.462470904114	96.2633094488716
novel_miR_206	182.313917354652	165.253570943091	163.996775893172	28.4921158245211	33.213763783712	38.3326015291223	146.808606748679	119.918455450294	165.695964474785	149.798098215449	210.173445636011	117.1901158508
novel_miR_207	5.44220648819858	15.9922810590089	20.9357586246602	687.881082049153	450.758222778948	459.991218349468	150.572929998645	147.172649870815	161.553565362916	26.0518431679041	36.7803529863019	33.4828902430858
novel_miR_209	296.600253606822	285.195678885658	268.675569016473	622.756245878819	602.592571504489	536.656421407713	1840.75406923343	1842.38354282724	1801.94361366329	670.834961573531	782.896084994141	753.36503046943
novel_miR_21	1893.8878578931	2150.96180243669	1852.81463828243	1123.40342393826	559.88916092543	982.708511928409	3771.85189646605	6235.75968341528	5405.83084098987	6337.11085059268	4965.34765315076	2720.48483225072
novel_miR_214	59.8642713701843	119.942107942566	55.8286896657606	48.8436271277505	33.213763783712	87.1195489298235	207.037778748137	463.321305148862	269.255942271526	494.985020190178	173.393092649709	33.4828902430858
novel_miR_215	1112.93122683661	1012.84446707056	1154.95601746042	2914.33641862245	2709.29416007136	4714.90998808205	786.743559242919	806.724154847431	683.495853458489	866.223785332812	1134.93660643446	1084.0085716199
novel_miR_218	734.697875906808	719.652647655398	666.454982885017	411.100528325233	398.565165404544	372.871669419644	1054.01050999051	1880.53941501597	1706.66843409029	1953.88823759281	1670.87889280629	954.262371927945
novel_miR_222	34723.998497951	33775.6975966267	32251.5361612891	8169.09663711627	8066.19977604434	7823.33549389815	1268.57693523858	970.249321370559	1280.00132556772	872.736746124788	1014.08687519375	828.701533516373
novel_miR_224	35.3743421732907	26.6538017650148	31.4036379369903	126.179370080022	47.4482339767314	94.0891128442093	195.744808998238	267.091105321109	231.974350264699	338.673961182754	388.820874426621	205.0827027389
novel_miR_225	440.818725544085	362.491704004201	394.290120764434	268.639949202628	412.799635597563	212.571699388769	297.381536747324	190.779360943649	252.686345824047	78.1555295037124	105.086722818006	200.897341458515
novel_miR_226	647.62257209563	594.379779359829	600.158413906927	207.58541529294	251.475640076676	163.784751988068	357.610708746781	523.280532874009	418.382310298833	547.088706525987	488.653261103726	330.643541150472
novel_miR_227	97.9597167875744	109.28058723656	101.189500019191	415.170830585879	450.758222778948	376.356451376837	417.839880746239	397.911238539611	480.518296976877	442.88133385437	246.953798622313	175.7851737762
novel_miR_228	353.743421732907	301.187959944667	272.164862120583	142.460579122606	113.875761544155	149.845624159296	361.375031996748	496.026338453488	414.239911186963	377.75172593461	304.751496172216	129.746199691957
novel_miR_229	62.5853746142836	61.3037440595339	94.210913810971	431.452039628463	341.627284632466	188.178225688419	131.751313748814	92.6642610297725	153.268767139176	19.5388823759281	63.0520336908033	41.8536128038572
novel_miR_23	1765.99600542044	1521.93208078234	1521.33179339198	7281.77074429547	7145.70403689575	7220.46821530377	2917.35051872374	3799.23470222067	4001.55754206606	3249.96743519604	2043.93675881021	1418.83747405076
novel_miR_230	685.718017513021	716.987267478897	708.326500134338	431.452039628463	446.013399381275	400.749925077188	1091.65374249018	1090.16777682085	1511.97567583241	1387.26064869089	1014.08687519375	887.296591441773
novel_miR_231	751.024495371403	770.294871008926	708.326500134338	500.647178059443	408.05481219989	843.317233640691	1151.88291448963	1951.40032050933	1698.38363586655	2325.12700273544	1045.61289203916	724.06750150673
novel_miR_232	106.123026519872	133.269008825074	111.657379331521	2161.33050040296	1831.50183150183	1909.66051254173	368.90367849668	555.985566178635	563.36627921427	794.581216621076	509.670605667327	288.789928346615
novel_miR_235	1232.65976957698	1026.17136795307	1060.74510364945	2922.47702314374	3829.07248192222	3219.93852844628	1283.63422823845	1095.61861570496	1300.71332112706	1217.92366809952	1071.88457274366	975.189178329873
novel_miR_236	18302.1404198118	23516.6492972725	18838.6934690901	19358.3575516318	21029.0572984874	18518.1313205233	7701.80536943068	6175.80045569013	6909.52171859854	664.322000781555	814.422101839543	728.252862787116
novel_miR_239	2092.52839471235	1983.0428513171	1999.36494865505	1420.53548896541	1048.60597088576	975.738948014023	5601.31299594959	7767.44540984858	7580.59037472142	7483.39194998046	3930.24343339341	2716.29947097033
novel_miR_240	76.19089083478	103.949826883558	101.189500019191	81.4060452129175	47.4482339767314	69.6956391438588	158.101576498577	125.369294334398	182.265560922264	208.414745343233	162.884420367909	117.1901158508
novel_miR_241	236.735982236638	231.888075355628	181.443241413722	162.812090425835	161.323995520887	223.026045260348	545.826871245088	1122.87281012548	923.755001946928	1426.33841344275	798.659093416842	552.467689010915
novel_miR_243	647.62257209563	669.01042430187	593.179827698707	179.093299468419	85.4068211581165	135.906496330525	658.756568744071	654.100666092512	617.217467668575	599.192392861795	556.959630935429	351.570347552401
novel_miR_244	1077.55688466332	943.544582481522	924.66267258916	451.803550931692	422.289282392909	784.075940368411	956.138105491395	1635.25166523128	1329.71011491015	2188.35482610395	1534.26615314288	941.706288086788
novel_miR_247	386.396660662099	391.810885945717	296.589913849353	280.850855984565	218.261876292964	313.630376147364	523.240931745291	697.707377165346	700.065449905968	1322.13104077113	1008.83253905285	753.36503046943
novel_miR_248	133.334058960865	117.276727766065	101.189500019191	73.2654406916258	66.4275275674239	90.6043308870164	237.152364747866	294.34529974163	260.971144047787	423.342451478442	178.647428790609	192.526618897743
novel_miR_250	631.295952631035	706.325746772891	662.965689780907	541.350200665901	303.668697451081	365.902105505259	1558.42982548597	2398.36910900588	2004.9211701449	2383.74364986323	2191.05817075542	1109.12073930222
novel_miR_253	160.545091401858	119.942107942566	195.400413830162	20.3515113032294	42.7034105790583	17.4239097859647	41.4075557496273	43.6067110728341	103.559977796741	65.1296079197603	42.0346891272022	58.5950579254001
novel_miR_254	198.640536819248	114.611347589563	153.528896580842	56.9842316490423	47.4482339767314	73.1804211010517	22.5859394997967	10.9016777682085	12.4271973356089	32.5648039598802	26.2716807045014	41.8536128038572
novel_miR_256	2.72110324409929	0	0	244.218135638753	336.882461234793	393.780361162802	342.553415746917	250.738588668796	161.553565362916	6.51296079197603	10.5086722818006	8.37072256077145
novel_miR_26	2002.73198765708	1823.12004072701	1619.03200030706	1668.82392686481	1034.37150069274	1791.17792599717	1087.88941924021	1907.79360943649	1619.67805274103	918.327471668621	514.924941808227	339.014263711244
novel_miR_260	163.266194645957	189.241992531605	202.379000038382	158.741788165189	85.4068211581165	66.2108571866658	255.973980997696	457.870466264758	335.53432806144	599.192392861795	262.716807045014	301.346012187772
novel_miR_261	119.728542740369	61.3037440595339	90.721620706861	573.912618751069	284.689403860388	463.476000306661	199.509132248204	327.050333046256	277.540740495265	377.75172593461	136.612739663407	104.634032009643
novel_miR_263	386.396660662099	410.468547181227	334.972137994564	170.952694947127	90.1516445557896	139.391278287718	609.820366494512	975.700160254663	869.903813492622	397.290608310538	267.971143185914	234.380231701601
novel_miR_264	176.871710866454	229.222695179127	198.889706934272	130.249672340668	85.4068211581165	114.997804587367	523.240931745291	545.083888410426	534.369485431182	403.803569102514	420.346891272022	259.492399383915
novel_miR_265	563.268371528553	575.722118124319	443.140224221975	150.601183643897	147.089525327867	181.208661774033	214.566425248069	294.34529974163	186.407960034133	338.673961182754	189.15610107241	209.268064019286
novel_miR_267	16.3266194645957	15.9922810590089	6.97858620822008	1501.94153417833	1015.39220710205	2028.14309908629	161.865899748543	223.484394248275	103.559977796741	227.953627719161	115.595395099806	100.448670729257
novel_miR_268	70.7486843465815	93.2883061775516	76.7644482904208	48.8436271277505	42.7034105790583	55.756511315087	90.3437579991869	125.369294334398	124.271973356089	312.62211801485	220.682117917812	129.746199691957
novel_miR_269	48710.4691726213	48083.4583840866	53515.2883377357	40214.5863351812	42831.5208107954	45661.0979850991	125653.110083869	113878.925966706	109197.782987995	98358.733880422	87122.1475522675	98209.502444251
novel_miR_27	1289.80293770306	1239.40178207319	1214.27400023029	744.865313698195	436.523752585929	505.293383792976	2424.22417297818	2932.55131964809	2477.15466889804	3731.92653380227	2648.18541501374	2172.20250452019
novel_miR_271	2.72110324409929	5.33076035300295	0	4.07030226064588	0	0	274.795597247527	125.369294334398	149.126368027307	136.772176631497	294.242823890416	477.131185963972
novel_miR_272	277.552530898127	231.888075355628	202.379000038382	183.163601729064	137.599878532521	170.754315902454	508.183638745426	697.707377165346	559.2238801024	599.192392861795	383.56653828572	380.867876515101
novel_miR_273	59.8642713701843	79.9614052950443	69.7858620822008	12.2109067819376	4.74482339767314	10.4543458715788	124.222667248882	158.074327639024	149.126368027307	240.979549303113	152.375748086108	121.375477131186
novel_miR_275	253.062601701234	258.541877120643	265.186275912363	73.2654406916258	14.2344701930194	128.936932416139	154.337253248611	190.779360943649	211.262354705351	156.311059007425	215.427781776911	163.229089935043
novel_miR_277	223.130466016142	290.526439238661	261.696982808253	154.671485904543	123.365408339502	216.056481345962	865.794347492208	1319.10300995323	1275.85892645585	1810.60310016934	940.52616922115	640.360275899016
novel_miR_278	394.559970394397	455.780010181752	781.601655320649	1115.26281941697	2272.77040748543	1167.40195565963	357.610708746781	141.721810986711	91.1327804611319	143.285137423473	304.751496172216	489.68726980513
novel_miR_279	1232.65976957698	1026.17136795307	1060.74510364945	2922.47702314374	3829.07248192222	3219.93852844628	1283.63422823845	1095.61861570496	1300.71332112706	1217.92366809952	1071.88457274366	975.189178329873
novel_miR_28	87.0753038111772	82.6267854715457	62.8072758739807	48.8436271277505	42.7034105790583	62.7260752294729	158.101576498577	239.836910900588	202.977556481612	306.109157222873	210.173445636011	142.302283533115
novel_miR_280	448.982035276382	474.437671417263	502.458206991846	122.109067819376	99.6412913511359	111.513022630174	30.114585999729	54.5083888410426	37.2815920068267	52.1036863358083	52.5433614090028	33.4828902430858
novel_miR_282	277.552530898127	221.226554649622	205.868293142492	191.304206250356	232.496346485984	250.904300917892	410.311234246307	468.772144032967	497.087893424356	566.627588901915	367.803529863019	259.492399383915
novel_miR_283	4280.29540296818	3824.82055327962	3901.02969039502	1754.30027433837	1679.66748277629	1498.45624159296	1776.76057398401	1286.39797664861	1280.00132556772	983.457079588381	1040.35855589825	1138.41826826492
novel_miR_286	631.295952631035	674.341184654873	561.776189761716	679.740477527861	365.351401620832	327.569503976136	1426.67851173716	1815.12934840672	2042.20276215173	2976.42308193305	1796.9829601879	1130.04754570415
novel_miR_287	277.552530898127	287.861059062159	258.207689704143	162.812090425835	147.089525327867	167.269533945261	304.910183247256	436.067110728341	451.52150319379	827.146020580956	409.838218990222	339.014263711244
novel_miR_289	155.102884913659	210.565033943617	205.868293142492	40.7030226064588	28.4689403860388	94.0891128442093	180.687515998374	190.779360943649	161.553565362916	208.414745343233	194.41043721331	150.673006093886
novel_miR_29	69050.7159222635	64360.9351219811	72517.9785827189	117692.789866575	112461.804171649	100776.409420063	82081.0684655113	80296.3076017399	77558.1385715351	127100.429855412	161476.258282147	166589.935043193
novel_miR_290	46.2587551496879	31.9845621180177	24.4250517287703	549.490805187193	659.530452276566	906.043308870164	527.005254995257	452.419627380654	484.660696088747	208.414745343233	241.699462481413	267.863121944686
novel_miR_291	198.640536819248	221.226554649622	198.889706934272	118.03876555873	185.048112509252	87.1195489298235	259.738304247662	376.107883003194	364.531121844527	488.472059398202	273.225479326814	263.677760664301
novel_miR_298	4729.27743824456	4581.78852340604	4532.59174223894	10729.3167590625	10922.5834614436	12534.760700023	2891.00025597398	3706.5704411909	3736.44399890641	2422.82141461508	1529.01181700198	1171.901158508
novel_miR_299	86479.3822007195	102899.667094016	82455.4853432243	28915.4272596283	24459.564615005	22250.3327966769	9583.96699441375	9201.016036368	8607.90535446509	5073.59645694933	5653.6656876087	3724.97153954329
novel_miR_302	168.708401134156	138.599769178077	118.635965539741	93.6169519948551	56.9378807720777	121.967368501753	158.101576498577	283.443621973422	223.68955204096	345.18692197473	173.393092649709	96.2633094488716
novel_miR_305	1044.90364573413	1236.73640189668	1102.61662089877	704.162291091737	469.737516369641	655.139007952272	2507.03928447744	3068.8222917507	2820.97379518322	3549.56363162694	3278.70575192177	2126.16353043595
novel_miR_306	8.16330973229786	2.66538017650148	3.48929310411004	675.670175267215	460.247869574294	784.075940368411	188.216162498306	299.796138625734	269.255942271526	293.083235638921	220.682117917812	138.116922252729
novel_miR_307	631.295952631035	509.087613711782	509.436793200066	411.100528325233	308.413520848754	393.780361162802	726.514387243461	893.937576993099	911.327804611319	1361.20880552299	1040.35855589825	878.925868881002
novel_miR_308	136.055162204964	127.938248472071	125.614551747961	32.562418085167	23.7241169883657	55.756511315087	195.744808998238	316.148655278047	281.683139607135	384.264686726586	467.635916540125	238.565592981986
novel_miR_311	155.102884913659	125.272868295569	132.593137956181	89.5466497342093	56.9378807720777	146.360842202103	173.158869498442	332.50117193036	244.401547600308	423.342451478442	194.41043721331	108.819393290029
novel_miR_312	408.165486614893	407.803167004726	327.993551786344	451.803550931692	346.372108030139	459.991218349468	654.992245494105	1139.22532677779	923.755001946928	1068.12556988407	320.514504594917	272.048483225072
novel_miR_313	5934.72617538055	5018.91087235228	5596.8261389925	5910.07888245781	7582.22778948168	13015.6606101156	3715.38704771656	3739.27547449552	3806.86478380819	2885.24163084538	2311.90790199612	2435.88026518449
novel_miR_314	223.130466016142	218.561174473121	212.846879350712	862.904079256926	892.02679876255	449.536872477889	278.559920497493	387.009560771403	372.815920068267	384.264686726586	383.56653828572	288.789928346615
novel_miR_315	557.826165040354	621.033581124844	467.565275950745	305.272669548441	194.537759304599	358.932541590873	1193.29047023926	1591.64495415844	1201.29574244219	1973.42711996874	1544.77482542468	1176.08651978839
novel_miR_316	149.660678425461	167.918951119593	163.996775893172	134.319974601314	90.1516445557896	69.6956391438588	316.203152997154	261.640266437005	323.107130725831	462.420216230298	409.838218990222	292.975289627001
novel_miR_317	2574.16366891793	2660.04941614847	2634.41629360308	179.093299468419	232.496346485984	223.026045260348	67.7578184993902	65.4100666092512	57.9935875661748	13.0259215839521	5.25433614090028	16.7414451215429
novel_miR_318	1700.68952756205	1561.91278342986	1538.77825891253	484.365969016859	341.627284632466	456.506436392275	1276.10558173851	1591.64495415844	1288.28612379145	3093.65637618862	2143.76914548731	1481.61789325655
novel_miR_32	1107.48902034841	879.575458245487	1085.17015537822	480.295666756213	317.9031676441	453.021654435082	1065.30347974041	1471.72649870815	1528.54527227989	1608.70131561808	1050.86722818006	565.023772852073
novel_miR_320	413.607693103092	407.803167004726	307.057793161683	236.077531117461	137.599878532521	142.87606024491	353.846385496815	288.894460857526	430.809507634442	188.875862967305	267.971143185914	242.750954262372
novel_miR_324	69050.7159222635	64360.9351219811	72517.9785827189	117692.789866575	112461.804171649	100776.409420063	82081.0684655113	80296.3076017399	77558.1385715351	127100.429855412	161476.258282147	166589.935043193
novel_miR_328	190.47722708695	125.272868295569	129.103844852071	748.935615958841	706.978686253298	1860.87356514103	150.572929998645	185.328522059545	202.977556481612	208.414745343233	173.393092649709	297.160650907386
novel_miR_330	35.3743421732907	15.9922810590089	17.4464655205502	0	0	6.96956391438588	0	0	0	6.51296079197603	0	0
novel_miR_331	552.383958552155	413.133927357729	355.907896619224	1021.64586742211	1361.76431513219	1554.21275290805	417.839880746239	381.558721887298	505.372691648095	351.699882766706	241.699462481413	242.750954262372
novel_miR_332	76.19089083478	119.942107942566	108.168086227411	69.1951384309799	47.4482339767314	104.543458715788	229.623718247933	212.582716480066	144.983968915437	110.720333463593	131.358403522507	121.375477131186
novel_miR_35	740.140082395006	533.076035300295	554.797603553496	195.374508511002	246.730816679003	236.96517308912	237.152364747866	223.484394248275	265.113543159656	45.5907255438322	47.2890252681025	66.9657804861716
novel_miR_36	266.66811792173	266.538017650148	216.336172454822	248.288437899398	94.8964679534628	195.147789602805	598.527396744613	1253.69294334398	932.039800170667	1081.15149146802	504.416269526427	284.604567066229
novel_miR_39	1608.17201726268	1756.48553631447	1545.75684512075	1249.58279401828	877.792328569531	1153.46282783086	2619.96898197642	4180.79342410797	4076.12072607972	4806.56506447831	3562.43990353039	2168.0171432398
novel_miR_41	1608.17201726268	1143.44809571913	1088.65944848233	504.717480320089	232.496346485984	407.719488991574	1080.36077274028	2332.95904239662	1698.38363586655	3217.40263123616	1523.75748086108	728.252862787116
novel_miR_42	2127.90273688564	2052.34273590614	2086.5972762578	1103.05191263503	1077.0749112718	885.134617127006	2699.01977022571	3014.31390290966	2787.83460228826	2540.05470887065	2075.46277565561	1259.7937453961
novel_miR_45	1385.04155124654	1428.64377460479	1437.58875889334	903.607101863384	602.592571504489	759.682466668061	2744.1916492253	3559.39779132008	3280.78009660075	3556.07659241891	3252.43407121727	1858.30040849126
novel_miR_49	87.0753038111772	82.6267854715457	69.7858620822008	4.07030226064588	0	24.3934737003506	154.337253248611	245.287749784692	190.550359146003	162.824019799401	189.15610107241	179.970535056586
novel_miR_5	1967.35764548378	1985.7082314936	1608.56412099473	1249.58279401828	953.709502932301	1156.94760978806	1900.98324123289	2714.51776428392	2767.12260672891	2995.96196430897	2233.09285988262	1217.94013259225
novel_miR_51	650.34367533973	647.687382889858	683.901448405568	468.084759974276	469.737516369641	425.143398777538	869.558670742174	1161.02868231421	1155.72935221163	1380.74768789892	872.219799389446	678.028527422487
novel_miR_52	661.228088316127	469.10691106426	746.708724279548	248.288437899398	218.261876292964	261.35864678947	391.489617996477	621.395632787886	443.23670497005	455.907255438322	325.768840735817	435.277573160115
novel_miR_54	253.062601701234	258.541877120643	282.632741432913	276.78055372392	213.517052895291	250.904300917892	391.489617996477	572.338082830948	463.948700529399	696.886804741435	499.161933385526	339.014263711244
novel_miR_55	12310.2710763052	13220.2856754473	11444.8813814809	9048.28192541578	7411.41414716544	9053.46352478726	15768.7500941081	22337.5377470593	19407.1398391092	23479.2236550736	22940.4315911706	14845.4764615282
novel_miR_56	1248.98638904157	1004.84832654106	1046.78793123301	301.202367287795	303.668697451081	317.115158104557	466.776082995799	670.453182744825	559.2238801024	240.979549303113	189.15610107241	150.673006093886
novel_miR_57	1287.08183445896	1167.43651730765	1081.68086227411	447.733248671046	341.627284632466	393.780361162802	1355.1563699878	3352.26591372412	2332.1706999826	3790.54318093005	1828.5089770333	987.745262171031
novel_miR_59	141.497368693163	135.934389001575	125.614551747961	12.2109067819376	42.7034105790583	20.9086917431576	210.802101998103	245.287749784692	256.828744935917	410.31652989449	310.005832313116	246.936315542758
novel_miR_6	1330.61948636455	1260.7248234852	1106.10591400288	805.919847607883	626.316688492854	749.228120796482	1874.63297848313	2382.01659235356	2493.72426534552	2487.95102253484	2164.78649005091	1372.79849996652
novel_miR_60	92.5175102993758	95.9536863540531	73.2751551863108	48.8436271277505	37.9585871813851	90.6043308870164	165.630222998509	228.935233132379	215.404753817221	345.18692197473	199.664773354211	142.302283533115
novel_miR_61	29649.1409477058	26419.2483094826	26947.8106430418	49205.884028948	63253.2407143806	57826.4717976596	46282.3543583335	41797.0325633115	49928.3364953647	45551.6477790804	47499.1987137385	47520.5919774995
novel_miR_62	38.09544541739	47.9768431770266	31.4036379369903	1880.47964441839	1584.77101482283	9178.9156752462	590.998750244681	1155.5778434301	923.755001946928	1159.30702097173	577.976975499031	276.233844505458
novel_miR_63	70.7486843465815	55.972983706531	55.8286896657606	56.9842316490423	28.4689403860388	41.8173834863153	82.8151114992547	103.565938797981	86.9903813492622	221.440666927185	126.104067381607	66.9657804861716
novel_miR_64	669.391398048425	677.006564831375	596.669120802817	427.381737367817	289.434227258061	442.567308563503	1065.30347974041	1417.21810986711	1429.12769359502	1595.67539403413	1077.13890888456	698.955333824416
novel_miR_65	712.929049954013	903.563879834	774.623069112429	146.530881383252	241.98599328133	285.752120489821	82.8151114992547	27.2541944205213	66.2783857899141	13.0259215839521	15.7630084227008	37.6682515234715
novel_miR_67	40.8165486614893	15.9922810590089	24.4250517287703	663.459268485278	697.489039457951	585.443368808414	22.5859394997967	38.1558721887298	33.139192894957	26.0518431679041	10.5086722818006	8.37072256077145
novel_miR_68	710.207946709914	727.648788184903	680.412155301457	166.882392686481	128.110231737175	121.967368501753	417.839880746239	397.911238539611	414.239911186963	1439.3643350267	1176.97129556166	853.813701198687
novel_miR_69	421.77100283539	431.791588593239	380.332948347994	232.007228856815	104.386114748809	216.056481345962	1046.48186349058	1373.61139879427	1172.29894865911	1660.80500195389	1402.90774962037	874.740507600616
novel_miR_70	2.72110324409929	0	6.97858620822008	175.022997207773	94.8964679534628	114.997804587367	60.2291719994579	109.016777682085	111.84477602048	104.207372671617	57.7976975499031	96.2633094488716
novel_miR_71	680.275811024822	756.967970126419	655.987103572687	374.467807979421	256.220463474349	275.297774618242	1577.2514417358	1624.34998746307	1350.4221104695	1784.55125700143	1681.38756508809	1456.50572557423
novel_miR_73	397.281073638496	354.495563474696	334.972137994564	158.741788165189	113.875761544155	188.178225688419	399.018264496409	555.985566178635	484.660696088747	573.140549693891	404.583882849321	196.711980178129
novel_miR_76	73.4697875906808	93.2883061775516	80.2537413945309	3781.31080014002	3036.68697451081	4286.28180734731	2473.16037522774	3466.73353029031	3351.20088150253	2624.72319916634	2017.66507810571	1389.53994508806
novel_miR_78	24.4899291968936	18.6576612355103	17.4464655205502	89.5466497342093	142.344701930194	125.452150458946	2179.54316173038	1389.96391544659	1632.10525007663	58.6166471277843	68.3063698317036	146.4876448135
novel_miR_79	538.778442331659	453.114630005251	631.562051843917	345.975692154899	346.372108030139	421.658616820346	304.910183247256	610.493955019678	608.932669444836	1491.46802136251	656.792017612535	502.243353646287
novel_miR_8	2525.18381052414	2108.31571961267	2020.30070727971	1094.91130811374	612.082218299835	979.223729971216	278.559920497493	496.026338453488	484.660696088747	521.036863358083	288.988487749515	184.155896336972
novel_miR_80	55300.9812298298	59059.4939509197	63438.8379258246	94805.4802549637	62598.4550855017	63119.8555906357	70547.1820276151	79805.7321021705	78622.7351432856	32818.8094307672	31825.514005433	24492.7342128173
novel_miR_81	138.776265449064	133.269008825074	101.189500019191	1151.89553976278	906.26126895557	1366.03452721963	489.362022495596	839.429188152057	836.764620597665	1289.56623681125	709.335379021538	418.536128038572
novel_miR_86	1602.72981077448	1596.56272572438	1472.48168993444	667.529570745924	631.061511890527	763.167248625254	2574.79710297683	3303.20836376718	3458.90325841114	4005.47088706526	2385.46860796873	2029.90022098708
novel_miR_88	965.991651655247	844.925515950968	928.15196569327	549.490805187193	569.378807720777	480.899910092626	967.431075241293	964.798482486455	1130.87495754041	1439.3643350267	1292.56669066147	862.184423759459
novel_miR_89	84.3542005670779	95.9536863540531	62.8072758739807	44.7733248671046	42.7034105790583	80.1499850154376	165.630222998509	212.582716480066	211.262354705351	312.62211801485	210.173445636011	146.4876448135
novel_miR_90	495.24079042607	362.491704004201	380.332948347994	407.030226064588	265.710110269696	351.962977676487	843.208407992411	2022.26122600268	1503.69087760868	2142.76410056011	919.508824657549	401.794682917029
novel_miR_93	92.5175102993758	101.284446707056	87.232327602751	105.827858776793	42.7034105790583	66.2108571866658	120.458343998916	152.623488754919	153.268767139176	273.544353262993	210.173445636011	100.448670729257
novel_miR_95	204.082743307447	162.58819076659	170.975362101392	118.03876555873	80.6619977604434	125.452150458946	203.273455498171	457.870466264758	405.955112963224	1029.04780513221	310.005832313116	163.229089935043
novel_miR_97	410.886589858992	458.445390358254	415.225879389095	415.170830585879	156.579172123214	463.476000306661	764.157619743123	1406.3164320989	1139.15975576415	1172.33294255569	782.896084994141	452.019018281658
novel_miR_98	457.14534500868	354.495563474696	366.375775931554	240.147833378107	260.965286872023	338.023849847715	444.190143496002	485.124660685279	604.790270332966	768.529373453172	635.774673048934	452.019018281658
novel_miR_99	881.637451088169	892.902359127994	928.15196569327	354.116296676191	389.075518609197	317.115158104557	1212.11208648909	1117.42197124137	1143.30215487602	1159.30702097173	1098.15625344816	770.106475590973
