# Supplementary material for: Identification of vital candidate microRNA/mRNA pairs regulating ovule development using high-throughput sequencing in hazel
Source: BMC Dev Biol. 2020 Jul 1;20:13. doi: 10.1186/s12861-020-00219-z (PMC7329476; doi:10.1186/s12861-020-00219-z)
Supplement: Supplementary file 7 — Additional file 7 Table S6 Annotation of all target mRNA [file 12861_2020_219_MOESM7_ESM.xls]

#GeneID	COG_class	COG_class_annotation	GO_annotation	KEGG_annotation	KOG_class	KOG_class_annotation	Pfam_annotation	Swissprot_annotation	eggNOG_class	eggNOG_class_annotation	nr_annotation
g11495	--	--	Cellular Component: integral component of membrane (GO:0016021);;	K14772|3.13507e-46|tcc:TCM_020246|K14772 U3 small nucleolar RNA-associated protein 20 | (RefSeq) ARM repeat superfamily protein, putative	[V]	Defense mechanisms	--	--	S	Function unknown	hypothetical protein L484_011084 [Morus notabilis]
Corylus_avellana_newGene_37249	--	--	--	--	--	--	--	--	--	--	uncharacterized protein LOC112024740 [Quercus suber]
Corylus_avellana_newGene_55528	--	--	--	--	--	--	--	--	--	--	PREDICTED: uncharacterized protein LOC109155346 [Ipomoea nil]
g18851	[S]	Function unknown	Molecular Function: protein serine/threonine kinase activity (GO:0004674);; Molecular Function: ATP binding (GO:0005524);; Cellular Component: plasma membrane (GO:0005886);; Biological Process: protein phosphorylation (GO:0006468);; Cellular Component: integral component of membrane (GO:0016021);;	--	--	--	Di-glucose binding within endoplasmic reticulum	Probable LRR receptor-like serine/threonine-protein kinase At1g53430 OS=Arabidopsis thaliana OX=3702 GN=At1g53430 PE=1 SV=1	S	Function unknown	PREDICTED: LOW QUALITY PROTEIN: probable LRR receptor-like serine/threonine-protein kinase At1g53430, partial [Juglans regia]
g25203	--	--	--	--	[R]	General function prediction only	PPR repeat;; PPR repeat family;; Pentatricopeptide repeat domain;; PPR repeat	Pentatricopeptide repeat-containing protein At5g66631 OS=Arabidopsis thaliana OX=3702 GN=At5g66631 PE=2 SV=1	S	Function unknown	pentatricopeptide repeat-containing protein At5g66631 isoform X1 [Jatropha curcas]
Corylus_avellana_newGene_13711	--	--	--	--	[T]	Signal transduction mechanisms	NB-ARC domain	Putative disease resistance protein RGA4 OS=Solanum bulbocastanum OX=147425 GN=RGA4 PE=2 SV=1	S	Function unknown	putative disease resistance protein RGA3 [Quercus suber]
Corylus_avellana_newGene_10537	[K]	Transcription	Cellular Component: membrane (GO:0016020);;	--	[R]	General function prediction only	Leucine rich repeat;; Leucine Rich repeats (2 copies);; Leucine Rich Repeat;; Leucine Rich repeat	Receptor-like protein EIX2 OS=Solanum lycopersicum OX=4081 GN=EIX2 PE=1 SV=2	S	Function unknown	PREDICTED: receptor-like protein 12 isoform X1 [Juglans regia]
g6098	--	--	--	--	--	--	--	--	--	--	PREDICTED: uncharacterized protein LOC18592352 [Theobroma cacao]
g11212	--	--	Molecular Function: binding (GO:0005488);; Biological Process: cellular aromatic compound metabolic process (GO:0006725);; Biological Process: cellular nitrogen compound metabolic process (GO:0034641);; Biological Process: heterocycle metabolic process (GO:0046483);; Biological Process: organic cyclic compound metabolic process (GO:1901360);;	--	[R]	General function prediction only	Reverse transcriptase (RNA-dependent DNA polymerase)	--	S	Function unknown	uncharacterized protein LOC111412753 [Olea europaea var. sylvestris]
g464	--	--	Cellular Component: Golgi apparatus (GO:0005794);; Cellular Component: plasma membrane (GO:0005886);; Biological Process: plant-type cell wall modification (GO:0009827);; Cellular Component: integral component of membrane (GO:0016021);; Molecular Function: O-acetyltransferase activity (GO:0016413);; Biological Process: cellulose biosynthetic process (GO:0030244);; Biological Process: pectin biosy…	--	--	--	GDSL/SGNH-like Acyl-Esterase family found in Pmr5 and Cas1p;; PMR5 N terminal Domain	Protein trichome birefringence-like 3 OS=Arabidopsis thaliana OX=3702 GN=TBL3 PE=2 SV=1	S	Function unknown	protein trichome birefringence-like 3 [Quercus suber]
g12764	--	--	Molecular Function: DNA binding (GO:0003677);; Cellular Component: nucleus (GO:0005634);; Molecular Function: lipid binding (GO:0008289);; Biological Process: animal organ morphogenesis (GO:0009887);; Biological Process: leaf morphogenesis (GO:0009965);; Biological Process: meristem initiation (GO:0010014);; Biological Process: regulation of meristem growth (GO:0010075);; Biological Process: phlo…	K09338|0|tcc:TCM_028866|K09338 homeobox-leucine zipper protein | (RefSeq) Homeobox-leucine zipper family protein / lipid-binding START domain-containing protein isoform 1	--	--	MEKHLA domain;; START domain;; Homeobox domain	Homeobox-leucine zipper protein ATHB-15 OS=Arabidopsis thaliana OX=3702 GN=ATHB-15 PE=1 SV=1	K	Transcription	homeobox-leucine zipper protein ATHB-15 [Quercus suber]
Corylus_avellana_newGene_50641	--	--	--	K08272|3.486e-21|pxb:103932111|K08272 calcium binding protein 39 | (RefSeq) calcium-binding protein 39-like	[S]	Function unknown	Mo25-like;; Mo25-like	Degreening-related gene dee76 protein OS=Auxenochlorella protothecoides OX=3075 GN=DEE76 PE=2 SV=1	S	Function unknown	PREDICTED: protein Mo25-like [Ziziphus jujuba]
g26862	[J]	Translation, ribosomal structure and biogenesis	Biological Process: rRNA modification (GO:0000154);; Molecular Function: snoRNA binding (GO:0030515);; Cellular Component: box C/D snoRNP complex (GO:0031428);; Cellular Component: small-subunit processome (GO:0032040);;	K14564|0|pmum:103338040|K14564 nucleolar protein 56 | (RefSeq) nucleolar protein 56-like	[AJ]	--	snoRNA binding domain, fibrillarin;; NOP5NT (NUC127) domain	Probable nucleolar protein 5-2 OS=Arabidopsis thaliana OX=3702 GN=NOP5-2 PE=1 SV=1	J	Translation, ribosomal structure and biogenesis	PREDICTED: nucleolar protein 56-like [Juglans regia]
Corylus_avellana_newGene_49894	--	--	Molecular Function: metal ion binding (GO:0046872);;	--	[P]	Inorganic ion transport and metabolism	--	Metallothionein-like protein type 2 OS=Actinidia deliciosa OX=3627 GN=pKIWI504 PE=2 SV=1	S	Function unknown	hypothetical protein POPTR_0019s13150g [Populus trichocarpa]
g24059	--	--	--	K17710|0|vvi:100247419|K17710 pentatricopeptide repeat domain-containing protein 1 | (RefSeq) pentatricopeptide repeat-containing protein At5g25630	[R]	General function prediction only	PPR repeat family;; PPR repeat;; PPR repeat;; Pentatricopeptide repeat domain;; Pentacotripeptide-repeat region of PRORP;; Mitochondrial ATPase expression	Pentatricopeptide repeat-containing protein At5g21222 OS=Arabidopsis thaliana OX=3702 GN=ATC401 PE=2 SV=1	S	Function unknown	pentatricopeptide repeat-containing protein At5g21222-like isoform X1 [Quercus suber]
g35583	--	--	--	--	[R]	General function prediction only	--	Pentatricopeptide repeat-containing protein At3g18020 OS=Arabidopsis thaliana OX=3702 GN=At3g18020 PE=2 SV=1	S	Function unknown	PREDICTED: pentatricopeptide repeat-containing protein At3g18020 [Juglans regia]
g21249	--	--	--	--	[R]	General function prediction only	Domain of unknown function (DUF4283)	Putative ribonuclease H protein At1g65750 OS=Arabidopsis thaliana OX=3702 GN=At1g65750 PE=3 SV=1	S	Function unknown	zf-RVT domain-containing protein, partial [Cephalotus follicularis]
g19880	--	--	--	--	--	--	Stress responsive A/B Barrel Domain	Stress-response A/B barrel domain-containing protein UP3 OS=Arabidopsis thaliana OX=3702 GN=UP3 PE=1 SV=1	S	Function unknown	PREDICTED: stress-response A/B barrel domain-containing protein UP3-like [Juglans regia]
g15785	--	--	Molecular Function: binding (GO:0005488);; Cellular Component: microtubule cytoskeleton (GO:0015630);; Molecular Function: nucleoside-triphosphatase activity (GO:0017111);; Cellular Component: cytoskeletal part (GO:0044430);;	K11498|2.52266e-128|cic:CICLE_v10027806mg|K11498 centromeric protein E | (RefSeq) hypothetical protein	--	--	TPL-binding domain in jasmonate signalling	Kinesin-like protein KIN-7N OS=Arabidopsis thaliana OX=3702 GN=KIN7N PE=2 SV=1	Z	Cytoskeleton	PREDICTED: increased DNA methylation 1-like [Juglans regia]
g16318	--	--	Cellular Component: membrane (GO:0016020);;	K07964|0|pop:POPTR_0018s02050g|K07964 heparanase [EC:3.2.1.166] | (RefSeq) POPTRDRAFT_261180; hypothetical protein	--	--	Glycosyl hydrolase family 79, N-terminal domain	Heparanase-like protein 3 OS=Arabidopsis thaliana OX=3702 GN=At5g34940 PE=2 SV=2	G	Carbohydrate transport and metabolism	PREDICTED: heparanase-like protein 3 isoform X1 [Juglans regia]
g12869	[V]	Defense mechanisms	Molecular Function: hydrolase activity (GO:0016787);;	K07766|4.15284e-81|pmum:103338670|K07766 diphosphoinositol-polyphosphate diphosphatase [EC:3.6.1.52] | (RefSeq) nudix hydrolase 17, mitochondrial-like	[T]	Signal transduction mechanisms	NUDIX domain	Nudix hydrolase 4 OS=Arabidopsis thaliana OX=3702 GN=NUDT4 PE=1 SV=1	L	Replication, recombination and repair	PREDICTED: nudix hydrolase 4-like [Juglans regia]
g34871	--	--	Cellular Component: membrane (GO:0016020);;	--	--	--	HR-like lesion-inducing	--	S	Function unknown	PREDICTED: uncharacterized protein LOC108986159 [Juglans regia]
g29658	--	--	--	--	--	--	F-box domain;; F-box associated	F-box/kelch-repeat protein At3g06240 OS=Arabidopsis thaliana OX=3702 GN=At3g06240 PE=2 SV=1	S	Function unknown	PREDICTED: F-box/kelch-repeat protein At3g23880-like, partial [Juglans regia]
g6634	--	--	--	--	--	--	Auxin canalisation	--	S	Function unknown	VAN3-binding protein [Quercus suber]
Corylus_avellana_newGene_39484	[K]	Transcription	--	--	--	--	Leucine Rich repeats (2 copies);; Leucine rich repeat	Disease resistance protein RPS6 OS=Arabidopsis thaliana OX=3702 GN=RPS6 PE=1 SV=1	S	Function unknown	PREDICTED: TMV resistance protein N-like [Juglans regia]
Corylus_avellana_newGene_9770	--	--	Cellular Component: membrane (GO:0016020);;	K09659|1.4089e-23|pper:PRUPE_ppa013743mg|K09659 dolichyl-phosphate mannosyltransferase polypeptide 3 | (RefSeq) hypothetical protein	--	--	--	Dolichol-phosphate mannose synthase subunit 3 OS=Arabidopsis thaliana OX=3702 GN=DPMS3 PE=1 SV=1	S	Function unknown	PREDICTED: dolichol-phosphate mannosyltransferase subunit 3 [Lupinus angustifolius]
Corylus_avellana_newGene_8576	--	--	--	--	--	--	--	--	--	--	PREDICTED: disease resistance protein RPP13-like [Juglans regia]
g11597	[J]	Translation, ribosomal structure and biogenesis	Molecular Function: structural constituent of ribosome (GO:0003735);; Biological Process: translation (GO:0006412);; Cellular Component: cytosolic small ribosomal subunit (GO:0022627);;	K02973|1.30597e-90|spen:107032033|K02973 small subunit ribosomal protein S23e | (RefSeq) 40S ribosomal protein S23	[J]	Translation, ribosomal structure and biogenesis	Ribosomal protein S12/S23	40S ribosomal protein S23 OS=Fragaria ananassa OX=3747 GN=RPS23 PE=2 SV=1	J	Translation, ribosomal structure and biogenesis	hypothetical protein CQW23_24135 [Capsicum baccatum]
g19797	--	--	--	--	[T]	Signal transduction mechanisms	NB-ARC domain	Putative disease resistance RPP13-like protein 1 OS=Arabidopsis thaliana OX=3702 GN=RPPL1 PE=3 SV=1	S	Function unknown	PREDICTED: putative disease resistance RPP13-like protein 1 [Juglans regia]
g10692	Choline dehydrogenase or related flavoprotein	;; ;; ;;	Molecular Function: oxidoreductase activity, acting on CH-OH group of donors (GO:0016614);; Molecular Function: flavin adenine dinucleotide binding (GO:0050660);; Biological Process: oxidation-reduction process (GO:0055114);;	K08248|0|pmum:103328816|K08248 (R)-mandelonitrile lyase [EC:4.1.2.10] | (RefSeq) (R)-mandelonitrile lyase-like	[R]	General function prediction only	GMC oxidoreductase;; GMC oxidoreductase	(R)-mandelonitrile lyase-like OS=Arabidopsis thaliana OX=3702 GN=At1g73050 PE=2 SV=1	E	Amino acid transport and metabolism	PREDICTED: (R)-mandelonitrile lyase-like [Juglans regia]
g5938	[R]	General function prediction only	Molecular Function: ATP binding (GO:0005524);; Cellular Component: cytosol (GO:0005829);; Molecular Function: ATPase activity (GO:0016887);; Biological Process: defense response to bacterium (GO:0042742);;	K06158|0|tcc:TCM_016518|K06158 ATP-binding cassette, subfamily F, member 3 | (RefSeq) General control non-repressible 3 isoform 1	[EJ]	--	ABC transporter;; ABC transporter;; AAA domain, putative AbiEii toxin, Type IV TA system;; ATPase family associated with various cellular activities (AAA);; 50S ribosome-binding GTPase	ABC transporter F family member 3 OS=Arabidopsis thaliana OX=3702 GN=ABCF3 PE=1 SV=1	S	Function unknown	PREDICTED: ABC transporter F family member 3 [Juglans regia]
g7641	--	--	Biological Process: flavonoid metabolic process (GO:0009812);; Molecular Function: UDP-glucosyltransferase activity (GO:0035251);;	K12356|5.40021e-12|pxb:103941282|K12356 coniferyl-alcohol glucosyltransferase [EC:2.4.1.111] | (RefSeq) GT3; anthocyanidin 3-O-glucosyltransferase 5-like	--	--	--	Anthocyanidin 3-O-glucosyltransferase 5 OS=Manihot esculenta OX=3983 GN=GT5 PE=2 SV=1	S	Function unknown	PREDICTED: anthocyanidin 3-O-glucosyltransferase 5-like [Juglans regia]
Corylus_avellana_newGene_65875	--	--	Cellular Component: vacuolar proton-transporting V-type ATPase, V0 domain (GO:0000220);; Biological Process: vacuolar acidification (GO:0007035);; Biological Process: ATP hydrolysis coupled proton transport (GO:0015991);; Cellular Component: integral component of membrane (GO:0016021);; Molecular Function: proton-transporting ATPase activity, rotational mechanism (GO:0046961);;	K03661|1.16736e-24|rcu:8284846|K03661 V-type H+-transporting ATPase 21kDa proteolipid subunit | (RefSeq) V-type proton ATPase subunit c''1	[C]	Energy production and conversion	ATP synthase subunit C	V-type proton ATPase subunit c&apos;&apos;2 OS=Arabidopsis thaliana OX=3702 GN=VHA-c&apos;&apos;2 PE=1 SV=1	C	Energy production and conversion	PREDICTED: V-type proton ATPase subunit c&apos;&apos;2 [Juglans regia]
g16793	--	--	--	--	--	--	C2 domain of PTEN tumour-suppressor protein;; Formin Homology 2 Domain	Formin-like protein 18 OS=Arabidopsis thaliana OX=3702 GN=FH18 PE=2 SV=3	S	Function unknown	formin-like protein 6, partial [Quercus suber]
g25199	[L]	Replication, recombination and repair	Molecular Function: nucleic acid binding (GO:0003676);; Molecular Function: helicase activity (GO:0004386);; Molecular Function: ATP binding (GO:0005524);;	K14810|0|vvi:100247560|K14810 ATP-dependent RNA helicase DDX56/DBP9 [EC:3.6.4.13] | (RefSeq) DEAD-box ATP-dependent RNA helicase 16	[A]	RNA processing and modification	DEAD/DEAH box helicase;; Helicase conserved C-terminal domain;; Type III restriction enzyme, res subunit	DEAD-box ATP-dependent RNA helicase 16 OS=Arabidopsis thaliana OX=3702 GN=RH16 PE=2 SV=1	L	Replication, recombination and repair	PREDICTED: DEAD-box ATP-dependent RNA helicase 16 [Juglans regia]
g9388	[R]	General function prediction only	Molecular Function: methyltransferase activity (GO:0008168);; Biological Process: methylation (GO:0032259);; Cellular Component: intracellular organelle (GO:0043229);;	--	[BK]	--	SET domain	Histone-lysine N-methyltransferase SUVR3 OS=Arabidopsis thaliana OX=3702 GN=SUVR3 PE=2 SV=4	S	Function unknown	PREDICTED: histone-lysine N-methyltransferase SUVR3 [Juglans regia]
g22628	--	--	--	--	[R]	General function prediction only	--	--	S	Function unknown	uncharacterized protein LOC112027956 [Quercus suber]
Corylus_avellana_newGene_55026	--	--	--	K15356|1.11908e-99|gra:105780192|K15356 GDP-mannose transporter | (RefSeq) GDP-mannose transporter GONST1	[GOU]	--	--	GDP-mannose transporter GONST1 OS=Arabidopsis thaliana OX=3702 GN=GONST1 PE=1 SV=2	U	Intracellular trafficking, secretion, and vesicular transport	hypothetical protein PRUPE_8G020100 [Prunus persica]
g32605	--	--	Molecular Function: transferase activity (GO:0016740);;	--	[GC]	--	--	UDP-glycosyltransferase 78D2 OS=Arabidopsis thaliana OX=3702 GN=UGT78D2 PE=2 SV=1	S	Function unknown	flavonoid 3-O-glucosyltransferase-like, partial [Quercus suber]
g26735	--	--	Biological Process: regulation of lipid kinase activity (GO:0043550);; Cellular Component: PAS complex (GO:0070772);;	K15305|4.12069e-41|rcu:8277349|K15305 vacuole morphology and inheritance protein 14 | (RefSeq) protein VAC14 homolog	[S]	Function unknown	--	Protein VAC14 homolog OS=Arabidopsis thaliana OX=3702 GN=VAC14 PE=1 SV=2	U	Intracellular trafficking, secretion, and vesicular transport	PREDICTED: protein VAC14 homolog [Ziziphus jujuba]
Corylus_avellana_newGene_18335	--	--	--	--	--	--	--	--	--	--	hypothetical protein CFP56_20773 [Quercus suber]
g12363	[R]	General function prediction only	Biological Process: rRNA processing (GO:0006364);; Cellular Component: small-subunit processome (GO:0032040);;	K14554|6.28991e-174|pper:PRUPE_ppa001118mg|K14554 U3 small nucleolar RNA-associated protein 21 | (RefSeq) hypothetical protein	[R]	General function prediction only	WD domain, G-beta repeat;; Anaphase-promoting complex subunit 4 WD40 domain	--	S	Function unknown	PREDICTED: U3 small nucleolar RNA-associated protein 21 homolog [Juglans regia]
Corylus_avellana_newGene_10861	--	--	--	--	[R]	General function prediction only	--	--	S	Function unknown	PREDICTED: uncharacterized protein LOC109020385 [Juglans regia]
g33919	--	--	Molecular Function: nucleic acid binding (GO:0003676);; Biological Process: DNA integration (GO:0015074);;	--	--	--	--	--	--	--	PREDICTED: LOW QUALITY PROTEIN: uncharacterized protein LOC105036607 [Elaeis guineensis]
g10515	--	--	--	--	[R]	General function prediction only	PPR repeat family;; PPR repeat;; PPR repeat;; Pentatricopeptide repeat domain;; Pentacotripeptide-repeat region of PRORP;; Mitochondrial 28S ribosomal protein S27	Pentatricopeptide repeat-containing protein At5g16420, mitochondrial OS=Arabidopsis thaliana OX=3702 GN=At5g16420 PE=2 SV=1	S	Function unknown	PREDICTED: pentatricopeptide repeat-containing protein At5g16420, mitochondrial [Juglans regia]
Corylus_avellana_newGene_9825	--	--	--	--	[O]	Posttranslational modification, protein turnover, chaperones	--	Plant UBX domain-containing protein 2 OS=Arabidopsis thaliana OX=3702 GN=PUX2 PE=1 SV=2	S	Function unknown	trichohyalin-like isoform X3 [Quercus suber]
g11658	--	--	--	--	--	--	AP2 domain	Ethylene-responsive transcription factor CRF4 OS=Arabidopsis thaliana OX=3702 GN=CRF4 PE=1 SV=2	K	Transcription	PREDICTED: ethylene-responsive transcription factor CRF5-like [Juglans regia]
g10564	--	--	--	--	--	--	LURP-one-related	Protein LURP-one-related 15 OS=Arabidopsis thaliana OX=3702 GN=At5g01750 PE=1 SV=1	S	Function unknown	PREDICTED: protein LURP-one-related 10-like [Gossypium hirsutum]
Corylus_avellana_newGene_39284	--	--	Cellular Component: integral component of membrane (GO:0016021);;	K14347|7.26042e-36|rcu:8271901|K14347 solute carrier family 10 (sodium/bile acid cotransporter), member 7 | (RefSeq) probable sodium/metabolite cotransporter BASS4, chloroplastic	[R]	General function prediction only	SBF-like CPA transporter family (DUF4137)	Probable sodium/metabolite cotransporter BASS4, chloroplastic OS=Arabidopsis thaliana OX=3702 GN=BASS4 PE=3 SV=1	S	Function unknown	probable sodium/metabolite cotransporter BASS4, chloroplastic isoform X2 [Quercus suber]
g21314	--	--	Molecular Function: actin binding (GO:0003779);; Biological Process: actin filament organization (GO:0007015);; Biological Process: regulation of stomatal movement (GO:0010119);;	--	--	--	Fused Ig-PH domain of plant-specific actin-binding protein;; Coiled-coil regions of plant-specific actin-binding protein;; Actin-binding domain of plant-specific actin-binding protein	Stomatal closure-related actin-binding protein 1 OS=Arabidopsis thaliana OX=3702 GN=SCAB1 PE=1 SV=1	S	Function unknown	stomatal closure-related actin-binding protein 1 [Quercus suber]
g16412	--	--	--	--	[R]	General function prediction only	Reverse transcriptase (RNA-dependent DNA polymerase);; Endonuclease/Exonuclease/phosphatase family	Uncharacterized mitochondrial protein AtMg01250 OS=Arabidopsis thaliana OX=3702 GN=AtMg01250 PE=4 SV=1	S	Function unknown	PREDICTED: uncharacterized protein LOC109004849 [Juglans regia]
g13190	--	--	Molecular Function: GTPase activator activity (GO:0005096);; Biological Process: positive regulation of GTPase activity (GO:0043547);;	K12493|4.17632e-35|pvu:PHAVU_003G285000g|K12493 ADP-ribosylation factor GTPase-activating protein 2/3 | (RefSeq) hypothetical protein	[T]	Signal transduction mechanisms	Putative GTPase activating protein for Arf	ADP-ribosylation factor GTPase-activating protein AGD10 OS=Arabidopsis thaliana OX=3702 GN=AGD10 PE=2 SV=1	U	Intracellular trafficking, secretion, and vesicular transport	Arf GTPase activating protein [Trema orientalis]
g24812	[E]	Amino acid transport and metabolism	Cellular Component: cytoplasm (GO:0005737);; Biological Process: cysteine biosynthetic process from serine (GO:0006535);; Cellular Component: integral component of membrane (GO:0016021);; Molecular Function: pyridoxal phosphate binding (GO:0030170);;	K01738|0|gra:105768556|K01738 cysteine synthase A [EC:2.5.1.47] | (RefSeq) cysteine synthase 2	[E]	Amino acid transport and metabolism	Pyridoxal-phosphate dependent enzyme	Bifunctional L-3-cyanoalanine synthase/cysteine synthase D2 OS=Arabidopsis thaliana OX=3702 GN=CYSD2 PE=1 SV=1	E	Amino acid transport and metabolism	PREDICTED: cysteine synthase 2 [Juglans regia]
g3203	--	--	Cellular Component: nucleus (GO:0005634);; Molecular Function: zinc ion binding (GO:0008270);; Biological Process: pollen germination (GO:0009846);; Biological Process: pollen wall assembly (GO:0010208);; Biological Process: positive regulation of transcription, DNA-templated (GO:0045893);; Biological Process: anther wall tapetum morphogenesis (GO:0048655);; Biological Process: microgametogenesis…	--	[R]	General function prediction only	PHD-finger	PHD finger protein MALE STERILITY 1 OS=Arabidopsis thaliana OX=3702 GN=MS1 PE=1 SV=1	S	Function unknown	PREDICTED: PHD finger protein MALE STERILITY 1 [Juglans regia]
g7809	--	--	Cellular Component: plasma membrane (GO:0005886);; Molecular Function: magnesium ion transmembrane transporter activity (GO:0015095);; Biological Process: magnesium ion transport (GO:0015693);; Cellular Component: integral component of membrane (GO:0016021);; Biological Process: magnesium ion transmembrane transport (GO:1903830);;	--	[S]	Function unknown	Magnesium transporter NIPA	Probable magnesium transporter NIPA3 OS=Arabidopsis thaliana OX=3702 GN=At1g34470 PE=2 SV=1	S	Function unknown	uncharacterized protein A4U43_C04F28950, partial [Asparagus officinalis]
g24592	--	--	--	--	--	--	gag-polypeptide of LTR copia-type;; Retrotransposon gag protein	--	L	Replication, recombination and repair	PREDICTED: uncharacterized protein LOC108998522 [Juglans regia]
g21903	--	--	--	--	[R]	General function prediction only	PPR repeat family;; PPR repeat;; PPR repeat;; Pentatricopeptide repeat domain;; Pentacotripeptide-repeat region of PRORP	Putative pentatricopeptide repeat-containing protein At3g15130 OS=Arabidopsis thaliana OX=3702 GN=PCMP-H86 PE=3 SV=1	S	Function unknown	PREDICTED: pentatricopeptide repeat-containing protein At2g13600-like [Juglans regia]
g4469	--	--	--	--	--	--	bZIP transcription factor;; Basic region leucine zipper	Basic leucine zipper 34 OS=Arabidopsis thaliana OX=3702 GN=BZIP34 PE=1 SV=1	--	--	bZIP transcription factor 18-like [Quercus suber]
Corylus_avellana_newGene_53381	[J]	Translation, ribosomal structure and biogenesis	Biological Process: proteolysis (GO:0006508);; Cellular Component: cytosolic ribosome (GO:0022626);; Molecular Function: metal ion binding (GO:0046872);; Molecular Function: metalloaminopeptidase activity (GO:0070006);; Biological Process: protein initiator methionine removal (GO:0070084);;	K01265|1.99646e-23|vvi:100242101|K01265 methionyl aminopeptidase [EC:3.4.11.18] | (RefSeq) methionine aminopeptidase 1A	[O]	Posttranslational modification, protein turnover, chaperones	Metallopeptidase family M24	Methionine aminopeptidase 1A OS=Arabidopsis thaliana OX=3702 GN=MAP1A PE=1 SV=1	J	Translation, ribosomal structure and biogenesis	Methionine aminopeptidase 1A [Morus notabilis]
g30111	--	--	--	--	--	--	Domain of unknown function (DUF4283)	--	--	--	PREDICTED: uncharacterized protein LOC109016947, partial [Juglans regia]
g14851	--	--	Molecular Function: nucleotide binding (GO:0000166);; Molecular Function: RNA binding (GO:0003723);; Biological Process: RNA processing (GO:0006396);; Cellular Component: intracellular ribonucleoprotein complex (GO:0030529);; Cellular Component: nuclear lumen (GO:0031981);;	K11090|0|vvi:100250699|K11090 lupus La protein | (RefSeq) la protein 1	[R]	General function prediction only	La domain;; RNA binding motif;; RNA recognition motif. (a.k.a. RRM, RBD, or RNP domain)	La protein 1 OS=Arabidopsis thaliana OX=3702 GN=LA1 PE=1 SV=1	JO	--	PREDICTED: la protein 1 [Juglans regia]
Corylus_avellana_newGene_3678	--	--	--	--	--	--	--	--	--	--	PREDICTED: TMV resistance protein N-like [Juglans regia]
g7939	--	--	Molecular Function: protein dimerization activity (GO:0046983);;	--	--	--	Helix-loop-helix DNA-binding domain	Transcription factor bHLH117 OS=Arabidopsis thaliana OX=3702 GN=BHLH117 PE=2 SV=2	K	Transcription	PREDICTED: uncharacterized protein LOC109010138 [Juglans regia]
g2544	[T]	Signal transduction mechanisms	Molecular Function: protein serine/threonine kinase activity (GO:0004674);; Molecular Function: ATP binding (GO:0005524);; Cellular Component: plasma membrane (GO:0005886);; Biological Process: protein phosphorylation (GO:0006468);; Biological Process: defense response (GO:0006952);; Cellular Component: plasmodesma (GO:0009506);; Cellular Component: integral component of membrane (GO:0016021);;	--	--	--	Protein tyrosine kinase;; Protein kinase domain;; Salt stress response/antifungal	Cysteine-rich receptor-like protein kinase 42 OS=Arabidopsis thaliana OX=3702 GN=CRK42 PE=2 SV=1	T	Signal transduction mechanisms	PREDICTED: cysteine-rich receptor-like protein kinase 42 [Juglans regia]
g8153	--	--	Biological Process: flavonoid biosynthetic process (GO:0009813);; Cellular Component: intracellular membrane-bounded organelle (GO:0043231);; Biological Process: flavonoid glucuronidation (GO:0052696);; Molecular Function: quercetin 3-O-glucosyltransferase activity (GO:0080043);; Molecular Function: quercetin 7-O-glucosyltransferase activity (GO:0080044);;	--	[GC]	--	UDP-glucoronosyl and UDP-glucosyl transferase	UDP-glycosyltransferase 83A1 OS=Arabidopsis thaliana OX=3702 GN=UGT83A1 PE=2 SV=1	S	Function unknown	PREDICTED: UDP-glycosyltransferase 83A1 [Vitis vinifera]
g24139	NAD(P)-dependent dehydrogenase	;; ;; ;; ;;	Molecular Function: oxidoreductase activity (GO:0016491);; Biological Process: oxidation-reduction process (GO:0055114);;	K08081|1.16905e-76|tcc:TCM_041771|K08081 tropinone reductase I [EC:1.1.1.206] | (RefSeq) NAD(P)-binding Rossmann-fold superfamily protein	[R]	General function prediction only	Enoyl-(Acyl carrier protein) reductase;; short chain dehydrogenase	Tropinone reductase homolog At5g06060 OS=Arabidopsis thaliana OX=3702 GN=At5g06060 PE=2 SV=1	S	Function unknown	tropinone reductase like [Quercus suber]
g15925	--	--	Biological Process: flavonoid biosynthetic process (GO:0009813);; Cellular Component: intracellular membrane-bounded organelle (GO:0043231);; Biological Process: flavonoid glucuronidation (GO:0052696);; Molecular Function: quercetin 3-O-glucosyltransferase activity (GO:0080043);; Molecular Function: quercetin 7-O-glucosyltransferase activity (GO:0080044);;	--	[GC]	--	UDP-glucoronosyl and UDP-glucosyl transferase	UDP-glycosyltransferase 88B1 OS=Stevia rebaudiana OX=55670 GN=UGT88B1 PE=2 SV=1	S	Function unknown	anthocyanidin 5,3-O-glucosyltransferase-like [Quercus suber]
g4079	--	--	--	--	--	--	--	Zinc finger CCCH domain-containing protein 13 OS=Oryza sativa subsp. japonica OX=39947 GN=Os02g0161200 PE=2 SV=1	S	Function unknown	zinc finger CCCH domain-containing protein 13 isoform X2 [Quercus suber]
g20919	[T]	Signal transduction mechanisms	Molecular Function: nucleotide binding (GO:0000166);; Molecular Function: protein serine/threonine kinase activity (GO:0004674);; Cellular Component: plasma membrane (GO:0005886);; Biological Process: protein phosphorylation (GO:0006468);;	--	[T]	Signal transduction mechanisms	Protein kinase domain;; Protein tyrosine kinase	Probable LRR receptor-like serine/threonine-protein kinase RKF3 OS=Arabidopsis thaliana OX=3702 GN=RKF3 PE=2 SV=1	T	Signal transduction mechanisms	PREDICTED: probable LRR receptor-like serine/threonine-protein kinase RKF3 [Juglans regia]
g34732	--	--	--	--	--	--	--	Zinc finger protein 4 OS=Arabidopsis thaliana OX=3702 GN=ZFP4 PE=2 SV=2	S	Function unknown	PREDICTED: zinc finger protein 4-like [Juglans regia]
g7612	--	--	Molecular Function: transcription factor activity, sequence-specific DNA binding (GO:0003700);; Molecular Function: binding (GO:0005488);; Cellular Component: nucleus (GO:0005634);; Biological Process: transport (GO:0006810);; Biological Process: cell communication (GO:0007154);; Biological Process: cellular response to stress (GO:0033554);; Biological Process: single-organism process (GO:0044699…	K20557|1.82488e-111|tcc:TCM_035528|K20557 transcription factor VIP1 | (RefSeq) VIRE2-interacting protein 1, putative	--	--	bZIP transcription factor;; Basic region leucine zipper	Transcription factor VIP1 OS=Arabidopsis thaliana OX=3702 GN=VIP1 PE=1 SV=1	K	Transcription	PREDICTED: transcription factor VIP1 [Juglans regia]
g21923	--	--	Molecular Function: binding (GO:0005488);;	--	--	--	--	Transcription factor bHLH30 OS=Arabidopsis thaliana OX=3702 GN=BHLH30 PE=1 SV=1	K	Transcription	PREDICTED: putative transcription factor bHLH107 [Juglans regia]
g11571	--	--	Biological Process: DNA replication checkpoint (GO:0000076);; Biological Process: DNA repair (GO:0006281);; Molecular Function: 3'-5' exonuclease activity (GO:0008408);; Cellular Component: checkpoint clamp complex (GO:0030896);; Biological Process: intra-S DNA damage checkpoint (GO:0031573);; Biological Process: cellular response to ionizing radiation (GO:0071479);; Biological Process: nucleic a…	K10994|1.44599e-73|mdm:103433915|K10994 cell cycle checkpoint control protein RAD9A [EC:3.1.11.2] | (RefSeq) cell cycle checkpoint control protein RAD9A	[DL]	--	--	--	S	Function unknown	PREDICTED: cell cycle checkpoint control protein RAD9A [Juglans regia]
g9844	--	--	--	--	[L]	Replication, recombination and repair	--	--	S	Function unknown	protein ALP1-like [Quercus suber]
g18388	--	--	--	--	--	--	Ricin-type beta-trefoil lectin domain-like	Ricin B-like lectin EULS3 OS=Arabidopsis thaliana OX=3702 GN=EULS3 PE=1 SV=1	S	Function unknown	ricin B-like lectin EULS3 [Quercus suber]
g4472	--	--	--	--	--	--	Tetratricopeptide repeat;; Tetratricopeptide repeat;; Tetratricopeptide repeat;; BTB/POZ domain	Ethylene-overproduction protein 1 OS=Arabidopsis thaliana OX=3702 GN=ETO1 PE=1 SV=2	S	Function unknown	PREDICTED: ethylene-overproduction protein 1 [Juglans regia]
Corylus_avellana_newGene_58936	--	--	Molecular Function: DNA binding (GO:0003677);; Cellular Component: nucleus (GO:0005634);;	--	[S]	Function unknown	CG-1 domain	Calmodulin-binding transcription activator 2 OS=Arabidopsis thaliana OX=3702 GN=CAMTA2 PE=1 SV=1	K	Transcription	unnamed protein product, partial [Vitis vinifera]
g13384	[M]	Cell wall/membrane/envelope biogenesis	Biological Process: activation of MAPKK activity (GO:0000186);; Molecular Function: MAP kinase kinase kinase activity (GO:0004709);; Molecular Function: ATP binding (GO:0005524);; Cellular Component: intracellular (GO:0005622);; Cellular Component: integral component of membrane (GO:0016021);;	K13436|0|rcu:8265893|K13436 pto-interacting protein 1 [EC:2.7.11.1] | (RefSeq) pto-interacting protein 1	[T]	Signal transduction mechanisms	Protein tyrosine kinase;; Protein kinase domain	Probable receptor-like protein kinase At2g47060 OS=Arabidopsis thaliana OX=3702 GN=At2g47060 PE=1 SV=1	T	Signal transduction mechanisms	pto-interacting protein 1 [Quercus suber]
g14167	--	--	--	--	--	--	Protein of unknown function (DUF1191)	--	S	Function unknown	PREDICTED: uncharacterized protein LOC108996444 isoform X1 [Juglans regia]
g7763	--	--	--	--	[R]	General function prediction only	PPR repeat family;; PPR repeat;; Pentatricopeptide repeat domain;; PPR repeat;; Pentacotripeptide-repeat region of PRORP	Protein NUCLEAR FUSION DEFECTIVE 5, mitochondrial OS=Arabidopsis thaliana OX=3702 GN=NFD5 PE=2 SV=1	S	Function unknown	protein NUCLEAR FUSION DEFECTIVE 5, mitochondrial [Quercus suber]
g60	--	--	--	--	[R]	General function prediction only	zinc-binding in reverse transcriptase;; Reverse transcriptase-like;; Zinc knuckle;; Domain of unknown function (DUF4283)	Uncharacterized mitochondrial protein AtMg00310 OS=Arabidopsis thaliana OX=3702 GN=AtMg00310 PE=4 SV=1	S	Function unknown	PREDICTED: uncharacterized protein LOC109014031 [Juglans regia]
g7622	[T]	Signal transduction mechanisms	Molecular Function: protein serine/threonine kinase activity (GO:0004674);; Molecular Function: ATP binding (GO:0005524);; Cellular Component: plasma membrane (GO:0005886);; Biological Process: protein phosphorylation (GO:0006468);; Cellular Component: integral component of membrane (GO:0016021);;	--	[T]	Signal transduction mechanisms	Protein kinase domain;; Protein tyrosine kinase	Probable receptor-like protein kinase At1g11050 OS=Arabidopsis thaliana OX=3702 GN=At1g11050 PE=2 SV=1	T	Signal transduction mechanisms	PREDICTED: probable receptor-like protein kinase At1g11050 [Juglans regia]
g26355	--	--	--	--	[A]	RNA processing and modification	Est1 DNA/RNA binding domain;; Telomerase activating protein Est1	Protein SMG7L OS=Arabidopsis thaliana OX=3702 GN=SMG7L PE=2 SV=1	S	Function unknown	protein SMG7L [Quercus suber]
g21718	--	--	--	--	--	--	Plant protein of unknown function	--	S	Function unknown	UPF0481 protein At3g47200-like [Quercus suber]
g12664	[H]	Coenzyme transport and metabolism	Biological Process: metabolic process (GO:0008152);; Molecular Function: hydrolase activity (GO:0016787);;	--	[R]	General function prediction only	HAD-hyrolase-like;; Haloacid dehalogenase-like hydrolase	--	S	Function unknown	PREDICTED: haloacid dehalogenase-like hydrolase domain-containing protein 3 [Eucalyptus grandis]
g30843	--	--	--	--	--	--	--	--	S	Function unknown	uncharacterized protein LOC111987057 [Quercus suber]
Corylus_avellana_newGene_2382	--	--	--	--	[R]	General function prediction only	Reverse transcriptase (RNA-dependent DNA polymerase);; zinc-binding in reverse transcriptase	Putative ribonuclease H protein At1g65750 OS=Arabidopsis thaliana OX=3702 GN=At1g65750 PE=3 SV=1	S	Function unknown	hypothetical protein VITISV_024658 [Vitis vinifera]
g5959	[F]	Nucleotide transport and metabolism	Molecular Function: 8-oxo-dGDP phosphatase activity (GO:0044715);;	--	[F]	Nucleotide transport and metabolism	Domain of unknown function (DUF4743)	Nudix hydrolase 20, chloroplastic OS=Arabidopsis thaliana OX=3702 GN=NUDT20 PE=2 SV=1	L	Replication, recombination and repair	nudix hydrolase 20, chloroplastic-like [Quercus suber]
g7574	--	--	Cellular Component: chloroplast (GO:0009507);;	--	--	--	--	--	S	Function unknown	uncharacterized protein LOC112039661 [Quercus suber]
g12348	[K]	Transcription	Molecular Function: protein serine/threonine kinase activity (GO:0004674);; Molecular Function: ATP binding (GO:0005524);; Biological Process: protein phosphorylation (GO:0006468);; Cellular Component: integral component of membrane (GO:0016021);; Molecular Function: 2-alkenal reductase [NAD(P)] activity (GO:0032440);; Biological Process: oxidation-reduction process (GO:0055114);;	--	--	--	Protein kinase domain;; Protein tyrosine kinase;; Leucine rich repeat;; Leucine Rich repeats (2 copies);; Leucine Rich Repeat;; Leucine rich repeat N-terminal domain	LRR receptor-like serine/threonine-protein kinase RCH1 OS=Arabidopsis thaliana OX=3702 GN=RCH1 PE=2 SV=1	S	Function unknown	LRR receptor-like serine/threonine-protein kinase RCH1 [Quercus suber]
Corylus_avellana_newGene_2995	--	--	Molecular Function: catalytic activity (GO:0003824);; Molecular Function: ion binding (GO:0043167);; Biological Process: cellular macromolecule metabolic process (GO:0044260);; Biological Process: nucleic acid metabolic process (GO:0090304);; Molecular Function: organic cyclic compound binding (GO:0097159);; Molecular Function: heterocyclic compound binding (GO:1901363);;	--	[R]	General function prediction only	--	Uncharacterized mitochondrial protein AtMg01250 OS=Arabidopsis thaliana OX=3702 GN=AtMg01250 PE=4 SV=1	S	Function unknown	hypothetical protein VITISV_015580 [Vitis vinifera]
g20998	[O]	Posttranslational modification, protein turnover, chaperones	Molecular Function: metalloendopeptidase activity (GO:0004222);; Biological Process: proteolysis (GO:0006508);; Cellular Component: chloroplast (GO:0009507);; Biological Process: chloroplast organization (GO:0009658);; Biological Process: negative gravitropism (GO:0009959);; Biological Process: thylakoid membrane organization (GO:0010027);; Biological Process: photosystem II assembly (GO:0010207)…	--	--	--	Peptidase family M50	DDT domain-containing protein PTM OS=Arabidopsis thaliana OX=3702 GN=PTM PE=1 SV=1	M	Cell wall/membrane/envelope biogenesis	PREDICTED: probable zinc metalloprotease EGY1, chloroplastic isoform X2 [Gossypium hirsutum]
g17741	[V]	Defense mechanisms	--	--	[R]	General function prediction only	MatE;; Regulator of Ty1 transposition protein 107 BRCT domain	Protein DETOXIFICATION 41 OS=Arabidopsis thaliana OX=3702 GN=DTX41 PE=2 SV=1	V	Defense mechanisms	LOW QUALITY PROTEIN: uncharacterized protein LOC112012733 [Quercus suber]
Corylus_avellana_newGene_40071	--	--	--	--	--	--	--	--	S	Function unknown	PREDICTED: uncharacterized protein LOC109001043 [Juglans regia]
g5817	[E]	Amino acid transport and metabolism	Molecular Function: 3-deoxy-7-phosphoheptulonate synthase activity (GO:0003849);; Biological Process: aromatic amino acid family biosynthetic process (GO:0009073);;	K01626|0|rcu:8273531|K01626 3-deoxy-7-phosphoheptulonate synthase [EC:2.5.1.54] | (RefSeq) phospho-2-dehydro-3-deoxyheptonate aldolase 2, chloroplastic	--	--	Class-II DAHP synthetase family	Phospho-2-dehydro-3-deoxyheptonate aldolase 2, chloroplastic OS=Solanum lycopersicum OX=4081 PE=2 SV=1	E	Amino acid transport and metabolism	phospho-2-dehydro-3-deoxyheptonate aldolase 2, chloroplastic-like [Quercus suber]
Corylus_avellana_newGene_44865	--	--	--	--	[R]	General function prediction only	--	Retrovirus-related Pol polyprotein from transposon RE1 OS=Arabidopsis thaliana OX=3702 GN=RE1 PE=2 SV=1	L	Replication, recombination and repair	PREDICTED: uncharacterized protein LOC109019706 [Juglans regia]
g7957	--	--	--	--	--	--	FAR1 DNA-binding domain;; MULE transposase domain	Protein FAR1-RELATED SEQUENCE 5 OS=Arabidopsis thaliana OX=3702 GN=FRS5 PE=1 SV=1	S	Function unknown	PREDICTED: protein FAR1-RELATED SEQUENCE 5-like, partial [Juglans regia]
Corylus_avellana_newGene_27998	--	--	--	--	[R]	General function prediction only	--	--	L	Replication, recombination and repair	PREDICTED: uncharacterized protein LOC109002438 [Juglans regia]
g16188	[K]	Transcription	Molecular Function: kinase activity (GO:0016301);;	--	--	--	Leucine rich repeat	Probable LRR receptor-like serine/threonine-protein kinase At1g06840 OS=Arabidopsis thaliana OX=3702 GN=At1g06840 PE=2 SV=2	T	Signal transduction mechanisms	PREDICTED: probable LRR receptor-like serine/threonine-protein kinase At1g06840 [Juglans regia]
Corylus_avellana_newGene_35071	--	--	Cellular Component: integral component of membrane (GO:0016021);; Molecular Function: hydrolase activity (GO:0016787);;	--	[M]	Cell wall/membrane/envelope biogenesis	--	Pectin acetylesterase 8 OS=Arabidopsis thaliana OX=3702 GN=PAE8 PE=2 SV=1	S	Function unknown	pectin acetylesterase 8-like [Quercus suber]
Corylus_avellana_newGene_60606	--	--	--	--	[T]	Signal transduction mechanisms	--	Putative disease resistance protein At3g14460 OS=Arabidopsis thaliana OX=3702 GN=At3g14460 PE=3 SV=1	S	Function unknown	PREDICTED: putative disease resistance protein At3g14460 [Juglans regia]
g22821	[K]	Transcription	Molecular Function: DNA binding (GO:0003677);; Molecular Function: DNA-directed 5'-3' RNA polymerase activity (GO:0003899);; Biological Process: transcription, DNA-templated (GO:0006351);; Cellular Component: chloroplast (GO:0009507);;	K03046|1.04998e-33|mtr:MTR_8g016510|K03046 DNA-directed RNA polymerase subunit beta' [EC:2.7.7.6] | (RefSeq) DNA-directed RNA polymerase subunit beta	--	--	RNA polymerase Rpb1, domain 2;; Zinc knuckle	DNA-directed RNA polymerase subunit beta&apos; OS=Manihot esculenta OX=3983 GN=rpoC1 PE=3 SV=1	K	Transcription	RNA polymerase beta subunit protein, partial (chloroplast) [Corylus avellana]
g19987	Phospholipase/lecithinase/hemolysin	;; ;; ;;	Molecular Function: hydrolase activity, acting on ester bonds (GO:0016788);; Cellular Component: apoplast (GO:0048046);;	--	--	--	GDSL-like Lipase/Acylhydrolase	GDSL esterase/lipase APG OS=Arabidopsis thaliana OX=3702 GN=APG PE=2 SV=1	S	Function unknown	GDSL esterase/lipase APG-like [Quercus suber]
g6600	--	--	--	--	[R]	General function prediction only	Reverse transcriptase-like	--	S	Function unknown	PREDICTED: uncharacterized protein LOC109014031 [Juglans regia]
g2684	--	--	--	--	[R]	General function prediction only	Domain of unknown function (DUF4283);; Reverse transcriptase-like;; Zinc knuckle;; Reverse transcriptase-like	--	S	Function unknown	PREDICTED: uncharacterized protein LOC108997515 [Juglans regia]
g6806	--	--	Cellular Component: integral component of membrane (GO:0016021);;	--	--	--	--	--	S	Function unknown	uncharacterized protein LOC110616779 isoform X1 [Manihot esculenta]
g15427	--	--	Molecular Function: binding (GO:0005488);;	--	[R]	General function prediction only	--	--	S	Function unknown	hypothetical protein VITISV_030891 [Vitis vinifera]
g3332	--	--	--	--	--	--	TPL-binding domain in jasmonate signalling;; Agenet domain;; PHD-finger	Increased DNA methylation 1 OS=Arabidopsis thaliana OX=3702 GN=IDM1 PE=1 SV=1	S	Function unknown	uncharacterized protein LOC112030115 [Quercus suber]
g31956	--	--	Cellular Component: integral component of membrane (GO:0016021);; Molecular Function: transferase activity (GO:0016740);;	--	[R]	General function prediction only	--	Stromal cell-derived factor 2-like protein OS=Arabidopsis thaliana OX=3702 GN=SDF2 PE=1 SV=1	O	Posttranslational modification, protein turnover, chaperones	hypothetical protein LR48_Vigan04g224400, partial [Vigna angularis]
Corylus_avellana_newGene_48891	--	--	Molecular Function: methyltransferase activity (GO:0008168);; Cellular Component: integral component of membrane (GO:0016021);; Biological Process: methylation (GO:0032259);;	--	--	--	Lysine methyltransferase	--	S	Function unknown	protein N-lysine methyltransferase METTL21A isoform X2 [Quercus suber]
g24420	--	--	--	--	[R]	General function prediction only	PPR repeat family;; PPR repeat;; PPR repeat;; Pentatricopeptide repeat domain;; Pentacotripeptide-repeat region of PRORP;; Mitochondrial 28S ribosomal protein S27;; Tetratricopeptide repeat	Pentatricopeptide repeat-containing protein At2g26790, mitochondrial OS=Arabidopsis thaliana OX=3702 GN=At2g26790 PE=3 SV=1	S	Function unknown	pentatricopeptide repeat-containing protein At2g26790, mitochondrial [Quercus suber]
g2630	--	--	Cellular Component: nucleosome (GO:0000786);; Molecular Function: DNA binding (GO:0003677);; Cellular Component: nucleus (GO:0005634);; Biological Process: nucleosome assembly (GO:0006334);;	K09422|1.71429e-16|jcu:105650793|K09422 myb proto-oncogene protein, plant | (RefSeq) telomere repeat-binding factor 1	--	--	--	--	K	Transcription	PREDICTED: telomere repeat-binding factor 1-like isoform X2 [Juglans regia]
g4687	--	--	--	K12471|0|pper:PRUPE_ppa000949mg|K12471 epsin | (RefSeq) hypothetical protein	[F]	Nucleotide transport and metabolism	ENTH domain	Clathrin interactor EPSIN 2 OS=Arabidopsis thaliana OX=3702 GN=EPSIN2 PE=1 SV=1	U	Intracellular trafficking, secretion, and vesicular transport	clathrin interactor EPSIN 2 [Quercus suber]
g32687	--	--	--	--	[R]	General function prediction only	Reverse transcriptase-like;; zinc-binding in reverse transcriptase	Putative ribonuclease H protein At1g65750 OS=Arabidopsis thaliana OX=3702 GN=At1g65750 PE=3 SV=1	S	Function unknown	PREDICTED: uncharacterized protein LOC109015344, partial [Juglans regia]
Corylus_avellana_newGene_40617	--	--	Cellular Component: endoplasmic reticulum (GO:0005783);; Molecular Function: oxidoreductase activity, acting on the CH-OH group of donors, NAD or NADP as acceptor (GO:0016616);; Cellular Component: membrane part (GO:0044425);; Biological Process: single-organism metabolic process (GO:0044710);;	K07748|2.27918e-75|pmum:103322301|K07748 sterol-4alpha-carboxylate 3-dehydrogenase (decarboxylating) [EC:1.1.1.170] | (RefSeq) 3beta-hydroxysteroid-dehydrogenase/decarboxylase	--	--	Reticulon	3beta-hydroxysteroid-dehydrogenase/decarboxylase isoform 3 OS=Arabidopsis thaliana OX=3702 GN=3BETAHSD/D3 PE=2 SV=2	M	Cell wall/membrane/envelope biogenesis	PREDICTED: 3beta-hydroxysteroid-dehydrogenase/decarboxylase isoform X3 [Juglans regia]
g15544	--	--	Molecular Function: phosphoric ester hydrolase activity (GO:0042578);;	--	[I]	Lipid transport and metabolism	--	Probable phosphoinositide phosphatase SAC9 OS=Arabidopsis thaliana OX=3702 GN=SAC9 PE=1 SV=1	T	Signal transduction mechanisms	PREDICTED: probable phosphoinositide phosphatase SAC9 [Juglans regia]
g7109	[T]	Signal transduction mechanisms	--	K18670|4.43133e-150|pmum:103333467|K18670 dual specificity protein kinase YAK1 [EC:2.7.12.1] | (RefSeq) dual specificity tyrosine-phosphorylation-regulated kinase 1A	[R]	General function prediction only	Protein kinase domain;; Protein tyrosine kinase	Dual specificity protein kinase YAK1 homolog OS=Arabidopsis thaliana OX=3702 GN=YAK1 PE=1 SV=1	T	Signal transduction mechanisms	PREDICTED: serine/threonine-protein kinase minibrain-like [Juglans regia]
g35284	--	--	Cellular Component: small nucleolar ribonucleoprotein complex (GO:0005732);; Biological Process: maturation of SSU-rRNA (GO:0030490);; Cellular Component: small-subunit processome (GO:0032040);; Cellular Component: Mpp10 complex (GO:0034457);;	K14559|1.5305e-31|egr:104426254|K14559 U3 small nucleolar RNA-associated protein MPP10 | (RefSeq) U3 small nucleolar ribonucleoprotein protein MPP10	[A]	RNA processing and modification	Mpp10 protein	--	J	Translation, ribosomal structure and biogenesis	PREDICTED: U3 small nucleolar ribonucleoprotein protein MPP10 [Juglans regia]
g5053	--	--	Cellular Component: chloroplast (GO:0009507);; Biological Process: embryo sac development (GO:0009553);; Biological Process: pollen development (GO:0009555);; Biological Process: embryo development ending in seed dormancy (GO:0009793);; Molecular Function: rRNA binding (GO:0019843);; Biological Process: pollen tube development (GO:0048868);;	--	[R]	General function prediction only	PPR repeat family;; PPR repeat;; Pentatricopeptide repeat domain;; PPR repeat;; Pentacotripeptide-repeat region of PRORP	Pentatricopeptide repeat-containing protein At3g06430, chloroplastic OS=Arabidopsis thaliana OX=3702 GN=EMB2750 PE=2 SV=1	S	Function unknown	PREDICTED: pentatricopeptide repeat-containing protein At3g06430, chloroplastic-like [Juglans regia]
g3133	--	--	--	--	--	--	--	F-box/LRR-repeat MAX2 homolog A OS=Petunia hybrida OX=4102 GN=MAX2A PE=1 SV=1	S	Function unknown	PREDICTED: F-box/LRR-repeat MAX2 homolog A-like [Juglans regia]
g34857	--	--	Molecular Function: binding (GO:0005488);;	--	[R]	General function prediction only	--	--	L	Replication, recombination and repair	PREDICTED: uncharacterized protein LOC108984155 [Juglans regia]
Corylus_avellana_newGene_46326	--	--	--	--	--	--	Plant self-incompatibility protein S1	S-protein homolog 5 OS=Arabidopsis thaliana OX=3702 GN=SPH5 PE=2 SV=1	S	Function unknown	hypothetical protein GOBAR_DD04531 [Gossypium barbadense]
g34019	--	--	--	--	--	--	SAM dependent carboxyl methyltransferase	Probable S-adenosylmethionine-dependent methyltransferase At5g38100 OS=Arabidopsis thaliana OX=3702 GN=At5g38100 PE=2 SV=1	S	Function unknown	PREDICTED: probable S-adenosylmethionine-dependent methyltransferase At5g38780 [Juglans regia]
g25750	--	--	--	--	[R]	General function prediction only	--	--	S	Function unknown	PREDICTED: uncharacterized protein LOC108987582 [Juglans regia]
Corylus_avellana_newGene_65102	--	--	Biological Process: maturation of SSU-rRNA from tricistronic rRNA transcript (SSU-rRNA, 5.8S rRNA, LSU-rRNA) (GO:0000462);; Biological Process: endonucleolytic cleavage of tricistronic rRNA transcript (SSU-rRNA, 5.8S rRNA, LSU-rRNA) (GO:0000479);; Molecular Function: GTPase activity (GO:0003924);; Molecular Function: GTP binding (GO:0005525);; Cellular Component: nucleus (GO:0005634);; Cellular C…	K14799|4.24347e-15|rcu:8273598|K14799 pre-rRNA-processing protein TSR1 | (RefSeq) pre-rRNA-processing protein TSR1 homolog	[S]	Function unknown	--	--	S	Function unknown	pre-rrna-processing protein tsr1 like [Quercus suber]
g4831	[C]	Energy production and conversion	Molecular Function: citrate (Si)-synthase activity (GO:0004108);; Biological Process: tricarboxylic acid cycle (GO:0006099);;	K01647|0|jcu:105650329|K01647 citrate synthase [EC:2.3.3.1] | (RefSeq) citrate synthase, mitochondrial	[C]	Energy production and conversion	Citrate synthase, C-terminal domain	Citrate synthase, mitochondrial OS=Citrus maxima OX=37334 GN=CIT PE=2 SV=1	C	Energy production and conversion	PREDICTED: citrate synthase, mitochondrial [Juglans regia]
g15805	[J]	Translation, ribosomal structure and biogenesis	Molecular Function: aminoacyl-tRNA editing activity (GO:0002161);; Molecular Function: isoleucine-tRNA ligase activity (GO:0004822);; Molecular Function: ATP binding (GO:0005524);; Biological Process: isoleucyl-tRNA aminoacylation (GO:0006428);; Biological Process: regulation of translational fidelity (GO:0006450);; Cellular Component: chloroplast stroma (GO:0009570);; Biological Process: plant o…	K01870|0|tcc:TCM_009231|K01870 isoleucyl-tRNA synthetase [EC:6.1.1.5] | (RefSeq) TRNA synthetase class I (I, L, M and V) family protein isoform 1	[J]	Translation, ribosomal structure and biogenesis	tRNA synthetases class I (I, L, M and V);; tRNA synthetases class I (M);; zinc-binding in reverse transcriptase;; Leucyl-tRNA synthetase, Domain 2;; tRNA synthetases class I (C) catalytic domain	Isoleucine--tRNA ligase, chloroplastic/mitochondrial OS=Arabidopsis thaliana OX=3702 GN=OVA2 PE=2 SV=1	J	Translation, ribosomal structure and biogenesis	isoleucine--trna ligase, chloroplastic/mitochondrial [Quercus suber]
g6950	[J]	Translation, ribosomal structure and biogenesis	Molecular Function: nucleotide binding (GO:0000166);; Molecular Function: nucleic acid binding (GO:0003676);;	--	[R]	General function prediction only	RNA recognition motif. (a.k.a. RRM, RBD, or RNP domain)	Probable RNA-binding protein ARP1 OS=Arabidopsis thaliana OX=3702 GN=ARP1 PE=2 SV=1	S	Function unknown	RNA-binding protein 24 [Quercus suber]
g1295	--	--	--	--	[K]	Transcription	PWWP domain	ENHANCER OF AG-4 protein 2 OS=Arabidopsis thaliana OX=3702 GN=HUA2 PE=2 SV=1	S	Function unknown	PREDICTED: ENHANCER OF AG-4 protein 2-like [Juglans regia]
g25074	--	--	--	--	[S]	Function unknown	Essential protein Yae1, N terminal	--	S	Function unknown	uncharacterized protein LOC112022993 [Quercus suber]
g22145	--	--	Molecular Function: binding (GO:0005488);;	--	--	--	Zinc knuckle	--	--	--	uncharacterized protein LOC110771169 [Prunus avium]
g34807	--	--	Molecular Function: binding (GO:0005488);;	--	[R]	General function prediction only	--	Retrovirus-related Pol polyprotein from transposon TNT 1-94 OS=Nicotiana tabacum OX=4097 PE=2 SV=1	L	Replication, recombination and repair	retrovirus-related pol polyprotein from transposon tnt 1-94 [Quercus suber]
Corylus_avellana_newGene_32378	--	--	Cellular Component: membrane (GO:0016020);;	K07765|2.6785e-14|jcu:105636831|K07765 S2P endopeptidase [EC:3.4.24.85] | (RefSeq) membrane-bound transcription factor site-2 protease homolog	--	--	--	--	M	Cell wall/membrane/envelope biogenesis	membrane-bound transcription factor site-2 protease homolog isoform X1 [Quercus suber]
g11958	--	--	--	--	--	--	--	--	--	--	PREDICTED: uncharacterized protein LOC109001436 [Juglans regia]
g2159	--	--	--	--	[R]	General function prediction only	Reverse transcriptase (RNA-dependent DNA polymerase)	--	S	Function unknown	hypothetical protein VITISV_031023 [Vitis vinifera]
Corylus_avellana_newGene_31105	--	--	Cellular Component: mitochondrial inner membrane (GO:0005743);; Biological Process: mitochondrial pyruvate transport (GO:0006850);;	--	[S]	Function unknown	--	Mitochondrial pyruvate carrier 4 OS=Arabidopsis thaliana OX=3702 GN=MPC4 PE=3 SV=1	S	Function unknown	hypothetical protein CICLE_v10017304mg [Citrus clementina]
g29556	Cytochrome P450	;; ;; ;;	--	--	[QI]	--	Cytochrome P450	Beta-amyrin 28-oxidase OS=Panax ginseng OX=4054 PE=2 SV=1	S	Function unknown	protein LNK1 [Quercus suber]
g11833	[R]	General function prediction only	--	--	--	--	Bacterial transferase hexapeptide (six repeats);; Hexapeptide repeat of succinyl-transferase	Gamma carbonic anhydrase 1, mitochondrial OS=Arabidopsis thaliana OX=3702 GN=GAMMACA1 PE=1 SV=1	S	Function unknown	PREDICTED: gamma carbonic anhydrase 1, mitochondrial-like [Juglans regia]
g23353	[K]	Transcription	--	--	[R]	General function prediction only	Leucine rich repeat;; Leucine Rich repeats (2 copies);; Leucine rich repeat N-terminal domain;; Leucine Rich Repeat	Receptor-like protein 6 OS=Arabidopsis thaliana OX=3702 GN=RLP6 PE=3 SV=1	S	Function unknown	PREDICTED: receptor-like protein 12 [Juglans regia]
g4340	[S]	Function unknown	Cellular Component: integral component of membrane (GO:0016021);; Biological Process: transmembrane transport (GO:0055085);;	--	--	--	OPT oligopeptide transporter protein	Metal-nicotianamine transporter YSL3 OS=Arabidopsis thaliana OX=3702 GN=YSL3 PE=2 SV=1	S	Function unknown	PREDICTED: metal-nicotianamine transporter YSL3 [Juglans regia]
Corylus_avellana_newGene_20324	--	--	--	K03294|1.70128e-06|pxb:103932404|K03294 basic amino acid/polyamine antiporter, APA family | (RefSeq) cationic amino acid transporter 5	--	--	--	--	--	--	PREDICTED: cationic amino acid transporter 5 [Juglans regia]
g3511	--	--	--	--	[R]	General function prediction only	--	--	S	Function unknown	uncharacterized protein LOC111996043 [Quercus suber]
g3949	--	--	--	--	--	--	Zinc knuckle	--	--	--	PREDICTED: uncharacterized protein LOC108997518 [Juglans regia]
g11374	--	--	--	K18195|0|pper:PRUPE_ppa014556mg|K18195 rhamnogalacturonan endolyase [EC:4.2.2.23] | (RefSeq) hypothetical protein	--	--	Rhamnogalacturonate lyase family;; Polysaccharide lyase family 4, domain III;; Polysaccharide lyase family 4, domain II	--	S	Function unknown	hypothetical protein PRUPE_4G018900 [Prunus persica]
g8671	[G]	Carbohydrate transport and metabolism	--	--	[R]	General function prediction only	Domain of unknown function (DUF4283);; Reverse transcriptase-like;; zinc-binding in reverse transcriptase;; Zinc knuckle;; Glycosyl hydrolase family 9	Putative ribonuclease H protein At1g65750 OS=Arabidopsis thaliana OX=3702 GN=At1g65750 PE=3 SV=1	S	Function unknown	uncharacterized protein LOC111365549 [Olea europaea var. sylvestris]
g19586	--	--	--	--	--	--	Retrotransposon gag protein;; Retroviral aspartyl protease;; gag-polyprotein putative aspartyl protease;; Aspartyl protease	--	L	Replication, recombination and repair	PREDICTED: uncharacterized protein LOC108993740 [Juglans regia]
Corylus_avellana_newGene_23111	--	--	--	K15637|5.13722e-13|sot:102592219|K15637 serine/threonine-protein phosphatase PGAM5 [EC:3.1.3.16] | (RefSeq) probable 2-carboxy-D-arabinitol-1-phosphatase	--	--	--	--	G	Carbohydrate transport and metabolism	PREDICTED: probable 2-carboxy-D-arabinitol-1-phosphatase [Juglans regia]
g28528	--	--	--	--	[R]	General function prediction only	Domain of unknown function (DUF4283);; Zinc knuckle	Uncharacterized protein At4g02000 OS=Arabidopsis thaliana OX=3702 GN=At4g02000 PE=2 SV=1	S	Function unknown	PREDICTED: uncharacterized protein LOC109004822 [Juglans regia]
g29928	--	--	--	--	[R]	General function prediction only	Ankyrin repeats (3 copies);; Domain of unknown function (DUF4219);; Ankyrin repeats (many copies)	--	S	Function unknown	ankycorbin [Quercus suber]
g4635	[N]	Cell motility	--	--	--	--	Tetratricopeptide repeat;; Tetratricopeptide repeat;; Tetratricopeptide repeat;; Tetratricopeptide repeat;; Tetratricopeptide repeat	--	S	Function unknown	uncharacterized protein LOC111996532 [Quercus suber]
g213	--	--	--	K17710|0|tcc:TCM_038303|K17710 pentatricopeptide repeat domain-containing protein 1 | (RefSeq) Pentatricopeptide repeat-containing protein isoform 1	[R]	General function prediction only	PPR repeat family;; PPR repeat;; Pentatricopeptide repeat domain;; PPR repeat;; Pentacotripeptide-repeat region of PRORP	Pentatricopeptide repeat-containing protein At1g09900 OS=Arabidopsis thaliana OX=3702 GN=At1g09900 PE=2 SV=1	S	Function unknown	putative pentatricopeptide repeat-containing protein At3g16710, mitochondrial isoform X2 [Quercus suber]
g14556	[J]	Translation, ribosomal structure and biogenesis	Molecular Function: structural constituent of ribosome (GO:0003735);; Cellular Component: ribosome (GO:0005840);; Biological Process: translation (GO:0006412);; Molecular Function: 5S rRNA binding (GO:0008097);;	--	[O]	Posttranslational modification, protein turnover, chaperones	Ribosomal L18 of archaea, bacteria, mitoch. and chloroplast	--	S	Function unknown	uncharacterized protein LOC111293988 isoform X2 [Durio zibethinus]
g13671	[C]	Energy production and conversion	Molecular Function: oxidoreductase activity, acting on CH-OH group of donors (GO:0016614);; Molecular Function: flavin adenine dinucleotide binding (GO:0050660);; Biological Process: oxidation-reduction process (GO:0055114);;	--	--	--	Berberine and berberine like;; FAD binding domain	Berberine bridge enzyme-like 15 OS=Arabidopsis thaliana OX=3702 GN=MEE23 PE=1 SV=1	C	Energy production and conversion	PREDICTED: flavin-dependent oxidoreductase FOX2-like [Juglans regia]
g16234	--	--	--	--	--	--	--	--	S	Function unknown	hypothetical protein CICLE_v10003975mg [Citrus clementina]
g28235	--	--	--	--	--	--	--	--	S	Function unknown	heavy metal-associated isoprenylated plant protein 46-like [Quercus suber]
g13560	[H]	Coenzyme transport and metabolism	Biological Process: metabolic process (GO:0008152);; Molecular Function: hydrolase activity (GO:0016787);;	--	[R]	General function prediction only	Haloacid dehalogenase-like hydrolase;; HAD-hyrolase-like	--	S	Function unknown	PREDICTED: haloacid dehalogenase-like hydrolase domain-containing protein 3 [Juglans regia]
Corylus_avellana_newGene_46501	--	--	--	K13717|5.66456e-26|egr:104416800|K13717 OTU domain-containing protein 3 [EC:3.4.19.12] | (RefSeq) OTU domain-containing protein 3	[TO]	--	--	--	O	Posttranslational modification, protein turnover, chaperones	hypothetical protein EUGRSUZ_H017062, partial [Eucalyptus grandis]
Corylus_avellana_newGene_42628	--	--	--	--	--	--	--	--	S	Function unknown	uncharacterized protein LOC112036180 isoform X3 [Quercus suber]
Corylus_avellana_newGene_17011	--	--	--	K11876|8.4235e-06|pop:POPTR_0004s15570g|K11876 proteasome assembly chaperone 2 | (RefSeq) POPTRDRAFT_712887; hypothetical protein	--	--	--	--	--	--	--
g25545	--	--	--	K11292|2.01778e-105|vvi:100855389|K11292 transcription elongation factor SPT6 | (RefSeq) transcription elongation factor SPT6 homolog	[R]	General function prediction only	--	Putative ribonuclease H protein At1g65750 OS=Arabidopsis thaliana OX=3702 GN=At1g65750 PE=3 SV=1	S	Function unknown	PREDICTED: uncharacterized protein LOC109122301 [Vitis vinifera]
g27854	--	--	--	--	--	--	Salt stress response/antifungal	--	T	Signal transduction mechanisms	PREDICTED: cysteine-rich receptor-like protein kinase 10 [Juglans regia]
g6840	--	--	Molecular Function: nucleotide binding (GO:0000166);; Molecular Function: nucleic acid binding (GO:0003676);; Molecular Function: zinc ion binding (GO:0008270);; Cellular Component: integral component of membrane (GO:0016021);;	K12896|1.16914e-30|cmo:103489020|K12896 splicing factor, arginine/serine-rich 7 | (RefSeq) serine/arginine-rich splicing factor RSZ21	[A]	RNA processing and modification	RNA recognition motif. (a.k.a. RRM, RBD, or RNP domain)	Serine/arginine-rich splicing factor RSZ21 OS=Arabidopsis thaliana OX=3702 GN=RSZ21 PE=1 SV=1	S	Function unknown	hypothetical protein GOBAR_DD05315 [Gossypium barbadense]
g32915	--	--	--	--	[R]	General function prediction only	--	--	S	Function unknown	PREDICTED: uncharacterized protein LOC101298139 [Fragaria vesca subsp. vesca]
g32847	--	--	--	--	--	--	--	--	--	--	hypothetical protein VITISV_036916 [Vitis vinifera]
g18196	[I]	Lipid transport and metabolism	Molecular Function: iron ion binding (GO:0005506);; Cellular Component: endoplasmic reticulum (GO:0005783);; Cellular Component: Golgi apparatus (GO:0005794);; Biological Process: fatty acid biosynthetic process (GO:0006633);; Biological Process: photomorphogenesis (GO:0009640);; Cellular Component: integral component of membrane (GO:0016021);; Molecular Function: oxidoreductase activity (GO:0016…	K04713|2.03437e-156|nnu:104597426|K04713 sphinganine C4-monooxygenase [EC:1.14.18.5] | (RefSeq) sphinganine C4-monooxygenase 1	[I]	Lipid transport and metabolism	Fatty acid hydroxylase superfamily	Sphinganine C4-monooxygenase 2 OS=Arabidopsis thaliana OX=3702 GN=SBH2 PE=1 SV=1	I	Lipid transport and metabolism	PREDICTED: sphinganine C4-monooxygenase 1 [Nelumbo nucifera]
g13085	[G]	Carbohydrate transport and metabolism	Molecular Function: ATP binding (GO:0005524);; Biological Process: pyruvate metabolic process (GO:0006090);; Molecular Function: kinase activity (GO:0016301);; Biological Process: phosphorylation (GO:0016310);; Molecular Function: metal ion binding (GO:0046872);; Molecular Function: pyruvate, phosphate dikinase activity (GO:0050242);;	K01006|0|pper:PRUPE_ppa000892mg|K01006 pyruvate, orthophosphate dikinase [EC:2.7.9.1] | (RefSeq) hypothetical protein	--	--	PEP-utilising enzyme, TIM barrel domain;; Pyruvate phosphate dikinase, PEP/pyruvate binding domain;; PEP-utilising enzyme, mobile domain	Pyruvate, phosphate dikinase, chloroplastic OS=Mesembryanthemum crystallinum OX=3544 GN=PPD PE=2 SV=1	G	Carbohydrate transport and metabolism	PREDICTED: pyruvate, phosphate dikinase, chloroplastic [Juglans regia]
g7344	--	--	Molecular Function: binding (GO:0005488);; Biological Process: cellular metabolic process (GO:0044237);; Biological Process: primary metabolic process (GO:0044238);; Biological Process: organic substance metabolic process (GO:0071704);;	--	[R]	General function prediction only	Reverse transcriptase (RNA-dependent DNA polymerase)	Uncharacterized mitochondrial protein AtMg01250 OS=Arabidopsis thaliana OX=3702 GN=AtMg01250 PE=4 SV=1	S	Function unknown	line-1 retrotransposable element orf2 protein [Quercus suber]
g21391	[O]	Posttranslational modification, protein turnover, chaperones	Molecular Function: glutathione transferase activity (GO:0004364);; Cellular Component: cytoplasm (GO:0005737);; Biological Process: glutathione metabolic process (GO:0006749);; Biological Process: toxin catabolic process (GO:0009407);;	K00799|2.23912e-119|pper:PRUPE_ppa011079mg|K00799 glutathione S-transferase [EC:2.5.1.18] | (RefSeq) hypothetical protein	[O]	Posttranslational modification, protein turnover, chaperones	Glutathione S-transferase, N-terminal domain;; Glutathione S-transferase, N-terminal domain;; Glutathione S-transferase, N-terminal domain;; Glutathione S-transferase, C-terminal domain;; Glutathione S-transferase, C-terminal domain;; Glutathione S-transferase, C-terminal domain	Glutathione transferase GST 23 OS=Zea mays OX=4577 PE=2 SV=1	O	Posttranslational modification, protein turnover, chaperones	glutathione transferase GST 23 [Prunus persica]
g7688	--	--	--	K08592|5.31192e-65|csv:101210787|K08592 sentrin-specific protease 1 [EC:3.4.22.68] | (RefSeq) ubiquitin-like-specific protease ESD4	[O]	Posttranslational modification, protein turnover, chaperones	--	Ubiquitin-like-specific protease ESD4 OS=Arabidopsis thaliana OX=3702 GN=ESD4 PE=1 SV=1	O	Posttranslational modification, protein turnover, chaperones	PREDICTED: ubiquitin-like-specific protease ESD4 [Juglans regia]
g2526	--	--	--	--	--	--	Methyl-CpG binding domain	Methyl-CpG-binding domain-containing protein 10 OS=Arabidopsis thaliana OX=3702 GN=MBD10 PE=1 SV=1	S	Function unknown	methyl-CpG-binding domain-containing protein 11-like [Quercus suber]
Corylus_avellana_newGene_8637	[J]	Translation, ribosomal structure and biogenesis	Molecular Function: tryptophan-tRNA ligase activity (GO:0004830);; Molecular Function: ATP binding (GO:0005524);; Cellular Component: cytoplasm (GO:0005737);; Biological Process: tryptophanyl-tRNA aminoacylation (GO:0006436);; Molecular Function: transferase activity (GO:0016740);;	K01867|3.90822e-51|thj:104802839|K01867 tryptophanyl-tRNA synthetase [EC:6.1.1.2] | (RefSeq) tryptophan--tRNA ligase, cytoplasmic	[J]	Translation, ribosomal structure and biogenesis	--	Tryptophan--tRNA ligase, cytoplasmic OS=Arabidopsis thaliana OX=3702 GN=At3g04600 PE=2 SV=1	J	Translation, ribosomal structure and biogenesis	tryptophan--tRNA ligase, cytoplasmic-like [Quercus suber]
Corylus_avellana_newGene_24821	--	--	Molecular Function: nucleic acid binding (GO:0003676);; Molecular Function: catalytic activity (GO:0003824);; Biological Process: protein metabolic process (GO:0019538);; Biological Process: cellular macromolecule metabolic process (GO:0044260);;	--	[R]	General function prediction only	--	--	S	Function unknown	PREDICTED: uncharacterized protein LOC109012047 [Juglans regia]
g6897	--	--	Biological Process: carbohydrate metabolic process (GO:0005975);; Cellular Component: integral component of membrane (GO:0016021);; Molecular Function: polysaccharide binding (GO:0030247);; Molecular Function: glucan endo-1,3-beta-D-glucosidase activity (GO:0042973);; Cellular Component: anchored component of plasma membrane (GO:0046658);;	K19891|0|jcu:105645421|K19891 glucan endo-1,3-beta-glucosidase 1/2/3 [EC:3.2.1.39] | (RefSeq) glucan endo-1,3-beta-glucosidase 2	--	--	Glycosyl hydrolases family 17;; X8 domain	Glucan endo-1,3-beta-glucosidase 2 OS=Arabidopsis thaliana OX=3702 GN=At1g66250 PE=1 SV=2	G	Carbohydrate transport and metabolism	PREDICTED: glucan endo-1,3-beta-glucosidase 2-like [Juglans regia]
Corylus_avellana_newGene_24938	--	--	--	--	[R]	General function prediction only	--	Pentatricopeptide repeat-containing protein At3g62890 OS=Arabidopsis thaliana OX=3702 GN=PCMP-H82 PE=2 SV=1	S	Function unknown	pentatricopeptide repeat-containing protein At3g62890 [Quercus suber]
g5719	--	--	--	--	[R]	General function prediction only	zinc-binding in reverse transcriptase	Putative ribonuclease H protein At1g65750 OS=Arabidopsis thaliana OX=3702 GN=At1g65750 PE=3 SV=1	S	Function unknown	PREDICTED: uncharacterized protein LOC109019284 [Juglans regia]
g29685	--	--	Molecular Function: zinc ion binding (GO:0008270);;	--	[R]	General function prediction only	PPR repeat family;; PPR repeat;; DYW family of nucleic acid deaminases;; PPR repeat;; Pentatricopeptide repeat domain;; Pentacotripeptide-repeat region of PRORP	Pentatricopeptide repeat-containing protein At5g16860 OS=Arabidopsis thaliana OX=3702 GN=PCMP-H92 PE=2 SV=1	S	Function unknown	PREDICTED: pentatricopeptide repeat-containing protein At5g16860 [Juglans regia]
g19236	--	--	--	--	--	--	--	Protein SHOOT GRAVITROPISM 5 OS=Arabidopsis thaliana OX=3702 GN=SGR5 PE=1 SV=1	S	Function unknown	protein SHOOT GRAVITROPISM 5 [Herrania umbratica]
g29640	--	--	--	--	[R]	General function prediction only	--	Retrovirus-related Pol polyprotein from transposon RE2 OS=Arabidopsis thaliana OX=3702 GN=RE2 PE=4 SV=1	S	Function unknown	PREDICTED: uncharacterized protein LOC108982976 [Juglans regia]
g18480	[P]	Inorganic ion transport and metabolism	Cellular Component: Golgi membrane (GO:0000139);; Molecular Function: N,N-dimethylaniline monooxygenase activity (GO:0004499);; Cellular Component: nucleoplasm (GO:0005654);; Cellular Component: endoplasmic reticulum membrane (GO:0005789);; Cellular Component: cytosol (GO:0005829);; Biological Process: auxin biosynthetic process (GO:0009851);; Biological Process: positive regulation of flower dev…	K11816|0|rcu:8278609|K11816 indole-3-pyruvate monooxygenase [EC:1.14.13.168] | (RefSeq) probable indole-3-pyruvate monooxygenase YUCCA4	[Q]	Secondary metabolites biosynthesis, transport and catabolism	Pyridine nucleotide-disulphide oxidoreductase;; Flavin-binding monooxygenase-like;; L-lysine 6-monooxygenase (NADPH-requiring);; Pyridine nucleotide-disulphide oxidoreductase;; FAD binding domain;; NAD(P)-binding Rossmann-like domain	Probable indole-3-pyruvate monooxygenase YUCCA4 OS=Arabidopsis thaliana OX=3702 GN=YUC4 PE=1 SV=1	P	Inorganic ion transport and metabolism	PREDICTED: probable indole-3-pyruvate monooxygenase YUCCA4 [Juglans regia]
Corylus_avellana_newGene_58423	--	--	--	--	[R]	General function prediction only	--	--	L	Replication, recombination and repair	hypothetical protein F511_39676, partial [Dorcoceras hygrometricum]
Corylus_avellana_newGene_48113	--	--	Molecular Function: binding (GO:0005488);;	--	[R]	General function prediction only	--	Ubiquitin carboxyl-terminal hydrolase 12 OS=Arabidopsis thaliana OX=3702 GN=UBP12 PE=1 SV=2	S	Function unknown	line-1 retrotransposable element orf2 protein [Quercus suber]
g10543	--	--	--	--	[R]	General function prediction only	Retrotransposon gag protein	--	L	Replication, recombination and repair	PREDICTED: uncharacterized protein LOC101298139 [Fragaria vesca subsp. vesca]
g14064	--	--	Molecular Function: nucleic acid binding (GO:0003676);; Molecular Function: nuclease activity (GO:0004518);; Cellular Component: mitochondrion (GO:0005739);; Molecular Function: peptidase activity (GO:0008233);; Molecular Function: zinc ion binding (GO:0008270);; Biological Process: DNA integration (GO:0015074);; Molecular Function: nucleotidyltransferase activity (GO:0016779);;	K03363|1.89145e-28|tcc:TCM_014797|K03363 cell division cycle 20, cofactor of APC complex | (RefSeq) Transducin/WD40 repeat-like superfamily protein	[R]	General function prediction only	--	Retrovirus-related Pol polyprotein from transposon TNT 1-94 OS=Nicotiana tabacum OX=4097 PE=2 SV=1	L	Replication, recombination and repair	polyprotein-like [Solanum chilense]
g23163	--	--	--	--	[R]	General function prediction only	Retrotransposon gag protein;; Family of unknown function (DUF5415)	--	--	--	PREDICTED: uncharacterized protein LOC109020620 [Juglans regia]
g34155	--	--	--	--	--	--	Probable lipid transfer;; Protease inhibitor/seed storage/LTP family	Non-specific lipid-transfer protein 4 OS=Oryza sativa subsp. japonica OX=39947 GN=Os12g0114500 PE=3 SV=2	U	Intracellular trafficking, secretion, and vesicular transport	PREDICTED: non-specific lipid-transfer protein-like [Juglans regia]
Corylus_avellana_newGene_11101	--	--	--	K20102|1.45733e-09|vvi:100249242|K20102 YTH domain-containing family protein | (RefSeq) YTH domain-containing family protein 2	[R]	General function prediction only	--	--	S	Function unknown	PREDICTED: uncharacterized protein LOC108982281 isoform X1 [Juglans regia]
g14919	--	--	--	--	--	--	Domain of unknown function (DUF4228)	--	S	Function unknown	uncharacterized protein LOC112005293 [Quercus suber]
g29823	[C]	Energy production and conversion	Biological Process: ATP synthesis coupled proton transport (GO:0015986);; Cellular Component: proton-transporting ATP synthase complex, catalytic core F(1) (GO:0045261);; Molecular Function: proton-transporting ATP synthase activity, rotational mechanism (GO:0046933);; Molecular Function: proton-transporting ATPase activity, rotational mechanism (GO:0046961);;	K02115|0|rcu:8282943|K02115 F-type H+-transporting ATPase subunit gamma | (RefSeq) ATP synthase gamma chain, chloroplastic	[C]	Energy production and conversion	ATP synthase	ATP synthase gamma chain 1, chloroplastic OS=Arabidopsis thaliana OX=3702 GN=ATPC1 PE=1 SV=1	C	Energy production and conversion	ATP synthase gamma chain, chloroplastic-like [Quercus suber]
g9365	--	--	--	--	--	--	Domain of unknown function (DUF296)	AT-hook motif nuclear-localized protein 29 OS=Arabidopsis thaliana OX=3702 GN=AHL29 PE=1 SV=1	S	Function unknown	PREDICTED: AT-hook motif nuclear-localized protein 27-like [Juglans regia]
g15238	[T]	Signal transduction mechanisms	--	K13448|1.72421e-38|csv:101214153|K13448 calcium-binding protein CML | (RefSeq) polcalcin Ole e 3	[T]	Signal transduction mechanisms	EF hand;; EF-hand domain pair;; EF hand;; EF-hand domain;; EF-hand domain pair;; Secreted protein acidic and rich in cysteine Ca binding region;; Cytoskeletal-regulatory complex EF hand	Polcalcin Bet v 4 OS=Betula pendula OX=3505 GN=BETV4 PE=1 SV=1	DTZ	--	Bet v 4 [Betula pendula]
g15495	--	--	Biological Process: transcription, DNA-templated (GO:0006351);;	--	--	--	No apical meristem (NAM) protein	Protein CUP-SHAPED COTYLEDON 2 OS=Arabidopsis thaliana OX=3702 GN=NAC098 PE=1 SV=1	S	Function unknown	PREDICTED: protein CUP-SHAPED COTYLEDON 2-like [Juglans regia]
g18957	--	--	--	--	--	--	--	--	--	--	PREDICTED: uncharacterized protein LOC109010994 isoform X3 [Juglans regia]
Corylus_avellana_newGene_41173	[M]	Cell wall/membrane/envelope biogenesis	Biological Process: lipid A biosynthetic process (GO:0009245);; Molecular Function: N-acyltransferase activity (GO:0016410);;	--	--	--	Bacterial transferase hexapeptide (six repeats)	Probable UDP-3-O-acylglucosamine N-acyltransferase 2, mitochondrial OS=Arabidopsis thaliana OX=3702 GN=LPXD2 PE=3 SV=1	M	Cell wall/membrane/envelope biogenesis	PREDICTED: probable UDP-3-O-acylglucosamine N-acyltransferase 2, mitochondrial isoform X1 [Juglans regia]
g32036	--	--	--	--	--	--	--	Protein WVD2-like 7 OS=Arabidopsis thaliana OX=3702 GN=WDL7 PE=2 SV=1	S	Function unknown	protein WVD2-like 7 isoform X1 [Quercus suber]
g6901	--	--	--	K14321|2.25085e-89|vvi:100243153|K14321 nucleoporin-like protein 2 | (RefSeq) zinc finger CCCH domain-containing protein 16	--	--	--	Zinc finger CCCH domain-containing protein 46 OS=Oryza sativa subsp. japonica OX=39947 GN=LIC PE=1 SV=1	S	Function unknown	PREDICTED: zinc finger CCCH domain-containing protein 16 isoform X1 [Juglans regia]
g17344	--	--	--	--	[T]	Signal transduction mechanisms	NB-ARC domain	Putative disease resistance RPP13-like protein 1 OS=Arabidopsis thaliana OX=3702 GN=RPPL1 PE=3 SV=1	S	Function unknown	PREDICTED: putative disease resistance RPP13-like protein 1 isoform X2 [Vitis vinifera]
Corylus_avellana_newGene_3461	--	--	--	--	--	--	--	Acyl-acyl carrier protein thioesterase ATL3, chloroplastic OS=Arabidopsis thaliana OX=3702 GN=ALT3 PE=2 SV=1	S	Function unknown	PREDICTED: acyl-acyl carrier protein thioesterase ATL3, chloroplastic-like [Malus domestica]
g27034	--	--	Molecular Function: zinc ion binding (GO:0008270);;	--	[R]	General function prediction only	PPR repeat family;; DYW family of nucleic acid deaminases;; PPR repeat;; Pentatricopeptide repeat domain;; PPR repeat	Pentatricopeptide repeat-containing protein At5g43790 OS=Arabidopsis thaliana OX=3702 GN=PCMP-E30 PE=2 SV=1	S	Function unknown	PREDICTED: pentatricopeptide repeat-containing protein At5g43790 [Vitis vinifera]
Corylus_avellana_newGene_29410	--	--	Cellular Component: integral component of membrane (GO:0016021);;	--	--	--	--	--	S	Function unknown	unnamed protein product, partial [Vitis vinifera]
g11211	[L]	Replication, recombination and repair	Molecular Function: transferase activity (GO:0016740);;	K15336|6.89094e-117|vvi:100259391|K15336 tRNA (cytosine38-C5)-methyltransferase [EC:2.1.1.204] | (RefSeq) pentatricopeptide repeat-containing protein At3g54980, mitochondrial	[K]	Transcription	C-5 cytosine-specific DNA methylase	--	L	Replication, recombination and repair	PREDICTED: DNA (cytosine-5)-methyltransferase isoform X2 [Juglans regia]
g7246	[E]	Amino acid transport and metabolism	Molecular Function: serine-type carboxypeptidase activity (GO:0004185);; Biological Process: proteolysis (GO:0006508);;	K16297|0|pmum:103324673|K16297 serine carboxypeptidase-like clade II [EC:3.4.16.-] | (RefSeq) serine carboxypeptidase-like 31	[OE]	--	Serine carboxypeptidase	Serine carboxypeptidase-like 31 OS=Arabidopsis thaliana OX=3702 GN=SCPL31 PE=2 SV=2	E	Amino acid transport and metabolism	serine carboxypeptidase-like 31 [Quercus suber]
g24470	[H]	Coenzyme transport and metabolism	Molecular Function: alternative oxidase activity (GO:0009916);; Cellular Component: integral component of membrane (GO:0016021);; Molecular Function: metal ion binding (GO:0046872);; Biological Process: oxidation-reduction process (GO:0055114);; Cellular Component: respiratory chain (GO:0070469);;	--	--	--	Alternative oxidase;; Reverse transcriptase (RNA-dependent DNA polymerase)	Ubiquinol oxidase 2, mitochondrial OS=Glycine max OX=3847 GN=AOX2 PE=1 SV=2	S	Function unknown	uncharacterized protein LOC111412753 [Olea europaea var. sylvestris]
g16543	--	--	Cellular Component: membrane (GO:0016020);;	--	--	--	Protein of unknown function (DUF1262)	--	S	Function unknown	PREDICTED: uncharacterized protein LOC109001885 [Juglans regia]
g14864	--	--	--	--	--	--	--	--	S	Function unknown	uncharacterized protein LOC111999075 [Quercus suber]
g4116	--	--	--	K02183|1.56384e-35|pxb:103931383|K02183 calmodulin | (RefSeq) probable calcium-binding protein CML47	[T]	Signal transduction mechanisms	EF-hand domain;; EF hand;; EF-hand domain pair;; EF hand;; EF-hand domain pair	Probable calcium-binding protein CML45 OS=Arabidopsis thaliana OX=3702 GN=CML45 PE=1 SV=1	DTZ	--	probable calcium-binding protein CML47 [Quercus suber]
g21847	[J]	Translation, ribosomal structure and biogenesis	Biological Process: peptidyl-diphthamide biosynthetic process from peptidyl-histidine (GO:0017183);;	K17866|0|vvi:100262956|K17866 diphthamide biosynthesis protein 2 | (RefSeq) diphthamide biosynthesis protein 2	[J]	Translation, ribosomal structure and biogenesis	Putative diphthamide synthesis protein	--	J	Translation, ribosomal structure and biogenesis	diphthamide biosynthesis protein 2 [Quercus suber]
Corylus_avellana_newGene_59901	--	--	Cellular Component: Golgi membrane (GO:0000139);; Cellular Component: cis-Golgi network (GO:0005801);; Biological Process: ER to Golgi vesicle-mediated transport (GO:0006888);; Biological Process: protein transport (GO:0015031);; Cellular Component: integral component of membrane (GO:0016021);;	K08495|2.12411e-82|tcc:TCM_027409|K08495 golgi SNAP receptor complex member 1 | (RefSeq) Golgi SNARE 11 protein isoform 2	[U]	Intracellular trafficking, secretion, and vesicular transport	Snare region anchored in the vesicle membrane C-terminus	Golgi SNAP receptor complex member 1-1 OS=Arabidopsis thaliana OX=3702 GN=GOS11 PE=2 SV=1	U	Intracellular trafficking, secretion, and vesicular transport	Golgi SNAP receptor complex member 1-1 isoform X3 [Quercus suber]
g420	--	--	--	--	--	--	--	--	--	--	PREDICTED: leucine-rich repeat extensin-like protein 3 [Nelumbo nucifera]
g26830	--	--	--	--	[R]	General function prediction only	--	--	S	Function unknown	PREDICTED: uncharacterized protein LOC101298139 [Fragaria vesca subsp. vesca]
g29385	--	--	--	K17592|0|pper:PRUPE_ppa000123mg|K17592 sacsin | (RefSeq) hypothetical protein	--	--	--	--	S	Function unknown	uncharacterized protein LOC111993645 [Quercus suber]
g8072	--	--	--	--	[R]	General function prediction only	Reverse transcriptase-like;; zinc-binding in reverse transcriptase	--	S	Function unknown	PREDICTED: uncharacterized protein LOC108990367 [Juglans regia]
g15266	--	--	--	K09422|2.61889e-45|vvi:100241951|K09422 myb proto-oncogene protein, plant | (RefSeq) transcription factor LAF1	[K]	Transcription	Myb-like DNA-binding domain	Myb-related protein Hv33 OS=Hordeum vulgare OX=4513 GN=MYB2 PE=2 SV=3	K	Transcription	transcription factor LAF1-like [Quercus suber]
Corylus_avellana_newGene_49073	--	--	Molecular Function: catalytic activity (GO:0003824);; Biological Process: cellular macromolecule metabolic process (GO:0044260);; Biological Process: nucleic acid metabolic process (GO:0090304);; Molecular Function: organic cyclic compound binding (GO:0097159);; Molecular Function: heterocyclic compound binding (GO:1901363);;	--	[R]	General function prediction only	Reverse transcriptase (RNA-dependent DNA polymerase)	Putative ribonuclease H protein At1g65750 OS=Arabidopsis thaliana OX=3702 GN=At1g65750 PE=3 SV=1	S	Function unknown	line-1 retrotransposable element orf2 protein [Quercus suber]
g25138	--	;;	Cellular Component: membrane (GO:0016020);; Molecular Function: kinase activity (GO:0016301);; Biological Process: phosphorylation (GO:0016310);;	K04733|0|tcc:TCM_027384|K04733 interleukin-1 receptor-associated kinase 4 [EC:2.7.11.1] | (RefSeq) Serine/threonine-protein kinase PBS1 isoform 1	[T]	Signal transduction mechanisms	Protein kinase domain;; Protein tyrosine kinase	Probable receptor-like protein kinase At1g80640 OS=Arabidopsis thaliana OX=3702 GN=At1g80640 PE=2 SV=1	T	Signal transduction mechanisms	PREDICTED: probable receptor-like protein kinase At1g80640 isoform X2 [Juglans regia]
g28116	--	--	--	--	--	--	Wall-associated receptor kinase galacturonan-binding	--	--	--	PREDICTED: uncharacterized protein LOC109011456 [Juglans regia]
Corylus_avellana_newGene_47651	--	--	Cellular Component: membrane (GO:0016020);;	--	--	--	--	Cytochrome c biogenesis CcmF C-terminal-like mitochondrial protein OS=Arabidopsis thaliana OX=3702 GN=CCMFC PE=1 SV=2	O	Posttranslational modification, protein turnover, chaperones	cytochrome C biogenesis protein CcmFC protein [Medicago truncatula]
Corylus_avellana_newGene_19719	--	--	Cellular Component: integral component of membrane (GO:0016021);;	--	--	--	Protein of unknown function (DUF707)	--	S	Function unknown	uncharacterized protein LOC112012569 isoform X5 [Quercus suber]
g6937	[D]	Cell cycle control, cell division, chromosome partitioning	Molecular Function: protein kinase activity (GO:0004672);; Molecular Function: ATP binding (GO:0005524);; Biological Process: protein phosphorylation (GO:0006468);; Molecular Function: zinc ion binding (GO:0008270);;	K16279|0|csv:101206996|K16279 E3 ubiquitin-protein ligase KEG [EC:2.7.11.1 2.3.2.27] | (RefSeq) E3 ubiquitin-protein ligase KEG	--	--	Ankyrin repeats (3 copies);; Ankyrin repeats (many copies);; Protein kinase domain;; Ankyrin repeats (many copies);; Protein tyrosine kinase;; Ankyrin repeat;; Ankyrin repeat;; Ring finger domain	E3 ubiquitin-protein ligase KEG OS=Arabidopsis thaliana OX=3702 GN=KEG PE=1 SV=2	S	Function unknown	E3 ubiquitin-protein ligase KEG-like [Quercus suber]
g6530	--	--	Molecular Function: DNA binding (GO:0003677);; Molecular Function: transcription factor activity, sequence-specific DNA binding (GO:0003700);; Cellular Component: nucleus (GO:0005634);; Biological Process: regulation of transcription, DNA-templated (GO:0006355);; Molecular Function: protein dimerization activity (GO:0046983);;	K09264|8.03958e-28|egu:105043529|K09264 MADS-box transcription factor, plant | (RefSeq) MADS-box transcription factor 6-like	[K]	Transcription	SRF-type transcription factor (DNA-binding and dimerisation domain)	MADS-box transcription factor 6 OS=Oryza sativa subsp. japonica OX=39947 GN=MADS6 PE=1 SV=1	K	Transcription	truncated MADS-box transcription factor, partial [Pseudotsuga menziesii]
Corylus_avellana_newGene_5064	--	--	Biological Process: signal transduction (GO:0007165);; Cellular Component: integral component of membrane (GO:0016021);;	--	[R]	General function prediction only	--	--	S	Function unknown	hypothetical protein JCGZ_06379 [Jatropha curcas]
Corylus_avellana_newGene_49526	--	--	Molecular Function: iron ion binding (GO:0005506);; Molecular Function: oxidoreductase activity, acting on paired donors, with incorporation or reduction of molecular oxygen (GO:0016705);; Molecular Function: L-ascorbic acid binding (GO:0031418);; Biological Process: oxidation-reduction process (GO:0055114);;	--	[O]	Posttranslational modification, protein turnover, chaperones	--	Uncharacterized PKHD-type hydroxylase At1g22950 OS=Arabidopsis thaliana OX=3702 GN=At1g22950 PE=2 SV=2	O	Posttranslational modification, protein turnover, chaperones	PREDICTED: uncharacterized PKHD-type hydroxylase At1g22950-like [Juglans regia]
g33884	[G]	Carbohydrate transport and metabolism	Molecular Function: hydrolase activity (GO:0016787);;	--	--	--	--	P-loop NTPase domain-containing protein LPA1 homolog 1 OS=Arabidopsis thaliana OX=3702 GN=At5g60760 PE=2 SV=1	G	Carbohydrate transport and metabolism	PREDICTED: P-loop NTPase domain-containing protein LPA1 homolog 1 [Juglans regia]
Corylus_avellana_newGene_18788	--	--	--	--	--	--	--	--	S	Function unknown	uncharacterized protein LOC111993064 [Quercus suber]
Corylus_avellana_newGene_41068	--	--	Cellular Component: integral component of membrane (GO:0016021);;	K08504|7.53643e-33|pvu:PHAVU_001G158900g|K08504 blocked early in transport 1 | (RefSeq) hypothetical protein	[U]	Intracellular trafficking, secretion, and vesicular transport	--	Bet1-like SNARE 1-1 OS=Arabidopsis thaliana OX=3702 GN=BET11 PE=1 SV=1	U	Intracellular trafficking, secretion, and vesicular transport	PREDICTED: bet1-like SNARE 1-1 [Ziziphus jujuba]
g5828	--	--	--	--	[R]	General function prediction only	PPR repeat family;; PPR repeat;; PPR repeat;; Pentatricopeptide repeat domain;; Pentacotripeptide-repeat region of PRORP	Pentatricopeptide repeat-containing protein At3g61360 OS=Arabidopsis thaliana OX=3702 GN=At3g61360 PE=2 SV=1	S	Function unknown	pentatricopeptide repeat-containing protein At3g61360 [Quercus suber]
g13641	--	--	--	--	[R]	General function prediction only	Retrotransposon gag protein	--	L	Replication, recombination and repair	uncharacterized protein LOC106392954 [Brassica napus]
g24628	--	--	Cellular Component: nucleus (GO:0005634);; Cellular Component: cytoplasm (GO:0005737);; Molecular Function: lipid binding (GO:0008289);; Cellular Component: integral component of membrane (GO:0016021);;	--	[I]	Lipid transport and metabolism	--	--	U	Intracellular trafficking, secretion, and vesicular transport	PREDICTED: stAR-related lipid transfer protein 7, mitochondrial-like [Juglans regia]
g18837	[J]	Translation, ribosomal structure and biogenesis	Molecular Function: nucleotide binding (GO:0000166);; Molecular Function: RNA binding (GO:0003723);;	K14787|0|jcu:105639074|K14787 multiple RNA-binding domain-containing protein 1 | (RefSeq) multiple RNA-binding domain-containing protein 1	[R]	General function prediction only	RNA recognition motif. (a.k.a. RRM, RBD, or RNP domain);; RNA recognition motif. (a.k.a. RRM, RBD, or RNP domain)	Polyadenylate-binding protein 2 OS=Arabidopsis thaliana OX=3702 GN=PAB2 PE=1 SV=1	S	Function unknown	multiple RNA-binding domain-containing protein 1 [Quercus suber]
g27416	[P]	Inorganic ion transport and metabolism	Molecular Function: potassium ion transmembrane transporter activity (GO:0015079);; Cellular Component: integral component of membrane (GO:0016021);; Biological Process: potassium ion transmembrane transport (GO:0071805);;	K03549|2.57947e-100|egr:104456810|K03549 KUP system potassium uptake protein | (RefSeq) potassium transporter 5	--	--	K+ potassium transporter	Potassium transporter 5 OS=Oryza sativa subsp. japonica OX=39947 GN=HAK5 PE=2 SV=2	P	Inorganic ion transport and metabolism	potassium transporter [Corchorus olitorius]
g19045	[L]	Replication, recombination and repair	--	--	[R]	General function prediction only	--	--	L	Replication, recombination and repair	hypothetical protein CFOL_v3_29908, partial [Cephalotus follicularis]
Corylus_avellana_newGene_11452	--	--	Molecular Function: nucleic acid binding (GO:0003676);; Molecular Function: zinc ion binding (GO:0008270);; Biological Process: DNA integration (GO:0015074);;	--	[R]	General function prediction only	His(2)-Cys(2) zinc finger	--	L	Replication, recombination and repair	PREDICTED: LOW QUALITY PROTEIN: uncharacterized protein LOC104877707 [Vitis vinifera]
g33194	--	--	--	--	--	--	--	--	S	Function unknown	uncharacterized protein LOC110760406 [Prunus avium]
g10352	--	--	Molecular Function: protein kinase activity (GO:0004672);; Molecular Function: ATP binding (GO:0005524);; Biological Process: protein phosphorylation (GO:0006468);;	K08876|0|pper:PRUPE_ppa001574mg|K08876 SCY1-like protein 1 | (RefSeq) hypothetical protein	[R]	General function prediction only	--	--	S	Function unknown	PREDICTED: probable inactive serine/threonine-protein kinase scy1 [Juglans regia]
g18095	[K]	Transcription	--	--	[R]	General function prediction only	Leucine rich repeat;; Leucine Rich repeats (2 copies);; Leucine Rich Repeat;; Leucine Rich repeat;; Leucine rich repeat N-terminal domain	Receptor-like protein 9DC3 OS=Solanum pimpinellifolium OX=4084 GN=9DC3 PE=3 SV=1	S	Function unknown	PREDICTED: receptor like protein 30-like [Juglans regia]
g9281	[P]	Inorganic ion transport and metabolism	Molecular Function: peroxidase activity (GO:0004601);; Biological Process: response to oxidative stress (GO:0006979);; Cellular Component: integral component of membrane (GO:0016021);; Molecular Function: heme binding (GO:0020037);; Biological Process: oxidation-reduction process (GO:0055114);; Biological Process: cellular oxidant detoxification (GO:0098869);;	K00434|4.07027e-131|sot:102597684|K00434 L-ascorbate peroxidase [EC:1.11.1.11] | (RefSeq) L-ascorbate peroxidase 3, peroxisomal-like	--	--	Peroxidase	L-ascorbate peroxidase 3 OS=Arabidopsis thaliana OX=3702 GN=APX3 PE=1 SV=1	P	Inorganic ion transport and metabolism	PREDICTED: L-ascorbate peroxidase 3, peroxisomal-like [Solanum tuberosum]
g33214	--	--	Cellular Component: integral component of membrane (GO:0016021);; Molecular Function: transferase activity, transferring glycosyl groups (GO:0016757);;	K08238|0|cmo:103483843|K08238 xyloglucan 6-xylosyltransferase [EC:2.4.2.39] | (RefSeq) xyloglucan 6-xylosyltransferase 2-like	[GM]	--	galactosyl transferase GMA12/MNN10 family	Xyloglucan 6-xylosyltransferase 1 OS=Arabidopsis thaliana OX=3702 GN=XXT1 PE=1 SV=1	S	Function unknown	PREDICTED: xyloglucan 6-xylosyltransferase 2-like [Juglans regia]
Corylus_avellana_newGene_59746	--	--	--	--	--	--	--	--	--	--	hypothetical protein TSUD_337150 [Trifolium subterraneum]
g22951	--	--	--	--	[R]	General function prediction only	--	Putative ribonuclease H protein At1g65750 OS=Arabidopsis thaliana OX=3702 GN=At1g65750 PE=3 SV=1	S	Function unknown	hypothetical protein PanWU01x14_138980 [Parasponia andersonii]
g19092	--	--	Molecular Function: mRNA binding (GO:0003729);;	K17943|0|tcc:TCM_043217|K17943 pumilio RNA-binding family | (RefSeq) Pumilio 4 isoform 1	[J]	Translation, ribosomal structure and biogenesis	Nucleic acid binding protein NABP;; Pumilio-family RNA binding repeat	Pumilio homolog 4 OS=Arabidopsis thaliana OX=3702 GN=APUM4 PE=1 SV=2	J	Translation, ribosomal structure and biogenesis	pumilio like 4 [Quercus suber]
g18642	[G]	Carbohydrate transport and metabolism	Molecular Function: zinc ion binding (GO:0008270);; Molecular Function: oxidoreductase activity (GO:0016491);; Biological Process: oxidation-reduction process (GO:0055114);;	K00083|0|sind:105169503|K00083 cinnamyl-alcohol dehydrogenase [EC:1.1.1.195] | (RefSeq) cinnamyl alcohol dehydrogenase 1	[Q]	Secondary metabolites biosynthesis, transport and catabolism	Alcohol dehydrogenase GroES-like domain;; Zinc-binding dehydrogenase	Probable cinnamyl alcohol dehydrogenase 1 OS=Aralia cordata OX=29746 GN=CAD1 PE=2 SV=1	C	Energy production and conversion	PREDICTED: cinnamyl alcohol dehydrogenase 1 [Juglans regia]
g5631	Glutathione synthase/RimK-type ligase	;; ;; ;;	--	K14487|0|rcu:8287873|K14487 auxin responsive GH3 gene family | (RefSeq) indole-3-acetic acid-amido synthetase GH3.6	--	--	GH3 auxin-responsive promoter	Indole-3-acetic acid-amido synthetase GH3.6 OS=Arabidopsis thaliana OX=3702 GN=GH3.6 PE=1 SV=1	S	Function unknown	PREDICTED: indole-3-acetic acid-amido synthetase GH3.6 [Juglans regia]
Corylus_avellana_newGene_36370	--	--	--	--	--	--	--	--	--	--	uncharacterized protein LOC111390827 [Olea europaea var. sylvestris]
g2517	[R]	General function prediction only	--	K09553|4.02413e-133|pper:PRUPE_ppa003460mg|K09553 stress-induced-phosphoprotein 1 | (RefSeq) hypothetical protein	[O]	Posttranslational modification, protein turnover, chaperones	Tetratricopeptide repeat;; Tetratricopeptide repeat;; TPR repeat;; Tetratricopeptide repeat;; Tetratricopeptide repeat;; Tetratricopeptide repeat;; Tetratricopeptide repeat;; Tetratricopeptide repeat;; Tetratricopeptide repeat;; Tetratricopeptide repeat	Hsp70-Hsp90 organizing protein 2 OS=Arabidopsis thaliana OX=3702 GN=HOP2 PE=1 SV=1	S	Function unknown	PREDICTED: hsp70-Hsp90 organizing protein 3-like [Juglans regia]
g13162	[P]	Inorganic ion transport and metabolism	Molecular Function: ATP binding (GO:0005524);; Cellular Component: endoplasmic reticulum (GO:0005783);; Cellular Component: integral component of plasma membrane (GO:0005887);; Biological Process: cellular calcium ion homeostasis (GO:0006874);; Biological Process: pollen germination (GO:0009846);; Biological Process: meristem maintenance (GO:0010073);; Biological Process: pollen maturation (GO:00…	K14950|0|vvi:100257916|K14950 cation-transporting ATPase 13A1 [EC:3.6.3.-] | (RefSeq) probable manganese-transporting ATPase PDR2	[P]	Inorganic ion transport and metabolism	E1-E2 ATPase;; haloacid dehalogenase-like hydrolase;; Cation transport ATPase (P-type)	Probable manganese-transporting ATPase PDR2 OS=Arabidopsis thaliana OX=3702 GN=PDR2 PE=1 SV=1	P	Inorganic ion transport and metabolism	probable manganese-transporting ATPase PDR2 [Quercus suber]
g2010	[O]	Posttranslational modification, protein turnover, chaperones	Molecular Function: peptidase activity (GO:0008233);;	--	--	--	Subtilase family	Subtilisin-like protease SBT1.9 OS=Arabidopsis thaliana OX=3702 GN=SBT1.9 PE=2 SV=1	O	Posttranslational modification, protein turnover, chaperones	PREDICTED: subtilisin-like protease SBT1.9 [Prunus mume]
g20770	--	--	--	--	--	--	TCP family transcription factor	Transcription factor TCP1 OS=Arabidopsis thaliana OX=3702 GN=TCP1 PE=1 SV=1	K	Transcription	transcription factor DICHOTOMA [Quercus suber]
g5206	--	--	--	--	--	--	--	--	S	Function unknown	PREDICTED: uncharacterized protein LOC109006462 [Juglans regia]
g27686	Acyl-CoA synthetase (AMP-forming)/AMP-acid ligase II	;; ;; ;;	Molecular Function: acetate-CoA ligase activity (GO:0003987);; Molecular Function: fatty-acyl-CoA synthase activity (GO:0004321);; Cellular Component: peroxisome (GO:0005777);; Biological Process: jasmonic acid biosynthetic process (GO:0009695);; Cellular Component: integral component of membrane (GO:0016021);; Molecular Function: Photinus-luciferin 4-monooxygenase (ATP-hydrolyzing) activity (GO:…	K01904|3.15991e-119|rcu:8284003|K01904 4-coumarate--CoA ligase [EC:6.2.1.12] | (RefSeq) 4-coumarate--CoA ligase-like 7	[I]	Lipid transport and metabolism	AMP-binding enzyme;; AMP-binding enzyme	4-coumarate--CoA ligase-like 7 OS=Arabidopsis thaliana OX=3702 GN=4CLL7 PE=1 SV=1	IQ	--	PREDICTED: 4-coumarate--CoA ligase-like 7 [Juglans regia]
g27921	--	--	--	--	--	--	--	--	S	Function unknown	uncharacterized protein LOC112022751 isoform X2 [Quercus suber]
Corylus_avellana_newGene_59623	[O]	Posttranslational modification, protein turnover, chaperones	Molecular Function: thioredoxin-disulfide reductase activity (GO:0004791);; Molecular Function: enzyme activator activity (GO:0008047);; Cellular Component: chloroplast stroma (GO:0009570);; Biological Process: regulation of chlorophyll biosynthetic process (GO:0010380);; Biological Process: regulation of starch biosynthetic process (GO:0010581);; Molecular Function: oxidoreductase activity, acti…	K00384|1.48815e-14|pper:PRUPE_ppa004200mg|K00384 thioredoxin reductase (NADPH) [EC:1.8.1.9] | (RefSeq) hypothetical protein	[O]	Posttranslational modification, protein turnover, chaperones	--	Thioredoxin reductase NTRC OS=Oryza sativa subsp. japonica OX=39947 GN=Os07g0657900 PE=1 SV=2	O	Posttranslational modification, protein turnover, chaperones	NADPH-dependent thioredoxin reductase 3 [Zea mays]
g14105	--	--	Cellular Component: plasma membrane (GO:0005886);; Cellular Component: chloroplast (GO:0009507);; Biological Process: response to wounding (GO:0009611);; Biological Process: jasmonic acid biosynthetic process (GO:0009695);; Molecular Function: linoleate 13S-lipoxygenase activity (GO:0016165);; Biological Process: oxylipin biosynthetic process (GO:0031408);; Biological Process: lipid oxidation (GO…	K00454|0|pper:PRUPE_ppa001064mg|K00454 lipoxygenase [EC:1.13.11.12] | (RefSeq) hypothetical protein	--	--	Lipoxygenase;; PLAT/LH2 domain	Lipoxygenase 6, chloroplastic OS=Arabidopsis thaliana OX=3702 GN=LOX6 PE=2 SV=1	S	Function unknown	lipoxygenase 6, chloroplastic [Quercus suber]
g30731	--	--	--	--	--	--	Lytic transglycolase	EG45-like domain containing protein OS=Citrus jambhiri OX=64884 GN=CjBAp12 PE=1 SV=1	S	Function unknown	EG45-like domain containing protein isoform X1 [Quercus suber]
g9597	--	--	--	--	--	--	--	--	S	Function unknown	PREDICTED: uncharacterized protein LOC108998401 [Juglans regia]
g22066	[K]	Transcription	--	--	--	--	Leucine rich repeat;; Leucine Rich repeats (2 copies);; Protein kinase domain;; Protein tyrosine kinase;; Leucine Rich Repeat;; Leucine rich repeat N-terminal domain	Probable LRR receptor-like serine/threonine-protein kinase At3g47570 OS=Arabidopsis thaliana OX=3702 GN=At3g47570 PE=2 SV=1	S	Function unknown	LRR receptor-like serine/threonine-protein kinase EFR [Quercus suber]
g26081	--	--	--	--	[R]	General function prediction only	--	--	L	Replication, recombination and repair	uncharacterized protein LOC111988620 [Quercus suber]
Corylus_avellana_newGene_36236	--	--	Cellular Component: intracellular (GO:0005622);; Biological Process: Mo-molybdopterin cofactor biosynthetic process (GO:0006777);; Molecular Function: Mo-molybdopterin cofactor sulfurase activity (GO:0008265);; Molecular Function: selenocysteine lyase activity (GO:0009000);; Biological Process: response to heat (GO:0009408);; Biological Process: response to cold (GO:0009409);; Biological Process:…	K15631|5.43413e-27|cam:101491274|K15631 molybdenum cofactor sulfurtransferase [EC:2.8.1.9] | (RefSeq) molybdenum cofactor sulfurase	[H]	Coenzyme transport and metabolism	--	Molybdenum cofactor sulfurase OS=Arabidopsis thaliana OX=3702 GN=ABA3 PE=1 SV=1	S	Function unknown	molybdenum cofactor sulfurase-like [Quercus suber]
g2913	--	--	Molecular Function: zinc ion binding (GO:0008270);; Cellular Component: integral component of membrane (GO:0016021);;	--	[O]	Posttranslational modification, protein turnover, chaperones	Ring finger domain;; RING-like zinc finger;; RING-H2 zinc finger domain;; Zinc finger, C3HC4 type (RING finger);; zinc-RING finger domain;; Zinc finger, C3HC4 type (RING finger);; RING-type zinc-finger;; Anaphase-promoting complex subunit 11 RING-H2 finger	RING-H2 finger protein ATL1 OS=Arabidopsis thaliana OX=3702 GN=ATL1 PE=2 SV=1	O	Posttranslational modification, protein turnover, chaperones	PREDICTED: RING-H2 finger protein ATL16-like [Juglans regia]
Corylus_avellana_newGene_33009	--	--	Molecular Function: DNA binding (GO:0003677);; Molecular Function: transcription factor activity, sequence-specific DNA binding (GO:0003700);; Cellular Component: nucleus (GO:0005634);; Biological Process: regulation of transcription, DNA-templated (GO:0006355);; Molecular Function: 2-alkenal reductase [NAD(P)] activity (GO:0032440);; Molecular Function: protein dimerization activity (GO:0046983)…	--	[K]	Transcription	SRF-type transcription factor (DNA-binding and dimerisation domain)	MADS-box protein JOINTLESS OS=Solanum lycopersicum OX=4081 GN=J PE=1 SV=1	K	Transcription	MADS-box protein JOINTLESS-like [Quercus suber]
Corylus_avellana_newGene_26414	--	--	Molecular Function: nucleic acid binding (GO:0003676);; Biological Process: DNA integration (GO:0015074);; Molecular Function: kinase activity (GO:0016301);; Molecular Function: phosphotransferase activity, alcohol group as acceptor (GO:0016773);;	--	[R]	General function prediction only	--	--	S	Function unknown	PREDICTED: uncharacterized protein LOC108985564 [Juglans regia]
g17420	--	--	Cellular Component: integral component of membrane (GO:0016021);;	K17086|0|pmum:103341271|K17086 transmembrane 9 superfamily member 2/4 | (RefSeq) transmembrane 9 superfamily member 10	[U]	Intracellular trafficking, secretion, and vesicular transport	Endomembrane protein 70	Transmembrane 9 superfamily member 9 OS=Arabidopsis thaliana OX=3702 GN=TMN9 PE=2 SV=1	S	Function unknown	PREDICTED: transmembrane 9 superfamily member 8-like [Juglans regia]
g24307	--	--	Cellular Component: Golgi membrane (GO:0000139);; Molecular Function: structural molecule activity (GO:0005198);; Biological Process: intracellular protein transport (GO:0006886);; Biological Process: vesicle-mediated transport (GO:0016192);; Cellular Component: COPI vesicle coat (GO:0030126);;	K17301|0|gmx:100802469|K17301 coatomer subunit beta | (RefSeq) coatomer subunit beta-1	[U]	Intracellular trafficking, secretion, and vesicular transport	Adaptin N terminal region;; Coatomer beta C-terminal region;; Coatomer beta subunit appendage platform;; non-SMC mitotic condensation complex subunit 1;; HEAT repeat	Coatomer subunit beta-1 OS=Arabidopsis thaliana OX=3702 GN=At4g31480 PE=3 SV=2	U	Intracellular trafficking, secretion, and vesicular transport	PREDICTED: coatomer subunit beta-1 [Glycine max]
Corylus_avellana_newGene_56363	--	--	Biological Process: double-strand break repair via homologous recombination (GO:0000724);; Molecular Function: DNA binding (GO:0003677);; Molecular Function: ATP binding (GO:0005524);; Molecular Function: DNA-dependent ATPase activity (GO:0008094);; Cellular Component: Rad51B-Rad51C-Rad51D-XRCC2 complex (GO:0033063);;	K10869|3.0591e-80|pmum:103324670|K10869 RAD51-like protein 1 | (RefSeq) DNA repair protein RAD51 homolog 2	[L]	Replication, recombination and repair	--	DNA repair protein RAD51 homolog 2 OS=Arabidopsis thaliana OX=3702 GN=RAD51B PE=2 SV=2	L	Replication, recombination and repair	DNA repair protein RAD51 homolog 2 isoform X2 [Quercus suber]
g33460	--	--	--	--	--	--	--	--	S	Function unknown	PREDICTED: uncharacterized protein LOC108988714 [Juglans regia]
Corylus_avellana_newGene_61086	--	--	Molecular Function: single-stranded DNA binding (GO:0003697);; Biological Process: DNA duplex unwinding (GO:0032508);; Molecular Function: 5'-3' DNA helicase activity (GO:0043139);;	K17680|4.64112e-49|cit:102625859|K17680 twinkle protein [EC:3.6.4.12] | (RefSeq) primase homolog protein-like	--	--	--	Twinkle homolog protein, chloroplastic/mitochondrial OS=Arabidopsis thaliana OX=3702 GN=At1g30680 PE=1 SV=1	S	Function unknown	PREDICTED: primase homolog protein-like isoform X2 [Juglans regia]
g22626	--	--	--	--	--	--	C1 domain;; Phorbol esters/diacylglycerol binding domain (C1 domain)	--	S	Function unknown	PREDICTED: uncharacterized protein LOC109011949 [Juglans regia]
g167	--	--	--	--	[R]	General function prediction only	PPR repeat family;; PPR repeat;; PPR repeat;; Pentatricopeptide repeat domain;; Pentacotripeptide-repeat region of PRORP;; Vacuolar sorting protein 39 domain 1	Putative pentatricopeptide repeat-containing protein At1g69350, mitochondrial OS=Arabidopsis thaliana OX=3702 GN=PCMP-E66 PE=3 SV=1	S	Function unknown	putative pentatricopeptide repeat-containing protein At1g69350, mitochondrial [Quercus suber]
g1137	--	--	Biological Process: transport (GO:0006810);; Cellular Component: membrane (GO:0016020);;	--	[R]	General function prediction only	JmjC domain, hydroxylase;; jmjN domain	Lysine-specific demethylase JMJ706 OS=Oryza sativa subsp. japonica OX=39947 GN=JMJ706 PE=2 SV=1	S	Function unknown	lysine-specific demethylase JMJ706 isoform X1 [Quercus suber]
g7041	--	--	--	--	--	--	C1 domain;; Phorbol esters/diacylglycerol binding domain (C1 domain);; C1 domain	--	S	Function unknown	PREDICTED: uncharacterized protein LOC109011949 [Juglans regia]
g18225	[T]	Signal transduction mechanisms	Molecular Function: ion channel activity (GO:0005216);; Cellular Component: integral component of membrane (GO:0016021);; Biological Process: ion transmembrane transport (GO:0034220);;	--	[PT]	--	Ion transport protein	Cyclic nucleotide-gated ion channel 4 OS=Arabidopsis thaliana OX=3702 GN=CNGC4 PE=2 SV=2	U	Intracellular trafficking, secretion, and vesicular transport	cyclic nucleotide-gated ion channel 4 [Quercus suber]
g36076	--	--	Biological Process: drug transmembrane transport (GO:0006855);; Molecular Function: drug transmembrane transporter activity (GO:0015238);; Molecular Function: antiporter activity (GO:0015297);; Cellular Component: integral component of membrane (GO:0016021);;	K03327|1.41395e-88|cmo:103489551|K03327 multidrug resistance protein, MATE family | (RefSeq) protein DETOXIFICATION 29	[R]	General function prediction only	MatE	Protein DETOXIFICATION 30 OS=Arabidopsis thaliana OX=3702 GN=DTX30 PE=2 SV=1	V	Defense mechanisms	PREDICTED: protein DETOXIFICATION 31-like [Juglans regia]
Corylus_avellana_newGene_63467	--	--	--	--	--	--	Neprosin;; Neprosin activation peptide	--	S	Function unknown	PREDICTED: uncharacterized protein LOC108985334 [Juglans regia]
g29797	--	--	Molecular Function: transferase activity (GO:0016740);;	--	[GC]	--	--	Kaempferol 3-O-beta-D-galactosyltransferase OS=Petunia hybrida OX=4102 PE=1 SV=1	S	Function unknown	anthocyanidin 3-O-glucosyltransferase 7-like [Quercus suber]
g7159	Pectin methylesterase and related acyl-CoA thioesterases	;; ;; ;;	Cellular Component: cell wall (GO:0005618);; Molecular Function: pectinesterase activity (GO:0030599);; Biological Process: cell wall modification (GO:0042545);; Molecular Function: aspartyl esterase activity (GO:0045330);; Biological Process: pectin catabolic process (GO:0045490);;	K01051|2.37334e-100|pper:PRUPE_ppa007533mg|K01051 pectinesterase [EC:3.1.1.11] | (RefSeq) hypothetical protein	--	--	Pectinesterase	Pectinesterase PPME1 OS=Arabidopsis thaliana OX=3702 GN=PPME1 PE=1 SV=1	G	Carbohydrate transport and metabolism	putative pectinesterase 63 [Prunus avium]
g12745	--	--	--	--	[R]	General function prediction only	gag-polypeptide of LTR copia-type;; gag-polypeptide of LTR copia-type	Retrovirus-related Pol polyprotein from transposon RE1 OS=Arabidopsis thaliana OX=3702 GN=RE1 PE=2 SV=1	S	Function unknown	PREDICTED: uncharacterized protein LOC108992786 [Juglans regia]
g24103	[G]	Carbohydrate transport and metabolism	Molecular Function: beta-glucosidase activity (GO:0008422);; Biological Process: glucan catabolic process (GO:0009251);; Cellular Component: integral component of membrane (GO:0016021);;	K05349|0|cit:102611033|K05349 beta-glucosidase [EC:3.2.1.21] | (RefSeq) beta-glucosidase BoGH3B-like	--	--	Glycosyl hydrolase family 3 N terminal domain;; Glycosyl hydrolase family 3 C-terminal domain	Beta-xylosidase/alpha-L-arabinofuranosidase 2 OS=Medicago sativa subsp. varia OX=36902 GN=Xyl2 PE=2 SV=1	G	Carbohydrate transport and metabolism	uncharacterized protein LOC112003321 [Quercus suber]
g11114	--	--	--	--	[R]	General function prediction only	zinc-binding in reverse transcriptase	Putative ribonuclease H protein At1g65750 OS=Arabidopsis thaliana OX=3702 GN=At1g65750 PE=3 SV=1	S	Function unknown	PREDICTED: uncharacterized protein LOC109002494 [Juglans regia]
g7606	--	--	--	--	--	--	VQ motif	Sigma factor binding protein 1, chloroplastic OS=Arabidopsis thaliana OX=3702 GN=SIB1 PE=1 SV=1	S	Function unknown	sigma factor binding protein 1, chloroplastic-like [Quercus suber]
g23902	--	--	--	--	[R]	General function prediction only	gag-polypeptide of LTR copia-type	Retrovirus-related Pol polyprotein from transposon RE1 OS=Arabidopsis thaliana OX=3702 GN=RE1 PE=2 SV=1	L	Replication, recombination and repair	PREDICTED: uncharacterized protein LOC109003928 [Juglans regia]
Corylus_avellana_newGene_29866	--	--	Cellular Component: endoplasmic reticulum membrane (GO:0005789);; Cellular Component: integral component of membrane (GO:0016021);;	--	[U]	Intracellular trafficking, secretion, and vesicular transport	Reticulon	Reticulon-like protein B9 OS=Arabidopsis thaliana OX=3702 GN=RTNLB9 PE=2 SV=1	U	Intracellular trafficking, secretion, and vesicular transport	reticulon-like protein B9 [Momordica charantia]
g6022	--	--	Molecular Function: regulatory region DNA binding (GO:0000975);; Molecular Function: protein serine/threonine kinase activity (GO:0004674);; Molecular Function: ATP binding (GO:0005524);; Cellular Component: nucleus (GO:0005634);; Cellular Component: cytoplasm (GO:0005737);; Biological Process: protein phosphorylation (GO:0006468);; Biological Process: rRNA transcription (GO:0009303);; Biological…	K07203|0|pper:PRUPE_ppa000022mg|K07203 serine/threonine-protein kinase mTOR [EC:2.7.11.1] | (RefSeq) hypothetical protein	[L]	Replication, recombination and repair	FAT domain;; Phosphatidylinositol 3- and 4-kinase;; FKBP12-rapamycin binding domain;; zinc-binding in reverse transcriptase;; Reverse transcriptase (RNA-dependent DNA polymerase)	Serine/threonine-protein kinase TOR OS=Arabidopsis thaliana OX=3702 GN=TOR PE=1 SV=1	BDLTU	--	serine/threonine-protein kinase TOR [Prunus avium]
g6623	[G]	Carbohydrate transport and metabolism	Biological Process: glucose transport (GO:0015758);; Cellular Component: integral component of membrane (GO:0016021);; Biological Process: hexose transmembrane transport (GO:0035428);; Molecular Function: sugar transmembrane transporter activity (GO:0051119);;	--	[R]	General function prediction only	Sugar (and other) transporter;; Reverse transcriptase-like;; Major Facilitator Superfamily;; zinc-binding in reverse transcriptase	Hexose carrier protein HEX6 OS=Ricinus communis OX=3988 GN=HEX6 PE=2 SV=1	G	Carbohydrate transport and metabolism	hexose carrier protein HEX6 isoform X1 [Herrania umbratica]
g19320	--	--	--	--	[R]	General function prediction only	--	--	S	Function unknown	hypothetical protein CFP56_50977 [Quercus suber]
g13865	[G]	Carbohydrate transport and metabolism	Molecular Function: polygalacturonase activity (GO:0004650);; Biological Process: carbohydrate metabolic process (GO:0005975);; Molecular Function: lyase activity (GO:0016829);;	--	--	--	Glycosyl hydrolases family 28;; Pectate lyase superfamily protein;; Right handed beta helix region	Probable polygalacturonase OS=Vitis vinifera OX=29760 GN=GSVIVT00026920001 PE=1 SV=1	M	Cell wall/membrane/envelope biogenesis	PREDICTED: probable polygalacturonase isoform X1 [Juglans regia]
Corylus_avellana_newGene_2930	--	--	Cellular Component: membrane (GO:0016020);;	--	[R]	General function prediction only	Domain of unknown function	Ankyrin repeat-containing protein ITN1 OS=Arabidopsis thaliana OX=3702 GN=ITN1 PE=1 SV=1	S	Function unknown	PREDICTED: uncharacterized protein LOC104107297 [Nicotiana tomentosiformis]
g18972	--	--	--	K03240|7.46465e-23|mdm:103419546|K03240 translation initiation factor eIF-2B subunit epsilon | (RefSeq) translation initiation factor eIF-2B subunit epsilon-like	[J]	Translation, ribosomal structure and biogenesis	--	--	L	Replication, recombination and repair	PREDICTED: uncharacterized protein LOC108995991 [Juglans regia]
g28715	[V]	Defense mechanisms	Molecular Function: ATP binding (GO:0005524);; Cellular Component: integral component of membrane (GO:0016021);; Molecular Function: 2-alkenal reductase [NAD(P)] activity (GO:0032440);; Molecular Function: ATPase activity, coupled to transmembrane movement of substances (GO:0042626);; Biological Process: transmembrane transport (GO:0055085);; Biological Process: oxidation-reduction process (GO:00…	K05666|0|rcu:8277053|K05666 ATP-binding cassette, subfamily C (CFTR/MRP), member 2 | (RefSeq) ABC transporter C family member 10	[Q]	Secondary metabolites biosynthesis, transport and catabolism	ABC transporter transmembrane region;; ABC transporter	ABC transporter C family member 10 OS=Arabidopsis thaliana OX=3702 GN=ABCC10 PE=2 SV=2	V	Defense mechanisms	abc transporter c family member 10 [Quercus suber]
g8278	[J]	Translation, ribosomal structure and biogenesis	Biological Process: metabolic process (GO:0008152);;	K07056|5.61893e-62|pper:PRUPE_ppb009535mg|K07056 16S rRNA (cytidine1402-2'-O)-methyltransferase [EC:2.1.1.198] | (RefSeq) hypothetical protein	--	--	Tetrapyrrole (Corrin/Porphyrin) Methylases	--	S	Function unknown	PREDICTED: uncharacterized protein LOC108991366 [Juglans regia]
g2480	--	;;	Molecular Function: protein serine/threonine kinase activity (GO:0004674);; Molecular Function: ATP binding (GO:0005524);; Biological Process: protein phosphorylation (GO:0006468);; Cellular Component: integral component of membrane (GO:0016021);;	--	[T]	Signal transduction mechanisms	Protein tyrosine kinase;; Protein kinase domain	Receptor-like serine/threonine-protein kinase At1g78530 OS=Arabidopsis thaliana OX=3702 GN=At1g78530 PE=2 SV=1	T	Signal transduction mechanisms	PREDICTED: receptor-like serine/threonine-protein kinase At1g78530 [Juglans regia]
g2461	--	--	Cellular Component: membrane (GO:0016020);;	K17790|1.52887e-89|pxb:103940103|K17790 mitochondrial import inner membrane translocase subunit TIM22 | (RefSeq) mitochondrial import inner membrane translocase subunit TIM22-2-like	[U]	Intracellular trafficking, secretion, and vesicular transport	Tim17/Tim22/Tim23/Pmp24 family	Mitochondrial import inner membrane translocase subunit TIM22-3 OS=Arabidopsis thaliana OX=3702 GN=TIM22-3 PE=2 SV=1	O	Posttranslational modification, protein turnover, chaperones	PREDICTED: mitochondrial import inner membrane translocase subunit TIM22-2 [Juglans regia]
g21416	[K]	Transcription	--	--	--	--	TIR domain;; NB-ARC domain;; TIR domain;; Leucine Rich repeats (2 copies);; Leucine rich repeat	Probable disease resistance protein RPP1 OS=Arabidopsis thaliana OX=3702 GN=RPP1 PE=2 SV=1	S	Function unknown	PREDICTED: TMV resistance protein N-like isoform X2 [Juglans regia]
Corylus_avellana_newGene_40263	--	--	Biological Process: metabolic process (GO:0008152);; Molecular Function: hydrolase activity (GO:0016787);;	--	--	--	--	Haloacid dehalogenase-like hydrolase domain-containing protein Sgpp OS=Arabidopsis thaliana OX=3702 GN=SGPP PE=1 SV=2	S	Function unknown	haloacid dehalogenase-like hydrolase domain-containing protein sgpp [Quercus suber]
g10126	--	--	--	--	--	--	--	--	--	--	hypothetical protein CFP56_08507 [Quercus suber]
Corylus_avellana_newGene_58108	--	--	--	--	[R]	General function prediction only	--	--	L	Replication, recombination and repair	putative reverse transcriptase domain-containing protein [Helianthus annuus]
g2893	--	--	--	--	--	--	NPH3 family	BTB/POZ domain-containing protein At3g44820 OS=Arabidopsis thaliana OX=3702 GN=At3g44820 PE=2 SV=2	S	Function unknown	PREDICTED: BTB/POZ domain-containing protein At3g44820 [Juglans regia]
g30692	--	--	--	--	--	--	--	--	--	--	uncharacterized protein LOC112027780 [Quercus suber]
g24691	--	--	Molecular Function: nucleic acid binding (GO:0003676);; Molecular Function: helicase activity (GO:0004386);; Molecular Function: ATP binding (GO:0005524);;	--	[R]	General function prediction only	PPR repeat family;; PPR repeat;; PPR repeat;; Pentatricopeptide repeat domain;; Pentacotripeptide-repeat region of PRORP	Pentatricopeptide repeat-containing protein At2g13600 OS=Arabidopsis thaliana OX=3702 GN=PCMP-E76 PE=3 SV=1	S	Function unknown	PREDICTED: pentatricopeptide repeat-containing protein At2g13600-like [Juglans regia]
g35986	--	--	Biological Process: cellular metabolic process (GO:0044237);; Biological Process: primary metabolic process (GO:0044238);; Biological Process: organic substance metabolic process (GO:0071704);;	--	[R]	General function prediction only	--	--	S	Function unknown	line-1 retrotransposable element orf2 protein [Quercus suber]
g2957	Acyl carrier protein	;; ;; ;;	Cellular Component: mitochondrial matrix (GO:0005759);; Biological Process: fatty acid biosynthetic process (GO:0006633);; Molecular Function: oxidoreductase activity (GO:0016491);; Biological Process: oxidation-reduction process (GO:0055114);;	K03955|3.15679e-30|gra:105790596|K03955 NADH dehydrogenase (ubiquinone) 1 alpha/beta subcomplex 1 | (RefSeq) acyl carrier protein 1, mitochondrial	[CIQ]	--	Phosphopantetheine attachment site	Acyl carrier protein 1, mitochondrial OS=Arabidopsis thaliana OX=3702 GN=MTACP1 PE=1 SV=1	I	Lipid transport and metabolism	acyl carrier protein 1, mitochondrial [Quercus suber]
Corylus_avellana_newGene_982	--	--	Cellular Component: plastid (GO:0009536);;	--	--	--	--	Cytochrome c oxidase subunit 2 OS=Daucus carota OX=4039 GN=COX2 PE=3 SV=1	S	Function unknown	PREDICTED: uncharacterized protein LOC108990043 isoform X1 [Juglans regia]
g25448	--	--	Molecular Function: zinc ion binding (GO:0008270);;	--	[O]	Posttranslational modification, protein turnover, chaperones	Zinc finger, C3HC4 type (RING finger);; Prokaryotic RING finger family 4	Probable E3 ubiquitin-protein ligase LOG2 OS=Arabidopsis thaliana OX=3702 GN=LOG2 PE=1 SV=1	S	Function unknown	ZFP5 [Betula platyphylla]
g24273	--	--	Cellular Component: membrane (GO:0016020);;	--	[E]	Amino acid transport and metabolism	Reverse transcriptase-like	--	S	Function unknown	PREDICTED: methyltransferase-like protein 13 [Juglans regia]
g1220	--	--	--	--	--	--	F-box domain	F-box protein At5g03970 OS=Arabidopsis thaliana OX=3702 GN=At5g03970 PE=2 SV=1	S	Function unknown	PREDICTED: F-box protein At5g03970 [Juglans regia]
g15339	--	--	--	--	[R]	General function prediction only	PPR repeat;; PPR repeat family;; PPR repeat;; Pre-mRNA-splicing factor of RES complex;; Pentatricopeptide repeat domain	Pentatricopeptide repeat-containing protein At1g32415, mitochondrial OS=Arabidopsis thaliana OX=3702 GN=PCMP-E56 PE=2 SV=1	S	Function unknown	pentatricopeptide repeat-containing protein At1g32415, mitochondrial isoform X2 [Quercus suber]
g11947	[J]	Translation, ribosomal structure and biogenesis	Molecular Function: structural constituent of ribosome (GO:0003735);; Cellular Component: ribosome (GO:0005840);; Biological Process: translation (GO:0006412);; Molecular Function: metal ion binding (GO:0046872);;	K02921|1.24875e-57|pper:PRUPE_ppa013350mg|K02921 large subunit ribosomal protein L37Ae | (RefSeq) hypothetical protein	[J]	Translation, ribosomal structure and biogenesis	Ribosomal L37ae protein family	60S ribosomal protein L37a-2 OS=Oryza sativa subsp. japonica OX=39947 GN=Os05g0557000 PE=1 SV=1	J	Translation, ribosomal structure and biogenesis	hypothetical protein LR48_Vigan01g206700 [Vigna angularis]
g16183	--	--	Biological Process: allantoin catabolic process (GO:0000256);; Molecular Function: allantoinase activity (GO:0004038);; Cellular Component: endoplasmic reticulum (GO:0005783);; Biological Process: purine nucleobase catabolic process (GO:0006145);; Molecular Function: zinc ion binding (GO:0008270);; Biological Process: ureide catabolic process (GO:0010136);; Cellular Component: integral component …	K01466|1.42017e-27|mdm:103408927|K01466 allantoinase [EC:3.5.2.5] | (RefSeq) allantoinase-like	--	--	--	Allantoinase OS=Arabidopsis thaliana OX=3702 GN=ALN PE=1 SV=1	F	Nucleotide transport and metabolism	allantoinase [Quercus suber]
g28852	--	--	--	--	[R]	General function prediction only	zinc-binding in reverse transcriptase;; Reverse transcriptase-like	Uncharacterized mitochondrial protein AtMg00310 OS=Arabidopsis thaliana OX=3702 GN=AtMg00310 PE=4 SV=1	S	Function unknown	uncharacterized protein LOC111990748 [Quercus suber]
g10887	--	--	Cellular Component: pre-autophagosomal structure (GO:0000407);; Biological Process: ER to Golgi vesicle-mediated transport (GO:0006888);; Biological Process: autophagy of peroxisome (GO:0030242);; Cellular Component: cytoplasmic vesicle (GO:0031410);; Biological Process: protein localization by the Cvt pathway (GO:0032258);; Biological Process: protein localization to pre-autophagosomal structure…	K20305|1.96801e-94|vvi:100248747|K20305 trafficking protein particle complex subunit 8 | (RefSeq) trafficking protein particle complex subunit 8	[D]	Cell cycle control, cell division, chromosome partitioning	ER-Golgi trafficking TRAPP I complex 85 kDa subunit	--	S	Function unknown	trafficking protein particle complex subunit 8 [Quercus suber]
g10374	[J]	Translation, ribosomal structure and biogenesis	Molecular Function: nucleotide binding (GO:0000166);; Biological Process: spliceosomal complex assembly (GO:0000245);; Molecular Function: RNA binding (GO:0003723);; Cellular Component: Cajal body (GO:0015030);; Cellular Component: viral nucleocapsid (GO:0019013);; Cellular Component: intracellular ribonucleoprotein complex (GO:0030529);;	K13161|0|vvi:100267377|K13161 heterogeneous nuclear ribonucleoprotein R | (RefSeq) nucleolin	[A]	RNA processing and modification	RNA recognition motif. (a.k.a. RRM, RBD, or RNP domain);; Occluded RNA-recognition motif	Heterogeneous nuclear ribonucleoprotein Q OS=Arabidopsis thaliana OX=3702 GN=LIF2 PE=1 SV=1	S	Function unknown	isoform 3 of heterogeneous nuclear ribonucleoprotein q [Quercus suber]
g2966	--	--	Cellular Component: endomembrane system (GO:0012505);; Cellular Component: membrane-bounded organelle (GO:0043227);; Cellular Component: intracellular organelle (GO:0043229);; Cellular Component: cytoplasmic part (GO:0044444);;	--	--	--	--	--	S	Function unknown	uncharacterized protein LOC112030065 [Quercus suber]
g28890	--	--	Molecular Function: hydrolase activity, acting on glycosyl bonds (GO:0016798);;	K01180|1.65384e-31|tcc:TCM_019610|K01180 endo-1,3(4)-beta-glucanase [EC:3.2.1.6] | (RefSeq) Glycosyl hydrolase family 81 protein	[G]	Carbohydrate transport and metabolism	--	--	M	Cell wall/membrane/envelope biogenesis	PREDICTED: probable endo-1,3(4)-beta-glucanase ARB_01444 isoform X2 [Juglans regia]
g25999	--	--	Biological Process: cellular metabolic process (GO:0044237);;	K03754|8.40942e-39|jcu:105631212|K03754 translation initiation factor eIF-2B subunit beta | (RefSeq) translation initiation factor eIF-2B subunit beta	[J]	Translation, ribosomal structure and biogenesis	--	--	J	Translation, ribosomal structure and biogenesis	translation initiation factor eif-2b subunit beta [Quercus suber]
g28327	[I]	Lipid transport and metabolism	Molecular Function: hydroxymethylglutaryl-CoA reductase (NADPH) activity (GO:0004420);; Cellular Component: peroxisomal membrane (GO:0005778);; Cellular Component: endoplasmic reticulum membrane (GO:0005789);; Biological Process: isoprenoid biosynthetic process (GO:0008299);; Biological Process: coenzyme A metabolic process (GO:0015936);; Cellular Component: integral component of membrane (GO:001…	K00021|0|nnu:104606863|K00021 hydroxymethylglutaryl-CoA reductase (NADPH) [EC:1.1.1.34] | (RefSeq) 3-hydroxy-3-methylglutaryl-coenzyme A reductase 1	[I]	Lipid transport and metabolism	Hydroxymethylglutaryl-coenzyme A reductase	3-hydroxy-3-methylglutaryl-coenzyme A reductase 1 OS=Solanum tuberosum OX=4113 GN=HMG1 PE=2 SV=1	I	Lipid transport and metabolism	HMG-CoA_red domain-containing protein [Cephalotus follicularis]
Corylus_avellana_newGene_19296	--	--	Cellular Component: nucleus (GO:0005634);; Cellular Component: cytosol (GO:0005829);; Molecular Function: protein-lysine N-methyltransferase activity (GO:0016279);; Biological Process: peptidyl-lysine methylation (GO:0018022);;	--	[R]	General function prediction only	--	--	S	Function unknown	PREDICTED: protein-lysine N-methyltransferase Mettl10-like [Juglans regia]
g576	Tfp pilus assembly protein PilF	;; ;; ;;	Molecular Function: translation initiation factor activity (GO:0003743);; Cellular Component: cytoplasm (GO:0005737);; Biological Process: translational initiation (GO:0006413);; Biological Process: intracellular distribution of mitochondria (GO:0048312);;	K03255|0|rcu:8287542|K03255 protein TIF31 | (RefSeq) clustered mitochondria protein	[R]	General function prediction only	Clustered mitochondria;; Translation initiation factor eIF3 subunit 135;; Tetratricopeptide repeat;; Mitochondrial function, CLU-N-term;; Tetratricopeptide repeat	Clustered mitochondria protein OS=Arabidopsis thaliana OX=3702 GN=FMT PE=2 SV=1	S	Function unknown	PREDICTED: clustered mitochondria protein [Ricinus communis]
g11391	[E]	Amino acid transport and metabolism	--	K14638|2.49682e-138|cit:102615123|K14638 solute carrier family 15 (peptide/histidine transporter), member 3/4 | (RefSeq) protein NRT1/ PTR FAMILY 5.10-like	[E]	Amino acid transport and metabolism	POT family;; Major Facilitator Superfamily	Protein NRT1/ PTR FAMILY 5.10 OS=Arabidopsis thaliana OX=3702 GN=NPF5.10 PE=2 SV=1	E	Amino acid transport and metabolism	protein NRT1/ PTR FAMILY 5.10-like [Cucurbita moschata]
g22649	--	--	--	--	--	--	Plant protein of unknown function	--	S	Function unknown	putative UPF0481 protein At3g02645 [Prunus persica]
g15294	[G]	Carbohydrate transport and metabolism	--	K08193|0|pper:PRUPE_ppa003069mg|K08193 MFS transporter, ACS family, solute carrier family 17 (sodium-dependent inorganic phosphate cotransporter), other | (RefSeq) hypothetical protein	[G]	Carbohydrate transport and metabolism	Major Facilitator Superfamily	Ascorbate transporter, chloroplastic OS=Arabidopsis thaliana OX=3702 GN=PHT4;4 PE=1 SV=1	G	Carbohydrate transport and metabolism	PREDICTED: ascorbate transporter, chloroplastic-like isoform X1 [Juglans regia]
g18491	--	--	--	--	--	--	PB1 domain	--	S	Function unknown	PREDICTED: uncharacterized protein LOC108985876 [Juglans regia]
g17679	--	--	Molecular Function: metal ion binding (GO:0046872);;	--	--	--	--	--	L	Replication, recombination and repair	putative retrovirus-related Pol polyprotein from transposon TNT 1-94 [Helianthus annuus]
g4671	--	--	--	--	--	--	--	--	S	Function unknown	uncharacterized protein LOC112022318 [Quercus suber]
g8478	--	--	--	K15601|0|pmum:103324432|K15601 lysine-specific demethylase 3 [EC:1.14.11.-] | (RefSeq) lysine-specific demethylase JMJ25	[K]	Transcription	JmjC domain, hydroxylase	Lysine-specific demethylase JMJ25 OS=Arabidopsis thaliana OX=3702 GN=JMJ25 PE=1 SV=1	S	Function unknown	PREDICTED: lysine-specific demethylase JMJ25-like isoform X2 [Juglans regia]
g2969	--	--	--	--	--	--	Domain of unknown function (DUF3527)	--	S	Function unknown	uncharacterized protein LOC112024668 [Quercus suber]
g20742	--	--	--	--	[R]	General function prediction only	--	--	S	Function unknown	PREDICTED: uncharacterized protein LOC108979518 [Juglans regia]
g15174	[G]	Carbohydrate transport and metabolism	--	--	[GC]	--	UDP-glucoronosyl and UDP-glucosyl transferase	UDP-glycosyltransferase 87A2 OS=Arabidopsis thaliana OX=3702 GN=UGT87A2 PE=1 SV=1	S	Function unknown	PREDICTED: UDP-glycosyltransferase 87A1-like [Juglans regia]
g8800	--	;;	--	--	--	--	Salt stress response/antifungal;; Protein tyrosine kinase;; Protein kinase domain	Cysteine-rich receptor-like protein kinase 29 OS=Arabidopsis thaliana OX=3702 GN=CRK29 PE=2 SV=1	T	Signal transduction mechanisms	PREDICTED: putative receptor-like protein kinase At4g00960 [Juglans regia]
g15038	--	--	Cellular Component: membrane (GO:0016020);;	--	[R]	General function prediction only	--	Piriformospora indica-insensitive protein 2 OS=Arabidopsis thaliana OX=3702 GN=PII-2 PE=2 SV=1	S	Function unknown	PREDICTED: piriformospora indica-insensitive protein 2-like [Prunus mume]
g10804	--	--	Biological Process: response to hormone (GO:0009725);; Cellular Component: integral component of membrane (GO:0016021);;	K07297|0|vvi:100248829|K07297 adiponectin receptor | (RefSeq) heptahelical transmembrane protein 4	[RT]	--	Haemolysin-III related	Heptahelical transmembrane protein ADIPOR3 OS=Oryza sativa subsp. japonica OX=39947 GN=ADIPOR3 PE=2 SV=1	S	Function unknown	PREDICTED: heptahelical transmembrane protein 4-like isoform X1 [Juglans regia]
Corylus_avellana_newGene_32302	--	--	Molecular Function: transporter activity (GO:0005215);; Molecular Function: ATP binding (GO:0005524);; Cellular Component: vacuolar membrane (GO:0005774);; Biological Process: transport (GO:0006810);; Cellular Component: integral component of membrane (GO:0016021);; Molecular Function: ATPase activity (GO:0016887);;	K05643|4.33144e-29|tcc:TCM_024563|K05643 ATP-binding cassette, subfamily A (ABC1), member 3 | (RefSeq) ABC transporter family, cholesterol/phospholipid flippase isoform 1	[IR]	--	--	ABC transporter A family member 1 OS=Arabidopsis thaliana OX=3702 GN=ABCA1 PE=2 SV=2	V	Defense mechanisms	PREDICTED: ABC transporter A family member 1 isoform X1 [Juglans regia]
g18630	--	--	Cellular Component: membrane (GO:0016020);;	--	--	--	--	Tetraspanin-19 OS=Arabidopsis thaliana OX=3702 GN=TOM2AH3 PE=2 SV=1	S	Function unknown	PREDICTED: tetraspanin-19 isoform X1 [Juglans regia]
g13102	[O]	Posttranslational modification, protein turnover, chaperones	Molecular Function: serine-type endopeptidase activity (GO:0004252);; Biological Process: proteolysis (GO:0006508);; Cellular Component: integral component of membrane (GO:0016021);;	--	--	--	Subtilase family;; Peptidase inhibitor I9	Subtilisin-like protease SBT3.6 OS=Arabidopsis thaliana OX=3702 GN=SBT3.6 PE=2 SV=1	O	Posttranslational modification, protein turnover, chaperones	subtilisin-like protease SBT3.9 [Quercus suber]
g12319	--	--	--	--	[R]	General function prediction only	zinc-binding in reverse transcriptase;; Reverse transcriptase (RNA-dependent DNA polymerase)	Putative ribonuclease H protein At1g65750 OS=Arabidopsis thaliana OX=3702 GN=At1g65750 PE=3 SV=1	S	Function unknown	hypothetical protein VITISV_027610 [Vitis vinifera]
g6540	[K]	Transcription	Cellular Component: membrane (GO:0016020);; Molecular Function: kinase activity (GO:0016301);; Biological Process: phosphorylation (GO:0016310);;	--	--	--	Protein kinase domain;; Protein tyrosine kinase;; Leucine rich repeat;; Leucine Rich repeats (2 copies);; Leucine rich repeat N-terminal domain;; Leucine Rich Repeat;; Leucine Rich repeat	Receptor protein kinase-like protein At4g34220 OS=Arabidopsis thaliana OX=3702 GN=At4g34220 PE=2 SV=1	T	Signal transduction mechanisms	PREDICTED: receptor protein kinase-like protein At4g34220 [Juglans regia]
g10519	--	--	--	--	--	--	gag-polypeptide of LTR copia-type	--	S	Function unknown	hypothetical protein POPTR_T082200v3 [Populus trichocarpa]
g8990	--	--	Biological Process: lipid metabolic process (GO:0006629);; Molecular Function: phosphoric diester hydrolase activity (GO:0008081);;	--	--	--	--	PI-PLC X domain-containing protein At5g67130 OS=Arabidopsis thaliana OX=3702 GN=At5g67130 PE=1 SV=1	S	Function unknown	hypothetical protein EUGRSUZ_I01136 [Eucalyptus grandis]
Corylus_avellana_newGene_25547	--	--	Molecular Function: nucleic acid binding (GO:0003676);; Molecular Function: SNAP receptor activity (GO:0005484);; Cellular Component: intracellular (GO:0005622);; Biological Process: intracellular protein transport (GO:0006886);; Molecular Function: zinc ion binding (GO:0008270);; Biological Process: DNA integration (GO:0015074);; Cellular Component: membrane (GO:0016020);; Biological Process: ve…	--	--	--	--	--	S	Function unknown	Retrovirus-related Pol polyprotein from transposon TNT 1-94, partial [Cajanus cajan]
g16309	[S]	Function unknown	--	--	[S]	Function unknown	Transport and Golgi organisation 2	--	S	Function unknown	transport and Golgi organization 2 homolog [Quercus suber]
g18604	[T]	Signal transduction mechanisms	Molecular Function: binding (GO:0005488);; Molecular Function: kinase activity (GO:0016301);;	K04733|0|cit:102626532|K04733 interleukin-1 receptor-associated kinase 4 [EC:2.7.11.1] | (RefSeq) L-type lectin-domain containing receptor kinase IX.1-like	--	--	Legume lectin domain;; Protein kinase domain;; Protein tyrosine kinase;; Legume-like lectin family	L-type lectin-domain containing receptor kinase IX.1 OS=Arabidopsis thaliana OX=3702 GN=LECRK91 PE=1 SV=1	T	Signal transduction mechanisms	PREDICTED: L-type lectin-domain containing receptor kinase IX.1-like [Juglans regia]
g1072	L-alanine-DL-glutamate epimerase or related enzyme of enolase superfamily	;; ;; ;;	Biological Process: cellular amino acid catabolic process (GO:0009063);; Biological Process: menaquinone biosynthetic process (GO:0009234);; Molecular Function: thiamine pyrophosphate binding (GO:0030976);; Molecular Function: 2-succinyl-5-enolpyruvyl-6-hydroxy-3-cyclohexene-1-carboxylic-acid synthase activity (GO:0070204);;	K14759|0|vvi:100241089|K14759 isochorismate synthase / 2-succinyl-5-enolpyruvyl-6-hydroxy-3-cyclohexene-1-carboxylate synthase / 2-succinyl-6-hydroxy-2,4-cyclohexadiene-1-carboxylate synthase / O-succinylbenzoate synthase [EC:5.4.4.2 2.2.1.9 4.2.99.20 4.2.1.113] | (RefSeq) protein PHYLLO, chloroplastic	[R]	General function prediction only	Enolase C-terminal domain-like;; alpha/beta hydrolase fold;; Alpha/beta hydrolase family;; Serine aminopeptidase, S33;; Phospholipase/Carboxylesterase;; Ndr family;; Dienelactone hydrolase family	Protein PHYLLO, chloroplastic OS=Arabidopsis thaliana OX=3702 GN=PHYLLO PE=2 SV=2	H	Coenzyme transport and metabolism	protein phyllo, chloroplastic [Quercus suber]
g10933	[T]	Signal transduction mechanisms	Molecular Function: protein serine/threonine kinase activity (GO:0004674);; Molecular Function: ATP binding (GO:0005524);; Biological Process: protein phosphorylation (GO:0006468);;	K06632|0|gra:105803032|K06632 wee1-like protein kinase [EC:2.7.11.1] | (RefSeq) wee1-like protein kinase	[D]	Cell cycle control, cell division, chromosome partitioning	Protein kinase domain;; Protein tyrosine kinase	Wee1-like protein kinase OS=Arabidopsis thaliana OX=3702 GN=WEE1 PE=1 SV=1	T	Signal transduction mechanisms	PREDICTED: wee1-like protein kinase [Juglans regia]
g5209	--	--	--	--	--	--	GDP-fucose protein O-fucosyltransferase	O-fucosyltransferase 39 OS=Arabidopsis thaliana OX=3702 GN=OFUT39 PE=2 SV=1	S	Function unknown	PREDICTED: uncharacterized protein At1g04910-like isoform X2 [Juglans regia]
g1999	--	--	--	K15601|0|pper:PRUPE_ppa024079mg|K15601 lysine-specific demethylase 3 [EC:1.14.11.-] | (RefSeq) hypothetical protein	[K]	Transcription	Zinc-finger domain of monoamine-oxidase A repressor R1	Lysine-specific demethylase JMJ25 OS=Arabidopsis thaliana OX=3702 GN=JMJ25 PE=1 SV=1	S	Function unknown	lysine-specific demethylase JMJ25-like [Quercus suber]
g22390	[R]	General function prediction only	Molecular Function: ATP binding (GO:0005524);; Molecular Function: ATPase-coupled organic phosphonate transmembrane transporter activity (GO:0015416);; Biological Process: organic phosphonate transport (GO:0015716);; Biological Process: organophosphate ester transport (GO:0015748);;	K06184|8.80862e-83|jcu:105650783|K06184 ATP-binding cassette, subfamily F, member 1 | (RefSeq) ABC transporter F family member 4	[R]	General function prediction only	ABC transporter	ABC transporter F family member 4 OS=Arabidopsis thaliana OX=3702 GN=ABCF4 PE=2 SV=1	S	Function unknown	PREDICTED: ABC transporter F family member 4 [Juglans regia]
g20581	--	--	Molecular Function: binding (GO:0005488);; Cellular Component: membrane (GO:0016020);;	--	--	--	--	--	K	Transcription	PREDICTED: transcription factor UNE10 isoform X2 [Juglans regia]
g12698	[G]	Carbohydrate transport and metabolism	Molecular Function: glucose-6-phosphate dehydrogenase activity (GO:0004345);; Biological Process: glucose metabolic process (GO:0006006);; Biological Process: pentose-phosphate shunt (GO:0006098);; Molecular Function: NADP binding (GO:0050661);; Biological Process: oxidation-reduction process (GO:0055114);;	K00036|0|pper:PRUPE_ppa015545mg|K00036 glucose-6-phosphate 1-dehydrogenase [EC:1.1.1.49 1.1.1.363] | (RefSeq) hypothetical protein	[G]	Carbohydrate transport and metabolism	Glucose-6-phosphate dehydrogenase, C-terminal domain;; Glucose-6-phosphate dehydrogenase, NAD binding domain	Glucose-6-phosphate 1-dehydrogenase, chloroplastic OS=Nicotiana tabacum OX=4097 PE=2 SV=1	G	Carbohydrate transport and metabolism	PREDICTED: glucose-6-phosphate 1-dehydrogenase, chloroplastic-like isoform X2 [Juglans regia]
g3375	--	--	Cellular Component: core TFIIH complex (GO:0000439);; Cellular Component: holo TFIIH complex (GO:0005675);; Biological Process: nucleotide-excision repair (GO:0006289);; Biological Process: regulation of transcription from RNA polymerase II promoter (GO:0006357);; Molecular Function: zinc ion binding (GO:0008270);;	K03142|0|vvi:100253554|K03142 transcription initiation factor TFIIH subunit 2 | (RefSeq) GTF2H2; general transcription factor IIH subunit 2	[KL]	--	Ssl1-like;; TFIIH C1-like domain;; von Willebrand factor type A domain	General transcription factor IIH subunit 2 OS=Arabidopsis thaliana OX=3702 GN=GTF2H2 PE=1 SV=1	K	Transcription	general transcription factor IIH subunit 2 [Quercus suber]
g13739	[H]	Coenzyme transport and metabolism	Molecular Function: glutamate-cysteine ligase activity (GO:0004357);; Biological Process: glutathione biosynthetic process (GO:0006750);;	K01919|1.0232e-147|cic:CICLE_v10019696mg|K01919 glutamate--cysteine ligase [EC:6.3.2.2] | (RefSeq) hypothetical protein	--	--	Glutamate-cysteine ligase family 2(GCS2)	Glutamate--cysteine ligase, chloroplastic OS=Medicago truncatula OX=3880 GN=GSH1 PE=2 SV=1	H	Coenzyme transport and metabolism	PREDICTED: glutamate--cysteine ligase, chloroplastic-like isoform X2 [Pyrus x bretschneideri]
g16151	--	--	--	--	--	--	--	Putative ripening-related protein 2 OS=Oryza sativa subsp. japonica OX=39947 GN=Os02g0637000 PE=3 SV=1	S	Function unknown	PREDICTED: putative ripening-related protein 1 [Juglans regia]
Corylus_avellana_newGene_21921	--	--	--	--	[T]	Signal transduction mechanisms	Protein tyrosine kinase	Rust resistance kinase Lr10 OS=Triticum aestivum OX=4565 GN=LRK10 PE=2 SV=1	T	Signal transduction mechanisms	rust resistance kinase lr10 [Quercus suber]
g27699	--	--	Cellular Component: nucleus (GO:0005634);; Cellular Component: plasma membrane (GO:0005886);; Cellular Component: chloroplast thylakoid membrane (GO:0009535);; Biological Process: chloroplast organization (GO:0009658);; Cellular Component: chloroplast envelope (GO:0009941);; Biological Process: response to ozone (GO:0010193);; Cellular Component: plastoglobule (GO:0010287);; Cellular Component: t…	--	--	--	PAP_fibrillin	Plastid-lipid-associated protein 6, chloroplastic OS=Arabidopsis thaliana OX=3702 GN=PAP6 PE=1 SV=1	S	Function unknown	plastid-lipid-associated protein 6, chloroplastic [Quercus suber]
g4717	--	--	--	--	--	--	Probable lipid transfer	--	S	Function unknown	PREDICTED: uncharacterized protein LOC109019353 [Juglans regia]
g7387	--	--	--	--	[R]	General function prediction only	Reverse transcriptase-like;; zinc-binding in reverse transcriptase;; Domain of unknown function (DUF4283);; Zinc knuckle	Putative ribonuclease H protein At1g65750 OS=Arabidopsis thaliana OX=3702 GN=At1g65750 PE=3 SV=1	S	Function unknown	PREDICTED: uncharacterized protein LOC108993460 [Juglans regia]
g25907	[T]	Signal transduction mechanisms	Molecular Function: nucleotide binding (GO:0000166);; Molecular Function: protein serine/threonine kinase activity (GO:0004674);; Cellular Component: plasma membrane (GO:0005886);; Biological Process: protein phosphorylation (GO:0006468);; Biological Process: defense response (GO:0006952);; Cellular Component: plasmodesma (GO:0009506);;	K04733|1.69474e-156|pper:PRUPE_ppa022362mg|K04733 interleukin-1 receptor-associated kinase 4 [EC:2.7.11.1] | (RefSeq) hypothetical protein	--	--	TIR domain;; Protein kinase domain;; Protein tyrosine kinase;; TIR domain	G-type lectin S-receptor-like serine/threonine-protein kinase At4g03230 OS=Arabidopsis thaliana OX=3702 GN=At4g03230 PE=3 SV=3	--	--	G-type lectin S-receptor-like serine/threonine-protein kinase At4g03230 [Quercus suber]
g8383	--	--	--	--	--	--	C1 domain	--	--	--	hypothetical protein CFP56_29285 [Quercus suber]
Corylus_avellana_newGene_65556	--	--	Biological Process: defense response (GO:0006952);; Molecular Function: ADP binding (GO:0043531);;	K13457|8.66309e-20|mdm:103409441|K13457 disease resistance protein RPM1 | (RefSeq) disease resistance protein RPM1-like	--	--	--	--	S	Function unknown	PREDICTED: disease resistance protein RPM1-like [Juglans regia]
g11633	--	--	--	K14961|0|rcu:8280770|K14961 COMPASS component SWD1 | (RefSeq) protein RBL	[R]	General function prediction only	WD domain, G-beta repeat;; Anaphase-promoting complex subunit 4 WD40 domain	Protein RBL OS=Arabidopsis thaliana OX=3702 GN=RBL PE=1 SV=1	S	Function unknown	PREDICTED: protein RBL isoform X2 [Juglans regia]
g11306	[T]	Signal transduction mechanisms	Molecular Function: ATP binding (GO:0005524);; Biological Process: starch metabolic process (GO:0005982);; Cellular Component: chloroplast stroma (GO:0009570);; Molecular Function: carbohydrate kinase activity (GO:0019200);; Biological Process: protein autophosphorylation (GO:0046777);; Biological Process: carbohydrate phosphorylation (GO:0046835);; Molecular Function: phosphoglucan, water dikina…	K15535|0|pper:PRUPE_ppa000429mg|K15535 phosphoglucan, water dikinase [EC:2.7.9.5] | (RefSeq) hypothetical protein	--	--	Pyruvate phosphate dikinase, PEP/pyruvate binding domain	Phosphoglucan, water dikinase, chloroplastic OS=Arabidopsis thaliana OX=3702 GN=GWD3 PE=1 SV=1	G	Carbohydrate transport and metabolism	PREDICTED: phosphoglucan, water dikinase, chloroplastic isoform X2 [Juglans regia]
g3321	--	--	Molecular Function: peptidase activity (GO:0008233);;	K16297|7.20915e-139|jcu:105633678|K16297 serine carboxypeptidase-like clade II [EC:3.4.16.-] | (RefSeq) serine carboxypeptidase II-3-like	[OE]	--	Serine carboxypeptidase	Serine carboxypeptidase II-3 OS=Hordeum vulgare OX=4513 GN=CXP;2-3 PE=2 SV=1	E	Amino acid transport and metabolism	hypothetical protein JCGZ_04316 [Jatropha curcas]
g21062	--	--	Cellular Component: endosome (GO:0005768);; Cellular Component: vacuolar membrane (GO:0005774);; Cellular Component: trans-Golgi network (GO:0005802);; Molecular Function: S-adenosylmethionine-dependent methyltransferase activity (GO:0008757);; Cellular Component: integral component of membrane (GO:0016021);; Biological Process: methylation (GO:0032259);;	--	--	--	Putative S-adenosyl-L-methionine-dependent methyltransferase;; Methyltransferase domain	Probable methyltransferase PMT19 OS=Arabidopsis thaliana OX=3702 GN=At2g43200 PE=3 SV=1	U	Intracellular trafficking, secretion, and vesicular transport	probable methyltransferase PMT19 [Quercus suber]
g30183	--	--	--	--	[R]	General function prediction only	Retrotransposon gag protein;; Zinc knuckle	--	L	Replication, recombination and repair	uncharacterized protein K02A2.6-like [Olea europaea var. sylvestris]
Corylus_avellana_newGene_40624	--	--	Cellular Component: mitochondrion (GO:0005739);; Biological Process: protein transport (GO:0015031);; Molecular Function: metal ion binding (GO:0046872);;	K17777|1.34287e-53|csv:101209105|K17777 mitochondrial import inner membrane translocase subunit TIM9 | (RefSeq) mitochondrial import inner membrane translocase subunit Tim9	[U]	Intracellular trafficking, secretion, and vesicular transport	Tim10/DDP family zinc finger	Mitochondrial import inner membrane translocase subunit Tim9 OS=Oryza sativa subsp. japonica OX=39947 GN=TIM9 PE=3 SV=2	O	Posttranslational modification, protein turnover, chaperones	Tim10/DDP family zinc finger [Parasponia andersonii]
g27757	--	--	--	--	[K]	Transcription	Myb/SANT-like DNA-binding domain	Trihelix transcription factor GT-2 OS=Arabidopsis thaliana OX=3702 GN=GT-2 PE=2 SV=1	K	Transcription	PREDICTED: trihelix transcription factor GTL1 isoform X1 [Juglans regia]
g30879	--	--	Cellular Component: membrane (GO:0016020);;	--	--	--	--	--	S	Function unknown	PREDICTED: uncharacterized protein LOC109000690 isoform X1 [Juglans regia]
g19289	[L]	Replication, recombination and repair	Molecular Function: nucleic acid binding (GO:0003676);; Molecular Function: helicase activity (GO:0004386);; Molecular Function: ATP binding (GO:0005524);; Cellular Component: viral nucleocapsid (GO:0019013);; Cellular Component: intracellular ribonucleoprotein complex (GO:0030529);;	K12854|0|vvi:100244096|K12854 pre-mRNA-splicing helicase BRR2 [EC:3.6.4.13] | (RefSeq) SNRNP200; DExH-box ATP-dependent RNA helicase DExH12	[A]	RNA processing and modification	Sec63 Brl domain;; DEAD/DEAH box helicase;; Type III restriction enzyme, res subunit	DExH-box ATP-dependent RNA helicase DExH12 OS=Arabidopsis thaliana OX=3702 GN=BRR2A PE=1 SV=1	L	Replication, recombination and repair	DExH-box ATP-dependent RNA helicase DExH12-like [Quercus suber]
g4204	--	--	Molecular Function: DNA binding (GO:0003677);; Molecular Function: DNA-directed DNA polymerase activity (GO:0003887);; Biological Process: DNA replication (GO:0006260);; Biological Process: DNA biosynthetic process (GO:0071897);;	K02328|0|vvi:100241865|K02328 DNA polymerase delta subunit 2 | (RefSeq) DNA polymerase delta small subunit	[L]	Replication, recombination and repair	DNA polymerase alpha/epsilon subunit B	DNA polymerase delta small subunit OS=Arabidopsis thaliana OX=3702 GN=POLD2 PE=2 SV=2	L	Replication, recombination and repair	PREDICTED: DNA polymerase delta small subunit-like [Juglans regia]
g8766	[E]	Amino acid transport and metabolism	Biological Process: proteolysis (GO:0006508);; Molecular Function: metallopeptidase activity (GO:0008237);; Molecular Function: zinc ion binding (GO:0008270);;	K01256|0|jcu:105645785|K01256 aminopeptidase N [EC:3.4.11.2] | (RefSeq) puromycin-sensitive aminopeptidase	[EO]	--	Domain of unknown function (DUF3458_C) ARM repeats;; Peptidase family M1 domain;; Domain of unknown function (DUF3458) Ig-like fold	Puromycin-sensitive aminopeptidase OS=Arabidopsis thaliana OX=3702 GN=MPA1 PE=2 SV=1	E	Amino acid transport and metabolism	PREDICTED: puromycin-sensitive aminopeptidase isoform X2 [Juglans regia]
g28762	--	--	Biological Process: transcription, DNA-templated (GO:0006351);;	--	--	--	AP2 domain	Ethylene-responsive transcription factor RAP2-11 OS=Arabidopsis thaliana OX=3702 GN=RAP2-11 PE=2 SV=1	S	Function unknown	ethylene-responsive transcription factor ERF073-like [Quercus suber]
g2579	--	--	Molecular Function: magnesium ion transmembrane transporter activity (GO:0015095);; Biological Process: magnesium ion transport (GO:0015693);; Cellular Component: integral component of membrane (GO:0016021);; Biological Process: magnesium ion transmembrane transport (GO:1903830);;	--	--	--	Magnesium transporter NIPA	Probable magnesium transporter NIPA9 OS=Arabidopsis thaliana OX=3702 GN=At5g11960 PE=2 SV=1	S	Function unknown	probable magnesium transporter NIPA9 [Quercus suber]
g8077	--	--	--	--	--	--	--	--	S	Function unknown	uncharacterized protein LOC111998362 [Quercus suber]
g3095	--	--	--	--	[K]	Transcription	--	--	S	Function unknown	PREDICTED: uncharacterized protein LOC109008543 isoform X2 [Juglans regia]
g11664	--	--	--	--	--	--	--	--	--	--	hypothetical protein CFP56_66676 [Quercus suber]
g17355	[K]	Transcription	--	--	[T]	Signal transduction mechanisms	NB-ARC domain;; Leucine Rich repeats (2 copies);; Leucine rich repeat	Putative disease resistance protein RGA4 OS=Solanum bulbocastanum OX=147425 GN=RGA4 PE=2 SV=1	S	Function unknown	putative disease resistance protein RGA3 [Quercus suber]
g15899	[G]	Carbohydrate transport and metabolism	Molecular Function: hydrolase activity (GO:0016787);;	K01183|2.36947e-76|pmum:103341232|K01183 chitinase [EC:3.2.1.14] | (RefSeq) chitotriosidase-1-like	[G]	Carbohydrate transport and metabolism	Glycosyl hydrolases family 18	Class V chitinase OS=Arabidopsis thaliana OX=3702 GN=ChiC PE=1 SV=1	G	Carbohydrate transport and metabolism	chitotriosidase-1-like [Prunus avium]
g31561	--	--	--	--	[R]	General function prediction only	Reverse transcriptase-like	--	S	Function unknown	PREDICTED: uncharacterized protein LOC109002494 [Juglans regia]
g6073	[J]	Translation, ribosomal structure and biogenesis	--	--	--	--	Protein tyrosine kinase;; Protein kinase domain;; U-box domain	U-box domain-containing protein 32 OS=Arabidopsis thaliana OX=3702 GN=PUB32 PE=2 SV=1	T	Signal transduction mechanisms	PREDICTED: U-box domain-containing protein 32-like isoform X2 [Juglans regia]
g10611	--	--	Molecular Function: kinase activity (GO:0016301);; Biological Process: phosphorylation (GO:0016310);;	K04730|2.59191e-36|mdm:103452162|K04730 interleukin-1 receptor-associated kinase 1 [EC:2.7.11.1] | (RefSeq) protein kinase APK1B, chloroplastic-like	--	--	--	--	T	Signal transduction mechanisms	serine/threonine-protein kinase BIK1-like isoform X2 [Quercus suber]
g15059	--	--	--	--	[R]	General function prediction only	zinc-binding in reverse transcriptase	--	L	Replication, recombination and repair	PREDICTED: uncharacterized protein LOC108995991 [Juglans regia]
g14555	--	--	--	--	[R]	General function prediction only	gag-polypeptide of LTR copia-type	Retrovirus-related Pol polyprotein from transposon RE1 OS=Arabidopsis thaliana OX=3702 GN=RE1 PE=2 SV=1	L	Replication, recombination and repair	PREDICTED: uncharacterized protein LOC104099466 [Nicotiana tomentosiformis]
g240	--	--	Molecular Function: methyltransferase activity (GO:0008168);; Biological Process: methylation (GO:0032259);;	--	[BK]	--	--	Histone-lysine N-methyltransferase ATXR7 OS=Arabidopsis thaliana OX=3702 GN=ATXR7 PE=2 SV=1	S	Function unknown	PREDICTED: histone-lysine N-methyltransferase ATXR7 isoform X2 [Juglans regia]
g16438	--	--	--	--	--	--	C1 domain	--	S	Function unknown	PREDICTED: uncharacterized protein LOC109011949 [Juglans regia]
g17034	--	--	--	--	[R]	General function prediction only	Reverse transcriptase-like;; zinc-binding in reverse transcriptase	Putative ribonuclease H protein At1g65750 OS=Arabidopsis thaliana OX=3702 GN=At1g65750 PE=3 SV=1	S	Function unknown	PREDICTED: uncharacterized protein LOC109015036 [Juglans regia]
g5382	--	--	Molecular Function: GDP-dissociation inhibitor activity (GO:0005092);; Cellular Component: cytosol (GO:0005829);; Cellular Component: Rab-protein geranylgeranyltransferase complex (GO:0005968);; Biological Process: intracellular protein transport (GO:0006886);; Biological Process: small GTPase mediated signal transduction (GO:0007264);; Molecular Function: oxidoreductase activity (GO:0016491);; M…	--	[TU]	--	GDP dissociation inhibitor;; GDP dissociation inhibitor	Rab escort protein 1 OS=Arabidopsis thaliana OX=3702 GN=REP PE=1 SV=2	O	Posttranslational modification, protein turnover, chaperones	rab escort protein 1-like isoform X2 [Quercus suber]
Corylus_avellana_newGene_27116	--	--	--	--	--	--	zinc-binding in reverse transcriptase	--	S	Function unknown	PREDICTED: uncharacterized protein LOC109007302 [Juglans regia]
g13099	--	--	Molecular Function: signal transducer activity (GO:0004871);; Biological Process: defense response (GO:0006952);; Biological Process: signal transduction (GO:0007165);; Cellular Component: plasmodesma (GO:0009506);; Cellular Component: integral component of membrane (GO:0016021);; Cellular Component: anchored component of plasma membrane (GO:0046658);;	--	--	--	Late embryogenesis abundant protein	NDR1/HIN1-like protein 26 OS=Arabidopsis thaliana OX=3702 GN=NHL26 PE=2 SV=1	S	Function unknown	Late embryogenesis abundant protein [Trema orientalis]
g27791	[J]	Translation, ribosomal structure and biogenesis	Biological Process: ribosomal large subunit assembly (GO:0000027);; Molecular Function: structural constituent of ribosome (GO:0003735);; Cellular Component: mitochondrial large ribosomal subunit (GO:0005762);; Biological Process: translation (GO:0006412);; Molecular Function: rRNA binding (GO:0019843);;	K02867|1.47711e-55|pop:POPTR_0011s15380g|K02867 large subunit ribosomal protein L11 | (RefSeq) hypothetical protein	[J]	Translation, ribosomal structure and biogenesis	Ribosomal protein L11, N-terminal domain	50S ribosomal protein L11, chloroplastic OS=Arabidopsis thaliana OX=3702 GN=RPL11 PE=2 SV=1	J	Translation, ribosomal structure and biogenesis	hypothetical protein POPTR_0011s15380g [Populus trichocarpa]
Corylus_avellana_newGene_6649	--	--	Cellular Component: integral component of membrane (GO:0016021);;	--	--	--	--	--	S	Function unknown	hypothetical protein B456_002G059800 [Gossypium raimondii]
g27692	--	--	Molecular Function: ATP binding (GO:0005524);; Molecular Function: phosphatidylinositol phosphate kinase activity (GO:0016307);; Biological Process: phosphatidylinositol phosphorylation (GO:0046854);;	K00921|8.24258e-57|pper:PRUPE_ppa000155mg|K00921 1-phosphatidylinositol-3-phosphate 5-kinase [EC:2.7.1.150] | (RefSeq) hypothetical protein	[T]	Signal transduction mechanisms	--	1-phosphatidylinositol-3-phosphate 5-kinase FAB1B OS=Arabidopsis thaliana OX=3702 GN=FAB1B PE=2 SV=1	O	Posttranslational modification, protein turnover, chaperones	PREDICTED: putative 1-phosphatidylinositol-3-phosphate 5-kinase FAB1D isoform X1 [Juglans regia]
g33983	--	--	--	--	[T]	Signal transduction mechanisms	NB-ARC domain;; Protein of unknown function (DUF3945)	Putative disease resistance protein RGA3 OS=Solanum bulbocastanum OX=147425 GN=RGA3 PE=2 SV=2	S	Function unknown	putative disease resistance protein RGA3 [Hevea brasiliensis]
g32591	--	--	Molecular Function: oxidoreductase activity (GO:0016491);; Biological Process: single-organism metabolic process (GO:0044710);;	K20667|4.38834e-47|egr:104444335|K20667 beta-amyrin 28-monooxygenase [EC:1.14.13.201] | (RefSeq) beta-amyrin 28-oxidase	[QI]	--	Cytochrome P450	Beta-amyrin 28-oxidase OS=Panax ginseng OX=4054 PE=2 SV=1	Q	Secondary metabolites biosynthesis, transport and catabolism	PREDICTED: beta-amyrin 28-oxidase-like [Juglans regia]
g3	--	--	--	--	--	--	Reverse transcriptase-like	--	--	--	PREDICTED: uncharacterized protein LOC108982741 [Juglans regia]
g29654	[G]	Carbohydrate transport and metabolism	Cellular Component: endoplasmic reticulum (GO:0005783);; Cellular Component: membrane (GO:0016020);; Molecular Function: hydrolase activity, acting on ester bonds (GO:0016788);; Molecular Function: lyase activity (GO:0016829);;	--	[R]	General function prediction only	Strictosidine synthase;; SMP-30/Gluconolaconase/LRE-like region	Protein STRICTOSIDINE SYNTHASE-LIKE 10 OS=Arabidopsis thaliana OX=3702 GN=SSL10 PE=2 SV=1	G	Carbohydrate transport and metabolism	PREDICTED: protein STRICTOSIDINE SYNTHASE-LIKE 10-like [Juglans regia]
g10079	--	--	--	--	--	--	--	--	--	--	PREDICTED: uncharacterized protein LOC109000274 [Juglans regia]
g23681	--	--	--	--	[K]	Transcription	--	Helicase protein MOM1 OS=Arabidopsis thaliana OX=3702 GN=MOM1 PE=1 SV=1	L	Replication, recombination and repair	helicase protein mom1 [Quercus suber]
g3001	--	--	--	--	[R]	General function prediction only	PPR repeat family;; PPR repeat;; PPR repeat;; Pentatricopeptide repeat domain;; Pentacotripeptide-repeat region of PRORP	Pentatricopeptide repeat-containing protein At2g13420, mitochondrial OS=Arabidopsis thaliana OX=3702 GN=At2g13420 PE=2 SV=1	S	Function unknown	PREDICTED: pentatricopeptide repeat-containing protein At2g13420, mitochondrial-like [Juglans regia]
g14148	--	--	--	--	[T]	Signal transduction mechanisms	--	Protein BONZAI 3 OS=Arabidopsis thaliana OX=3702 GN=BON3 PE=1 SV=1	S	Function unknown	PREDICTED: protein BONZAI 3-like, partial [Juglans regia]
Corylus_avellana_newGene_57943	[R]	General function prediction only	Cellular Component: integral component of membrane (GO:0016021);;	--	[S]	Function unknown	--	GDT1-like protein 1, chloroplastic OS=Oryza sativa subsp. indica OX=39946 GN=OsI_00941 PE=3 SV=2	S	Function unknown	protein PAM71, chloroplastic [Prunus avium]
g7974	--	--	--	K14546|1.33607e-130|pper:PRUPE_ppa002827mg|K14546 U3 small nucleolar RNA-associated protein 5 | (RefSeq) hypothetical protein	[R]	General function prediction only	Dip2/Utp12 Family	--	S	Function unknown	wd repeat-containing protein 43 [Quercus suber]
g22099	--	--	Biological Process: transcription, DNA-templated (GO:0006351);;	--	--	--	Myb-like DNA-binding domain	Putative Myb family transcription factor At1g14600 OS=Arabidopsis thaliana OX=3702 GN=At1g14600 PE=2 SV=2	K	Transcription	PREDICTED: myb family transcription factor PHL6-like [Juglans regia]
g5936	--	--	--	--	--	--	Senescence regulator	--	S	Function unknown	PREDICTED: uncharacterized protein LOC108988712 [Juglans regia]
g12285	--	--	--	K20456|2.65509e-68|obr:102706366|K20456 oxysterol-binding protein 1 | (RefSeq) oxysterol-binding protein-related protein 1C	[I]	Lipid transport and metabolism	Oxysterol-binding protein	Oxysterol-binding protein-related protein 1C OS=Arabidopsis thaliana OX=3702 GN=ORP1C PE=2 SV=1	S	Function unknown	Oxysterol-binding protein-related protein 1C, partial [Ananas comosus]
g18441	--	;;	Molecular Function: protein kinase activity (GO:0004672);; Molecular Function: ATP binding (GO:0005524);; Biological Process: protein phosphorylation (GO:0006468);;	--	[T]	Signal transduction mechanisms	Protein tyrosine kinase;; Protein kinase domain	Serine/threonine-protein kinase HT1 OS=Arabidopsis thaliana OX=3702 GN=HT1 PE=1 SV=1	T	Signal transduction mechanisms	PREDICTED: serine/threonine-protein kinase HT1-like [Juglans regia]
g20912	--	--	--	--	[R]	General function prediction only	Retrotransposon gag protein	--	S	Function unknown	PREDICTED: uncharacterized protein LOC101298139 [Fragaria vesca subsp. vesca]
g33970	[R]	General function prediction only	--	--	[T]	Signal transduction mechanisms	NB-ARC domain;; Leucine rich repeat;; Leucine Rich repeats (2 copies)	Putative disease resistance protein RGA1 OS=Solanum bulbocastanum OX=147425 GN=RGA1 PE=2 SV=2	S	Function unknown	putative disease resistance protein RGA1 [Quercus suber]
g35900	--	--	--	--	[R]	General function prediction only	Reverse transcriptase (RNA-dependent DNA polymerase)	--	S	Function unknown	line-1 retrotransposable element orf2 protein [Quercus suber]
Corylus_avellana_newGene_66028	--	--	Biological Process: regulation of lipid kinase activity (GO:0043550);; Cellular Component: PAS complex (GO:0070772);;	--	[S]	Function unknown	--	Protein VAC14 homolog OS=Arabidopsis thaliana OX=3702 GN=VAC14 PE=1 SV=2	U	Intracellular trafficking, secretion, and vesicular transport	Protein VAC14-like protein, partial [Dichanthelium oligosanthes]
g1686	--	--	--	--	[R]	General function prediction only	Domain of unknown function (DUF4283);; Reverse transcriptase-like;; zinc-binding in reverse transcriptase;; Zinc knuckle	Putative ribonuclease H protein At1g65750 OS=Arabidopsis thaliana OX=3702 GN=At1g65750 PE=3 SV=1	S	Function unknown	PREDICTED: uncharacterized protein LOC109014031 [Juglans regia]
g10891	[T]	Signal transduction mechanisms	Molecular Function: hydrolase activity (GO:0016787);;	--	[R]	General function prediction only	Serine aminopeptidase, S33;; alpha/beta hydrolase fold;; Prolyl oligopeptidase family;; Dienelactone hydrolase family;; Serine hydrolase (FSH1);; BAAT / Acyl-CoA thioester hydrolase C terminal	--	S	Function unknown	PREDICTED: protein ABHD17B-like [Juglans regia]
g8451	--	--	--	--	--	--	--	--	--	--	hypothetical protein CFP56_34357 [Quercus suber]
g2954	--	--	Cellular Component: chloroplast (GO:0009507);; Cellular Component: intracellular organelle part (GO:0044446);;	--	--	--	--	Protein TRIGALACTOSYLDIACYLGLYCEROL 4, chloroplastic OS=Arabidopsis thaliana OX=3702 GN=TGD4 PE=1 SV=1	S	Function unknown	protein TRIGALACTOSYLDIACYLGLYCEROL 4, chloroplastic [Quercus suber]
g767	--	--	--	--	[D]	Cell cycle control, cell division, chromosome partitioning	--	Protein MICRORCHIDIA 2 OS=Arabidopsis thaliana OX=3702 GN=MORC2 PE=1 SV=1	S	Function unknown	PREDICTED: protein MICRORCHIDIA 2-like isoform X2 [Juglans regia]
g12689	--	--	Molecular Function: ATP binding (GO:0005524);; Cellular Component: integral component of membrane (GO:0016021);; Molecular Function: hydrolase activity (GO:0016787);;	K08900|6.72213e-66|mtr:MTR_1g022250|K08900 mitochondrial chaperone BCS1 | (RefSeq) P-loop nucleoside triphosphate hydrolase superfamily protein	[O]	Posttranslational modification, protein turnover, chaperones	ATPase family associated with various cellular activities (AAA)	AAA-ATPase At3g28540 OS=Arabidopsis thaliana OX=3702 GN=At3g28540 PE=3 SV=1	O	Posttranslational modification, protein turnover, chaperones	PREDICTED: AAA-ATPase ASD, mitochondrial-like [Juglans regia]
g2821	[S]	Function unknown	Molecular Function: ATP binding (GO:0005524);; Molecular Function: zinc ion binding (GO:0008270);;	--	[KL]	--	--	Helicase-like transcription factor CHR28 OS=Arabidopsis thaliana OX=3702 GN=CHR28 PE=1 SV=1	L	Replication, recombination and repair	hypothetical protein CRG98_015639 [Punica granatum]
g24818	[I]	Lipid transport and metabolism	Biological Process: metabolic process (GO:0008152);; Molecular Function: transferase activity, transferring acyl groups other than amino-acyl groups (GO:0016747);;	K07513|0|cmo:103496981|K07513 acetyl-CoA acyltransferase 1 [EC:2.3.1.16] | (RefSeq) 3-ketoacyl-CoA thiolase 2, peroxisomal-like	[I]	Lipid transport and metabolism	Thiolase, N-terminal domain;; Thiolase, C-terminal domain	3-ketoacyl-CoA thiolase 2, peroxisomal OS=Arabidopsis thaliana OX=3702 GN=PED1 PE=1 SV=2	I	Lipid transport and metabolism	PREDICTED: 3-ketoacyl-CoA thiolase 2, peroxisomal [Juglans regia]
g25697	--	--	--	--	[R]	General function prediction only	PPR repeat family;; PPR repeat;; PPR repeat;; Pentatricopeptide repeat domain;; Pentacotripeptide-repeat region of PRORP;; Mitochondrial 28S ribosomal protein S27;; Mitochondrial ATPase expression	Putative pentatricopeptide repeat-containing protein At5g59900 OS=Arabidopsis thaliana OX=3702 GN=At5g59900 PE=3 SV=1	S	Function unknown	putative pentatricopeptide repeat-containing protein At5g59900 [Quercus suber]
g773	Cytochrome P450	;; ;; ;;	Molecular Function: iron ion binding (GO:0005506);; Biological Process: leaf morphogenesis (GO:0009965);; Cellular Component: integral component of membrane (GO:0016021);; Biological Process: brassinosteroid biosynthetic process (GO:0016132);; Molecular Function: oxidoreductase activity, acting on paired donors, with incorporation or reduction of molecular oxygen, NAD(P)H as one donor, and incorp…	K12637|0|tcc:TCM_000287|K12637 3-epi-6-deoxocathasterone 23-monooxygenase [EC:1.14.13.112] | (RefSeq) Cytochrome P450 superfamily protein	[QI]	--	Cytochrome P450	3-epi-6-deoxocathasterone 23-monooxygenase OS=Arabidopsis thaliana OX=3702 GN=ROT3 PE=2 SV=3	Q	Secondary metabolites biosynthesis, transport and catabolism	PREDICTED: 3-epi-6-deoxocathasterone 23-monooxygenase isoform X2 [Juglans regia]
g12539	[O]	Posttranslational modification, protein turnover, chaperones	Molecular Function: serine-type endopeptidase activity (GO:0004252);; Cellular Component: cell wall (GO:0005618);;	--	--	--	Subtilase family;; Peptidase inhibitor I9	Cucumisin OS=Cucumis melo OX=3656 PE=1 SV=1	O	Posttranslational modification, protein turnover, chaperones	cucumisin [Quercus suber]
g30432	--	--	--	--	--	--	Protein kinase domain;; Protein tyrosine kinase	Wall-associated receptor kinase-like 22 OS=Arabidopsis thaliana OX=3702 GN=WAKL22 PE=2 SV=1	T	Signal transduction mechanisms	unnamed protein product, partial [Vitis vinifera]
g29603	--	--	--	--	[R]	General function prediction only	zinc-binding in reverse transcriptase;; Reverse transcriptase-like	--	S	Function unknown	PREDICTED: uncharacterized protein LOC109014031 [Juglans regia]
g5272	Pectin methylesterase and related acyl-CoA thioesterases	;; ;; ;;	Molecular Function: enzyme inhibitor activity (GO:0004857);; Cellular Component: extracellular region (GO:0005576);; Cellular Component: cell wall (GO:0005618);; Molecular Function: pectinesterase activity (GO:0030599);; Biological Process: cell wall modification (GO:0042545);; Biological Process: negative regulation of catalytic activity (GO:0043086);; Molecular Function: aspartyl esterase activ…	--	--	--	Pectinesterase;; Plant invertase/pectin methylesterase inhibitor	Probable pectinesterase/pectinesterase inhibitor 12 OS=Arabidopsis thaliana OX=3702 GN=PME12 PE=2 SV=1	G	Carbohydrate transport and metabolism	PREDICTED: probable pectinesterase/pectinesterase inhibitor 12 [Juglans regia]
g29043	Cytochrome P450	;; ;; ;;	Molecular Function: binding (GO:0005488);; Molecular Function: oxidoreductase activity (GO:0016491);;	--	[QI]	--	Cytochrome P450	Cytochrome P450 714A1 OS=Arabidopsis thaliana OX=3702 GN=CYP714A1 PE=2 SV=1	Q	Secondary metabolites biosynthesis, transport and catabolism	hypothetical protein POPTR_0008s02640g [Populus trichocarpa]
g6155	--	--	--	--	--	--	--	--	--	--	hypothetical protein CFP56_14336 [Quercus suber]
g10346	--	--	Molecular Function: electron carrier activity (GO:0009055);; Cellular Component: integral component of membrane (GO:0016021);; Cellular Component: anchored component of plasma membrane (GO:0046658);;	--	--	--	Plastocyanin-like domain	Lamin-like protein OS=Arabidopsis thaliana OX=3702 GN=At5g15350 PE=1 SV=1	S	Function unknown	PREDICTED: lamin-like protein [Juglans regia]
g15831	--	--	Cellular Component: integral component of membrane (GO:0016021);;	K20782|3.64144e-161|vvi:100250010|K20782 hydroxyproline O-arabinosyltransferase [EC:2.4.2.58] | (RefSeq) hydroxyproline O-arabinosyltransferase 3	--	--	--	Hydroxyproline O-arabinosyltransferase 3 OS=Arabidopsis thaliana OX=3702 GN=HPAT3 PE=1 SV=1	S	Function unknown	hydroxyproline O-arabinosyltransferase 3-like isoform X3 [Quercus suber]
g8427	--	--	Molecular Function: nucleotide binding (GO:0000166);; Biological Process: mitotic cytokinesis (GO:0000281);;	K10400|0|vvi:100245872|K10400 kinesin family member 15 | (RefSeq) kinesin-like protein KIN-12C	--	--	Kinesin motor domain;; Microtubule binding	Kinesin-like protein KIN-12C OS=Arabidopsis thaliana OX=3702 GN=KIN12C PE=1 SV=1	Z	Cytoskeleton	PREDICTED: kinesin-like protein KIN-12C isoform X1 [Juglans regia]
g25336	[O]	Posttranslational modification, protein turnover, chaperones	Molecular Function: hydrolase activity (GO:0016787);;	--	--	--	Subtilase family;; PA domain	Subtilisin-like protease SBT1.6 OS=Arabidopsis thaliana OX=3702 GN=SBT1.6 PE=2 SV=1	O	Posttranslational modification, protein turnover, chaperones	PREDICTED: subtilisin-like protease SBT5.3 [Ziziphus jujuba]
g2160	--	--	Cellular Component: Golgi membrane (GO:0000139);; Cellular Component: GARP complex (GO:0000938);; Cellular Component: cytosol (GO:0005829);; Biological Process: Golgi to vacuole transport (GO:0006896);; Cellular Component: integral component of membrane (GO:0016021);; Molecular Function: syntaxin binding (GO:0019905);; Biological Process: retrograde transport, endosome to Golgi (GO:0042147);;	K17600|1.3986e-170|pper:PRUPE_ppa000757mg|K17600 vacuolar protein sorting-associated protein 54 | (RefSeq) hypothetical protein	[U]	Intracellular trafficking, secretion, and vesicular transport	Vps54-like protein	Vacuolar protein sorting-associated protein 54, chloroplastic OS=Arabidopsis thaliana OX=3702 GN=VPS54 PE=1 SV=1	U	Intracellular trafficking, secretion, and vesicular transport	PREDICTED: vacuolar protein sorting-associated protein 54, chloroplastic isoform X3 [Juglans regia]
Corylus_avellana_newGene_30396	--	--	Cellular Component: integral component of membrane (GO:0016021);;	--	--	--	--	--	S	Function unknown	hypothetical protein PRUPE_7G080000 [Prunus persica]
g4089	[E]	Amino acid transport and metabolism	Molecular Function: cysteine synthase activity (GO:0004124);; Cellular Component: cytoplasm (GO:0005737);; Biological Process: cysteine biosynthetic process from serine (GO:0006535);; Molecular Function: transferase activity (GO:0016740);; Molecular Function: pyridoxal phosphate binding (GO:0030170);;	K01738|4.29844e-128|gmx:100815330|K01738 cysteine synthase A [EC:2.5.1.47] | (RefSeq) cysteine synthase	[E]	Amino acid transport and metabolism	Pyridoxal-phosphate dependent enzyme	Cysteine synthase, mitochondrial OS=Arabidopsis thaliana OX=3702 GN=OASC PE=1 SV=3	E	Amino acid transport and metabolism	PREDICTED: cysteine synthase-like [Ziziphus jujuba]
g21602	--	--	Molecular Function: transcription factor activity, sequence-specific DNA binding (GO:0003700);; Cellular Component: nucleus (GO:0005634);; Biological Process: regulation of transcription, DNA-templated (GO:0006355);; Molecular Function: sequence-specific DNA binding (GO:0043565);;	--	--	--	GRAS domain family	Chitin-inducible gibberellin-responsive protein 1 OS=Oryza sativa subsp. japonica OX=39947 GN=CIGR1 PE=2 SV=1	K	Transcription	chitin-inducible gibberellin-responsive protein 1-like isoform X3 [Quercus suber]
Corylus_avellana_newGene_51939	--	--	Cellular Component: integral component of membrane (GO:0016021);;	--	[S]	Function unknown	--	--	S	Function unknown	PREDICTED: protein YIPF1 homolog isoform X3 [Juglans regia]
Corylus_avellana_newGene_24108	--	--	Molecular Function: organic acid transmembrane transporter activity (GO:0005342);; Cellular Component: integral component of membrane (GO:0016021);; Cellular Component: cell part (GO:0044464);;	K03453|8.34581e-15|vvi:100254194|K03453 bile acid:Na+ symporter, BASS family | (RefSeq) sodium/pyruvate cotransporter BASS2, chloroplastic	--	--	--	--	S	Function unknown	sodium/pyruvate cotransporter BASS2, chloroplastic isoform X1 [Quercus suber]
g26868	--	--	Cellular Component: nucleus (GO:0005634);; Biological Process: mitotic chromosome condensation (GO:0007076);; Biological Process: cell division (GO:0051301);;	K06677|2.83055e-48|gra:105761587|K06677 condensin complex subunit 1 | (RefSeq) condensin complex subunit 1	[BD]	--	--	--	BD	--	PREDICTED: condensin complex subunit 1-like, partial [Juglans regia]
Corylus_avellana_newGene_49216	--	--	--	K11292|3.95851e-17|vvi:100855389|K11292 transcription elongation factor SPT6 | (RefSeq) transcription elongation factor SPT6 homolog	[R]	General function prediction only	zinc-binding in reverse transcriptase	Putative ribonuclease H protein At1g65750 OS=Arabidopsis thaliana OX=3702 GN=At1g65750 PE=3 SV=1	K	Transcription	PREDICTED: uncharacterized protein LOC109016361, partial [Juglans regia]
g19532	--	--	Biological Process: amino acid transmembrane transport (GO:0003333);; Molecular Function: amino acid transmembrane transporter activity (GO:0015171);; Cellular Component: integral component of membrane (GO:0016021);;	--	[E]	Amino acid transport and metabolism	Transmembrane amino acid transporter protein	GABA transporter 1 OS=Arabidopsis thaliana OX=3702 GN=GAT1 PE=1 SV=1	E	Amino acid transport and metabolism	GABA transporter 1-like [Quercus suber]
g9075	[O]	Posttranslational modification, protein turnover, chaperones	Molecular Function: ATP binding (GO:0005524);; Biological Process: protein folding (GO:0006457);; Molecular Function: unfolded protein binding (GO:0051082);;	K03283|0|vvi:100249184|K03283 heat shock 70kDa protein 1/8 | (RefSeq) stromal 70 kDa heat shock-related protein, chloroplastic	[O]	Posttranslational modification, protein turnover, chaperones	Hsp70 protein;; MreB/Mbl protein	Stromal 70 kDa heat shock-related protein, chloroplastic OS=Pisum sativum OX=3888 GN=HSP70 PE=2 SV=1	O	Posttranslational modification, protein turnover, chaperones	PREDICTED: stromal 70 kDa heat shock-related protein, chloroplastic-like [Juglans regia]
g15973	--	--	--	--	[R]	General function prediction only	gag-polypeptide of LTR copia-type	Retrovirus-related Pol polyprotein from transposon RE1 OS=Arabidopsis thaliana OX=3702 GN=RE1 PE=2 SV=1	S	Function unknown	hypothetical protein POPTR_018G072800v3 [Populus trichocarpa]
g25	--	--	Molecular Function: DNA binding (GO:0003677);; Biological Process: red, far-red light phototransduction (GO:0009585);; Biological Process: jasmonic acid mediated signaling pathway (GO:0009867);; Biological Process: positive regulation of flower development (GO:0009911);; Biological Process: response to red light (GO:0010114);; Biological Process: response to far red light (GO:0010218);; Cellular …	K15168|0|jcu:105641992|K15168 mediator of RNA polymerase II transcription subunit 25 | (RefSeq) mediator of RNA polymerase II transcription subunit 25	--	--	Mediator complex subunit 25 von Willebrand factor type A	Mediator of RNA polymerase II transcription subunit 25 OS=Arabidopsis thaliana OX=3702 GN=MED25 PE=1 SV=1	K	Transcription	PREDICTED: mediator of RNA polymerase II transcription subunit 25 [Juglans regia]
g3096	--	--	--	--	--	--	--	--	S	Function unknown	hypothetical protein CFP56_23092 [Quercus suber]
Corylus_avellana_newGene_1709	--	--	Molecular Function: DNA binding (GO:0003677);;	K09422|1.88226e-14|tcc:TCM_016428|K09422 myb proto-oncogene protein, plant | (RefSeq) Homeodomain-like superfamily protein	--	--	--	Transcription factor TRY OS=Arabidopsis thaliana OX=3702 GN=TRY PE=1 SV=1	K	Transcription	transcription factor CPC-like isoform X2 [Quercus suber]
g8977	[P]	Inorganic ion transport and metabolism	--	--	[P]	Inorganic ion transport and metabolism	Sodium/hydrogen exchanger family	Cation/H(+) antiporter 4 OS=Arabidopsis thaliana OX=3702 GN=CHX4 PE=2 SV=1	P	Inorganic ion transport and metabolism	cation/H(+) antiporter 4-like [Quercus suber]
Corylus_avellana_newGene_47322	[T]	Signal transduction mechanisms	Molecular Function: phosphorelay sensor kinase activity (GO:0000155);; Biological Process: phosphorelay signal transduction system (GO:0000160);; Cellular Component: intracellular (GO:0005622);; Biological Process: response to osmotic stress (GO:0006970);; Biological Process: response to toxic substance (GO:0009636);; Biological Process: regulation of flower development (GO:0009909);; Biological …	K14489|5.63905e-26|pmum:103329273|K14489 arabidopsis histidine kinase 2/3/4 (cytokinin receptor) [EC:2.7.13.3] | (RefSeq) histidine kinase 2	[T]	Signal transduction mechanisms	Response regulator receiver domain	Histidine kinase 2 OS=Arabidopsis thaliana OX=3702 GN=AHK2 PE=1 SV=1	T	Signal transduction mechanisms	histidine kinase 2 [Quercus suber]
g10397	--	--	--	--	[R]	General function prediction only	Zinc knuckle	Putative ribonuclease H protein At1g65750 OS=Arabidopsis thaliana OX=3702 GN=At1g65750 PE=3 SV=1	S	Function unknown	putative ribonuclease h protein [Quercus suber]
g19998	--	--	Cellular Component: Elongator holoenzyme complex (GO:0033588);;	K11375|0|pper:PRUPE_ppa007585mg|K11375 elongator complex protein 4 | (RefSeq) hypothetical protein	[BK]	--	PAXNEB protein	Elongator complex protein 4 OS=Arabidopsis thaliana OX=3702 GN=ELP4 PE=1 SV=1	K	Transcription	PREDICTED: elongator complex protein 4 isoform X1 [Juglans regia]
g2134	--	--	--	--	--	--	--	--	S	Function unknown	uncharacterized protein LOC110814074 isoform X2 [Carica papaya]
g18037	[T]	Signal transduction mechanisms	--	--	--	--	Protein kinase domain;; D-mannose binding lectin;; Protein tyrosine kinase;; S-locus glycoprotein domain;; PAN-like domain;; Wall-associated receptor kinase galacturonan-binding	G-type lectin S-receptor-like serine/threonine-protein kinase At4g03230 OS=Arabidopsis thaliana OX=3702 GN=At4g03230 PE=3 SV=3	T	Signal transduction mechanisms	G-type lectin S-receptor-like serine/threonine-protein kinase At4g03230 [Quercus suber]
g2572	--	--	Cellular Component: exocyst (GO:0000145);; Biological Process: exocyst assembly (GO:0001927);; Biological Process: Golgi to plasma membrane transport (GO:0006893);;	K17637|0|rcu:8262316|K17637 exocyst complex component 2 | (RefSeq) exocyst complex component SEC5A	[U]	Intracellular trafficking, secretion, and vesicular transport	Exocyst complex component Sec5;; Reverse transcriptase-like	Exocyst complex component SEC5A OS=Arabidopsis thaliana OX=3702 GN=SEC5A PE=1 SV=1	S	Function unknown	PREDICTED: exocyst complex component SEC5A-like [Juglans regia]
g166	--	--	--	--	[R]	General function prediction only	PPR repeat;; PPR repeat family;; PPR repeat;; Pentatricopeptide repeat domain;; Pentacotripeptide-repeat region of PRORP	Pentatricopeptide repeat-containing protein At2g03380, mitochondrial OS=Arabidopsis thaliana OX=3702 GN=PCMP-E47 PE=3 SV=1	S	Function unknown	PREDICTED: pentatricopeptide repeat-containing protein At2g03380, mitochondrial [Juglans regia]
g15391	--	--	--	K00430|0|rcu:8259183|K00430 peroxidase [EC:1.11.1.7] | (RefSeq) peroxidase 19	--	--	Peroxidase	Peroxidase 19 OS=Arabidopsis thaliana OX=3702 GN=PER19 PE=2 SV=1	G	Carbohydrate transport and metabolism	PREDICTED: peroxidase 19-like [Juglans regia]
Corylus_avellana_newGene_25460	--	--	--	K04733|9.65526e-08|tcc:TCM_015372|K04733 interleukin-1 receptor-associated kinase 4 [EC:2.7.11.1] | (RefSeq) Kinase, putative	--	--	--	--	--	--	uncharacterized protein LOC112000074 [Quercus suber]
g28095	--	--	--	--	--	--	No apical meristem (NAM) protein	NAC domain-containing protein 10 OS=Oryza sativa subsp. japonica OX=39947 GN=NAC010 PE=2 SV=1	K	Transcription	PREDICTED: NAC domain-containing protein 67 [Theobroma cacao]
g10014	--	--	Cellular Component: spindle (GO:0005819);; Cellular Component: microtubule (GO:0005874);; Biological Process: activation of protein kinase activity (GO:0032147);; Biological Process: regulation of mitotic spindle organization (GO:0060236);;	--	--	--	--	--	S	Function unknown	PREDICTED: uncharacterized protein LOC108986434 isoform X2 [Juglans regia]
g25014	[T]	Signal transduction mechanisms	--	K04733|1.22691e-59|jcu:105644180|K04733 interleukin-1 receptor-associated kinase 4 [EC:2.7.11.1] | (RefSeq) receptor-like protein kinase FERONIA	[T]	Signal transduction mechanisms	Protein tyrosine kinase;; Protein kinase domain;; Protein tyrosine kinase	Receptor-like protein kinase ANXUR1 OS=Arabidopsis thaliana OX=3702 GN=ANX1 PE=2 SV=1	T	Signal transduction mechanisms	receptor-like protein kinase feronia [Quercus suber]
g17293	--	--	--	--	--	--	--	--	--	--	PREDICTED: uncharacterized protein LOC104881386 [Vitis vinifera]
g21783	[K]	Transcription	Molecular Function: ubiquitin-protein transferase activity (GO:0004842);; Biological Process: protein ubiquitination (GO:0016567);;	--	--	--	U-box domain;; WD domain, G-beta repeat	Putative E3 ubiquitin-protein ligase LIN-1 OS=Lotus japonicus OX=34305 GN=CERBERUS PE=2 SV=2	S	Function unknown	PREDICTED: putative E3 ubiquitin-protein ligase LIN-1 [Juglans regia]
g23697	--	--	--	--	--	--	--	--	--	--	F-box/FBD/LRR-repeat protein At5g56420-like [Quercus suber]
g30883	--	--	--	--	[R]	General function prediction only	Aspartyl protease	--	S	Function unknown	uncharacterized protein LOC109948699 [Prunus persica]
g19266	[J]	Translation, ribosomal structure and biogenesis	Molecular Function: nucleotide binding (GO:0000166);; Molecular Function: nucleic acid binding (GO:0003676);;	K12741|3.41617e-130|csv:101211535|K12741 heterogeneous nuclear ribonucleoprotein A1/A3 | (RefSeq) UBP1-associated protein 2A-like	[R]	General function prediction only	RNA recognition motif. (a.k.a. RRM, RBD, or RNP domain);; RNA recognition motif	UBP1-associated protein 2A OS=Arabidopsis thaliana OX=3702 GN=UBA2A PE=1 SV=1	S	Function unknown	PREDICTED: UBP1-associated protein 2A-like [Juglans regia]
g35699	--	--	--	--	--	--	F-box domain;; F-box associated	F-box protein CPR1 OS=Arabidopsis thaliana OX=3702 GN=CPR1 PE=1 SV=2	S	Function unknown	PREDICTED: F-box protein CPR30-like [Juglans regia]
g6390	--	--	--	--	--	--	Domain of unknown function (DUF3511)	--	S	Function unknown	hypothetical protein PRUPE_6G315400 [Prunus persica]
g6709	--	--	--	--	[R]	General function prediction only	gag-polypeptide of LTR copia-type	Retrovirus-related Pol polyprotein from transposon RE1 OS=Arabidopsis thaliana OX=3702 GN=RE1 PE=2 SV=1	S	Function unknown	PREDICTED: uncharacterized protein LOC108982976 [Juglans regia]
g19205	Protein N-acetyltransferase	;; ;; ;;	Biological Process: N-terminal protein amino acid acetylation (GO:0006474);; Molecular Function: N-acetyltransferase activity (GO:0008080);; Cellular Component: membrane (GO:0016020);;	--	--	--	Acetyltransferase (GNAT) domain;; Acetyltransferase (GNAT) family;; Acetyltransferase (GNAT) domain	--	J	Translation, ribosomal structure and biogenesis	PREDICTED: uncharacterized protein LOC109005795 [Juglans regia]
g18288	[L]	Replication, recombination and repair	Molecular Function: DNA binding (GO:0003677);; Molecular Function: helicase activity (GO:0004386);; Molecular Function: ATP binding (GO:0005524);;	K10896|1.06531e-177|tcc:TCM_036398|K10896 fanconi anemia group M protein | (RefSeq) DEAD/DEAH box RNA helicase family protein, putative isoform 1	[R]	General function prediction only	Type III restriction enzyme, res subunit;; DEAD/DEAH box helicase	DEAD-box ATP-dependent RNA helicase FANCM OS=Arabidopsis thaliana OX=3702 GN=FANCM PE=2 SV=1	L	Replication, recombination and repair	PREDICTED: uncharacterized protein LOC109006331 isoform X1 [Juglans regia]
Corylus_avellana_newGene_41895	--	--	--	--	--	--	--	--	K	Transcription	line-1 retrotransposable element orf2 protein [Quercus suber]
g20129	--	--	--	--	--	--	F-box domain	F-box protein At5g39450 OS=Arabidopsis thaliana OX=3702 GN=At5g39450 PE=2 SV=1	S	Function unknown	PREDICTED: F-box protein At5g39450 isoform X3 [Juglans regia]
g7822	--	--	Molecular Function: metal ion binding (GO:0046872);;	--	[O]	Posttranslational modification, protein turnover, chaperones	Ring finger domain;; Zinc finger, C3HC4 type (RING finger)	E3 ubiquitin-protein ligase AIRP2 OS=Arabidopsis thaliana OX=3702 GN=AIRP2 PE=1 SV=1	S	Function unknown	PREDICTED: helicase-like transcription factor isoform X1 [Juglans regia]
Corylus_avellana_newGene_29685	--	--	Biological Process: phenylpropanoid biosynthetic process (GO:0009699);; Cellular Component: integral component of membrane (GO:0016021);; Molecular Function: guiding stereospecific synthesis activity (GO:0042349);; Biological Process: regulation of catalytic activity (GO:0050790);;	--	--	--	--	Dirigent protein 19 OS=Arabidopsis thaliana OX=3702 GN=DIR19 PE=2 SV=1	S	Function unknown	PREDICTED: dirigent protein 22-like [Juglans regia]
g14618	--	--	Molecular Function: peptidase activity (GO:0008233);;	K11793|0|pmum:103320248|K11793 cereblon | (RefSeq) protein cereblon	[R]	General function prediction only	ATP-dependent protease La (LON) substrate-binding domain	--	O	Posttranslational modification, protein turnover, chaperones	PREDICTED: uncharacterized protein LOC109009469 [Juglans regia]
g27505	--	--	--	--	--	--	Prolamin-like	--	--	--	--
g1708	[L]	Replication, recombination and repair	Molecular Function: nucleic acid binding (GO:0003676);; Molecular Function: helicase activity (GO:0004386);; Molecular Function: ATP binding (GO:0005524);; Cellular Component: viral nucleocapsid (GO:0019013);; Cellular Component: intracellular ribonucleoprotein complex (GO:0030529);;	K18663|0|gra:105764706|K18663 activating signal cointegrator complex subunit 3 [EC:3.6.4.12] | (RefSeq) activating signal cointegrator 1 complex subunit 3	[A]	RNA processing and modification	Sec63 Brl domain;; Helicase conserved C-terminal domain	DExH-box ATP-dependent RNA helicase DExH14 OS=Arabidopsis thaliana OX=3702 GN=BRR2C PE=2 SV=1	L	Replication, recombination and repair	PREDICTED: DExH-box ATP-dependent RNA helicase DExH14 [Juglans regia]
g10356	[E]	Amino acid transport and metabolism	Molecular Function: serine-type carboxypeptidase activity (GO:0004185);; Molecular Function: transferase activity, transferring acyl groups other than amino-acyl groups (GO:0016747);; Biological Process: secondary metabolic process (GO:0019748);; Biological Process: proteolysis involved in cellular protein catabolic process (GO:0051603);;	K16297|0|fve:101301551|K16297 serine carboxypeptidase-like clade II [EC:3.4.16.-] | (RefSeq) serine carboxypeptidase-like 45	[OE]	--	Serine carboxypeptidase	Serine carboxypeptidase-like 45 OS=Arabidopsis thaliana OX=3702 GN=SCPL45 PE=2 SV=1	E	Amino acid transport and metabolism	serine carboxypeptidase-like 45 [Quercus suber]
g13460	--	--	--	--	[R]	General function prediction only	Domain of unknown function (DUF4283);; Zinc knuckle	Uncharacterized mitochondrial protein AtMg00310 OS=Arabidopsis thaliana OX=3702 GN=AtMg00310 PE=4 SV=1	S	Function unknown	PREDICTED: uncharacterized protein LOC108987582 [Juglans regia]
g18021	[F]	Nucleotide transport and metabolism	Molecular Function: thymidylate kinase activity (GO:0004798);; Molecular Function: ATP binding (GO:0005524);; Cellular Component: nucleoplasm (GO:0005654);; Cellular Component: mitochondrion (GO:0005739);; Cellular Component: cytosol (GO:0005829);; Biological Process: dTDP biosynthetic process (GO:0006233);; Molecular Function: hydrolase activity (GO:0016787);; Biological Process: nucleotide phos…	K00943|1.26898e-131|tcc:TCM_019290|K00943 dTMP kinase [EC:2.7.4.9] | (RefSeq) P-loop containing nucleoside triphosphate hydrolases superfamily protein	[F]	Nucleotide transport and metabolism	Thymidylate kinase	Thymidylate kinase OS=Arabidopsis thaliana OX=3702 GN=ZEU1 PE=2 SV=1	F	Nucleotide transport and metabolism	thymidylate kinase-like isoform X1 [Quercus suber]
g908	--	--	Cellular Component: endomembrane system (GO:0012505);; Cellular Component: intracellular membrane-bounded organelle (GO:0043231);; Cellular Component: cytoplasmic part (GO:0044444);;	--	--	--	Protein of unknown function (DUF2921)	--	S	Function unknown	PREDICTED: uncharacterized protein LOC108990636 [Juglans regia]
g3488	--	--	Cellular Component: membrane (GO:0016020);;	--	[S]	Function unknown	--	WD repeat-containing protein WDS homolog OS=Arabidopsis thaliana OX=3702 GN=WDS PE=1 SV=1	S	Function unknown	isoform 2 of wd repeat-containing protein 26 [Quercus suber]
g13779	--	--	Cellular Component: membrane (GO:0016020);;	--	--	--	--	COP1-interacting protein 7 OS=Arabidopsis thaliana OX=3702 GN=CIP7 PE=1 SV=1	S	Function unknown	PREDICTED: uncharacterized protein LOC108991201 isoform X1 [Juglans regia]
g2437	[J]	Translation, ribosomal structure and biogenesis	Molecular Function: binding (GO:0005488);;	--	[R]	General function prediction only	Zinc knuckle;; RNA recognition motif. (a.k.a. RRM, RBD, or RNP domain);; Zinc knuckle	Glycine-rich RNA-binding protein RZ1B OS=Arabidopsis thaliana OX=3702 GN=RZ1B PE=2 SV=1	S	Function unknown	PREDICTED: glycine-rich RNA-binding protein RZ1C-like, partial [Juglans regia]
g2319	--	--	Cellular Component: integral component of membrane (GO:0016021);;	--	--	--	--	--	S	Function unknown	uncharacterized protein LOC112020825 [Quercus suber]
g7217	--	--	Cellular Component: mitochondrion (GO:0005739);; Cellular Component: integral component of membrane (GO:0016021);;	--	--	--	ELF protein	Uncharacterized mitochondrial protein AtMg01000 OS=Arabidopsis thaliana OX=3702 GN=AtMg01000 PE=4 SV=1	--	--	hypothetical protein ABT39_MTgene3913 (mitochondrion) [Picea glauca]
g28609	[K]	Transcription	Molecular Function: protein serine/threonine kinase activity (GO:0004674);; Molecular Function: ATP binding (GO:0005524);; Biological Process: protein phosphorylation (GO:0006468);; Cellular Component: integral component of membrane (GO:0016021);; Molecular Function: 2-alkenal reductase [NAD(P)] activity (GO:0032440);; Biological Process: oxidation-reduction process (GO:0055114);;	--	--	--	Protein kinase domain;; Leucine rich repeat;; Protein tyrosine kinase;; Leucine Rich repeats (2 copies);; Leucine Rich Repeat;; Leucine rich repeat N-terminal domain	Phytosulfokine receptor 1 OS=Daucus carota OX=4039 GN=PSKR PE=1 SV=1	T	Signal transduction mechanisms	PREDICTED: phytosulfokine receptor 1 [Juglans regia]
Corylus_avellana_newGene_58294	--	--	--	--	[R]	General function prediction only	--	--	S	Function unknown	PREDICTED: uncharacterized protein LOC103496880 [Cucumis melo]
g2216	--	--	Cellular Component: cytoplasm (GO:0005737);; Cellular Component: integral component of membrane (GO:0016021);;	--	--	--	GDP-fucose protein O-fucosyltransferase	O-fucosyltransferase 3 OS=Arabidopsis thaliana OX=3702 GN=OFUT3 PE=2 SV=1	S	Function unknown	PREDICTED: uncharacterized protein At1g04910-like [Juglans regia]
Corylus_avellana_newGene_26542	--	--	Cellular Component: integral component of membrane (GO:0016021);; Biological Process: transmembrane transport (GO:0055085);;	--	--	--	OPT oligopeptide transporter protein	Probable metal-nicotianamine transporter YSL12 OS=Oryza sativa subsp. japonica OX=39947 GN=YSL12 PE=2 SV=2	S	Function unknown	probable metal-nicotianamine transporter YSL7 [Arachis duranensis]
g1826	--	--	--	--	--	--	C1 domain;; Phorbol esters/diacylglycerol binding domain (C1 domain)	--	S	Function unknown	PREDICTED: uncharacterized protein LOC109011949 [Juglans regia]
g17411	--	--	--	--	[R]	General function prediction only	Reverse transcriptase-like	--	L	Replication, recombination and repair	uncharacterized protein LOC109946454 [Prunus persica]
Corylus_avellana_newGene_29091	--	--	--	--	--	--	--	--	--	--	hypothetical protein GLYMA_19G159800 [Glycine max]
g30725	--	--	Molecular Function: nutrient reservoir activity (GO:0045735);;	--	--	--	Cupin	12S seed storage globulin 1 OS=Avena sativa OX=4498 PE=2 SV=1	S	Function unknown	BnaCnng37680D [Brassica napus]
g33849	--	--	--	--	--	--	Domain of unknown function (DUF4283);; Zinc knuckle	--	T	Signal transduction mechanisms	hypothetical protein GOBAR_AA21229 [Gossypium barbadense]
g10144	--	--	--	--	--	--	BURP domain	BURP domain-containing protein 3 OS=Oryza sativa subsp. japonica OX=39947 GN=BURP3 PE=2 SV=1	S	Function unknown	polygalacturonase non-catalytic subunit AroGP2-like isoform X1 [Quercus suber]
g18265	--	--	Molecular Function: zinc ion binding (GO:0008270);;	--	[R]	General function prediction only	PPR repeat;; PPR repeat family;; PPR repeat;; Pentatricopeptide repeat domain;; Pentacotripeptide-repeat region of PRORP;; Tetratricopeptide repeat	Pentatricopeptide repeat-containing protein At5g59600 OS=Arabidopsis thaliana OX=3702 GN=PCMP-E1 PE=2 SV=1	S	Function unknown	LOW QUALITY PROTEIN: pentatricopeptide repeat-containing protein At5g59600-like [Quercus suber]
g10447	--	--	Molecular Function: transcription factor activity, sequence-specific DNA binding (GO:0003700);; Cellular Component: nucleus (GO:0005634);; Biological Process: regulation of transcription, DNA-templated (GO:0006355);;	K14514|0|vvi:100250496|K14514 ethylene-insensitive protein 3 | (RefSeq) ETHYLENE INSENSITIVE 3-like 1 protein	--	--	Ethylene insensitive 3	Protein ETHYLENE INSENSITIVE 3 OS=Arabidopsis thaliana OX=3702 GN=EIN3 PE=1 SV=1	K	Transcription	PREDICTED: ETHYLENE INSENSITIVE 3-like 1 protein [Juglans regia]
g12287	--	--	--	--	--	--	Domain of unknown function (DUF4216);; Domain of unknown function (DUF4218)	--	P	Inorganic ion transport and metabolism	uncharacterized protein LOC109711523 isoform X1 [Ananas comosus]
g13873	[R]	General function prediction only	--	--	--	--	Protein of unknown function, DUF393	Uncharacterized protein At5g50100, chloroplastic OS=Arabidopsis thaliana OX=3702 GN=At5g50100 PE=1 SV=1	S	Function unknown	uncharacterized protein At5g50100, chloroplastic-like [Quercus suber]
g23420	[K]	Transcription	--	--	--	--	Leucine Rich repeats (2 copies);; Leucine rich repeat;; NB-ARC domain;; Leucine rich repeats (6 copies)	Putative disease resistance protein At4g19050 OS=Arabidopsis thaliana OX=3702 GN=At4g19050 PE=3 SV=2	S	Function unknown	LOW QUALITY PROTEIN: putative disease resistance protein At4g19050 [Quercus suber]
g5857	--	--	--	--	[L]	Replication, recombination and repair	DDE superfamily endonuclease;; Plant transposon protein	--	S	Function unknown	putative nuclease HARBI1 [Quercus suber]
g35188	--	--	--	--	[R]	General function prediction only	Reverse transcriptase (RNA-dependent DNA polymerase)	--	S	Function unknown	uncharacterized protein LOC111388792 [Olea europaea var. sylvestris]
g34794	--	--	--	--	[R]	General function prediction only	--	--	L	Replication, recombination and repair	PREDICTED: uncharacterized protein LOC107174787 [Citrus sinensis]
Corylus_avellana_newGene_12310	--	--	--	--	--	--	--	--	--	--	PREDICTED: uncharacterized protein LOC109004924 [Juglans regia]
Corylus_avellana_newGene_6757	--	--	Biological Process: transport (GO:0006810);; Cellular Component: membrane (GO:0016020);;	K14638|3.05353e-22|pper:PRUPE_ppa003507mg|K14638 solute carrier family 15 (peptide/histidine transporter), member 3/4 | (RefSeq) hypothetical protein	[E]	Amino acid transport and metabolism	POT family	Protein NRT1/ PTR FAMILY 5.4 OS=Arabidopsis thaliana OX=3702 GN=NPF5.4 PE=2 SV=1	E	Amino acid transport and metabolism	PREDICTED: protein NRT1/ PTR FAMILY 5.4-like isoform X2 [Juglans regia]
g30783	--	--	Molecular Function: purine ribonucleoside binding (GO:0032550);; Molecular Function: adenyl ribonucleotide binding (GO:0032559);; Molecular Function: anion binding (GO:0043168);;	--	--	--	--	--	--	--	hypothetical protein VITISV_022133 [Vitis vinifera]
g33774	--	--	Cellular Component: nuclear pore (GO:0005643);; Cellular Component: nucleoplasm (GO:0005654);; Cellular Component: cytosol (GO:0005829);; Biological Process: NLS-bearing protein import into nucleus (GO:0006607);; Molecular Function: nuclear localization sequence binding (GO:0008139);; Molecular Function: protein transporter activity (GO:0008565);;	--	[U]	Intracellular trafficking, secretion, and vesicular transport	Armadillo/beta-catenin-like repeat;; Importin beta binding domain;; HEAT-like repeat;; HEAT repeats;; HEAT repeat	Importin subunit alpha-1a OS=Oryza sativa subsp. japonica OX=39947 GN=Os01g0253300 PE=1 SV=2	U	Intracellular trafficking, secretion, and vesicular transport	Beta-catenin [Trema orientalis]
Corylus_avellana_newGene_10883	[I]	Lipid transport and metabolism	Biological Process: pentacyclic triterpenoid biosynthetic process (GO:0019745);; Molecular Function: beta-amyrin synthase activity (GO:0042300);;	K15813|2.4003e-123|sot:102592553|K15813 beta-amyrin synthase [EC:5.4.99.39] | (RefSeq) beta-amyrin synthase	[I]	Lipid transport and metabolism	Squalene-hopene cyclase N-terminal domain	Beta-amyrin synthase OS=Betula platyphylla OX=78630 GN=OSCBPY PE=1 SV=1	I	Lipid transport and metabolism	RecName: Full=Beta-amyrin synthase
g15448	--	--	--	--	[R]	General function prediction only	--	--	--	--	uncharacterized protein LOC112013864 [Quercus suber]
g11470	[G]	Carbohydrate transport and metabolism	Molecular Function: magnesium ion binding (GO:0000287);; Cellular Component: cytosol (GO:0005829);; Cellular Component: chloroplast stroma (GO:0009570);; Biological Process: dephosphorylation (GO:0016311);; Biological Process: L-methionine salvage from methylthioadenosine (GO:0019509);; Molecular Function: acireductone synthase activity (GO:0043874);; Molecular Function: methylthioribulose 1-phos…	K16054|0|jcu:105637681|K16054 methylthioribulose 1-phosphate dehydratase / enolase-phosphatase E1 [EC:4.2.1.109 3.1.3.77] | (RefSeq) probable bifunctional methylthioribulose-1-phosphate dehydratase/enolase-phosphatase E1	[G]	Carbohydrate transport and metabolism	Class II Aldolase and Adducin N-terminal domain	Probable bifunctional methylthioribulose-1-phosphate dehydratase/enolase-phosphatase E1 1 OS=Vitis vinifera OX=29760 GN=VIT_19s0014g02480 PE=3 SV=2	C	Energy production and conversion	PREDICTED: probable bifunctional methylthioribulose-1-phosphate dehydratase/enolase-phosphatase E1 isoform X1 [Juglans regia]
g7175	--	--	--	--	[R]	General function prediction only	--	--	L	Replication, recombination and repair	uncharacterized protein LOC111996159 [Quercus suber]
g33020	--	--	Biological Process: transport (GO:0006810);; Cellular Component: membrane (GO:0016020);;	K15382|4.44191e-76|jcu:105647482|K15382 solute carrier family 50 (sugar transporter) | (RefSeq) bidirectional sugar transporter SWEET16-like	[R]	General function prediction only	Sugar efflux transporter for intercellular exchange	Bidirectional sugar transporter SWEET16 OS=Oryza sativa subsp. japonica OX=39947 GN=SWEET16 PE=3 SV=1	U	Intracellular trafficking, secretion, and vesicular transport	SWEET sugar transporter [Corchorus olitorius]
g24054	--	--	Cellular Component: integral component of membrane (GO:0016021);;	--	--	--	--	--	S	Function unknown	PREDICTED: uncharacterized protein LOC109014427 [Juglans regia]
Corylus_avellana_newGene_64506	--	--	--	--	[BDT]	--	--	Protein ALWAYS EARLY 2 OS=Arabidopsis thaliana OX=3702 GN=ALY2 PE=1 SV=1	--	--	--
g21112	--	--	Molecular Function: metalloendopeptidase activity (GO:0004222);; Molecular Function: ATP binding (GO:0005524);; Biological Process: proteolysis (GO:0006508);; Molecular Function: microtubule-severing ATPase activity (GO:0008568);; Cellular Component: membrane (GO:0016020);; Biological Process: cell division (GO:0051301);;	K03798|0|pxb:103964982|K03798 cell division protease FtsH [EC:3.4.24.-] | (RefSeq) ATP-dependent zinc metalloprotease FTSH 6, chloroplastic-like	[R]	General function prediction only	PPR repeat;; PPR repeat family;; PPR repeat;; Pentatricopeptide repeat domain	Pentatricopeptide repeat-containing protein At2g36730 OS=Arabidopsis thaliana OX=3702 GN=PCMP-E44 PE=3 SV=1	S	Function unknown	PREDICTED: pentatricopeptide repeat-containing protein At2g36730 [Juglans regia]
g17345	--	--	Cellular Component: mitochondrial inner membrane (GO:0005743);; Cellular Component: integral component of membrane (GO:0016021);; Cellular Component: mitochondrial membrane part (GO:0044455);;	--	[U]	Intracellular trafficking, secretion, and vesicular transport	--	Protein transport protein SEC31 homolog B OS=Arabidopsis thaliana OX=3702 GN=SEC31B PE=1 SV=1	S	Function unknown	hypothetical protein CFP56_61516 [Quercus suber]
g34176	--	--	--	--	[QR]	--	non-haem dioxygenase in morphine synthesis N-terminal	--	S	Function unknown	PREDICTED: protein DOWNY MILDEW RESISTANCE 6-like [Juglans regia]
g14513	--	--	--	--	--	--	Thaumatin family	Pathogenesis-related protein 5 OS=Arabidopsis thaliana OX=3702 GN=At1g75040 PE=1 SV=1	S	Function unknown	PREDICTED: pathogenesis-related protein 5-like [Juglans regia]
g20680	--	--	Molecular Function: transferase activity, transferring acyl groups other than amino-acyl groups (GO:0016747);;	--	--	--	Transferase family	Anthocyanin 5-aromatic acyltransferase OS=Gentiana triflora OX=55190 PE=1 SV=1	S	Function unknown	anthocyanin 5-aromatic acyltransferase-like [Quercus suber]
g9674	[M]	Cell wall/membrane/envelope biogenesis	Cellular Component: integral component of membrane (GO:0016021);; Molecular Function: transferase activity (GO:0016740);;	--	--	--	Glycosyl transferases group 1;; Glycosyl transferases group 1;; Glycosyl transferases group 1	--	M	Cell wall/membrane/envelope biogenesis	PREDICTED: uncharacterized protein LOC109002169 [Juglans regia]
Corylus_avellana_newGene_36958	[R]	General function prediction only	--	--	[R]	General function prediction only	NAD(P)H-binding;; NAD dependent epimerase/dehydratase family;; 3-beta hydroxysteroid dehydrogenase/isomerase family;; NmrA-like family	Uncharacterized protein At1g32220, chloroplastic OS=Arabidopsis thaliana OX=3702 GN=At1g32220 PE=1 SV=1	GM	--	PREDICTED: uncharacterized protein At1g32220, chloroplastic [Nelumbo nucifera]
g8522	--	--	--	--	[R]	General function prediction only	Ankyrin repeats (3 copies)	--	S	Function unknown	isoform 2 of ankyrin repeat and sam domain-containing protein 1a [Quercus suber]
g11628	--	--	--	--	--	--	--	Probable cytochrome c biosynthesis protein OS=Daucus carota OX=4039 PE=2 SV=1	S	Function unknown	PREDICTED: uncharacterized protein LOC108984146 isoform X1 [Juglans regia]
g9584	[R]	General function prediction only	--	--	--	--	Protein tyrosine kinase;; Protein kinase domain;; D-mannose binding lectin;; S-locus glycoprotein domain;; PAN-like domain;; Wall-associated receptor kinase galacturonan-binding;; Domain of unknown function (DUF3403)	G-type lectin S-receptor-like serine/threonine-protein kinase At4g03230 OS=Arabidopsis thaliana OX=3702 GN=At4g03230 PE=3 SV=3	T	Signal transduction mechanisms	PREDICTED: G-type lectin S-receptor-like serine/threonine-protein kinase At4g03230 [Juglans regia]
g9024	--	--	--	--	[R]	General function prediction only	--	--	L	Replication, recombination and repair	uncharacterized protein LOC110771169 [Prunus avium]
g5242	--	--	--	K19366|0|fve:101311428|K19366 spartin | (RefSeq) uncharacterized LOC101311428	--	--	Senescence-associated protein	Protein EARLY-RESPONSIVE TO DEHYDRATION 7, chloroplastic OS=Arabidopsis thaliana OX=3702 GN=ERD7 PE=1 SV=1	S	Function unknown	PREDICTED: protein EARLY-RESPONSIVE TO DEHYDRATION 7, chloroplastic-like [Juglans regia]
g16148	[T]	Signal transduction mechanisms	Molecular Function: protein serine/threonine kinase activity (GO:0004674);; Molecular Function: ATP binding (GO:0005524);; Cellular Component: cytosol (GO:0005829);; Biological Process: protein phosphorylation (GO:0006468);; Biological Process: intracellular signal transduction (GO:0035556);;	K08867|0|pmum:103341023|K08867 WNK lysine deficient protein kinase [EC:2.7.11.1] | (RefSeq) probable serine/threonine-protein kinase WNK4	[R]	General function prediction only	Protein kinase domain;; Protein tyrosine kinase	Probable serine/threonine-protein kinase WNK4 OS=Arabidopsis thaliana OX=3702 GN=WNK4 PE=1 SV=1	T	Signal transduction mechanisms	probable serine/threonine-protein kinase WNK4 isoform X1 [Quercus suber]
g34313	Pectin methylesterase and related acyl-CoA thioesterases	;; ;; ;;	Cellular Component: membrane (GO:0016020);; Molecular Function: hydrolase activity, acting on ester bonds (GO:0016788);; Biological Process: cell wall organization (GO:0071555);;	K01051|1.94715e-100|cic:CICLE_v10004742mg|K01051 pectinesterase [EC:3.1.1.11] | (RefSeq) hypothetical protein	--	--	Plant invertase/pectin methylesterase inhibitor;; Pectinesterase	Probable pectinesterase/pectinesterase inhibitor 17 OS=Arabidopsis thaliana OX=3702 GN=PME17 PE=2 SV=2	G	Carbohydrate transport and metabolism	PREDICTED: probable pectinesterase/pectinesterase inhibitor 17 [Juglans regia]
g8573	[G]	Carbohydrate transport and metabolism	Biological Process: carbohydrate transport (GO:0008643);; Cellular Component: plant-type vacuole membrane (GO:0009705);; Cellular Component: integral component of membrane (GO:0016021);; Molecular Function: substrate-specific transmembrane transporter activity (GO:0022891);; Molecular Function: 2-alkenal reductase [NAD(P)] activity (GO:0032440);; Biological Process: transmembrane transport (GO:00…	--	[R]	General function prediction only	Sugar (and other) transporter;; Major Facilitator Superfamily	Monosaccharide-sensing protein 2 OS=Arabidopsis thaliana OX=3702 GN=MSSP2 PE=1 SV=2	G	Carbohydrate transport and metabolism	PREDICTED: monosaccharide-sensing protein 2-like [Juglans regia]
g18420	--	--	--	--	--	--	Retroviral aspartyl protease;; Zinc knuckle	--	L	Replication, recombination and repair	PREDICTED: uncharacterized protein LOC108999123 [Juglans regia]
g21975	--	--	--	--	[R]	General function prediction only	zinc-binding in reverse transcriptase;; Reverse transcriptase-like	--	S	Function unknown	PREDICTED: uncharacterized protein LOC108990151 [Juglans regia]
g34767	--	--	--	--	--	--	No apical meristem (NAM) protein	NAC domain-containing protein 55 OS=Arabidopsis thaliana OX=3702 GN=NAC055 PE=2 SV=1	K	Transcription	PREDICTED: NAC domain-containing protein 41 [Ricinus communis]
g24752	--	--	--	--	--	--	--	--	S	Function unknown	hypothetical protein CISIN_1g034425mg [Citrus sinensis]
g10425	[O]	Posttranslational modification, protein turnover, chaperones	Molecular Function: peptidyl-prolyl cis-trans isomerase activity (GO:0003755);; Molecular Function: FK506 binding (GO:0005528);; Cellular Component: endoplasmic reticulum membrane (GO:0005789);; Biological Process: embryo development (GO:0009790);; Biological Process: post-embryonic development (GO:0009791);; Biological Process: cellular metabolic process (GO:0044237);; Biological Process: primar…	--	[O]	Posttranslational modification, protein turnover, chaperones	FKBP-type peptidyl-prolyl cis-trans isomerase;; Tetratricopeptide repeat	Peptidyl-prolyl cis-trans isomerase PASTICCINO1 OS=Arabidopsis thaliana OX=3702 GN=PAS1 PE=1 SV=2	O	Posttranslational modification, protein turnover, chaperones	PREDICTED: peptidyl-prolyl cis-trans isomerase PASTICCINO1 [Juglans regia]
Corylus_avellana_newGene_4378	--	--	--	--	--	--	--	--	S	Function unknown	hypothetical protein CFP56_51886 [Quercus suber]
Corylus_avellana_newGene_15526	--	--	Biological Process: ion transport (GO:0006811);; Biological Process: transmembrane transport (GO:0055085);;	K05391|2.45302e-59|mdm:103407781|K05391 cyclic nucleotide gated channel, other eukaryote | (RefSeq) putative cyclic nucleotide-gated ion channel 15	[PT]	--	Ion transport protein	Protein CNGC15b OS=Medicago truncatula OX=3880 GN=CNGC15B PE=1 SV=2	U	Intracellular trafficking, secretion, and vesicular transport	protein CNGC15c-like [Quercus suber]
g1143	--	--	Molecular Function: transcription factor activity, sequence-specific DNA binding (GO:0003700);; Biological Process: regulation of transcription, DNA-templated (GO:0006355);; Molecular Function: sequence-specific DNA binding (GO:0043565);;	K09060|6.55158e-180|pmum:103336824|K09060 plant G-box-binding factor | (RefSeq) bZIP transcription factor 16	--	--	Disordered region downstream of MFMR;; G-box binding protein MFMR;; bZIP transcription factor;; Basic region leucine zipper;; bZIP Maf transcription factor	bZIP transcription factor 16 OS=Arabidopsis thaliana OX=3702 GN=BZIP16 PE=1 SV=1	K	Transcription	bZIP transcription factor 16 [Quercus suber]
g30700	--	--	--	--	[T]	Signal transduction mechanisms	NB-ARC domain	Putative late blight resistance protein homolog R1B-14 OS=Solanum demissum OX=50514 GN=R1B-14 PE=3 SV=1	S	Function unknown	PREDICTED: disease resistance protein RPP13-like [Juglans regia]
g10054	--	--	--	--	[R]	General function prediction only	zinc-binding in reverse transcriptase;; Reverse transcriptase (RNA-dependent DNA polymerase)	Putative ribonuclease H protein At1g65750 OS=Arabidopsis thaliana OX=3702 GN=At1g65750 PE=3 SV=1	S	Function unknown	hypothetical protein VITISV_020585 [Vitis vinifera]
g1515	--	;;	--	--	[T]	Signal transduction mechanisms	Protein tyrosine kinase;; Protein kinase domain	Serine/threonine-protein kinase EDR1 OS=Arabidopsis thaliana OX=3702 GN=EDR1 PE=1 SV=1	T	Signal transduction mechanisms	serine/threonine-protein kinase EDR1 [Quercus suber]
g24011	--	--	--	K20353|0|pmum:103337159|K20353 COPII coat assembly protein SEC16 | (RefSeq) protein transport protein SEC16B homolog	[K]	Transcription	Sec23-binding domain of Sec16;; Vesicle coat trafficking protein Sec16 mid-region	Protein transport protein SEC16B homolog OS=Arabidopsis thaliana OX=3702 GN=SEC16B PE=1 SV=1	U	Intracellular trafficking, secretion, and vesicular transport	PREDICTED: protein transport protein SEC16B homolog [Juglans regia]
g18769	--	--	Molecular Function: protein serine/threonine phosphatase activity (GO:0004722);; Molecular Function: phospholipid binding (GO:0005543);; Cellular Component: plasma membrane (GO:0005886);; Biological Process: regulation of transcription, DNA-templated (GO:0006355);; Biological Process: protein dephosphorylation (GO:0006470);; Biological Process: maintenance of meristem identity (GO:0010074);;	--	[T]	Signal transduction mechanisms	Protein phosphatase 2C	Protein phosphatase 2C 32 OS=Arabidopsis thaliana OX=3702 GN=POL PE=1 SV=2	T	Signal transduction mechanisms	PREDICTED: protein phosphatase 2C 32-like [Juglans regia]
Corylus_avellana_newGene_35397	--	--	Biological Process: transport (GO:0006810);; Cellular Component: integral component of membrane (GO:0016021);;	--	[C]	Energy production and conversion	--	Peroxisomal adenine nucleotide carrier 1 OS=Arabidopsis thaliana OX=3702 GN=PNC1 PE=1 SV=1	S	Function unknown	peroxisomal adenine nucleotide carrier 1-like [Quercus suber]
g10197	[N]	Cell motility	Molecular Function: transferase activity (GO:0016740);;	--	--	--	Cellulose synthase	Cellulose synthase-like protein E6 OS=Oryza sativa subsp. japonica OX=39947 GN=CSLE6 PE=2 SV=1	S	Function unknown	PREDICTED: cellulose synthase-like protein E6 isoform X1 [Juglans regia]
g8534	[S]	Function unknown	Molecular Function: 5'-nucleotidase activity (GO:0008253);; Biological Process: deoxyribonucleotide catabolic process (GO:0009264);; Biological Process: dephosphorylation (GO:0016311);;	--	--	--	5' nucleotidase, deoxy (Pyrimidine), cytosolic type C protein (NT5C)	--	S	Function unknown	PREDICTED: uncharacterized protein LOC108993585 [Juglans regia]
g27471	--	--	--	--	[R]	General function prediction only	gag-polypeptide of LTR copia-type	Retrovirus-related Pol polyprotein from transposon RE1 OS=Arabidopsis thaliana OX=3702 GN=RE1 PE=2 SV=1	S	Function unknown	PREDICTED: uncharacterized protein LOC108982976 [Juglans regia]
g3241	--	--	Cellular Component: exocyst (GO:0000145);; Cellular Component: cytosol (GO:0005829);; Cellular Component: plasma membrane (GO:0005886);; Biological Process: exocytosis (GO:0006887);;	K07195|0|tcc:TCM_014632|K07195 exocyst complex component 7 | (RefSeq) Exocyst subunit exo70 family protein F1 isoform 1	[U]	Intracellular trafficking, secretion, and vesicular transport	Exo70 exocyst complex subunit	Exocyst complex component EXO70B1 OS=Arabidopsis thaliana OX=3702 GN=EXO70B1 PE=1 SV=1	S	Function unknown	PREDICTED: exocyst complex component EXO70B1 [Juglans regia]
g2736	--	--	--	K17964|0|jcu:105633739|K17964 leucine-rich PPR motif-containing protein, mitochondrial | (RefSeq) putative pentatricopeptide repeat-containing protein At1g19290	[R]	General function prediction only	PPR repeat family;; PPR repeat;; PPR repeat;; Pentatricopeptide repeat domain;; Pentacotripeptide-repeat region of PRORP;; Mitochondrial 28S ribosomal protein S27;; Tetratricopeptide repeat;; Tetratricopeptide repeat;; Sensor_kinase_SpoOB-type, alpha-helical domain	Putative pentatricopeptide repeat-containing protein At1g19290 OS=Arabidopsis thaliana OX=3702 GN=At1g19290 PE=3 SV=2	S	Function unknown	putative pentatricopeptide repeat-containing protein At1g19290 isoform X2 [Quercus suber]
g8669	--	--	--	--	--	--	--	Fatty-acid-binding protein 1 OS=Arabidopsis thaliana OX=3702 GN=FAP1 PE=1 SV=1	O	Posttranslational modification, protein turnover, chaperones	fatty-acid-binding protein 1-like [Hevea brasiliensis]
g5656	[H]	Coenzyme transport and metabolism	Molecular Function: adenosylmethionine-8-amino-7-oxononanoate transaminase activity (GO:0004015);; Molecular Function: dethiobiotin synthase activity (GO:0004141);; Cellular Component: mitochondrion (GO:0005739);; Biological Process: biotin biosynthetic process (GO:0009102);; Molecular Function: pyridoxal phosphate binding (GO:0030170);; Molecular Function: identical protein binding (GO:0042802);;	K19562|0|pmum:103323503|K19562 bifunctional dethiobiotin synthetase / adenosylmethionine---8-amino-7-oxononanoate aminotransferase [EC:6.3.3.3 2.6.1.62] | (RefSeq) bifunctional dethiobiotin synthetase/7,8-diamino-pelargonic acid aminotransferase, mitochondrial	[E]	Amino acid transport and metabolism	Aminotransferase class-III;; AAA domain	Bifunctional dethiobiotin synthetase/7,8-diamino-pelargonic acid aminotransferase, mitochondrial OS=Arabidopsis thaliana OX=3702 GN=BIO3-BIO1 PE=1 SV=1	E	Amino acid transport and metabolism	PREDICTED: bifunctional dethiobiotin synthetase/7,8-diamino-pelargonic acid aminotransferase, mitochondrial isoform X1 [Juglans regia]
g3249	--	--	Molecular Function: motor activity (GO:0003774);; Molecular Function: actin binding (GO:0003779);; Molecular Function: ATP binding (GO:0005524);; Cellular Component: myosin complex (GO:0016459);;	K10357|0|pper:PRUPE_ppa000180mg|K10357 myosin V | (RefSeq) hypothetical protein	[Z]	Cytoskeleton	Myosin head (motor domain);; IQ calmodulin-binding motif;; DIL domain	Myosin-6 OS=Arabidopsis thaliana OX=3702 GN=XI-2 PE=1 SV=1	Z	Cytoskeleton	PREDICTED: myosin-6 [Juglans regia]
g20533	--	--	--	--	[R]	General function prediction only	--	Putative ribonuclease H protein At1g65750 OS=Arabidopsis thaliana OX=3702 GN=At1g65750 PE=3 SV=1	S	Function unknown	PREDICTED: uncharacterized protein LOC109001043 [Juglans regia]
g26936	--	--	--	--	--	--	Salt stress response/antifungal;; TIR domain;; TIR domain	Putative cysteine-rich receptor-like protein kinase 23 OS=Arabidopsis thaliana OX=3702 GN=CRK23 PE=2 SV=1	S	Function unknown	PREDICTED: TMV resistance protein N-like [Juglans regia]
g13977	--	--	Molecular Function: double-stranded DNA binding (GO:0003690);; Cellular Component: mitochondrion (GO:0005739);; Biological Process: regulation of transcription, DNA-templated (GO:0006355);; Cellular Component: plastid (GO:0009536);;	--	[KR]	--	mTERF	Transcription termination factor MTEF18, mitochondrial OS=Arabidopsis thaliana OX=3702 GN=MTERF18 PE=1 SV=1	S	Function unknown	PREDICTED: transcription termination factor MTEF18, mitochondrial-like [Juglans regia]
g16298	--	--	Cellular Component: endosome (GO:0005768);; Cellular Component: vacuolar membrane (GO:0005774);; Cellular Component: trans-Golgi network (GO:0005802);; Molecular Function: S-adenosylmethionine-dependent methyltransferase activity (GO:0008757);; Molecular Function: FMN binding (GO:0010181);; Cellular Component: integral component of membrane (GO:0016021);; Biological Process: methylation (GO:00322…	--	--	--	Putative S-adenosyl-L-methionine-dependent methyltransferase;; Methyltransferase domain	Probable methyltransferase PMT28 OS=Arabidopsis thaliana OX=3702 GN=At1g19430 PE=2 SV=1	C	Energy production and conversion	PREDICTED: probable methyltransferase PMT28 isoform X1 [Juglans regia]
Corylus_avellana_newGene_49431	--	--	Cellular Component: vacuolar membrane (GO:0005774);; Biological Process: attachment of GPI anchor to protein (GO:0016255);; Cellular Component: GPI-anchor transamidase complex (GO:0042765);;	K05291|3.12162e-25|fve:101313945|K05291 phosphatidylinositol glycan, class S | (RefSeq) GPI transamidase component PIG-S	[MO]	--	Phosphatidylinositol-glycan biosynthesis class S protein	--	S	Function unknown	putative phosphatidylinositol glycan class S, partial [Fragaria x ananassa]
g35702	--	--	--	--	--	--	Late embryogenesis abundant protein	--	S	Function unknown	PREDICTED: uncharacterized protein LOC108981654 [Juglans regia]
g6729	--	--	Molecular Function: zinc ion binding (GO:0008270);;	--	[R]	General function prediction only	PPR repeat family;; PPR repeat;; DYW family of nucleic acid deaminases;; PPR repeat;; Pentatricopeptide repeat domain	Pentatricopeptide repeat-containing protein At4g30700 OS=Arabidopsis thaliana OX=3702 GN=DYW9 PE=2 SV=1	S	Function unknown	PREDICTED: pentatricopeptide repeat-containing protein At4g30700 [Juglans regia]
g9056	[J]	Translation, ribosomal structure and biogenesis	Molecular Function: structural constituent of ribosome (GO:0003735);; Cellular Component: ribosome (GO:0005840);; Biological Process: translation (GO:0006412);;	--	--	--	Ribosomal protein S21	30S ribosomal protein S21, chloroplastic OS=Spinacia oleracea OX=3562 GN=rps21 PE=1 SV=2	S	Function unknown	30s ribosomal protein s21, chloroplastic [Quercus suber]
g31427	[K]	Transcription	--	--	[R]	General function prediction only	Leucine rich repeat;; Leucine Rich repeats (2 copies);; Leucine Rich Repeat;; Leucine Rich repeat	Receptor like protein 21 OS=Arabidopsis thaliana OX=3702 GN=RLP21 PE=3 SV=2	S	Function unknown	lrr receptor-like serine/threonine-protein kinase gso1 [Quercus suber]
g6877	[J]	Translation, ribosomal structure and biogenesis	Molecular Function: diphthine synthase activity (GO:0004164);; Biological Process: peptidyl-diphthamide biosynthetic process from peptidyl-histidine (GO:0017183);; Biological Process: methylation (GO:0032259);;	K00586|4.31988e-122|vvi:100242000|K00586 diphthine methyl ester synthase [EC:2.1.1.314] | (RefSeq) probable diphthine methyl ester synthase	[J]	Translation, ribosomal structure and biogenesis	Tetrapyrrole (Corrin/Porphyrin) Methylases	Probable diphthine methyl ester synthase OS=Arabidopsis thaliana OX=3702 GN=At4g31790 PE=2 SV=1	J	Translation, ribosomal structure and biogenesis	PREDICTED: probable diphthine methyl ester synthase [Juglans regia]
g13281	--	--	--	--	--	--	Retrotransposon gag protein	--	S	Function unknown	PREDICTED: uncharacterized protein LOC109009073 [Juglans regia]
g19028	--	--	--	--	--	--	Domain of unknown function (DUF296)	AT-hook motif nuclear-localized protein 17 OS=Arabidopsis thaliana OX=3702 GN=AHL17 PE=2 SV=1	--	--	PREDICTED: AT-hook motif nuclear-localized protein 17-like [Ziziphus jujuba]
Corylus_avellana_newGene_52760	--	--	Cellular Component: integral component of membrane (GO:0016021);;	--	--	--	--	--	S	Function unknown	uncharacterized protein LOC109795589 [Cajanus cajan]
Corylus_avellana_newGene_45294	--	--	Cellular Component: mitochondrial respiratory chain (GO:0005746);; Cellular Component: integral component of membrane (GO:0016021);;	--	--	--	--	Probable cytochrome c oxidase subunit 5C-1 OS=Arabidopsis thaliana OX=3702 GN=At2g47380 PE=1 SV=1	O	Posttranslational modification, protein turnover, chaperones	cytochrome c oxidase subunit 5C-like [Quercus suber]
g9282	--	--	--	--	--	--	Tetratricopeptide repeat;; Tetratricopeptide repeat;; Tetratricopeptide repeat;; Tetratricopeptide repeat;; Tetratricopeptide repeat;; Tetratricopeptide repeat;; Tetratricopeptide repeat	Protein POLLENLESS 3-LIKE 2 OS=Arabidopsis thaliana OX=3702 GN=At3g51280 PE=2 SV=1	S	Function unknown	PREDICTED: protein POLLENLESS 3-LIKE 2-like [Juglans regia]
g5552	[E]	Amino acid transport and metabolism	Molecular Function: transporter activity (GO:0005215);; Biological Process: transport (GO:0006810);; Cellular Component: integral component of membrane (GO:0016021);;	K14638|0|mdm:103453828|K14638 solute carrier family 15 (peptide/histidine transporter), member 3/4 | (RefSeq) protein NRT1/ PTR FAMILY 5.6-like	[E]	Amino acid transport and metabolism	POT family;; Major Facilitator Superfamily	Protein NRT1/ PTR FAMILY 5.6 OS=Arabidopsis thaliana OX=3702 GN=NPF5.6 PE=2 SV=1	E	Amino acid transport and metabolism	PREDICTED: protein NRT1/ PTR FAMILY 5.6-like [Juglans regia]
g21507	--	--	--	--	--	--	--	--	S	Function unknown	PREDICTED: uncharacterized protein LOC109014350 [Juglans regia]
Corylus_avellana_newGene_62363	--	--	Molecular Function: SNAP receptor activity (GO:0005484);; Cellular Component: trans-Golgi network (GO:0005802);; Biological Process: intracellular protein transport (GO:0006886);; Cellular Component: integral component of membrane (GO:0016021);; Biological Process: Golgi vesicle transport (GO:0048193);; Biological Process: membrane fusion (GO:0061025);;	K08498|1.07166e-19|pper:PRUPE_ppa010587mg|K08498 syntaxin 6 | (RefSeq) hypothetical protein	[U]	Intracellular trafficking, secretion, and vesicular transport	--	Syntaxin-61 OS=Arabidopsis thaliana OX=3702 GN=SYP61 PE=1 SV=1	U	Intracellular trafficking, secretion, and vesicular transport	SNARE domain-containing protein/Syntaxin-6_N domain-containing protein, partial [Cephalotus follicularis]
g30615	--	--	Biological Process: response to oxidative stress (GO:0006979);; Molecular Function: L-ascorbate peroxidase activity (GO:0016688);; Molecular Function: heme binding (GO:0020037);; Biological Process: oxidation-reduction process (GO:0055114);; Biological Process: cellular oxidant detoxification (GO:0098869);;	K00434|6.53963e-65|zma:103647558|K00434 L-ascorbate peroxidase [EC:1.11.1.11] | (RefSeq) GRMZM2G150356; L-ascorbate peroxidase 1, cytosolic-like	--	--	Peroxidase	L-ascorbate peroxidase 1, cytosolic OS=Arabidopsis thaliana OX=3702 GN=APX1 PE=1 SV=2	P	Inorganic ion transport and metabolism	L-ascorbate peroxidase, cytosolic [Durio zibethinus]
g26673	--	--	Molecular Function: transferase activity (GO:0016740);;	--	[GC]	--	UDP-glucoronosyl and UDP-glucosyl transferase	UDP-glycosyltransferase 92A1 OS=Arabidopsis thaliana OX=3702 GN=UGT92A1 PE=2 SV=1	S	Function unknown	PREDICTED: UDP-glycosyltransferase 92A1-like [Juglans regia]
Corylus_avellana_newGene_44019	--	--	Biological Process: nuclear-transcribed mRNA catabolic process, exonucleolytic (GO:0000291);; Cellular Component: P-body (GO:0000932);; Molecular Function: single-stranded DNA binding (GO:0003697);; Molecular Function: single-stranded RNA binding (GO:0003727);; Molecular Function: DNA-directed 5'-3' RNA polymerase activity (GO:0003899);; Cellular Component: DNA-directed RNA polymerase II, core co…	K16253|2.76371e-17|mdm:103416864|K16253 DNA-directed RNA polymerase IV and V subunit 7 | (RefSeq) DNA-directed RNA polymerase V subunit 7-like	--	--	--	--	K	Transcription	hypothetical protein CFOL_v3_13103 [Cephalotus follicularis]
g5001	[T]	Signal transduction mechanisms	Molecular Function: phosphorelay sensor kinase activity (GO:0000155);; Biological Process: phosphorelay signal transduction system (GO:0000160);; Cellular Component: cytoplasm (GO:0005737);; Biological Process: regulation of transcription, DNA-templated (GO:0006355);; Biological Process: detection of visible light (GO:0009584);; Biological Process: red, far-red light phototransduction (GO:0009585…	K12120|0|pmum:103344525|K12120 phytochrome A | (RefSeq) phytochrome A	--	--	Phytochrome region;; PAS fold;; PAS fold;; GAF domain;; PAS fold;; Histidine kinase-, DNA gyrase B-, and HSP90-like ATPase;; His Kinase A (phospho-acceptor) domain;; PAS domain	Phytochrome A OS=Solanum tuberosum OX=4113 GN=PHYA PE=2 SV=2	T	Signal transduction mechanisms	phytochrome A [Quercus suber]
g16385	--	--	--	K04733|2.10852e-69|pper:PRUPE_ppa018374mg|K04733 interleukin-1 receptor-associated kinase 4 [EC:2.7.11.1] | (RefSeq) hypothetical protein	--	--	Wall-associated receptor kinase galacturonan-binding;; Wall-associated kinase	Wall-associated receptor kinase-like 8 OS=Arabidopsis thaliana OX=3702 GN=WAKL8 PE=2 SV=1	--	--	PREDICTED: uncharacterized protein LOC103417249 [Malus domestica]
g32788	[O]	Posttranslational modification, protein turnover, chaperones	Cellular Component: cell (GO:0005623);; Molecular Function: electron carrier activity (GO:0009055);; Molecular Function: protein disulfide oxidoreductase activity (GO:0015035);; Biological Process: cell redox homeostasis (GO:0045454);; Biological Process: oxidation-reduction process (GO:0055114);;	K03676|2.79052e-58|pxb:103926944|K03676 glutaredoxin 3 | (RefSeq) glutaredoxin	[O]	Posttranslational modification, protein turnover, chaperones	Glutaredoxin	Glutaredoxin OS=Solanum lycopersicum OX=4081 PE=3 SV=1	O	Posttranslational modification, protein turnover, chaperones	glutaredoxin-like [Quercus suber]
g2339	Cytochrome P450	;; ;; ;;	Molecular Function: monooxygenase activity (GO:0004497);; Molecular Function: iron ion binding (GO:0005506);; Cellular Component: integral component of membrane (GO:0016021);; Molecular Function: oxidoreductase activity, acting on paired donors, with incorporation or reduction of molecular oxygen (GO:0016705);; Molecular Function: heme binding (GO:0020037);; Biological Process: oxidation-reductio…	--	[Q]	Secondary metabolites biosynthesis, transport and catabolism	Cytochrome P450;; Cytochrome P450	Cytochrome P450 82A3 OS=Glycine max OX=3847 GN=CYP82A3 PE=2 SV=1	Q	Secondary metabolites biosynthesis, transport and catabolism	PREDICTED: cytochrome P450 CYP82D47-like [Juglans regia]
g3416	--	--	--	--	--	--	--	--	L	Replication, recombination and repair	PREDICTED: uncharacterized protein LOC108987985 [Juglans regia]
g10348	[O]	Posttranslational modification, protein turnover, chaperones	Biological Process: nitrogen compound metabolic process (GO:0006807);; Molecular Function: nickel cation binding (GO:0016151);;	K03188|7.52073e-139|pmum:103336309|K03188 urease accessory protein | (RefSeq) urease accessory protein F	--	--	UreF	Urease accessory protein F OS=Arabidopsis thaliana OX=3702 GN=UREF PE=2 SV=1	O	Posttranslational modification, protein turnover, chaperones	urease accessory protein F [Quercus suber]
g7362	[K]	Transcription	Molecular Function: nucleotide binding (GO:0000166);;	K13459|0|cit:107176547|K13459 disease resistance protein RPS2 | (RefSeq) disease resistance protein At4g27190	[T]	Signal transduction mechanisms	NB-ARC domain;; Leucine rich repeat;; Leucine Rich repeats (2 copies);; AAA domain;; Bacterial TniB protein;; AAA domain;; NACHT domain;; 50S ribosome-binding GTPase;; ATPase family associated with various cellular activities (AAA)	Disease resistance protein At4g27190 OS=Arabidopsis thaliana OX=3702 GN=At4g27190 PE=2 SV=1	S	Function unknown	PREDICTED: disease resistance protein At4g27190-like [Juglans regia]
g11983	--	--	Molecular Function: protein serine/threonine phosphatase activity (GO:0004722);; Biological Process: protein dephosphorylation (GO:0006470);;	--	[T]	Signal transduction mechanisms	Protein phosphatase 2C	Probable protein phosphatase 2C 33 OS=Arabidopsis thaliana OX=3702 GN=PPC6-1 PE=1 SV=1	T	Signal transduction mechanisms	probable protein phosphatase 2C 33 [Quercus suber]
g10625	[K]	Transcription	--	K11592|0|pmum:103320665|K11592 endoribonuclease Dicer [EC:3.1.26.-] | (RefSeq) endoribonuclease Dicer homolog 3	[A]	RNA processing and modification	Ribonuclease III domain;; Ribonuclease-III-like	Endoribonuclease Dicer homolog 3 OS=Arabidopsis thaliana OX=3702 GN=DCL3 PE=1 SV=2	K	Transcription	PREDICTED: endoribonuclease Dicer homolog 3a [Juglans regia]
Corylus_avellana_newGene_64211	[W]	Extracellular structures	Molecular Function: protein serine/threonine kinase activity (GO:0004674);; Molecular Function: non-membrane spanning protein tyrosine kinase activity (GO:0004715);; Molecular Function: ATP binding (GO:0005524);; Cellular Component: plasma membrane (GO:0005886);; Biological Process: defense response (GO:0006952);; Cellular Component: plasmodesma (GO:0009506);; Cellular Component: integral compone…	--	--	--	Protein kinase domain;; Protein tyrosine kinase	Cysteine-rich receptor-like protein kinase 15 OS=Arabidopsis thaliana OX=3702 GN=CRK15 PE=2 SV=2	T	Signal transduction mechanisms	hypothetical protein CISIN_1g008238mg [Citrus sinensis]
g24388	--	--	--	--	--	--	F-box domain;; F-box-like	F-box protein CPR1 OS=Arabidopsis thaliana OX=3702 GN=CPR1 PE=1 SV=2	S	Function unknown	PREDICTED: F-box/kelch-repeat protein At3g23880-like [Juglans regia]
g217	--	--	--	--	--	--	--	--	S	Function unknown	uncharacterized protein LOC111983011 [Quercus suber]
g13852	[I]	Lipid transport and metabolism	Molecular Function: ATP binding (GO:0005524);; Cellular Component: cytoplasm (GO:0005737);; Molecular Function: kinase activity (GO:0016301);; Biological Process: phosphorylation (GO:0016310);; Molecular Function: phosphotransferase activity, alcohol group as acceptor (GO:0016773);;	K16190|0|pmum:103329780|K16190 glucuronokinase [EC:2.7.1.43] | (RefSeq) glucuronokinase 1	--	--	GHMP kinases N terminal domain;; GHMP kinases C terminal	Glucuronokinase 1 OS=Arabidopsis thaliana OX=3702 GN=GLCAK1 PE=1 SV=1	G	Carbohydrate transport and metabolism	PREDICTED: glucuronokinase 1-like [Juglans regia]
g33025	--	--	--	--	--	--	--	--	--	--	PREDICTED: uncharacterized protein LOC104881386 [Vitis vinifera]
g26358	--	--	Cellular Component: nucleus (GO:0005634);; Cellular Component: cytoplasm (GO:0005737);; Biological Process: pollen tube growth (GO:0009860);; Biological Process: actin cytoskeleton organization (GO:0030036);; Cellular Component: pollen tube tip (GO:0090404);;	--	--	--	Armadillo/beta-catenin-like repeat	--	S	Function unknown	PREDICTED: uncharacterized protein LOC108993323 [Juglans regia]
g22353	[T]	Signal transduction mechanisms	Molecular Function: acid phosphatase activity (GO:0003993);; Biological Process: dephosphorylation (GO:0016311);; Molecular Function: metal ion binding (GO:0046872);;	--	[G]	Carbohydrate transport and metabolism	Calcineurin-like phosphoesterase;; Iron/zinc purple acid phosphatase-like protein C;; Purple acid Phosphatase, N-terminal domain	Probable inactive purple acid phosphatase 27 OS=Arabidopsis thaliana OX=3702 GN=PAP27 PE=2 SV=1	S	Function unknown	PREDICTED: nucleotide pyrophosphatase/phosphodiesterase-like [Juglans regia]
g4600	[C]	Energy production and conversion	Biological Process: metabolic process (GO:0008152);; Molecular Function: ligase activity (GO:0016874);; Molecular Function: cofactor binding (GO:0048037);;	K01899|6.85742e-127|pxb:103946849|K01899 succinyl-CoA synthetase alpha subunit [EC:6.2.1.4 6.2.1.5] | (RefSeq) succinate--CoA ligase [ADP-forming] subunit alpha-2, mitochondrial	[C]	Energy production and conversion	CoA binding domain;; zinc-binding in reverse transcriptase;; CoA-ligase	Succinate--CoA ligase [ADP-forming] subunit alpha-1, mitochondrial OS=Solanum lycopersicum OX=4081 GN=SCOA PE=1 SV=1	C	Energy production and conversion	PREDICTED: succinate--CoA ligase [ADP-forming] subunit alpha-1, mitochondrial [Juglans regia]
g22807	--	--	--	--	--	--	--	--	S	Function unknown	PREDICTED: uncharacterized protein LOC108979868 [Juglans regia]
g904	--	--	Molecular Function: ATP binding (GO:0005524);; Biological Process: defense response (GO:0006952);; Biological Process: signal transduction (GO:0007165);; Molecular Function: ADP binding (GO:0043531);;	--	--	--	TIR domain;; TIR domain	TMV resistance protein N OS=Nicotiana glutinosa OX=35889 GN=N PE=1 SV=1	S	Function unknown	hypothetical protein POPTR_0182s00230g [Populus trichocarpa]
g17247	[Q]	Secondary metabolites biosynthesis, transport and catabolism	Molecular Function: iron ion binding (GO:0005506);; Biological Process: ethylene biosynthetic process (GO:0009693);; Molecular Function: 1-aminocyclopropane-1-carboxylate oxidase activity (GO:0009815);; Molecular Function: L-ascorbic acid binding (GO:0031418);; Biological Process: oxidation-reduction process (GO:0055114);;	K05933|0|vvi:100232928|K05933 aminocyclopropanecarboxylate oxidase [EC:1.14.17.4] | (RefSeq) ACO1; 1-aminocyclopropane-1-carboxylate oxidase	[QR]	--	2OG-Fe(II) oxygenase superfamily;; non-haem dioxygenase in morphine synthesis N-terminal	1-aminocyclopropane-1-carboxylate oxidase 3 OS=Petunia hybrida OX=4102 GN=ACO3 PE=3 SV=1	S	Function unknown	1-aminocyclopropane-1-carboxylate oxidase 2 [Betula pendula]
g12140	--	--	Cellular Component: lytic vacuole (GO:0000323);; Cellular Component: endoplasmic reticulum (GO:0005783);; Biological Process: response to ethylene (GO:0009723);; Cellular Component: basal plasma membrane (GO:0009925);; Biological Process: auxin polar transport (GO:0009926);; Biological Process: positive gravitropism (GO:0009958);; Biological Process: auxin homeostasis (GO:0010252);; Biological Pr…	K13947|0|tcc:TCM_039622|K13947 auxin efflux carrier family | (RefSeq) Auxin efflux carrier family protein	--	--	Membrane transport protein	Auxin efflux carrier component 2 OS=Arabidopsis thaliana OX=3702 GN=PIN2 PE=1 SV=2	U	Intracellular trafficking, secretion, and vesicular transport	PREDICTED: auxin efflux carrier component 2 [Juglans regia]
g12162	--	--	--	--	[R]	General function prediction only	PPR repeat family;; PPR repeat;; PPR repeat;; Pentatricopeptide repeat domain;; Pentacotripeptide-repeat region of PRORP;; Mitochondrial 28S ribosomal protein S27	Pentatricopeptide repeat-containing protein At1g22960, mitochondrial OS=Arabidopsis thaliana OX=3702 GN=At1g22960 PE=2 SV=1	S	Function unknown	pentatricopeptide repeat-containing protein At1g22960, mitochondrial [Quercus suber]
g28142	--	--	--	--	[P]	Inorganic ion transport and metabolism	Domain of unknown function (DUF966)	Protein UPSTREAM OF FLC OS=Arabidopsis thaliana OX=3702 GN=UFC PE=2 SV=1	P	Inorganic ion transport and metabolism	PREDICTED: protein UPSTREAM OF FLC isoform X1 [Juglans regia]
Corylus_avellana_newGene_36514	--	--	--	--	[G]	Carbohydrate transport and metabolism	--	Protein PTST, chloroplastic OS=Arabidopsis thaliana OX=3702 GN=PTST PE=1 SV=1	--	--	protein ptst, chloroplastic [Quercus suber]
g30109	[T]	Signal transduction mechanisms	Molecular Function: protein serine/threonine kinase activity (GO:0004674);; Molecular Function: ATP binding (GO:0005524);; Biological Process: protein phosphorylation (GO:0006468);;	K04733|0|vvi:100241109|K04733 interleukin-1 receptor-associated kinase 4 [EC:2.7.11.1] | (RefSeq) protein kinase 2A, chloroplastic	[T]	Signal transduction mechanisms	Protein tyrosine kinase;; Protein kinase domain	Probable serine/threonine-protein kinase PBL2 OS=Arabidopsis thaliana OX=3702 GN=PBL2 PE=1 SV=1	T	Signal transduction mechanisms	PREDICTED: probable serine/threonine-protein kinase NAK [Juglans regia]
g22272	--	--	Molecular Function: ubiquitin-protein transferase activity (GO:0004842);; Cellular Component: SCF ubiquitin ligase complex (GO:0019005);; Biological Process: SCF-dependent proteasomal ubiquitin-dependent protein catabolic process (GO:0031146);;	--	--	--	F-box domain;; F-box-like	Putative F-box protein At3g47150 OS=Arabidopsis thaliana OX=3702 GN=At3g47150 PE=4 SV=2	--	--	PREDICTED: F-box/kelch-repeat protein At3g06240-like [Juglans regia]
g14400	--	--	--	--	--	--	--	--	S	Function unknown	PREDICTED: putative lipid-transfer protein DIR1 [Ziziphus jujuba]
Corylus_avellana_newGene_28522	--	--	--	--	--	--	--	--	--	--	hypothetical protein CFP56_05200 [Quercus suber]
g2441	--	--	Molecular Function: DNA binding (GO:0003677);; Cellular Component: nucleus (GO:0005634);; Molecular Function: lipid binding (GO:0008289);;	K09338|0|jcu:105636855|K09338 homeobox-leucine zipper protein | (RefSeq) homeobox-leucine zipper protein ATHB-14-like	--	--	MEKHLA domain;; START domain;; Homeobox domain	Homeobox-leucine zipper protein ATHB-14 OS=Arabidopsis thaliana OX=3702 GN=ATHB-14 PE=1 SV=1	K	Transcription	class III HD-Zip protein HDZ1 [Betula luminifera]
g20982	--	--	--	--	--	--	C1 domain;; C1 domain	--	S	Function unknown	PREDICTED: uncharacterized protein LOC109011949 [Juglans regia]
Corylus_avellana_newGene_62603	[V]	Defense mechanisms	Molecular Function: RNA polymerase III activity (GO:0001056);; Molecular Function: DNA binding (GO:0003677);; Cellular Component: DNA-directed RNA polymerase III complex (GO:0005666);; Biological Process: transcription from RNA polymerase III promoter (GO:0006383);;	K03018|1.14271e-80|adu:107476902|K03018 DNA-directed RNA polymerase III subunit RPC1 [EC:2.7.7.6] | (RefSeq) DNA-directed RNA polymerase III subunit 1	[K]	Transcription	RNA polymerase Rpb1, domain 5;; RNA polymerase Rpb1, domain 5	DNA-directed RNA polymerase III subunit 1 OS=Arabidopsis thaliana OX=3702 GN=NRPC1 PE=2 SV=1	K	Transcription	PREDICTED: DNA-directed RNA polymerase III subunit 1 [Juglans regia]
g19379	[I]	Lipid transport and metabolism	--	--	[V]	Defense mechanisms	alpha/beta hydrolase fold;; Carboxylesterase family	Probable carboxylesterase 2 OS=Arabidopsis thaliana OX=3702 GN=CXE2 PE=2 SV=1	I	Lipid transport and metabolism	putative carboxylesterase 7 [Quercus suber]
g21720	[Q]	Secondary metabolites biosynthesis, transport and catabolism	Molecular Function: metal ion binding (GO:0046872);; Molecular Function: dioxygenase activity (GO:0051213);; Biological Process: oxidation-reduction process (GO:0055114);;	--	[QR]	--	gag-polypeptide of LTR copia-type;; 2OG-Fe(II) oxygenase superfamily;; Zinc knuckle;; gag-polypeptide of LTR copia-type	Retrovirus-related Pol polyprotein from transposon TNT 1-94 OS=Nicotiana tabacum OX=4097 PE=2 SV=1	S	Function unknown	PREDICTED: gibberellin 2-beta-dioxygenase 8 [Populus euphratica]
g24834	--	--	Molecular Function: transferase activity (GO:0016740);;	K11426|1.2469e-152|gmx:100783406|K11426 SET and MYND domain-containing protein | (RefSeq) histone-lysine N-methyltransferase ASHR2-like	[B]	Chromatin structure and dynamics	SET domain	Histone-lysine N-methyltransferase ASHR2 OS=Arabidopsis thaliana OX=3702 GN=ASHR2 PE=2 SV=3	S	Function unknown	PREDICTED: histone-lysine N-methyltransferase ASHR2 [Juglans regia]
g8089	--	--	Cellular Component: integral component of membrane (GO:0016021);; Biological Process: transmembrane transport (GO:0055085);;	--	[R]	General function prediction only	Major Facilitator Superfamily	--	G	Carbohydrate transport and metabolism	PREDICTED: hippocampus abundant transcript-like protein 1 [Juglans regia]
g2560	[P]	Inorganic ion transport and metabolism	--	--	[P]	Inorganic ion transport and metabolism	Sodium/hydrogen exchanger family	Cation/H(+) antiporter 4 OS=Arabidopsis thaliana OX=3702 GN=CHX4 PE=2 SV=1	P	Inorganic ion transport and metabolism	cation/H(+) antiporter 4-like [Quercus suber]
g7346	[H]	Coenzyme transport and metabolism	Molecular Function: ATP binding (GO:0005524);; Cellular Component: chloroplast thylakoid (GO:0009534);; Cellular Component: chloroplast stroma (GO:0009570);; Biological Process: photosynthesis (GO:0015979);; Biological Process: chlorophyll biosynthetic process (GO:0015995);; Molecular Function: magnesium chelatase activity (GO:0016851);;	K03404|0|rcu:8274333|K03404 magnesium chelatase subunit D [EC:6.6.1.1] | (RefSeq) magnesium-chelatase subunit ChlD, chloroplastic	--	--	von Willebrand factor type A domain;; Magnesium chelatase, subunit ChlI;; von Willebrand factor type A domain;; Sigma-54 interaction domain;; AAA domain (dynein-related subfamily)	Magnesium-chelatase subunit ChlD, chloroplastic OS=Nicotiana tabacum OX=4097 GN=CHLD PE=2 SV=1	H	Coenzyme transport and metabolism	PREDICTED: magnesium-chelatase subunit ChlD, chloroplastic [Juglans regia]
g29985	--	--	Molecular Function: peptidase activity (GO:0008233);; Molecular Function: ion binding (GO:0043167);; Biological Process: macromolecule metabolic process (GO:0043170);; Biological Process: primary metabolic process (GO:0044238);;	--	[R]	General function prediction only	--	Putative ribonuclease H protein At1g65750 OS=Arabidopsis thaliana OX=3702 GN=At1g65750 PE=3 SV=1	S	Function unknown	PREDICTED: uncharacterized protein LOC109015735, partial [Juglans regia]
g21565	[M]	Cell wall/membrane/envelope biogenesis	Molecular Function: serine-type endopeptidase activity (GO:0004252);; Cellular Component: cell wall (GO:0005618);;	--	--	--	Subtilase family;; Peptidase inhibitor I9;; PA domain	Cucumisin OS=Cucumis melo OX=3656 PE=1 SV=1	O	Posttranslational modification, protein turnover, chaperones	PREDICTED: cucumisin-like isoform X2 [Juglans regia]
g1328	[I]	Lipid transport and metabolism	Molecular Function: methylglutaconyl-CoA hydratase activity (GO:0004490);; Biological Process: metabolic process (GO:0008152);;	K05607|7.24213e-158|vvi:100259474|K05607 methylglutaconyl-CoA hydratase [EC:4.2.1.18] | (RefSeq) probable enoyl-CoA hydratase 2, mitochondrial	[I]	Lipid transport and metabolism	Enoyl-CoA hydratase/isomerase;; Enoyl-CoA hydratase/isomerase	Probable enoyl-CoA hydratase 2, mitochondrial OS=Arabidopsis thaliana OX=3702 GN=At4g16800 PE=2 SV=1	I	Lipid transport and metabolism	PREDICTED: probable enoyl-CoA hydratase 2, mitochondrial [Juglans regia]
g8409	--	--	--	--	[R]	General function prediction only	--	--	L	Replication, recombination and repair	uncharacterized protein LOC112034990 [Quercus suber]
g12383	--	--	--	K09422|8.21285e-114|pmum:103341502|K09422 myb proto-oncogene protein, plant | (RefSeq) transcription factor MYB21	[K]	Transcription	Myb-like DNA-binding domain;; Myb-like DNA-binding domain	Transcription factor MYB62 OS=Arabidopsis thaliana OX=3702 GN=MYB62 PE=2 SV=1	K	Transcription	PREDICTED: myb-related protein 305-like [Juglans regia]
g18252	--	--	Cellular Component: chloroplast (GO:0009507);;	--	[R]	General function prediction only	PPR repeat;; PPR repeat family;; Pentatricopeptide repeat domain;; PPR repeat;; Pentacotripeptide-repeat region of PRORP;; Tetratricopeptide repeat;; Tetratricopeptide repeat;; Tetratricopeptide repeat;; Tetratricopeptide repeat;; Tetratricopeptide repeat	Pentatricopeptide repeat-containing protein At1g02150 OS=Arabidopsis thaliana OX=3702 GN=At1g02150 PE=2 SV=2	S	Function unknown	pentatricopeptide repeat-containing protein At1g02150 isoform X1 [Quercus suber]
g15	--	--	Biological Process: chiasma assembly (GO:0051026);;	K06695|5.43568e-129|jcu:105642008|K06695 26S proteasome regulatory subunit, ATPase 3, interacting protein | (RefSeq) homologous-pairing protein 2 homolog	[T]	Signal transduction mechanisms	Tat binding protein 1(TBP-1)-interacting protein (TBPIP);; Penicillinase repressor	Homologous-pairing protein 2 homolog OS=Arabidopsis thaliana OX=3702 GN=HOP2 PE=1 SV=1	S	Function unknown	PREDICTED: homologous-pairing protein 2 homolog [Juglans regia]
g15321	--	--	--	--	--	--	Domain of unknown function (DUF4218);; Transposase family tnp2	--	--	--	hypothetical protein TSUD_418450 [Trifolium subterraneum]
Corylus_avellana_newGene_65344	--	--	Cellular Component: integral component of membrane (GO:0016021);;	K10703|1.66192e-35|vvi:100255240|K10703 very-long-chain (3R)-3-hydroxyacyl-CoA dehydratase [EC:4.2.1.134] | (RefSeq) very-long-chain (3R)-3-hydroxyacyl-CoA dehydratase 2	[R]	General function prediction only	Protein tyrosine phosphatase-like protein, PTPLA	Very-long-chain (3R)-3-hydroxyacyl-CoA dehydratase PASTICCINO 2A OS=Oryza sativa subsp. japonica OX=39947 GN=PAS2A PE=2 SV=2	S	Function unknown	very-long-chain (3r)-3-hydroxyacyl-coa dehydratase 2 [Quercus suber]
g11777	--	--	Molecular Function: catalytic activity (GO:0003824);;	--	[S]	Function unknown	Protein similar to CwfJ C-terminus 1	--	S	Function unknown	CWF19-like protein 2 [Durio zibethinus]
g24904	--	--	--	--	[R]	General function prediction only	--	--	L	Replication, recombination and repair	uncharacterized protein LOC112097974, partial [Citrus clementina]
g14135	--	--	Cellular Component: membrane (GO:0016020);;	--	--	--	--	--	S	Function unknown	PREDICTED: uncharacterized protein LOC108995607 [Juglans regia]
g34082	--	--	--	--	--	--	--	--	L	Replication, recombination and repair	PREDICTED: uncharacterized protein LOC109007982 [Juglans regia]
g12565	NAD(P)-dependent dehydrogenase	;; ;; ;; ;;	Molecular Function: calcium ion binding (GO:0005509);; Molecular Function: GTP binding (GO:0005525);; Cellular Component: cytoplasm (GO:0005737);; Cellular Component: plasma membrane (GO:0005886);; Biological Process: endocytosis (GO:0006897);; Cellular Component: plasmodesma (GO:0009506);; Biological Process: regulation of actin cytoskeleton organization (GO:0032956);; Cellular Component: intrac…	K12483|0|vvi:100262940|K12483 EH domain-containing protein 1 | (RefSeq) EH domain-containing protein 1	[TU]	--	Enoyl-(Acyl carrier protein) reductase;; short chain dehydrogenase;; N-terminal EH-domain containing protein;; Dynamin family;; 50S ribosome-binding GTPase;; EF-hand domain pair;; EF hand;; Cytoskeletal-regulatory complex EF hand	EH domain-containing protein 2 OS=Arabidopsis thaliana OX=3702 GN=EHD2 PE=1 SV=1	S	Function unknown	PREDICTED: EH domain-containing protein 1-like [Juglans regia]
g11757	--	--	--	--	[R]	General function prediction only	gag-polypeptide of LTR copia-type;; gag-polypeptide of LTR copia-type	Retrovirus-related Pol polyprotein from transposon RE2 OS=Arabidopsis thaliana OX=3702 GN=RE2 PE=4 SV=1	L	Replication, recombination and repair	PREDICTED: uncharacterized protein LOC109010952 [Juglans regia]
g35319	--	--	--	--	[R]	General function prediction only	Endonuclease/Exonuclease/phosphatase family	--	S	Function unknown	uncharacterized protein LOC112001724 [Quercus suber]
g12552	--	--	--	--	--	--	MYB-CC type transfactor, LHEQLE motif	Myb family transcription factor PHL5 OS=Arabidopsis thaliana OX=3702 GN=PHL5 PE=2 SV=1	S	Function unknown	myb family transcription factor PHL5-like isoform X1 [Quercus suber]
g17752	--	--	Molecular Function: phospholipid binding (GO:0005543);;	K20043|0|tcc:TCM_038121|K20043 clathrin coat assembly protein AP180 | (RefSeq) Epsin N-terminal domain-containing protein / clathrin assembly protein-related	[TU]	--	ANTH domain;; ENTH domain	Putative clathrin assembly protein At2g25430 OS=Arabidopsis thaliana OX=3702 GN=At2g25430 PE=1 SV=2	U	Intracellular trafficking, secretion, and vesicular transport	PREDICTED: putative clathrin assembly protein At2g25430 [Theobroma cacao]
g13128	[R]	General function prediction only	--	K14005|0|vvi:100263684|K14005 protein transport protein SEC31 | (RefSeq) protein transport protein SEC31 homolog B	[U]	Intracellular trafficking, secretion, and vesicular transport	Sec23-binding domain of Sec16;; WD domain, G-beta repeat	Protein transport protein SEC31 homolog B OS=Arabidopsis thaliana OX=3702 GN=SEC31B PE=1 SV=1	U	Intracellular trafficking, secretion, and vesicular transport	PREDICTED: protein transport protein SEC31 homolog B-like isoform X2 [Juglans regia]
g11514	--	--	--	--	--	--	--	--	S	Function unknown	uncharacterized protein LOC111985086 [Quercus suber]
g4850	[S]	Function unknown	Cellular Component: integral component of membrane (GO:0016021);; Biological Process: transmembrane transport (GO:0055085);;	--	--	--	OPT oligopeptide transporter protein	Probable metal-nicotianamine transporter YSL6 OS=Arabidopsis thaliana OX=3702 GN=YSL6 PE=2 SV=2	S	Function unknown	PREDICTED: probable metal-nicotianamine transporter YSL6 isoform X2 [Juglans regia]
g5024	[Q]	Secondary metabolites biosynthesis, transport and catabolism	Molecular Function: dioxygenase activity (GO:0051213);;	--	[QR]	--	non-haem dioxygenase in morphine synthesis N-terminal;; 2OG-Fe(II) oxygenase superfamily	Protein SRG1 OS=Arabidopsis thaliana OX=3702 GN=SRG1 PE=2 SV=1	S	Function unknown	protein SRG1-like [Quercus suber]
g18728	--	--	--	--	--	--	--	Methyl-CpG-binding domain-containing protein 13 OS=Arabidopsis thaliana OX=3702 GN=MBD13 PE=2 SV=1	S	Function unknown	PREDICTED: uncharacterized protein LOC108998599 isoform X6 [Juglans regia]
g9239	--	--	Molecular Function: phospholipase activity (GO:0004620);; Cellular Component: cytosol (GO:0005829);; Molecular Function: O-acyltransferase activity (GO:0008374);; Biological Process: phospholipid catabolic process (GO:0009395);;	--	[I]	Lipid transport and metabolism	--	Lecithin-cholesterol acyltransferase-like 4 OS=Arabidopsis thaliana OX=3702 GN=LCAT4 PE=1 SV=1	S	Function unknown	PREDICTED: lecithin-cholesterol acyltransferase-like 4 [Juglans regia]
g29104	--	--	--	--	--	--	--	--	--	--	PREDICTED: uncharacterized protein LOC108998142 [Juglans regia]
g32547	--	--	--	--	--	--	Lateral organ boundaries (LOB) domain	LOB domain-containing protein 4 OS=Arabidopsis thaliana OX=3702 GN=LBD4 PE=1 SV=1	S	Function unknown	LOB domain-containing protein 4 [Olea europaea var. sylvestris]
g2658	[F]	Nucleotide transport and metabolism	Molecular Function: thymidine kinase activity (GO:0004797);; Molecular Function: ATP binding (GO:0005524);; Biological Process: deoxyribonucleoside monophosphate biosynthetic process (GO:0009157);;	--	[R]	General function prediction only	Thymidine kinase;; PPR repeat;; PPR repeat family;; PPR repeat;; Pentatricopeptide repeat domain;; Pentacotripeptide-repeat region of PRORP	Pentatricopeptide repeat-containing protein At4g16470 OS=Arabidopsis thaliana OX=3702 GN=PCMP-E12 PE=2 SV=2	S	Function unknown	pentatricopeptide repeat-containing protein At4g16470-like [Quercus suber]
g14578	[Q]	Secondary metabolites biosynthesis, transport and catabolism	--	--	[QR]	--	2OG-Fe(II) oxygenase superfamily	Protein DMR6-LIKE OXYGENASE 1 OS=Arabidopsis thaliana OX=3702 GN=DLO1 PE=1 SV=1	S	Function unknown	uncharacterized protein LOC110771169 [Prunus avium]
g8796	[L]	Replication, recombination and repair	Molecular Function: oxidoreductase activity (GO:0016491);; Biological Process: oxidation-reduction process (GO:0055114);;	--	[S]	Function unknown	2OG-Fe(II) oxygenase superfamily	--	L	Replication, recombination and repair	PREDICTED: alkylated DNA repair protein alkB homolog 8 [Juglans regia]
g586	[K]	Transcription	Molecular Function: nucleotide binding (GO:0000166);; Molecular Function: protein kinase activity (GO:0004672);; Cellular Component: membrane (GO:0016020);; Biological Process: phosphorylation (GO:0016310);;	--	--	--	Protein kinase domain;; Leucine Rich repeats (2 copies);; Protein tyrosine kinase;; Leucine rich repeat;; Leucine Rich Repeat;; Leucine rich repeat N-terminal domain;; Leucine Rich repeat	LRR receptor-like serine/threonine-protein kinase RPK2 OS=Arabidopsis thaliana OX=3702 GN=RPK2 PE=2 SV=1	T	Signal transduction mechanisms	LRR receptor-like serine/threonine-protein kinase RPK2 [Prunus avium]
g32284	--	--	--	--	--	--	--	--	S	Function unknown	unnamed protein product, partial [Vitis vinifera]
g6812	--	--	Molecular Function: nucleotide binding (GO:0000166);; Molecular Function: RNA binding (GO:0003723);; Biological Process: RNA processing (GO:0006396);;	K12842|0|vvi:100262865|K12842 U2-associated protein SR140 | (RefSeq) protein RRC1	[R]	General function prediction only	Surp module;; RNA recognition motif. (a.k.a. RRM, RBD, or RNP domain)	Protein RRC1 OS=Arabidopsis thaliana OX=3702 GN=RRC1 PE=1 SV=1	S	Function unknown	protein rrc1 [Quercus suber]
Corylus_avellana_newGene_3656	--	--	Cellular Component: membrane (GO:0016020);; Molecular Function: purine ribonucleoside binding (GO:0032550);; Molecular Function: adenyl ribonucleotide binding (GO:0032559);; Molecular Function: anion binding (GO:0043168);; Biological Process: primary metabolic process (GO:0044238);; Biological Process: cellular macromolecule metabolic process (GO:0044260);;	--	[R]	General function prediction only	--	3beta-hydroxysteroid-dehydrogenase/decarboxylase isoform 2 OS=Arabidopsis thaliana OX=3702 GN=3BETAHSD/D2 PE=2 SV=2	S	Function unknown	uncharacterized protein LOC111412753 [Olea europaea var. sylvestris]
g14029	[J]	Translation, ribosomal structure and biogenesis	Molecular Function: GTP binding (GO:0005525);;	--	[T]	Signal transduction mechanisms	C-terminal region of MMR_HSR1 domain;; TGS domain	Developmentally-regulated G-protein 3 OS=Arabidopsis thaliana OX=3702 GN=DRG3 PE=1 SV=1	S	Function unknown	hypothetical protein POPTR_007G080900v3 [Populus trichocarpa]
g15942	[N]	Cell motility	Molecular Function: hydrolase activity, acting on ester bonds (GO:0016788);;	K03424|0|cit:102629588|K03424 TatD DNase family protein [EC:3.1.21.-] | (RefSeq) putative deoxyribonuclease TATDN1	[L]	Replication, recombination and repair	TatD related DNase	--	L	Replication, recombination and repair	PREDICTED: putative deoxyribonuclease TATDN1 [Juglans regia]
g31703	[R]	General function prediction only	--	--	[T]	Signal transduction mechanisms	NB-ARC domain;; Leucine rich repeat;; Leucine Rich repeats (2 copies)	Putative disease resistance protein RGA3 OS=Solanum bulbocastanum OX=147425 GN=RGA3 PE=2 SV=2	S	Function unknown	putative disease resistance protein RGA3 [Herrania umbratica]
g13063	[J]	Translation, ribosomal structure and biogenesis	Biological Process: cytoplasmic translation (GO:0002181);; Molecular Function: RNA binding (GO:0003723);; Molecular Function: structural constituent of ribosome (GO:0003735);; Cellular Component: mitochondrial large ribosomal subunit (GO:0005762);; Molecular Function: transferase activity (GO:0016740);; Biological Process: mitochondrial translation (GO:0032543);;	--	[J]	Translation, ribosomal structure and biogenesis	Ribosomal Proteins L2, C-terminal domain	60S ribosomal protein L2, mitochondrial OS=Oryza sativa subsp. japonica OX=39947 GN=RPL2 PE=2 SV=2	J	Translation, ribosomal structure and biogenesis	PREDICTED: uncharacterized protein LOC109002322 [Juglans regia]
g15555	NAD(P)-dependent dehydrogenase	;; ;; ;; ;;	--	K19329|1.90014e-138|pxb:103963862|K19329 WW domain-containing oxidoreductase | (RefSeq) short-chain dehydrogenase TIC 32, chloroplastic-like	[Q]	Secondary metabolites biosynthesis, transport and catabolism	short chain dehydrogenase;; Enoyl-(Acyl carrier protein) reductase;; KR domain	Short-chain dehydrogenase TIC 32, chloroplastic OS=Pisum sativum OX=3888 GN=TIC32 PE=1 SV=1	S	Function unknown	short-chain dehydrogenase TIC 32, chloroplastic-like [Quercus suber]
g14455	--	--	--	--	[R]	General function prediction only	Domain of unknown function	Ankyrin repeat-containing protein ITN1 OS=Arabidopsis thaliana OX=3702 GN=ITN1 PE=1 SV=1	S	Function unknown	PREDICTED: uncharacterized protein LOC108991100 [Juglans regia]
g29718	--	--	--	--	--	--	--	--	--	--	uncharacterized protein LOC112038154 [Quercus suber]
g5470	[T]	Signal transduction mechanisms	Molecular Function: nucleotide binding (GO:0000166);; Molecular Function: protein serine/threonine kinase activity (GO:0004674);; Cellular Component: intracellular (GO:0005622);; Biological Process: peptidyl-serine phosphorylation (GO:0018105);; Biological Process: intracellular signal transduction (GO:0035556);;	--	[TR]	--	Protein kinase domain;; Protein tyrosine kinase;; Kinase-like	Probable serine/threonine protein kinase IRE4 OS=Arabidopsis thaliana OX=3702 GN=IRE4 PE=2 SV=1	T	Signal transduction mechanisms	PREDICTED: probable serine/threonine protein kinase IRE4 isoform X3 [Juglans regia]
Corylus_avellana_newGene_17017	--	--	Biological Process: activation of MAPKK activity (GO:0000186);; Molecular Function: MAP kinase kinase kinase activity (GO:0004709);; Molecular Function: ATP binding (GO:0005524);; Cellular Component: intracellular (GO:0005622);; Cellular Component: integral component of membrane (GO:0016021);; Molecular Function: 2-alkenal reductase [NAD(P)] activity (GO:0032440);; Biological Process: oxidation-r…	--	--	--	Protein kinase domain;; Protein tyrosine kinase	Probable leucine-rich repeat receptor-like protein kinase At5g49770 OS=Arabidopsis thaliana OX=3702 GN=At5g49770 PE=2 SV=1	--	--	probable leucine-rich repeat receptor-like protein kinase At5g49770, partial [Herrania umbratica]
g31537	--	--	Cellular Component: membrane (GO:0016020);;	--	--	--	--	Protein GLUTAMINE DUMPER 4 OS=Arabidopsis thaliana OX=3702 GN=GDU4 PE=2 SV=1	S	Function unknown	protein glutamine dumper 4 [Quercus suber]
g20381	Branched-chain amino acid aminotransferase/4-amino-4-deoxychorismate lyase	;; ;; ;;	Biological Process: metabolic process (GO:0008152);; Molecular Function: L-leucine transaminase activity (GO:0052654);; Molecular Function: L-valine transaminase activity (GO:0052655);; Molecular Function: L-isoleucine transaminase activity (GO:0052656);;	--	[E]	Amino acid transport and metabolism	--	Branched-chain-amino-acid aminotransferase-like protein 1 OS=Arabidopsis thaliana OX=3702 GN=At3g05190 PE=2 SV=1	E	Amino acid transport and metabolism	branched-chain amino acid aminotransferase, putative [Ricinus communis]
g18771	--	--	--	--	[R]	General function prediction only	--	--	L	Replication, recombination and repair	hypothetical protein CFOL_v3_00780, partial [Cephalotus follicularis]
g18855	--	--	Molecular Function: protein tyrosine phosphatase activity (GO:0004725);; Cellular Component: nucleus (GO:0005634);; Cellular Component: cytosol (GO:0005829);; Biological Process: peptidyl-tyrosine dephosphorylation (GO:0035335);;	--	--	--	Inositol hexakisphosphate	--	S	Function unknown	PREDICTED: paladin isoform X2 [Ziziphus jujuba]
g22083	--	--	Molecular Function: monovalent cation:proton antiporter activity (GO:0005451);; Biological Process: cation transport (GO:0006812);; Biological Process: regulation of pH (GO:0006885);; Cellular Component: endomembrane system (GO:0012505);; Cellular Component: membrane (GO:0016020);; Biological Process: transmembrane transport (GO:0055085);;	--	[P]	Inorganic ion transport and metabolism	--	Cation/H(+) antiporter 19 OS=Arabidopsis thaliana OX=3702 GN=CHX19 PE=2 SV=1	P	Inorganic ion transport and metabolism	PREDICTED: cation/H(+) antiporter 19 [Juglans regia]
g33490	--	--	Biological Process: DNA ligation (GO:0006266);; Biological Process: double-strand break repair via nonhomologous end joining (GO:0006303);; Molecular Function: double-stranded methylated DNA binding (GO:0010385);; Biological Process: DNA demethylation (GO:0080111);; Biological Process: positive regulation of polynucleotide 3'-phosphatase activity (GO:1901969);; Biological Process: positive regula…	K10803|7.47475e-54|pmum:103327983|K10803 DNA-repair protein XRCC1 | (RefSeq) DNA-repair protein XRCC1	[L]	Replication, recombination and repair	twin BRCT domain;; BRCA1 C Terminus (BRCT) domain	DNA-repair protein XRCC1 OS=Arabidopsis thaliana OX=3702 GN=XRCC1 PE=1 SV=1	L	Replication, recombination and repair	PREDICTED: DNA-repair protein XRCC1 isoform X1 [Juglans regia]
g32578	--	--	--	--	--	--	--	--	--	--	hypothetical protein CFP56_61955 [Quercus suber]
g137	--	--	Molecular Function: GTPase activity (GO:0003924);; Molecular Function: structural constituent of cytoskeleton (GO:0005200);; Molecular Function: GTP binding (GO:0005525);; Cellular Component: cytoplasm (GO:0005737);; Cellular Component: microtubule (GO:0005874);; Biological Process: microtubule-based process (GO:0007017);;	K07375|0|cic:CICLE_v10004755mg|K07375 tubulin beta | (RefSeq) hypothetical protein	[Z]	Cytoskeleton	Tubulin/FtsZ family, GTPase domain;; Tubulin C-terminal domain	Tubulin beta-8 chain OS=Arabidopsis thaliana OX=3702 GN=TUBB8 PE=2 SV=2	Z	Cytoskeleton	PREDICTED: tubulin beta chain-like [Juglans regia]
g15182	[G]	Carbohydrate transport and metabolism	--	--	--	--	Histidine phosphatase superfamily (branch 1)	--	S	Function unknown	PREDICTED: uncharacterized protein LOC108991485 isoform X4 [Juglans regia]
Corylus_avellana_newGene_65970	--	--	--	K15746|5.26576e-06|gra:105800132|K15746 beta-carotene 3-hydroxylase [EC:1.14.13.129] | (RefSeq) beta-carotene hydroxylase 2, chloroplastic-like	--	--	--	Beta-carotene 3-hydroxylase 1, chloroplastic OS=Arabidopsis thaliana OX=3702 GN=BETA-OHASE 1 PE=1 SV=1	--	--	PREDICTED: disease resistance protein TAO1-like [Juglans regia]
Corylus_avellana_newGene_1698	--	--	Molecular Function: ubiquitin-protein transferase activity (GO:0004842);; Molecular Function: zinc ion binding (GO:0008270);; Biological Process: protein ubiquitination (GO:0016567);; Molecular Function: ligase activity (GO:0016874);;	K11968|1.05201e-45|bvg:104888512|K11968 ariadne-1 [EC:2.3.2.27] | (RefSeq) probable E3 ubiquitin-protein ligase ARI7	[O]	Posttranslational modification, protein turnover, chaperones	--	Probable E3 ubiquitin-protein ligase ARI5 OS=Arabidopsis thaliana OX=3702 GN=ARI5 PE=2 SV=1	O	Posttranslational modification, protein turnover, chaperones	PREDICTED: probable E3 ubiquitin-protein ligase ARI7 [Juglans regia]
g14603	--	--	--	--	[R]	General function prediction only	Reverse transcriptase-like	--	S	Function unknown	PREDICTED: uncharacterized protein LOC109022327 [Juglans regia]
g30739	--	--	Molecular Function: ATP binding (GO:0005524);; Cellular Component: plasma membrane (GO:0005886);; Cellular Component: integral component of membrane (GO:0016021);; Molecular Function: ATPase activity, coupled to transmembrane movement of substances (GO:0042626);; Biological Process: transmembrane transport (GO:0055085);;	--	[Q]	Secondary metabolites biosynthesis, transport and catabolism	ABC-transporter extracellular N-terminal;; ABC transporter	ABC transporter G family member 34 OS=Arabidopsis thaliana OX=3702 GN=ABCG34 PE=2 SV=1	V	Defense mechanisms	PREDICTED: pleiotropic drug resistance protein 2 [Vitis vinifera]
g6510	--	--	--	K05387|2.09468e-12|mdm:103435090|K05387 glutamate receptor, ionotropic, plant | (RefSeq) glutamate receptor 2.7-like	--	--	--	--	S	Function unknown	glutamate receptor 2.7 [Quercus suber]
g23291	--	--	--	--	--	--	BURP domain	Polygalacturonase 1 beta-like protein 3 OS=Arabidopsis thaliana OX=3702 GN=PGL3 PE=2 SV=2	S	Function unknown	PREDICTED: polygalacturonase 1 beta-like protein 3 [Juglans regia]
Corylus_avellana_newGene_49120	--	--	--	--	--	--	--	--	S	Function unknown	disease resistance protein [Quercus suber]
g6724	--	--	Molecular Function: zinc ion binding (GO:0008270);; Molecular Function: ligase activity (GO:0016874);;	K16280|0|fve:101312273|K16280 E3 ubiquitin-protein ligase RGLG [EC:2.3.2.27] | (RefSeq) E3 ubiquitin-protein ligase RGLG2	[T]	Signal transduction mechanisms	Copine;; Zinc finger, C3HC4 type (RING finger)	E3 ubiquitin-protein ligase RGLG1 OS=Arabidopsis thaliana OX=3702 GN=RGLG1 PE=1 SV=1	S	Function unknown	PREDICTED: E3 ubiquitin-protein ligase RGLG2 [Ziziphus jujuba]
g27565	--	--	--	--	[R]	General function prediction only	Retrotransposon gag protein	--	L	Replication, recombination and repair	uncharacterized protein LOC112038154 [Quercus suber]
Corylus_avellana_newGene_8788	--	--	--	--	[R]	General function prediction only	Reverse transcriptase (RNA-dependent DNA polymerase)	Uncharacterized mitochondrial protein AtMg01250 OS=Arabidopsis thaliana OX=3702 GN=AtMg01250 PE=4 SV=1	S	Function unknown	PREDICTED: uncharacterized protein LOC109000170 [Juglans regia]
g5986	--	--	--	K09422|1.61609e-77|vvi:100244963|K09422 myb proto-oncogene protein, plant | (RefSeq) transcription factor WER	[K]	Transcription	Myb-like DNA-binding domain;; Myb-like DNA-binding domain	Transcription factor WER OS=Arabidopsis thaliana OX=3702 GN=WER PE=1 SV=1	K	Transcription	transcription factor WER-like [Quercus suber]
g26877	--	--	--	K14488|1.01366e-58|vra:106755551|K14488 SAUR family protein | (RefSeq) auxin-responsive protein SAUR72-like	--	--	Auxin responsive protein	Indole-3-acetic acid-induced protein ARG7 OS=Vigna radiata var. radiata OX=3916 GN=ARG7 PE=2 SV=1	--	--	uncharacterized protein LOC112003572 isoform X1 [Quercus suber]
g4113	--	--	--	--	[R]	General function prediction only	--	--	--	--	PREDICTED: uncharacterized protein LOC109014165 [Juglans regia]
g23668	[L]	Replication, recombination and repair	Molecular Function: nucleic acid binding (GO:0003676);; Molecular Function: nuclease activity (GO:0004518);; Molecular Function: aminoacyl-tRNA ligase activity (GO:0004812);; Molecular Function: ATP binding (GO:0005524);; Biological Process: tRNA aminoacylation for protein translation (GO:0006418);; Biological Process: nucleic acid phosphodiester bond hydrolysis (GO:0090305);;	--	--	--	Staphylococcal nuclease homologue	Staphylococcal-like nuclease CAN2 OS=Arabidopsis thaliana OX=3702 GN=CAN2 PE=1 SV=1	L	Replication, recombination and repair	staphylococcal-like nuclease CAN2 [Quercus suber]
g7864	[O]	Posttranslational modification, protein turnover, chaperones	--	--	[CU]	--	Iron-sulphur cluster biosynthesis	Iron-sulfur assembly protein IscA-like 2, mitochondrial OS=Arabidopsis thaliana OX=3702 GN=At5g03905 PE=1 SV=2	S	Function unknown	iron-sulfur assembly protein IscA-like 2, mitochondrial [Quercus suber]
g7335	[J]	Translation, ribosomal structure and biogenesis	Molecular Function: nucleotide binding (GO:0000166);; Molecular Function: RNA binding (GO:0003723);; Cellular Component: cytoplasm (GO:0005737);;	K13126|0|gra:105767704|K13126 polyadenylate-binding protein | (RefSeq) polyadenylate-binding protein 7-like	[AJ]	--	RNA recognition motif. (a.k.a. RRM, RBD, or RNP domain);; Poly-adenylate binding protein, unique domain;; Occluded RNA-recognition motif;; Nup53/35/40-type RNA recognition motif;; RNA recognition motif;; RNA binding motif	Polyadenylate-binding protein 7 OS=Arabidopsis thaliana OX=3702 GN=PAB7 PE=2 SV=1	S	Function unknown	PREDICTED: polyadenylate-binding protein 7 isoform X1 [Juglans regia]
g31599	--	;;	Molecular Function: protein kinase activity (GO:0004672);; Cellular Component: membrane (GO:0016020);; Biological Process: phosphorylation (GO:0016310);;	--	[T]	Signal transduction mechanisms	Carbohydrate-binding protein of the ER;; Protein tyrosine kinase;; Protein kinase domain;; Di-glucose binding within endoplasmic reticulum	Receptor-like protein kinase FERONIA OS=Arabidopsis thaliana OX=3702 GN=FER PE=1 SV=1	T	Signal transduction mechanisms	receptor-like protein kinase FERONIA [Quercus suber]
g7240	--	--	Molecular Function: calcium ion binding (GO:0005509);; Cellular Component: integral component of membrane (GO:0016021);; Molecular Function: ribosome binding (GO:0043022);;	K17800|0|tcc:TCM_019795|K17800 LETM1 and EF-hand domain-containing protein 1, mitochondrial | (RefSeq) LETM1 and EF-hand domain-containing protein 1	[S]	Function unknown	LETM1-like protein	--	S	Function unknown	PREDICTED: LETM1 and EF-hand domain-containing protein 1, mitochondrial [Juglans regia]
g25738	[K]	Transcription	--	--	[R]	General function prediction only	Leucine rich repeat;; Leucine Rich repeats (2 copies);; Leucine Rich Repeat;; Leucine rich repeat N-terminal domain	Receptor-like protein 6 OS=Arabidopsis thaliana OX=3702 GN=RLP6 PE=3 SV=1	S	Function unknown	PREDICTED: receptor-like protein 12 [Juglans regia]
g5127	--	;;	Molecular Function: protein serine/threonine kinase activity (GO:0004674);; Molecular Function: ATP binding (GO:0005524);; Biological Process: protein phosphorylation (GO:0006468);; Cellular Component: integral component of membrane (GO:0016021);; Molecular Function: carbohydrate binding (GO:0030246);; Biological Process: recognition of pollen (GO:0048544);;	--	--	--	Protein kinase domain;; Protein tyrosine kinase;; D-mannose binding lectin;; S-locus glycoprotein domain	G-type lectin S-receptor-like serine/threonine-protein kinase At5g35370 OS=Arabidopsis thaliana OX=3702 GN=At5g35370 PE=2 SV=2	T	Signal transduction mechanisms	PREDICTED: G-type lectin S-receptor-like serine/threonine-protein kinase At5g35370 [Juglans regia]
g31595	--	--	--	K03509|1.29705e-75|pmum:103325513|K03509 DNA polymerase eta [EC:2.7.7.7] | (RefSeq) DNA polymerase eta	[L]	Replication, recombination and repair	--	DNA polymerase eta OS=Arabidopsis thaliana OX=3702 GN=POLH PE=1 SV=1	L	Replication, recombination and repair	DNA polymerase eta [Quercus suber]
g13545	--	--	--	--	--	--	--	--	S	Function unknown	uncharacterized protein LOC111999511 [Quercus suber]
g5701	--	--	--	--	[R]	General function prediction only	Reverse transcriptase (RNA-dependent DNA polymerase)	--	S	Function unknown	hypothetical protein VITISV_044337 [Vitis vinifera]
g1615	--	--	Cellular Component: membrane (GO:0016020);; Molecular Function: metal ion binding (GO:0046872);;	--	[O]	Posttranslational modification, protein turnover, chaperones	Ring finger domain;; RING-like zinc finger;; Zinc finger, C3HC4 type (RING finger);; RING-H2 zinc finger domain;; Zinc finger, C3HC4 type (RING finger);; Anaphase-promoting complex subunit 11 RING-H2 finger	RING-H2 finger protein ATL66 OS=Arabidopsis thaliana OX=3702 GN=ATL66 PE=2 SV=1	O	Posttranslational modification, protein turnover, chaperones	PREDICTED: RING-H2 finger protein ATL66 [Juglans regia]
Corylus_avellana_newGene_45990	--	--	Molecular Function: transferase activity (GO:0016740);;	K12862|6.87603e-30|rcu:8258474|K12862 pleiotropic regulator 1 | (RefSeq) zinc finger CCCH domain-containing protein 48	[R]	General function prediction only	--	Zinc finger CCCH domain-containing protein 63 OS=Arabidopsis thaliana OX=3702 GN=ZFWD2 PE=2 SV=1	S	Function unknown	PREDICTED: zinc finger CCCH domain-containing protein 48 [Ricinus communis]
g7738	--	--	Molecular Function: transferase activity, transferring glycosyl groups (GO:0016757);;	K13496|0|fve:101310346|K13496 UDP-glucosyl transferase 73C [EC:2.4.1.-] | (RefSeq) UDP-glycosyltransferase 73C1-like	[GC]	--	UDP-glucoronosyl and UDP-glucosyl transferase	UDP-glycosyltransferase 73C4 OS=Arabidopsis thaliana OX=3702 GN=UGT73C4 PE=2 SV=1	S	Function unknown	PREDICTED: UDP-glycosyltransferase 73C6-like [Juglans regia]
g4967	--	--	--	K09419|5.68272e-109|pop:POPTR_0006s04770g|K09419 heat shock transcription factor, other eukaryote | (RefSeq) POPTRDRAFT_717386; Heat Stress Transcription Factor family protein	[K]	Transcription	HSF-type DNA-binding	Heat stress transcription factor B-3 OS=Arabidopsis thaliana OX=3702 GN=HSFB3 PE=1 SV=1	K	Transcription	heat stress transcription factor B-3-like isoform X1 [Quercus suber]
Corylus_avellana_newGene_10834	--	--	--	--	[R]	General function prediction only	--	Pentatricopeptide repeat-containing protein At3g49170, chloroplastic OS=Arabidopsis thaliana OX=3702 GN=EMB2261 PE=2 SV=1	S	Function unknown	pentatricopeptide repeat-containing protein At1g08070, chloroplastic-like [Quercus suber]
g23340	[J]	Translation, ribosomal structure and biogenesis	Molecular Function: translation elongation factor activity (GO:0003746);; Cellular Component: mitochondrial matrix (GO:0005759);; Biological Process: mitochondrial translational elongation (GO:0070125);;	K02357|0|pmum:103340883|K02357 elongation factor Ts | (RefSeq) uncharacterized LOC103340883	[J]	Translation, ribosomal structure and biogenesis	Elongation factor TS	Elongation factor Ts, chloroplastic OS=Rhodomonas salina OX=52970 GN=tsf PE=3 SV=1	J	Translation, ribosomal structure and biogenesis	elongation factor ts [Quercus suber]
Corylus_avellana_newGene_19539	--	--	--	--	[L]	Replication, recombination and repair	--	--	S	Function unknown	PREDICTED: uncharacterized protein LOC107422048 [Ziziphus jujuba]
g28859	--	--	Cellular Component: integral component of membrane (GO:0016021);; Molecular Function: transferase activity (GO:0016740);;	--	[GMW]	--	Exostosin family	Probable arabinosyltransferase ARAD1 OS=Arabidopsis thaliana OX=3702 GN=ARAD1 PE=1 SV=1	S	Function unknown	PREDICTED: probable arabinosyltransferase ARAD1 [Juglans regia]
g15764	[K]	Transcription	Biological Process: metabolic process (GO:0008152);; Molecular Function: transferase activity (GO:0016740);;	--	--	--	Leucine rich repeat;; Leucine Rich repeats (2 copies)	Leucine-rich repeat receptor-like serine/threonine-protein kinase BAM1 OS=Arabidopsis thaliana OX=3702 GN=BAM1 PE=1 SV=1	S	Function unknown	PREDICTED: leucine-rich repeat receptor-like serine/threonine-protein kinase BAM1 [Ricinus communis]
g24534	--	--	--	--	--	--	Plant protein of unknown function	--	S	Function unknown	PREDICTED: putative UPF0481 protein At3g02645 [Eucalyptus grandis]
g10269	--	--	--	--	--	--	--	--	S	Function unknown	PREDICTED: uncharacterized protein LOC109001657 [Juglans regia]
g14667	--	--	--	--	[GC]	--	--	UDP-glycosyltransferase 76E1 OS=Arabidopsis thaliana OX=3702 GN=UGT76E1 PE=2 SV=1	S	Function unknown	udp-glycosyltransferase 76e2 [Quercus suber]
g32385	[K]	Transcription	--	--	--	--	Leucine rich repeat;; Leucine Rich repeats (2 copies);; Protein kinase domain;; Protein tyrosine kinase;; Leucine Rich Repeat;; Leucine Rich repeat;; Leucine rich repeat N-terminal domain	Probable LRR receptor-like serine/threonine-protein kinase At3g47570 OS=Arabidopsis thaliana OX=3702 GN=At3g47570 PE=2 SV=1	S	Function unknown	receptor kinase-like protein Xa21 [Quercus suber]
Corylus_avellana_newGene_38224	--	--	Cellular Component: cytoplasm (GO:0005737);; Molecular Function: glycolipid transporter activity (GO:0017089);; Biological Process: glycolipid transport (GO:0046836);; Molecular Function: glycolipid binding (GO:0051861);;	--	[G]	Carbohydrate transport and metabolism	--	Glycolipid transfer protein 1 OS=Arabidopsis thaliana OX=3702 GN=GLTP1 PE=2 SV=1	U	Intracellular trafficking, secretion, and vesicular transport	glycolipid transfer protein 1-like isoform X3 [Olea europaea var. sylvestris]
g8694	--	--	Molecular Function: peroxidase activity (GO:0004601);; Molecular Function: binding (GO:0005488);; Biological Process: metabolic process (GO:0008152);; Cellular Component: plant-type cell wall (GO:0009505);; Biological Process: plant-type cell wall organization (GO:0009664);; Biological Process: response to stimulus (GO:0050896);;	K00430|1.3276e-108|vra:106761784|K00430 peroxidase [EC:1.11.1.7] | (RefSeq) peroxidase 7-like	--	--	Peroxidase	Peroxidase 7 OS=Arabidopsis thaliana OX=3702 GN=PER7 PE=2 SV=1	G	Carbohydrate transport and metabolism	peroxidase 7-like [Quercus suber]
Corylus_avellana_newGene_3149	--	--	--	--	[R]	General function prediction only	--	--	L	Replication, recombination and repair	PREDICTED: uncharacterized protein LOC109003838 [Juglans regia]
Corylus_avellana_newGene_58444	--	--	Molecular Function: ATP binding (GO:0005524);; Cellular Component: chloroplast (GO:0009507);;	--	[O]	Posttranslational modification, protein turnover, chaperones	--	Calmodulin-interacting protein 111 OS=Arabidopsis thaliana OX=3702 GN=CIP111 PE=1 SV=1	O	Posttranslational modification, protein turnover, chaperones	calmodulin-interacting protein 111-like [Quercus suber]
g1698	--	--	Molecular Function: soluble NSF attachment protein activity (GO:0005483);; Cellular Component: vacuolar membrane (GO:0005774);; Cellular Component: plasma membrane (GO:0005886);; Biological Process: intracellular protein transport (GO:0006886);; Molecular Function: syntaxin binding (GO:0019905);; Cellular Component: SNARE complex (GO:0031201);; Biological Process: membrane fusion (GO:0061025);;	K21198|3.63615e-161|vvi:100257968|K21198 gamma-soluble NSF attachment protein | (RefSeq) gamma-soluble NSF attachment protein	[U]	Intracellular trafficking, secretion, and vesicular transport	Soluble NSF attachment protein, SNAP	Gamma-soluble NSF attachment protein OS=Arabidopsis thaliana OX=3702 GN=GSNAP PE=2 SV=1	S	Function unknown	gamma-soluble NSF attachment protein [Quercus suber]
g20400	[E]	Amino acid transport and metabolism	Molecular Function: transporter activity (GO:0005215);; Biological Process: transport (GO:0006810);; Cellular Component: integral component of membrane (GO:0016021);;	K14638|0|vra:106767759|K14638 solute carrier family 15 (peptide/histidine transporter), member 3/4 | (RefSeq) protein NRT1/ PTR FAMILY 4.5-like	[E]	Amino acid transport and metabolism	POT family	Protein NRT1/ PTR FAMILY 4.6 OS=Arabidopsis thaliana OX=3702 GN=NPF4.6 PE=1 SV=1	E	Amino acid transport and metabolism	PREDICTED: protein NRT1/ PTR FAMILY 4.5-like [Juglans regia]
g32592	--	;;	--	--	--	--	Protein kinase domain;; Protein tyrosine kinase	Wall-associated receptor kinase-like 2 OS=Arabidopsis thaliana OX=3702 GN=WAKL2 PE=2 SV=1	T	Signal transduction mechanisms	wall-associated receptor kinase-like 1 [Quercus suber]
Corylus_avellana_newGene_40675	[E]	Amino acid transport and metabolism	Molecular Function: serine-type carboxypeptidase activity (GO:0004185);; Molecular Function: transferase activity, transferring acyl groups other than amino-acyl groups (GO:0016747);; Biological Process: secondary metabolic process (GO:0019748);; Biological Process: proteolysis involved in cellular protein catabolic process (GO:0051603);;	K16296|0|jcu:105650811|K16296 serine carboxypeptidase-like clade I [EC:3.4.16.-] | (RefSeq) serine carboxypeptidase-like 7	[OE]	--	Serine carboxypeptidase	Serine carboxypeptidase-like 18 OS=Arabidopsis thaliana OX=3702 GN=SCPL18 PE=2 SV=2	E	Amino acid transport and metabolism	PREDICTED: serine carboxypeptidase-like 17 [Juglans regia]
g16858	--	--	--	K14016|1.62887e-89|cic:CICLE_v10028844mg|K14016 ubiquitin fusion degradation protein 1 | (RefSeq) hypothetical protein	[O]	Posttranslational modification, protein turnover, chaperones	Ubiquitin fusion degradation protein UFD1	--	O	Posttranslational modification, protein turnover, chaperones	ubiquitin fusion degradation protein 1 homolog [Quercus suber]
g11009	--	--	--	--	--	--	No apical meristem (NAM) protein;; gag-polypeptide of LTR copia-type	--	L	Replication, recombination and repair	NAC domain-containing protein 96-like [Quercus suber]
g12013	--	--	Cellular Component: mitochondrion (GO:0005739);; Biological Process: glycerophospholipid biosynthetic process (GO:0046474);;	--	[R]	General function prediction only	HAD-hyrolase-like	--	G	Carbohydrate transport and metabolism	PREDICTED: uncharacterized protein YKR070W-like isoform X2 [Juglans regia]
g22851	--	--	Molecular Function: nucleic acid binding (GO:0003676);; Biological Process: DNA integration (GO:0015074);;	--	--	--	--	--	S	Function unknown	hypothetical protein CDL12_02170 [Handroanthus impetiginosus]
Corylus_avellana_newGene_12903	--	--	Cellular Component: Golgi membrane (GO:0000139);; Molecular Function: magnesium ion binding (GO:0000287);; Molecular Function: phospholipid-translocating ATPase activity (GO:0004012);; Molecular Function: ATP binding (GO:0005524);; Cellular Component: trans-Golgi network (GO:0005802);; Cellular Component: plasma membrane (GO:0005886);; Cellular Component: integral component of membrane (GO:001602…	K01530|1.93098e-155|pper:PRUPE_ppa000430mg|K01530 phospholipid-translocating ATPase [EC:3.6.3.1] | (RefSeq) hypothetical protein	[R]	General function prediction only	Phospholipid-translocating P-type ATPase C-terminal;; haloacid dehalogenase-like hydrolase	Probable phospholipid-transporting ATPase 8 OS=Arabidopsis thaliana OX=3702 GN=ALA8 PE=3 SV=1	U	Intracellular trafficking, secretion, and vesicular transport	hypothetical protein PRUPE_3G285900 [Prunus persica]
g14486	--	--	--	--	--	--	Protein of unknown function, DUF573	--	--	--	transcription factor SPT20 homolog [Quercus suber]
g6381	--	--	--	--	--	--	Lipase (class 3)	GDSL esterase/lipase At4g10955 OS=Arabidopsis thaliana OX=3702 GN=At4g10955 PE=2 SV=1	S	Function unknown	GDSL esterase/lipase At4g10955 [Quercus suber]
g13953	--	--	--	--	[S]	Function unknown	--	--	S	Function unknown	PREDICTED: uncharacterized protein LOC109001408 [Juglans regia]
g5924	[M]	Cell wall/membrane/envelope biogenesis	--	--	[T]	Signal transduction mechanisms	Protein kinase domain;; Protein tyrosine kinase	Mitogen-activated protein kinase kinase kinase 17 OS=Arabidopsis thaliana OX=3702 GN=MAPKKK17 PE=1 SV=1	T	Signal transduction mechanisms	mitogen-activated protein kinase kinase kinase 17-like [Quercus suber]
g5185	[L]	Replication, recombination and repair	Molecular Function: damaged DNA binding (GO:0003684);; Molecular Function: DNA-directed DNA polymerase activity (GO:0003887);; Biological Process: UV protection (GO:0009650);; Biological Process: response to UV-B (GO:0010224);; Biological Process: error-prone translesion synthesis (GO:0042276);;	K03509|0|pper:PRUPE_ppa022694mg|K03509 DNA polymerase eta [EC:2.7.7.7] | (RefSeq) hypothetical protein	[L]	Replication, recombination and repair	impB/mucB/samB family	DNA polymerase eta OS=Arabidopsis thaliana OX=3702 GN=POLH PE=1 SV=1	L	Replication, recombination and repair	dna polymerase eta [Quercus suber]
Corylus_avellana_newGene_21989	--	--	--	--	[S]	Function unknown	--	--	S	Function unknown	PREDICTED: ribosomal RNA-processing protein 14-C-like [Juglans regia]
g19500	--	--	--	--	--	--	PAP_fibrillin	Plastid-lipid-associated protein, chloroplastic OS=Citrus unshiu OX=55188 GN=PAP PE=2 SV=1	S	Function unknown	PREDICTED: plastid-lipid-associated protein, chloroplastic-like [Juglans regia]
g21890	--	--	--	K19525|0|cit:102618522|K19525 vacuolar protein sorting-associated protein 13A/C | (RefSeq) uncharacterized LOC102618522	[U]	Intracellular trafficking, secretion, and vesicular transport	Repeating coiled region of VPS13;; PH domain	--	U	Intracellular trafficking, secretion, and vesicular transport	uncharacterized protein LOC112023786 [Quercus suber]
g9866	--	--	Molecular Function: nucleic acid binding (GO:0003676);; Molecular Function: zinc ion binding (GO:0008270);;	--	[O]	Posttranslational modification, protein turnover, chaperones	Autophagy protein Apg5	Autophagy protein 5 OS=Arabidopsis thaliana OX=3702 GN=ATG5 PE=2 SV=1	U	Intracellular trafficking, secretion, and vesicular transport	uncharacterized protein LOC18777367 [Prunus persica]
Corylus_avellana_newGene_9945	--	--	Biological Process: double-strand break repair via homologous recombination (GO:0000724);; Molecular Function: DNA binding (GO:0003677);; Molecular Function: ATP binding (GO:0005524);; Cellular Component: nucleus (GO:0005634);; Cellular Component: chromosome (GO:0005694);; Cellular Component: cytoplasm (GO:0005737);; Biological Process: DNA replication (GO:0006260);; Molecular Function: four-way …	K10901|8.84954e-37|pop:POPTR_0003s01160g|K10901 bloom syndrome protein [EC:3.6.4.12] | (RefSeq) POPTRDRAFT_553405; DNA helicase family protein	[L]	Replication, recombination and repair	--	ATP-dependent DNA helicase Q-like 4A OS=Arabidopsis thaliana OX=3702 GN=RECQL4A PE=2 SV=1	L	Replication, recombination and repair	PREDICTED: ATP-dependent DNA helicase Q-like 4A [Juglans regia]
g21241	[I]	Lipid transport and metabolism	Biological Process: lipid metabolic process (GO:0006629);; Molecular Function: hydrolase activity (GO:0016787);;	--	[I]	Lipid transport and metabolism	Lipase (class 3)	Phospholipase A1-Igamma2, chloroplastic OS=Arabidopsis thaliana OX=3702 GN=At2g30550 PE=1 SV=2	O	Posttranslational modification, protein turnover, chaperones	lipase-like [Quercus suber]
Corylus_avellana_newGene_43508	--	--	Molecular Function: diacylglycerol O-acyltransferase activity (GO:0004144);; Cellular Component: plastoglobule (GO:0010287);; Biological Process: phytol metabolic process (GO:0033306);;	--	--	--	--	Acyltransferase-like protein At1g54570, chloroplastic OS=Arabidopsis thaliana OX=3702 GN=At1g54570 PE=1 SV=1	I	Lipid transport and metabolism	PREDICTED: acyltransferase-like protein At1g54570, chloroplastic isoform X1 [Juglans regia]
Corylus_avellana_newGene_3868	--	--	Cellular Component: endoplasmic reticulum membrane (GO:0005789);; Cellular Component: integral component of membrane (GO:0016021);; Molecular Function: transferase activity, transferring hexosyl groups (GO:0016758);;	K03849|1.38734e-49|rcu:8279137|K03849 alpha-1,3-glucosyltransferase [EC:2.4.1.265] | (RefSeq) probable dolichyl pyrophosphate Glc1Man9GlcNAc2 alpha-1,3-glucosyltransferase	[K]	Transcription	ALG6, ALG8 glycosyltransferase family;; ALG6, ALG8 glycosyltransferase family	Probable dolichyl pyrophosphate Glc1Man9GlcNAc2 alpha-1,3-glucosyltransferase OS=Arabidopsis thaliana OX=3702 GN=At2g44660 PE=2 SV=3	S	Function unknown	PREDICTED: probable dolichyl pyrophosphate Glc1Man9GlcNAc2 alpha-1,3-glucosyltransferase isoform X2 [Ricinus communis]
g6529	--	--	--	--	--	--	--	--	S	Function unknown	uncharacterized protein LOC111988681 [Quercus suber]
g12476	[T]	Signal transduction mechanisms	Molecular Function: calcium ion binding (GO:0005509);; Cellular Component: membrane (GO:0016020);;	--	[T]	Signal transduction mechanisms	EF hand;; EF-hand domain pair;; EF hand;; EF-hand domain;; EF-hand domain pair;; EF-hand domain;; Secreted protein acidic and rich in cysteine Ca binding region;; Cytoskeletal-regulatory complex EF hand	Calmodulin-like protein 3 OS=Arabidopsis thaliana OX=3702 GN=CML3 PE=2 SV=1	DTZ	--	PREDICTED: calmodulin-like protein 3 [Juglans regia]
g8006	--	--	Molecular Function: RNA binding (GO:0003723);; Molecular Function: identical protein binding (GO:0042802);;	--	[A]	RNA processing and modification	Fip1 motif;; N terminus of Rad21 / Rec8 like protein	FIP1[V]-like protein OS=Arabidopsis thaliana OX=3702 GN=FIPS5 PE=1 SV=1	A	RNA processing and modification	FIP1[V]-like protein [Quercus suber]
g35358	--	--	--	K14488|8.84031e-53|pxb:103936179|K14488 SAUR family protein | (RefSeq) auxin-responsive protein SAUR72-like	--	--	Auxin responsive protein	Auxin-responsive protein SAUR71 OS=Arabidopsis thaliana OX=3702 GN=SAUR71 PE=2 SV=1	S	Function unknown	PREDICTED: auxin-responsive protein SAUR40 [Theobroma cacao]
g9728	--	--	Molecular Function: transporter activity (GO:0005215);; Biological Process: transport (GO:0006810);; Biological Process: plant-type hypersensitive response (GO:0009626);; Biological Process: regulation of salicylic acid metabolic process (GO:0010337);; Cellular Component: integral component of membrane (GO:0016021);;	--	--	--	MAC/Perforin domain	MACPF domain-containing protein CAD1 OS=Arabidopsis thaliana OX=3702 GN=CAD1 PE=2 SV=1	S	Function unknown	MACPF domain-containing protein CAD1-like [Quercus suber]
Corylus_avellana_newGene_61868	--	--	--	--	--	--	--	--	S	Function unknown	PREDICTED: uncharacterized protein LOC109001043 [Juglans regia]
Corylus_avellana_newGene_7104	--	--	--	--	--	--	zinc-binding in reverse transcriptase	--	L	Replication, recombination and repair	uncharacterized protein LOC112017855 [Quercus suber]
g12156	--	--	Molecular Function: DNA binding (GO:0003677);; Cellular Component: nucleus (GO:0005634);; Biological Process: regulation of transcription, DNA-templated (GO:0006355);;	--	--	--	No apical meristem (NAM) protein	NAC domain-containing protein 35 OS=Arabidopsis thaliana OX=3702 GN=NAC035 PE=1 SV=2	S	Function unknown	unnamed protein product, partial [Vitis vinifera]
g25517	--	--	--	--	[R]	General function prediction only	zinc-binding in reverse transcriptase;; Reverse transcriptase-like;; Domain of unknown function (DUF4283)	Uncharacterized mitochondrial protein AtMg00310 OS=Arabidopsis thaliana OX=3702 GN=AtMg00310 PE=4 SV=1	L	Replication, recombination and repair	PREDICTED: uncharacterized protein LOC109014031 [Juglans regia]
g3552	--	--	--	--	--	--	--	--	S	Function unknown	hypothetical protein CFP56_47348 [Quercus suber]
g10308	--	--	--	K14638|8.43147e-130|mdm:103433647|K14638 solute carrier family 15 (peptide/histidine transporter), member 3/4 | (RefSeq) protein NRT1/ PTR FAMILY 5.5	[E]	Amino acid transport and metabolism	POT family	Protein NRT1/ PTR FAMILY 5.5 OS=Arabidopsis thaliana OX=3702 GN=NPF5.5 PE=2 SV=1	E	Amino acid transport and metabolism	PREDICTED: protein NRT1/ PTR FAMILY 5.5 [Juglans regia]
g15503	--	--	Molecular Function: binding (GO:0005488);;	--	[R]	General function prediction only	Domain of unknown function (DUF4283)	--	S	Function unknown	PREDICTED: uncharacterized protein LOC109006409 [Juglans regia]
g26214	--	--	--	--	--	--	--	--	L	Replication, recombination and repair	hypothetical protein VITISV_023373 [Vitis vinifera]
g13206	--	--	--	--	--	--	NPH3 family	Coleoptile phototropism protein 1 OS=Oryza sativa subsp. japonica OX=39947 GN=CPT1 PE=2 SV=1	S	Function unknown	PREDICTED: root phototropism protein 3-like [Juglans regia]
Corylus_avellana_newGene_40453	[J]	Translation, ribosomal structure and biogenesis	Molecular Function: structural constituent of ribosome (GO:0003735);; Cellular Component: mitochondrion (GO:0005739);; Cellular Component: ribosome (GO:0005840);; Biological Process: translation (GO:0006412);; Cellular Component: chloroplast (GO:0009507);; Molecular Function: rRNA binding (GO:0019843);;	K02878|2.88073e-39|vvi:4025020|K02878 large subunit ribosomal protein L16 | (RefSeq) rpl16, ViviCp060; ribosomal protein L16	[J]	Translation, ribosomal structure and biogenesis	Ribosomal protein L16p/L10e	50S ribosomal protein L16, chloroplastic OS=Vitis vinifera OX=29760 GN=rpl16 PE=3 SV=1	J	Translation, ribosomal structure and biogenesis	ribosomal protein L16 (chloroplast) [Ostrya rehderiana]
g16302	--	--	--	--	--	--	--	--	S	Function unknown	Uncharacterized protein TCM_022329 [Theobroma cacao]
Corylus_avellana_newGene_62428	[G]	Carbohydrate transport and metabolism	Biological Process: carbohydrate metabolic process (GO:0005975);; Molecular Function: beta-glucosidase activity (GO:0008422);; Biological Process: glycosyl compound metabolic process (GO:1901657);;	K05350|1.7476e-57|pvu:PHAVU_007G273800g|K05350 beta-glucosidase [EC:3.2.1.21] | (RefSeq) hypothetical protein	[G]	Carbohydrate transport and metabolism	Glycosyl hydrolase family 1;; Glycosyl hydrolase family 1	Beta-glucosidase 18 OS=Oryza sativa subsp. japonica OX=39947 GN=BGLU18 PE=3 SV=2	G	Carbohydrate transport and metabolism	beta-glucosidase 18-like isoform X2 [Quercus suber]
Corylus_avellana_newGene_46964	--	--	--	--	--	--	--	--	S	Function unknown	hypothetical protein POPTR_0001s03130g, partial [Populus trichocarpa]
g9743	--	--	--	--	[R]	General function prediction only	Reverse transcriptase-like;; Domain of unknown function (DUF4283);; Zinc knuckle	Monothiol glutaredoxin-S2 OS=Arabidopsis thaliana OX=3702 GN=GRXS2 PE=3 SV=1	S	Function unknown	PREDICTED: uncharacterized protein LOC109022188 [Juglans regia]
g10382	[T]	Signal transduction mechanisms	--	--	--	--	Protein kinase domain;; Protein tyrosine kinase	U-box domain-containing protein 52 OS=Arabidopsis thaliana OX=3702 GN=PUB52 PE=2 SV=1	T	Signal transduction mechanisms	PREDICTED: U-box domain-containing protein 35 isoform X3 [Juglans regia]
g6890	[J]	Translation, ribosomal structure and biogenesis	--	K12881|9.42129e-83|jcu:105645418|K12881 THO complex subunit 4 | (RefSeq) THO complex subunit 4D	[A]	RNA processing and modification	RNA recognition motif. (a.k.a. RRM, RBD, or RNP domain)	THO complex subunit 4D OS=Arabidopsis thaliana OX=3702 GN=ALY4 PE=1 SV=1	S	Function unknown	hypothetical protein COLO4_32267 [Corchorus olitorius]
g24106	--	--	--	--	[R]	General function prediction only	--	Putative ribonuclease H protein At1g65750 OS=Arabidopsis thaliana OX=3702 GN=At1g65750 PE=3 SV=1	S	Function unknown	PREDICTED: uncharacterized protein LOC109004849 [Juglans regia]
g10168	[J]	Translation, ribosomal structure and biogenesis	Biological Process: proteolysis (GO:0006508);; Molecular Function: metal ion binding (GO:0046872);; Molecular Function: metalloaminopeptidase activity (GO:0070006);; Biological Process: protein initiator methionine removal (GO:0070084);;	K01265|3.53163e-104|pmum:103339929|K01265 methionyl aminopeptidase [EC:3.4.11.18] | (RefSeq) methionine aminopeptidase 1D, chloroplastic/mitochondrial	[O]	Posttranslational modification, protein turnover, chaperones	Metallopeptidase family M24	Methionine aminopeptidase 1D, chloroplastic/mitochondrial OS=Arabidopsis thaliana OX=3702 GN=MAP1D PE=1 SV=1	J	Translation, ribosomal structure and biogenesis	PREDICTED: methionine aminopeptidase 1D, chloroplastic/mitochondrial [Juglans regia]
g7464	--	;;	Molecular Function: protein serine/threonine kinase activity (GO:0004674);; Molecular Function: ATP binding (GO:0005524);; Cellular Component: Golgi apparatus (GO:0005794);; Cellular Component: plasma membrane (GO:0005886);; Biological Process: protein phosphorylation (GO:0006468);; Cellular Component: plasmodesma (GO:0009506);; Cellular Component: integral component of membrane (GO:0016021);;	--	--	--	Protein kinase domain;; Protein tyrosine kinase;; Leucine Rich repeats (2 copies);; Leucine rich repeat	Receptor-like kinase TMK4 OS=Arabidopsis thaliana OX=3702 GN=TMK4 PE=1 SV=1	T	Signal transduction mechanisms	PREDICTED: receptor-like kinase TMK4 [Juglans regia]
g24814	--	--	--	--	--	--	--	--	--	--	uncharacterized protein LOC112036280 [Quercus suber]
g12399	[E]	Amino acid transport and metabolism	--	--	[E]	Amino acid transport and metabolism	Ornithine cyclodeaminase/mu-crystallin family;; Leucine rich repeat;; Leucine Rich repeats (2 copies);; Leucine Rich Repeat;; Shikimate / quinate 5-dehydrogenase;; Leucine rich repeat N-terminal domain;; Leucine Rich repeat	Protein SAR DEFICIENT 4 OS=Arabidopsis thaliana OX=3702 GN=SARD4 PE=1 SV=1	S	Function unknown	PREDICTED: receptor kinase-like protein Xa21 [Juglans regia]
g7570	--	--	--	--	--	--	Retrotransposon gag protein	--	L	Replication, recombination and repair	PREDICTED: uncharacterized protein LOC107176149 [Citrus sinensis]
g8166	--	--	--	--	[R]	General function prediction only	zinc-binding in reverse transcriptase	Putative ribonuclease H protein At1g65750 OS=Arabidopsis thaliana OX=3702 GN=At1g65750 PE=3 SV=1	S	Function unknown	PREDICTED: uncharacterized protein LOC108979033, partial [Juglans regia]
g33531	[E]	Amino acid transport and metabolism	Molecular Function: transporter activity (GO:0005215);; Biological Process: oligopeptide transport (GO:0006857);; Cellular Component: integral component of membrane (GO:0016021);;	K14638|1.16057e-131|pop:POPTR_0001s18640g|K14638 solute carrier family 15 (peptide/histidine transporter), member 3/4 | (RefSeq) POPTRDRAFT_751814; hypothetical protein	[E]	Amino acid transport and metabolism	POT family	Protein NRT1/ PTR FAMILY 1.2 OS=Arabidopsis thaliana OX=3702 GN=NPF1.2 PE=1 SV=1	E	Amino acid transport and metabolism	hypothetical protein POPTR_0001s18640g [Populus trichocarpa]
g27818	--	--	Cellular Component: endosome (GO:0005768);; Cellular Component: trans-Golgi network (GO:0005802);; Cellular Component: integral component of membrane (GO:0016021);;	--	--	--	--	--	S	Function unknown	uncharacterized protein LOC112003423 [Quercus suber]
g10253	--	--	--	--	--	--	Plastocyanin-like domain	Blue copper protein OS=Arabidopsis thaliana OX=3702 GN=BCB PE=1 SV=2	S	Function unknown	PREDICTED: umecyanin-like [Juglans regia]
g21723	[P]	Inorganic ion transport and metabolism	Molecular Function: zinc ion transmembrane transporter activity (GO:0005385);; Biological Process: response to zinc ion (GO:0010043);; Cellular Component: integral component of membrane (GO:0016021);; Biological Process: regulation of sequestering of zinc ion (GO:0061088);; Biological Process: zinc II ion transmembrane transport (GO:0071577);;	--	[P]	Inorganic ion transport and metabolism	Cation efflux family;; Dimerisation domain of Zinc Transporter	Metal tolerance protein 9 OS=Arabidopsis thaliana OX=3702 GN=MTP9 PE=3 SV=2	P	Inorganic ion transport and metabolism	cation diffusion facilitator 9 [Stylosanthes hamata]
g7	[O]	Posttranslational modification, protein turnover, chaperones	Molecular Function: damaged DNA binding (GO:0003684);; Cellular Component: nucleus (GO:0005634);; Cellular Component: cytoplasm (GO:0005737);; Biological Process: nucleotide-excision repair (GO:0006289);; Molecular Function: polyubiquitin modification-dependent protein binding (GO:0031593);; Biological Process: proteasome-mediated ubiquitin-dependent protein catabolic process (GO:0043161);; Molec…	K10839|6.66022e-175|gra:105782103|K10839 UV excision repair protein RAD23 | (RefSeq) ubiquitin receptor RAD23c-like	[L]	Replication, recombination and repair	UBA/TS-N domain;; XPC-binding domain;; Ubiquitin family;; Ubiquitin-2 like Rad60 SUMO-like	Ubiquitin receptor RAD23d OS=Arabidopsis thaliana OX=3702 GN=RAD23D PE=1 SV=2	O	Posttranslational modification, protein turnover, chaperones	ubiquitin receptor RAD23c-like isoform X2 [Durio zibethinus]
g2676	--	--	Molecular Function: DNA binding (GO:0003677);;	K09419|3.95908e-125|pop:POPTR_0006s15050g|K09419 heat shock transcription factor, other eukaryote | (RefSeq) POPTRDRAFT_416510; hypothetical protein	[K]	Transcription	HSF-type DNA-binding	Heat shock factor protein HSF30 OS=Solanum peruvianum OX=4082 GN=HSF30 PE=2 SV=1	K	Transcription	heat shock factor protein HSF30-like [Quercus suber]
g14547	--	--	Cellular Component: Golgi apparatus (GO:0005794);; Cellular Component: integral component of membrane (GO:0016021);;	--	[S]	Function unknown	Lung seven transmembrane receptor	--	S	Function unknown	PREDICTED: transmembrane protein 87B [Juglans regia]
g27326	--	--	Molecular Function: transferase activity (GO:0016740);; Biological Process: methylation (GO:0032259);;	--	--	--	C-5 cytosine-specific DNA methylase	Probable inactive DNA (cytosine-5)-methyltransferase DRM3 OS=Arabidopsis thaliana OX=3702 GN=DRM3 PE=1 SV=1	L	Replication, recombination and repair	PREDICTED: DNA (cytosine-5)-methyltransferase DRM1 isoform X5 [Juglans regia]
g34288	--	--	--	--	--	--	--	--	S	Function unknown	PREDICTED: uncharacterized protein LOC109001519 [Juglans regia]
g4150	--	--	Cellular Component: membrane (GO:0016020);;	K03217|1.70066e-46|cic:CICLE_v10020194mg|K03217 YidC/Oxa1 family membrane protein insertase | (RefSeq) hypothetical protein	[OU]	--	--	Mitochondrial inner membrane protein OXA1 OS=Arabidopsis thaliana OX=3702 GN=OXA1 PE=2 SV=2	U	Intracellular trafficking, secretion, and vesicular transport	PREDICTED: mitochondrial inner membrane protein OXA1-like isoform X4 [Juglans regia]
g28523	--	--	--	--	--	--	C1 domain	--	--	--	hypothetical protein CFP56_29285 [Quercus suber]
g5425	--	--	Molecular Function: zinc ion binding (GO:0008270);;	--	[R]	General function prediction only	PPR repeat family;; PPR repeat;; PPR repeat;; DYW family of nucleic acid deaminases;; Pentatricopeptide repeat domain	Pentatricopeptide repeat-containing protein At4g16835, mitochondrial OS=Arabidopsis thaliana OX=3702 GN=DYW10 PE=2 SV=3	S	Function unknown	pentatricopeptide repeat-containing protein At4g16835, mitochondrial [Quercus suber]
g15088	[R]	General function prediction only	--	--	[R]	General function prediction only	WD domain, G-beta repeat	--	S	Function unknown	PREDICTED: uncharacterized protein LOC109005986 [Juglans regia]
g19517	--	--	Molecular Function: ATP binding (GO:0005524);; Cellular Component: nucleus (GO:0005634);; Biological Process: regulation of transcription, DNA-templated (GO:0006355);; Biological Process: developmental process (GO:0032502);;	--	--	--	WRC;; QLQ	Growth-regulating factor 6 OS=Oryza sativa subsp. japonica OX=39947 GN=GRF6 PE=2 SV=2	K	Transcription	PREDICTED: growth-regulating factor 6-like isoform X2 [Juglans regia]
Corylus_avellana_newGene_20359	--	--	Biological Process: DNA metabolic process (GO:0006259);; Molecular Function: organic cyclic compound binding (GO:0097159);; Molecular Function: heterocyclic compound binding (GO:1901363);;	--	[R]	General function prediction only	--	--	S	Function unknown	hypothetical protein VITISV_015869 [Vitis vinifera]
g21126	[G]	Carbohydrate transport and metabolism	Biological Process: transport (GO:0006810);; Cellular Component: integral component of membrane (GO:0016021);;	--	--	--	BT1 family	Probable folate-biopterin transporter 4 OS=Arabidopsis thaliana OX=3702 GN=At5g54860 PE=2 SV=1	G	Carbohydrate transport and metabolism	PREDICTED: probable folate-biopterin transporter 4 [Juglans regia]
Corylus_avellana_newGene_51084	[E]	Amino acid transport and metabolism	Molecular Function: N-acetyl-gamma-glutamyl-phosphate reductase activity (GO:0003942);; Biological Process: arginine biosynthetic process (GO:0006526);; Cellular Component: chloroplast (GO:0009507);; Cellular Component: intracellular organelle part (GO:0044446);; Molecular Function: protein dimerization activity (GO:0046983);; Molecular Function: NAD binding (GO:0051287);; Biological Process: oxi…	K00145|1.01267e-68|cic:CICLE_v10028560mg|K00145 N-acetyl-gamma-glutamyl-phosphate reductase [EC:1.2.1.38] | (RefSeq) hypothetical protein	[E]	Amino acid transport and metabolism	--	Probable N-acetyl-gamma-glutamyl-phosphate reductase, chloroplastic OS=Arabidopsis thaliana OX=3702 GN=At2g19940 PE=1 SV=2	E	Amino acid transport and metabolism	probable N-acetyl-gamma-glutamyl-phosphate reductase, chloroplastic [Quercus suber]
g12911	[C]	Energy production and conversion	Molecular Function: isocitrate lyase activity (GO:0004451);; Biological Process: glyoxylate cycle (GO:0006097);; Biological Process: tricarboxylic acid cycle (GO:0006099);; Cellular Component: glyoxysome (GO:0009514);; Molecular Function: metal ion binding (GO:0046872);; Molecular Function: transferase activity, transferring acyl groups, acyl groups converted into alkyl on transfer (GO:0046912);;	K01637|0|egr:104424765|K01637 isocitrate lyase [EC:4.1.3.1] | (RefSeq) isocitrate lyase	[C]	Energy production and conversion	Isocitrate lyase family;; Phosphoenolpyruvate phosphomutase	Isocitrate lyase OS=Gossypium hirsutum OX=3635 PE=2 SV=1	C	Energy production and conversion	PREDICTED: isocitrate lyase [Juglans regia]
g34824	--	--	--	--	--	--	--	--	O	Posttranslational modification, protein turnover, chaperones	PREDICTED: uncharacterized protein LOC103450124 [Malus domestica]
g16102	--	--	Molecular Function: organic cyclic compound binding (GO:0097159);; Molecular Function: heterocyclic compound binding (GO:1901363);;	--	[T]	Signal transduction mechanisms	RNA recognition motif. (a.k.a. RRM, RBD, or RNP domain);; Nuclear transport factor 2 (NTF2) domain	--	S	Function unknown	PREDICTED: ras GTPase-activating protein-binding protein 2 isoform X1 [Juglans regia]
g35648	[K]	Transcription	--	--	[R]	General function prediction only	Leucine rich repeat;; Leucine Rich repeats (2 copies);; Leucine Rich Repeat;; Leucine Rich repeat	Receptor-like protein EIX1 OS=Solanum lycopersicum OX=4081 GN=EIX1 PE=2 SV=2	S	Function unknown	PREDICTED: LRR receptor-like serine/threonine-protein kinase GSO1 isoform X1 [Pyrus x bretschneideri]
g21634	--	--	--	--	[R]	General function prediction only	Reverse transcriptase (RNA-dependent DNA polymerase)	--	S	Function unknown	putative reverse transcriptase domain, Reverse transcriptase zinc-binding domain protein [Helianthus annuus]
g12752	--	--	Molecular Function: RNA binding (GO:0003723);; Cellular Component: mitochondrion (GO:0005739);; Biological Process: RNA processing (GO:0006396);; Molecular Function: nucleotidyltransferase activity (GO:0016779);;	--	[J]	Translation, ribosomal structure and biogenesis	Poly A polymerase head domain	--	J	Translation, ribosomal structure and biogenesis	PREDICTED: putative CCA tRNA nucleotidyltransferase 2 isoform X1 [Juglans regia]
g29736	[O]	Posttranslational modification, protein turnover, chaperones	Molecular Function: protein C-terminal S-isoprenylcysteine carboxyl O-methyltransferase activity (GO:0004671);; Cellular Component: endoplasmic reticulum membrane (GO:0005789);; Biological Process: C-terminal protein methylation (GO:0006481);; Cellular Component: integral component of membrane (GO:0016021);;	K00587|3.7427e-100|pper:PRUPE_ppa008485mg|K00587 protein-S-isoprenylcysteine O-methyltransferase [EC:2.1.1.100] | (RefSeq) hypothetical protein	[O]	Posttranslational modification, protein turnover, chaperones	Isoprenylcysteine carboxyl methyltransferase (ICMT) family;; Phospholipid methyltransferase	Protein-S-isoprenylcysteine O-methyltransferase B OS=Arabidopsis thaliana OX=3702 GN=ICMTB PE=1 SV=1	O	Posttranslational modification, protein turnover, chaperones	PREDICTED: protein-S-isoprenylcysteine O-methyltransferase A [Juglans regia]
g4627	[U]	Intracellular trafficking, secretion, and vesicular transport	Molecular Function: serine-type endopeptidase activity (GO:0004252);; Biological Process: signal peptide processing (GO:0006465);; Biological Process: protein processing involved in protein targeting to mitochondrion (GO:0006627);; Cellular Component: integral component of membrane (GO:0016021);; Biological Process: mitochondrial respiratory chain complex assembly (GO:0033108);; Cellular Componen…	K09647|9.15479e-56|nnu:104585962|K09647 mitochondrial inner membrane protease subunit 1 [EC:3.4.21.-] | (RefSeq) mitochondrial inner membrane protease subunit 1	[O]	Posttranslational modification, protein turnover, chaperones	Peptidase S24-like	--	U	Intracellular trafficking, secretion, and vesicular transport	mitochondrial inner membrane protease subunit 1 [Cucurbita maxima]
g14507	[R]	General function prediction only	Cellular Component: nucleus (GO:0005634);; Biological Process: dGTP catabolic process (GO:0006203);; Molecular Function: dGTPase activity (GO:0008832);;	--	[S]	Function unknown	HD domain	--	S	Function unknown	hypothetical protein CUMW_099340 [Citrus unshiu]
Corylus_avellana_newGene_54147	--	--	--	--	[GC]	--	--	Linamarin synthase 1 OS=Manihot esculenta OX=3983 GN=UGT85K4 PE=1 SV=1	S	Function unknown	PREDICTED: 7-deoxyloganetin glucosyltransferase-like, partial [Juglans regia]
Corylus_avellana_newGene_61619	--	--	--	--	--	--	--	--	--	--	PREDICTED: putative disease resistance protein RGA1 [Ricinus communis]
g3529	[I]	Lipid transport and metabolism	--	K01054|5.39404e-179|pper:PRUPE_ppa025987mg|K01054 acylglycerol lipase [EC:3.1.1.23] | (RefSeq) hypothetical protein	[I]	Lipid transport and metabolism	Serine aminopeptidase, S33;; Prolyl oligopeptidase family;; alpha/beta hydrolase fold	Caffeoylshikimate esterase OS=Arabidopsis thaliana OX=3702 GN=CSE PE=1 SV=1	I	Lipid transport and metabolism	PREDICTED: caffeoylshikimate esterase-like [Juglans regia]
g10591	--	--	Molecular Function: binding (GO:0005488);;	--	[R]	General function prediction only	GYF domain	Zinc finger CCCH domain-containing protein 19 OS=Arabidopsis thaliana OX=3702 GN=NERD PE=1 SV=3	S	Function unknown	PREDICTED: zinc finger CCCH domain-containing protein 19-like [Juglans regia]
g14570	--	--	Molecular Function: protein tyrosine phosphatase activity (GO:0004725);; Biological Process: peptidyl-tyrosine dephosphorylation (GO:0035335);;	K18081|8.91519e-164|tcc:TCM_043552|K18081 myotubularin-related protein 1/2 [EC:3.1.3.64 3.1.3.95] | (RefSeq) Myotubularin-like phosphatases II superfamily	[IU]	--	Myotubularin-like phosphatase domain	Phosphatidylinositol-3-phosphatase myotubularin-1 OS=Arabidopsis thaliana OX=3702 GN=MTM1 PE=1 SV=1	S	Function unknown	PREDICTED: phosphatidylinositol-3-phosphatase myotubularin-1-like isoform X3 [Juglans regia]
g16342	--	--	Molecular Function: zinc ion binding (GO:0008270);; Cellular Component: integral component of membrane (GO:0016021);;	K10666|1.7334e-122|pper:PRUPE_ppa011052mg|K10666 E3 ubiquitin-protein ligase RNF5 [EC:2.3.2.27] | (RefSeq) hypothetical protein	[O]	Posttranslational modification, protein turnover, chaperones	Zinc finger, C3HC4 type (RING finger);; Zinc finger, C3HC4 type (RING finger);; Ring finger domain;; Zinc finger, C3HC4 type (RING finger);; RING-type zinc-finger	E3 ubiquitin-protein ligase RMA3 OS=Arabidopsis thaliana OX=3702 GN=RMA3 PE=1 SV=1	O	Posttranslational modification, protein turnover, chaperones	E3 ubiquitin-protein ligase RNF185-like [Quercus suber]
Corylus_avellana_newGene_43879	[L]	Replication, recombination and repair	--	K03165|4.66582e-117|vvi:100260076|K03165 DNA topoisomerase III [EC:5.99.1.2] | (RefSeq) DNA topoisomerase 3-beta	[L]	Replication, recombination and repair	DNA topoisomerase;; Toprim domain	DNA topoisomerase 3-beta OS=Arabidopsis thaliana OX=3702 GN=At2g32000 PE=2 SV=1	L	Replication, recombination and repair	dna topoisomerase 3-beta [Quercus suber]
g30155	--	--	--	--	--	--	NmrA-like family;; NAD(P)H-binding;; NAD dependent epimerase/dehydratase family;; 3-beta hydroxysteroid dehydrogenase/isomerase family	Isoflavone reductase homolog A622-like OS=Nicotiana tabacum OX=4097 GN=A622L PE=2 SV=1	S	Function unknown	isoflavone reductase homolog PCBER-like [Quercus suber]
g4412	--	--	--	--	--	--	--	--	S	Function unknown	uncharacterized protein LOC112008452 [Quercus suber]
Corylus_avellana_newGene_38238	--	--	--	--	--	--	Zinc-finger domain of monoamine-oxidase A repressor R1	--	S	Function unknown	Zinc-finger domain of monoamine-oxidase A repressor R1 isoform 4 [Theobroma cacao]
g10479	[G]	Carbohydrate transport and metabolism	Cellular Component: integral component of membrane (GO:0016021);;	--	--	--	Protein of unknown function (DUF616)	--	S	Function unknown	PREDICTED: uncharacterized protein LOC109010710 [Juglans regia]
Corylus_avellana_newGene_57850	[P]	Inorganic ion transport and metabolism	Molecular Function: nucleotide binding (GO:0000166);; Biological Process: calcium ion transport (GO:0006816);; Cellular Component: membrane (GO:0016020);; Molecular Function: hydrolase activity (GO:0016787);; Molecular Function: ion binding (GO:0043167);;	K01537|1.16702e-29|jcu:105650538|K01537 Ca2+-transporting ATPase [EC:3.6.3.8] | (RefSeq) putative calcium-transporting ATPase 13, plasma membrane-type	[P]	Inorganic ion transport and metabolism	--	Putative calcium-transporting ATPase 13, plasma membrane-type OS=Arabidopsis thaliana OX=3702 GN=ACA13 PE=3 SV=1	P	Inorganic ion transport and metabolism	Cation-transporting P-type ATPase [Macleaya cordata]
g4215	--	--	--	--	[R]	General function prediction only	--	--	S	Function unknown	PREDICTED: uncharacterized protein LOC109005673 [Juglans regia]
g25035	[Q]	Secondary metabolites biosynthesis, transport and catabolism	Cellular Component: cytosol (GO:0005829);; Molecular Function: S-adenosylmethionine-dependent methyltransferase activity (GO:0008757);; Biological Process: methylation (GO:0032259);;	--	--	--	Leucine carboxyl methyltransferase	--	Q	Secondary metabolites biosynthesis, transport and catabolism	PREDICTED: uncharacterized protein LOC108982804 [Juglans regia]
g6102	--	--	--	--	--	--	--	--	S	Function unknown	PREDICTED: uncharacterized protein LOC109011735 isoform X1 [Juglans regia]
g11427	--	--	--	K03125|2.63595e-92|pmum:103319156|K03125 transcription initiation factor TFIID subunit 1 | (RefSeq) transcription initiation factor TFIID subunit 1	[K]	Transcription	Protein of unknown function (DUF3591);; zinc-binding in reverse transcriptase;; Ubiquitin family;; Ubiquitin-2 like Rad60 SUMO-like;; Protein of unknown function (DUF3591)	Transcription initiation factor TFIID subunit 1 OS=Oryza sativa subsp. japonica OX=39947 GN=TAF1 PE=2 SV=1	K	Transcription	histone acetyltransferase [Hevea brasiliensis]
g14360	--	--	--	--	[R]	General function prediction only	Domain of unknown function (DUF4283);; zinc-binding in reverse transcriptase;; Reverse transcriptase-like	Putative ribonuclease H protein At1g65750 OS=Arabidopsis thaliana OX=3702 GN=At1g65750 PE=3 SV=1	L	Replication, recombination and repair	PREDICTED: uncharacterized protein LOC109014031 [Juglans regia]
g4374	--	--	Cellular Component: membrane (GO:0016020);; Molecular Function: transferase activity (GO:0016740);;	--	--	--	Putative S-adenosyl-L-methionine-dependent methyltransferase;; Methyltransferase domain;; Methyltransferase domain;; Methyltransferase domain	Probable methyltransferase PMT10 OS=Arabidopsis thaliana OX=3702 GN=At1g77260 PE=2 SV=1	S	Function unknown	PREDICTED: probable methyltransferase PMT10 isoform X3 [Juglans regia]
g5138	--	--	Biological Process: endonucleolytic cleavage in ITS1 to separate SSU-rRNA from 5.8S rRNA and LSU-rRNA from tricistronic rRNA transcript (SSU-rRNA, 5.8S rRNA, LSU-rRNA) (GO:0000447);; Biological Process: endonucleolytic cleavage to generate mature 3'-end of SSU-rRNA from (SSU-rRNA, 5.8S rRNA, LSU-rRNA) (GO:0000461);; Molecular Function: structural constituent of ribosome (GO:0003735);; Biological …	K02971|7.33004e-35|gmx:100817753|K02971 small subunit ribosomal protein S21e | (RefSeq) 40S ribosomal protein S21	[J]	Translation, ribosomal structure and biogenesis	Ribosomal protein S21e	40S ribosomal protein S21-2 OS=Arabidopsis thaliana OX=3702 GN=RPS21C PE=1 SV=2	J	Translation, ribosomal structure and biogenesis	PREDICTED: 40S ribosomal protein S21-2 [Juglans regia]
g9375	[L]	Replication, recombination and repair	--	K10706|0|vvi:100267290|K10706 senataxin [EC:3.6.4.-] | (RefSeq) uncharacterized LOC100267290	[A]	RNA processing and modification	AAA domain;; AAA domain;; AAA domain;; AAA domain;; Viral (Superfamily 1) RNA helicase;; Helicase;; UvrD/REP helicase N-terminal domain	Probable helicase MAGATAMA 3 OS=Arabidopsis thaliana OX=3702 GN=MAA3 PE=2 SV=1	L	Replication, recombination and repair	uncharacterized protein LOC112018395 [Quercus suber]
g24276	[U]	Intracellular trafficking, secretion, and vesicular transport	Molecular Function: protein serine/threonine kinase activity (GO:0004674);; Molecular Function: ATP binding (GO:0005524);; Cellular Component: nucleus (GO:0005634);; Cellular Component: cytoplasm (GO:0005737);; Cellular Component: plasma membrane (GO:0005886);; Biological Process: protein phosphorylation (GO:0006468);; Biological Process: intracellular signal transduction (GO:0035556);; Biologica…	--	[R]	General function prediction only	Protein kinase domain;; Protein tyrosine kinase	Protein kinase PINOID 2 OS=Arabidopsis thaliana OX=3702 GN=PID2 PE=1 SV=1	T	Signal transduction mechanisms	protein kinase PINOID 2 [Quercus suber]
g5212	--	--	Molecular Function: translation repressor activity, nucleic acid binding (GO:0000900);; Molecular Function: DNA binding (GO:0003677);; Molecular Function: transcription factor activity, sequence-specific DNA binding (GO:0003700);; Cellular Component: nucleus (GO:0005634);; Biological Process: response to temperature stimulus (GO:0009266);; Biological Process: negative regulation of flower develop…	--	[K]	Transcription	SRF-type transcription factor (DNA-binding and dimerisation domain)	MADS-box protein SVP OS=Arabidopsis thaliana OX=3702 GN=SVP PE=1 SV=1	K	Transcription	K-box region and MADS-box transcription factor family protein, partial [Glycine max]
g31770	--	--	--	--	[R]	General function prediction only	--	--	L	Replication, recombination and repair	uncharacterized protein LOC109950300 [Prunus persica]
g8743	--	--	--	--	[S]	Function unknown	Reverse transcriptase (RNA-dependent DNA polymerase);; Rsm1-like	--	S	Function unknown	uncharacterized protein LOC111997083 isoform X2 [Quercus suber]
g8272	--	--	--	--	[R]	General function prediction only	--	--	V	Defense mechanisms	PREDICTED: uncharacterized protein LOC108981474 [Juglans regia]
g13706	--	--	--	--	--	--	--	--	--	--	hypothetical protein POPTR_0005s17265g [Populus trichocarpa]
g24825	--	--	--	--	--	--	Domain of unknown function (DUF4216)	--	S	Function unknown	PREDICTED: uncharacterized protein LOC108979868 [Juglans regia]
Corylus_avellana_newGene_59011	--	--	Biological Process: protein dephosphorylation (GO:0006470);; Biological Process: response to oxidative stress (GO:0006979);; Molecular Function: protein tyrosine/serine/threonine phosphatase activity (GO:0008138);; Biological Process: cellular response to stress (GO:0033554);; Biological Process: response to chemical (GO:0042221);; Biological Process: negative regulation of MAP kinase activity (G…	--	[V]	Defense mechanisms	Dual specificity phosphatase, catalytic domain	Dual specificity protein phosphatase 1 OS=Arabidopsis thaliana OX=3702 GN=DSPTP1 PE=1 SV=1	T	Signal transduction mechanisms	PREDICTED: dual specificity protein phosphatase 1-like [Juglans regia]
g4688	--	--	--	--	[U]	Intracellular trafficking, secretion, and vesicular transport	VID27 cytoplasmic protein	Protein CYPRO4 OS=Cynara cardunculus OX=4265 GN=CYPRO4 PE=2 SV=1	U	Intracellular trafficking, secretion, and vesicular transport	PREDICTED: protein CYPRO4-like [Juglans regia]
g17414	--	--	--	--	--	--	--	--	L	Replication, recombination and repair	uncharacterized protein LOC112011001 [Quercus suber]
g3885	--	--	--	--	--	--	--	--	S	Function unknown	PREDICTED: uncharacterized protein LOC109018138 [Juglans regia]
g23624	--	--	--	--	--	--	--	--	--	--	hypothetical protein CRG98_040997 [Punica granatum]
g18873	[J]	Translation, ribosomal structure and biogenesis	Molecular Function: nucleotide binding (GO:0000166);; Molecular Function: nucleic acid binding (GO:0003676);;	K14398|3.32215e-153|vvi:100268141|K14398 cleavage and polyadenylation specificity factor subunit 6/7 | (RefSeq) cleavage and polyadenylation specificity factor subunit CG7185	[R]	General function prediction only	RNA recognition motif. (a.k.a. RRM, RBD, or RNP domain)	Glycine-rich RNA-binding protein GRP1A OS=Sinapis alba OX=3728 PE=2 SV=1	S	Function unknown	cleavage and polyadenylation specificity factor subunit 6 isoform X1 [Quercus suber]
g23469	--	--	Biological Process: mRNA splicing, via spliceosome (GO:0000398);; Cellular Component: U2-type spliceosomal complex (GO:0005684);; Cellular Component: U2 snRNP (GO:0005686);; Cellular Component: U12-type spliceosomal complex (GO:0005689);; Cellular Component: precatalytic spliceosome (GO:0071011);; Cellular Component: catalytic step 2 spliceosome (GO:0071013);;	K12829|0|vvi:100241488|K12829 splicing factor 3B subunit 2 | (RefSeq) splicing factor 3B subunit 2	[A]	RNA processing and modification	Domain of unknown function (DUF382);; PSP	--	A	RNA processing and modification	splicing factor 3B subunit 2 [Quercus suber]
Corylus_avellana_newGene_16668	--	--	--	K13195|5.48527e-09|sind:105174027|K13195 cold-inducible RNA-binding protein | (RefSeq) glycine-rich RNA-binding protein 4, mitochondrial-like	[R]	General function prediction only	--	Small RNA-binding protein 11, chloroplastic OS=Arabidopsis thaliana OX=3702 GN=S-RBP11 PE=2 SV=1	S	Function unknown	glycine-rich RNA-binding protein 4, mitochondrial [Sesamum indicum]
g29074	--	--	--	--	[R]	General function prediction only	--	--	--	--	uncharacterized protein LOC111986954 [Quercus suber]
Corylus_avellana_newGene_5421	--	--	--	--	[R]	General function prediction only	Reverse transcriptase (RNA-dependent DNA polymerase)	Uncharacterized mitochondrial protein AtMg01250 OS=Arabidopsis thaliana OX=3702 GN=AtMg01250 PE=4 SV=1	S	Function unknown	PREDICTED: uncharacterized protein LOC109001610 [Juglans regia]
g13123	--	--	Cellular Component: protein phosphatase type 2A complex (GO:0000159);; Biological Process: signal transduction (GO:0007165);; Cellular Component: integral component of membrane (GO:0016021);; Biological Process: regulation of phosphoprotein phosphatase activity (GO:0034047);;	K11584|6.81863e-47|cic:CICLE_v10013819mg|K11584 serine/threonine-protein phosphatase 2A regulatory subunit B' | (RefSeq) hypothetical protein	[T]	Signal transduction mechanisms	Protein phosphatase 2A regulatory B subunit (B56 family)	Serine/threonine protein phosphatase 2A 57 kDa regulatory subunit B&apos; beta isoform OS=Arabidopsis thaliana OX=3702 GN=B&apos;BETA PE=1 SV=1	T	Signal transduction mechanisms	hypothetical protein CICLE_v10013819mg, partial [Citrus clementina]
Corylus_avellana_newGene_12706	--	--	--	--	--	--	F-box domain;; F-box-like	F-box/LRR-repeat protein At3g59190 OS=Arabidopsis thaliana OX=3702 GN=At3g59190 PE=2 SV=1	S	Function unknown	F-box/LRR-repeat protein At3g58900-like [Manihot esculenta]
g33551	--	--	--	--	--	--	TIR domain;; TIR domain	Disease resistance-like protein CSA1 OS=Arabidopsis thaliana OX=3702 GN=CSA1 PE=4 SV=1	S	Function unknown	PREDICTED: TMV resistance protein N-like, partial [Juglans regia]
g2944	--	--	Cellular Component: integral component of membrane (GO:0016021);; Cellular Component: mediator complex (GO:0016592);; Biological Process: regulation of phenylpropanoid metabolic process (GO:2000762);;	--	--	--	--	Mediator of RNA polymerase II transcription subunit 33A OS=Arabidopsis thaliana OX=3702 GN=MED33A PE=1 SV=1	S	Function unknown	mediator of RNA polymerase II transcription subunit 33A isoform X1 [Prunus avium]
g8971	--	--	Molecular Function: catalytic activity (GO:0003824);; Molecular Function: binding (GO:0005488);;	--	[R]	General function prediction only	zinc-binding in reverse transcriptase	Putative ribonuclease H protein At1g65750 OS=Arabidopsis thaliana OX=3702 GN=At1g65750 PE=3 SV=1	S	Function unknown	PREDICTED: uncharacterized protein LOC109015735, partial [Juglans regia]
g13784	--	--	Cellular Component: cytosol (GO:0005829);;	--	--	--	--	--	S	Function unknown	uncharacterized protein LOC112015811 [Quercus suber]
g2534	[V]	Defense mechanisms	Molecular Function: ATP binding (GO:0005524);; Cellular Component: plasma membrane (GO:0005886);; Cellular Component: integral component of membrane (GO:0016021);; Molecular Function: ATPase activity, coupled to transmembrane movement of substances (GO:0042626);; Biological Process: transmembrane transport (GO:0055085);;	--	[Q]	Secondary metabolites biosynthesis, transport and catabolism	ABC-2 type transporter;; ABC transporter	ABC transporter G family member 20 OS=Arabidopsis thaliana OX=3702 GN=ABCG20 PE=2 SV=1	V	Defense mechanisms	PREDICTED: ABC transporter G family member 20-like [Juglans regia]
g9012	--	--	--	--	--	--	Reverse transcriptase-like	--	--	--	PREDICTED: uncharacterized protein LOC109012930 [Juglans regia]
g6746	--	--	--	--	[I]	Lipid transport and metabolism	SacI homology domain	Phosphoinositide phosphatase SAC2 OS=Arabidopsis thaliana OX=3702 GN=SAC2 PE=2 SV=1	T	Signal transduction mechanisms	phosphoinositide phosphatase sac2 [Quercus suber]
g30968	--	--	--	--	--	--	--	--	--	--	PREDICTED: uncharacterized protein LOC101298139 [Fragaria vesca subsp. vesca]
g4077	--	--	--	K20195|9.99703e-63|jcu:105628089|K20195 vacuolar fusion protein MON1 | (RefSeq) protein SAND	--	--	Trafficking protein Mon1	Vacuolar fusion protein MON1 homolog OS=Arabidopsis thaliana OX=3702 GN=MON1 PE=1 SV=2	U	Intracellular trafficking, secretion, and vesicular transport	SAND family protein, partial [Camellia sinensis]
Corylus_avellana_newGene_53806	--	--	Cellular Component: 1,3-beta-D-glucan synthase complex (GO:0000148);; Molecular Function: 1,3-beta-D-glucan synthase activity (GO:0003843);; Biological Process: (1->3)-beta-D-glucan biosynthetic process (GO:0006075);; Cellular Component: integral component of membrane (GO:0016021);;	K11000|1.3515e-48|pop:POPTR_0005s22510g|K11000 callose synthase [EC:2.4.1.-] | (RefSeq) POPTRDRAFT_863563; GLUCAN SYNTHASE-LIKE 11 family protein	[M]	Cell wall/membrane/envelope biogenesis	--	Callose synthase 7 OS=Arabidopsis thaliana OX=3702 GN=CALS7 PE=3 SV=3	S	Function unknown	GLUCAN SYNTHASE-LIKE 11 family protein [Populus trichocarpa]
Corylus_avellana_newGene_31740	--	--	--	--	[R]	General function prediction only	Dos2-interacting transcription regulator of RNA-Pol-II	MMS19 nucleotide excision repair protein homolog OS=Arabidopsis thaliana OX=3702 GN=MMS19 PE=1 SV=1	S	Function unknown	PREDICTED: uncharacterized protein LOC108997658 [Juglans regia]
g6728	[N]	Cell motility	Cellular Component: plasma membrane (GO:0005886);; Molecular Function: zinc ion binding (GO:0008270);; Cellular Component: chloroplast (GO:0009507);; Biological Process: plant-type secondary cell wall biogenesis (GO:0009834);; Biological Process: rhamnogalacturonan I side chain metabolic process (GO:0010400);; Cellular Component: integral component of membrane (GO:0016021);; Molecular Function: c…	K10999|0|egr:104436022|K10999 cellulose synthase A [EC:2.4.1.12] | (RefSeq) CesA3; cellulose synthase A catalytic subunit 7 [UDP-forming]	--	--	Cellulose synthase;; Zinc-binding RING-finger;; Glycosyl transferase family group 2;; RING/Ubox like zinc-binding domain	Cellulose synthase A catalytic subunit 7 [UDP-forming] OS=Arabidopsis thaliana OX=3702 GN=CESA7 PE=1 SV=1	M	Cell wall/membrane/envelope biogenesis	cellulose synthase [Betula luminifera]
Corylus_avellana_newGene_3143	--	--	Molecular Function: calmodulin binding (GO:0005516);; Biological Process: response to stress (GO:0006950);; Cellular Component: integral component of membrane (GO:0016021);;	--	--	--	--	Calmodulin-binding protein 60 C OS=Arabidopsis thaliana OX=3702 GN=CBP60C PE=2 SV=1	S	Function unknown	PREDICTED: calmodulin-binding protein 60 B-like [Juglans regia]
g6617	--	--	Cellular Component: mitochondrion (GO:0005739);; Cellular Component: integral component of membrane (GO:0016021);;	--	--	--	Protein of unknown function (DUF3537)	--	S	Function unknown	PREDICTED: uncharacterized protein LOC108984576 [Juglans regia]
g23850	[K]	Transcription	--	--	[T]	Signal transduction mechanisms	Leucine rich repeat;; Leucine Rich repeats (2 copies)	Putative disease resistance protein RGA1 OS=Solanum bulbocastanum OX=147425 GN=RGA1 PE=2 SV=2	S	Function unknown	putative disease resistance protein RGA3 [Quercus suber]
g17680	--	--	Cellular Component: chromosome, centromeric region (GO:0000775);; Biological Process: mitotic cell cycle (GO:0007067);;	K11548|7.43657e-94|pmum:103319071|K11548 kinetochore protein Nuf2 | (RefSeq) kinetochore protein Nuf2	[D]	Cell cycle control, cell division, chromosome partitioning	Nuf2 family	--	S	Function unknown	PREDICTED: kinetochore protein Nuf2 [Juglans regia]
Corylus_avellana_newGene_11368	--	--	Cellular Component: integral component of membrane (GO:0016021);;	--	[G]	Carbohydrate transport and metabolism	--	--	G	Carbohydrate transport and metabolism	PREDICTED: major facilitator superfamily domain-containing protein 12-like isoform X3 [Juglans regia]
g26474	--	--	--	--	[R]	General function prediction only	--	Retrovirus-related Pol polyprotein from transposon RE1 OS=Arabidopsis thaliana OX=3702 GN=RE1 PE=2 SV=1	S	Function unknown	PREDICTED: uncharacterized protein LOC108984155 [Juglans regia]
g4849	--	--	--	--	--	--	TCP family transcription factor	Transcription factor TCP20 OS=Arabidopsis thaliana OX=3702 GN=TCP20 PE=1 SV=1	K	Transcription	PREDICTED: transcription factor TCP20-like [Juglans regia]
g25417	--	--	--	--	--	--	Retrotransposon gag protein	--	S	Function unknown	uncharacterized protein LOC111406641 [Olea europaea var. sylvestris]
g6926	[G]	Carbohydrate transport and metabolism	Molecular Function: hydrolase activity, hydrolyzing O-glycosyl compounds (GO:0004553);; Cellular Component: cell wall (GO:0005618);; Biological Process: xyloglucan metabolic process (GO:0010411);; Molecular Function: xyloglucan:xyloglucosyl transferase activity (GO:0016762);; Biological Process: cell wall biogenesis (GO:0042546);; Cellular Component: apoplast (GO:0048046);; Biological Process: ce…	K08235|2.5654e-175|tcc:TCM_020198|K08235 xyloglucan:xyloglucosyl transferase [EC:2.4.1.207] | (RefSeq) Xyloglucan endotransglucosylase/hydrolase 16	--	--	Glycosyl hydrolases family 16;; Xyloglucan endo-transglycosylase (XET) C-terminus	Xyloglucan endotransglucosylase/hydrolase 2 OS=Glycine max OX=3847 PE=2 SV=1	G	Carbohydrate transport and metabolism	xyloglucan endotransglucosylase/hydrolase 2 [Quercus suber]
Corylus_avellana_newGene_21922	--	--	--	--	[T]	Signal transduction mechanisms	--	Rust resistance kinase Lr10 OS=Triticum aestivum OX=4565 GN=LRK10 PE=2 SV=1	T	Signal transduction mechanisms	rust resistance kinase lr10 [Quercus suber]
g463	[O]	Posttranslational modification, protein turnover, chaperones	Cellular Component: membrane (GO:0016020);;	K07152|2.99826e-160|pmum:103341670|K07152 protein SCO1/2 | (RefSeq) protein SCO1 homolog 1, mitochondrial	[C]	Energy production and conversion	SCO1/SenC;; AhpC/TSA family	Protein SCO1 homolog 1, mitochondrial OS=Arabidopsis thaliana OX=3702 GN=HCC1 PE=2 SV=1	S	Function unknown	PREDICTED: protein SCO1 homolog 1, mitochondrial [Juglans regia]
g18092	[C]	Energy production and conversion	Cellular Component: integral component of membrane (GO:0016021);; Molecular Function: oxidoreductase activity (GO:0016491);; Biological Process: oxidation-reduction process (GO:0055114);;	--	[Q]	Secondary metabolites biosynthesis, transport and catabolism	short chain dehydrogenase;; Enoyl-(Acyl carrier protein) reductase;; KR domain	11-beta-hydroxysteroid dehydrogenase-like 5 OS=Arabidopsis thaliana OX=3702 GN=HSD5 PE=2 SV=1	S	Function unknown	PREDICTED: 11-beta-hydroxysteroid dehydrogenase-like 5 [Juglans regia]
Corylus_avellana_newGene_13059	--	--	--	--	[R]	General function prediction only	--	Retrovirus-related Pol polyprotein from transposon TNT 1-94 OS=Nicotiana tabacum OX=4097 PE=2 SV=1	--	--	unnamed protein product [Nicotiana tabacum]
g13455	--	--	--	--	--	--	--	--	S	Function unknown	uncharacterized protein LOC112010547 isoform X1 [Quercus suber]
g10886	--	--	--	--	--	--	--	--	S	Function unknown	PREDICTED: uncharacterized protein LOC109013209 [Juglans regia]
g32223	--	--	--	--	--	--	--	--	--	--	hypothetical protein VITISV_009673 [Vitis vinifera]
Corylus_avellana_newGene_59063	--	--	Biological Process: metabolic process (GO:0008152);; Cellular Component: chloroplast thylakoid membrane (GO:0009535);; Cellular Component: chloroplast stroma (GO:0009570);; Molecular Function: amino acid binding (GO:0016597);;	--	--	--	--	ACT domain-containing protein ACR12 OS=Arabidopsis thaliana OX=3702 GN=ACR12 PE=2 SV=1	S	Function unknown	PREDICTED: ACT domain-containing protein ACR12 [Juglans regia]
g5814	Glutathione synthase/RimK-type ligase	;; ;; ;;	Biological Process: response to wounding (GO:0009611);; Biological Process: jasmonic acid metabolic process (GO:0009694);; Biological Process: induced systemic resistance, jasmonic acid mediated signaling pathway (GO:0009864);; Molecular Function: jasmonate-amino synthetase activity (GO:0080123);;	K14506|0|tcc:TCM_005190|K14506 jasmonic acid-amino synthetase | (RefSeq) Indole-3-acetic acid-amido synthetase GH3.5 isoform 2	--	--	GH3 auxin-responsive promoter	Jasmonic acid-amido synthetase JAR1 OS=Oryza sativa subsp. japonica OX=39947 GN=GH3.5 PE=2 SV=1	S	Function unknown	PREDICTED: jasmonic acid-amido synthetase JAR1-like isoform X1 [Juglans regia]
g324	[T]	Signal transduction mechanisms	Biological Process: response to stress (GO:0006950);;	--	--	--	Universal stress protein family	Universal stress protein A-like protein OS=Arabidopsis thaliana OX=3702 GN=At3g01520 PE=1 SV=2	T	Signal transduction mechanisms	PREDICTED: uncharacterized protein LOC109020114 [Juglans regia]
g6615	--	--	--	--	--	--	Cotton fibre expressed protein	--	--	--	--
Corylus_avellana_newGene_20326	--	--	Molecular Function: aspartic-type endopeptidase activity (GO:0004190);; Biological Process: proteolysis (GO:0006508);; Biological Process: protein catabolic process (GO:0030163);;	--	[O]	Posttranslational modification, protein turnover, chaperones	--	Aspartyl protease family protein At5g10770 OS=Arabidopsis thaliana OX=3702 GN=At5g10770 PE=2 SV=1	O	Posttranslational modification, protein turnover, chaperones	hypothetical protein CCACVL1_23441 [Corchorus capsularis]
g26680	--	--	--	--	[R]	General function prediction only	gag-polypeptide of LTR copia-type;; gag-polypeptide of LTR copia-type	Retrovirus-related Pol polyprotein from transposon RE1 OS=Arabidopsis thaliana OX=3702 GN=RE1 PE=2 SV=1	S	Function unknown	uncharacterized protein LOC109847742 [Asparagus officinalis]
g3411	--	--	Molecular Function: structural constituent of ribosome (GO:0003735);; Cellular Component: ribosome (GO:0005840);; Biological Process: translation (GO:0006412);;	K02914|4.63158e-34|pmum:103327681|K02914 large subunit ribosomal protein L34 | (RefSeq) uncharacterized LOC103327681	--	--	--	--	J	Translation, ribosomal structure and biogenesis	PREDICTED: uncharacterized protein LOC108991726 [Juglans regia]
g23206	[J]	Translation, ribosomal structure and biogenesis	Biological Process: spliceosomal tri-snRNP complex assembly (GO:0000244);; Cellular Component: U4 snRNP (GO:0005687);; Cellular Component: U4atac snRNP (GO:0005690);; Cellular Component: viral nucleocapsid (GO:0019013);; Cellular Component: U4/U6 x U5 tri-snRNP complex (GO:0046540);; Cellular Component: precatalytic spliceosome (GO:0071011);;	K12844|0|pper:PRUPE_ppa004930mg|K12844 U4/U6 small nuclear ribonucleoprotein PRP31 | (RefSeq) hypothetical protein	[A]	RNA processing and modification	snoRNA binding domain, fibrillarin;; Prp31 C terminal domain	U4/U6 small nuclear ribonucleoprotein Prp31 homolog OS=Arabidopsis thaliana OX=3702 GN=PRP31 PE=1 SV=1	J	Translation, ribosomal structure and biogenesis	U4/U6 small nuclear ribonucleoprotein Prp31 homolog [Quercus suber]
g17080	--	--	Molecular Function: binding (GO:0005488);;	--	[R]	General function prediction only	gag-polypeptide of LTR copia-type;; GAG-pre-integrase domain	Retrovirus-related Pol polyprotein from transposon TNT 1-94 OS=Nicotiana tabacum OX=4097 PE=2 SV=1	L	Replication, recombination and repair	hypothetical protein VITISV_000081 [Vitis vinifera]
g2398	[H]	Coenzyme transport and metabolism	Molecular Function: nicotinate-nucleotide diphosphorylase (carboxylating) activity (GO:0004514);; Molecular Function: nicotinate phosphoribosyltransferase activity (GO:0004516);; Biological Process: NAD biosynthetic process (GO:0009435);; Biological Process: nicotinate nucleotide salvage (GO:0019358);;	K00763|0|cic:CICLE_v10025298mg|K00763 nicotinate phosphoribosyltransferase [EC:6.3.4.21] | (RefSeq) hypothetical protein	[H]	Coenzyme transport and metabolism	Nicotinate phosphoribosyltransferase (NAPRTase) family	Nicotinate phosphoribosyltransferase 1 OS=Arabidopsis thaliana OX=3702 GN=NAPRT1 PE=2 SV=1	H	Coenzyme transport and metabolism	PREDICTED: nicotinate phosphoribosyltransferase 1 [Juglans regia]
g7463	[M]	Cell wall/membrane/envelope biogenesis	Molecular Function: hydrolase activity (GO:0016787);;	--	--	--	Subtilase family;; Peptidase inhibitor I9	Subtilisin-like protease SBT1.9 OS=Arabidopsis thaliana OX=3702 GN=SBT1.9 PE=2 SV=1	O	Posttranslational modification, protein turnover, chaperones	hypothetical protein TanjilG_31674 [Lupinus angustifolius]
g30302	--	--	--	--	[R]	General function prediction only	Retrotransposon gag protein	--	L	Replication, recombination and repair	uncharacterized protein K02A2.6-like [Olea europaea var. sylvestris]
g16907	--	--	--	--	--	--	--	--	S	Function unknown	hypothetical protein CFP56_06961 [Quercus suber]
g34874	--	--	--	--	--	--	B3 DNA binding domain	--	--	--	hypothetical protein CDL12_11233 [Handroanthus impetiginosus]
g18442	--	--	Molecular Function: RNA polymerase II regulatory region sequence-specific DNA binding (GO:0000977);; Molecular Function: transcription factor activity, sequence-specific DNA binding (GO:0003700);; Biological Process: regulation of transcription from RNA polymerase II promoter (GO:0006357);; Molecular Function: protein dimerization activity (GO:0046983);; Cellular Component: RNA polymerase II tran…	--	--	--	--	Transcription factor bHLH162 OS=Arabidopsis thaliana OX=3702 GN=BHLH162 PE=1 SV=1	S	Function unknown	hypothetical protein POPTR_011G053400v3 [Populus trichocarpa]
Corylus_avellana_newGene_50593	--	--	--	--	--	--	--	--	--	--	hypothetical protein Csa_3G020010 [Cucumis sativus]
g5501	--	--	--	K14772|0|vvi:100255444|K14772 U3 small nucleolar RNA-associated protein 20 | (RefSeq) small subunit processome component 20 homolog	[V]	Defense mechanisms	Down-regulated in metastasis	--	S	Function unknown	PREDICTED: small subunit processome component 20 homolog isoform X3 [Juglans regia]
Corylus_avellana_newGene_60449	--	--	Cellular Component: integral component of membrane (GO:0016021);;	--	--	--	--	--	S	Function unknown	PREDICTED: uncharacterized protein LOC107932749 [Gossypium hirsutum]
g6406	--	--	--	--	--	--	--	--	S	Function unknown	flocculation protein FLO11-like isoform X2 [Quercus suber]
g32955	[K]	Transcription	--	--	--	--	Leucine rich repeat;; Leucine Rich repeats (2 copies);; Leucine Rich Repeat;; Leucine rich repeat N-terminal domain;; Protein kinase domain;; Protein tyrosine kinase	Probable LRR receptor-like serine/threonine-protein kinase At3g47570 OS=Arabidopsis thaliana OX=3702 GN=At3g47570 PE=2 SV=1	S	Function unknown	receptor kinase-like protein Xa21 [Quercus suber]
g7304	--	--	Molecular Function: enzyme inhibitor activity (GO:0004857);;	--	--	--	Plant invertase/pectin methylesterase inhibitor	Pectinesterase inhibitor 9 OS=Arabidopsis thaliana OX=3702 GN=PMEI9 PE=2 SV=1	S	Function unknown	PREDICTED: 21 kDa protein-like [Juglans regia]
g4511	[E]	Amino acid transport and metabolism	--	K18787|9.64138e-48|mdm:103440896|K18787 thermospermine synthase [EC:2.5.1.79] | (RefSeq) thermospermine synthase ACAULIS5-like	[E]	Amino acid transport and metabolism	Spermidine synthase tetramerisation domain	Thermospermine synthase ACAULIS5 OS=Arabidopsis thaliana OX=3702 GN=ACL5 PE=1 SV=1	E	Amino acid transport and metabolism	thermospermine synthase ACAULIS5 [Quercus suber]
g24109	--	--	--	--	[T]	Signal transduction mechanisms	--	Putative late blight resistance protein homolog R1B-19 OS=Solanum demissum OX=50514 GN=R1B-19 PE=5 SV=2	S	Function unknown	putative disease resistance RPP13-like protein 3 [Quercus suber]
g7873	--	--	Cellular Component: vacuolar proton-transporting V-type ATPase, V0 domain (GO:0000220);; Cellular Component: plasma membrane (GO:0005886);; Biological Process: vacuolar acidification (GO:0007035);; Cellular Component: chloroplast (GO:0009507);; Biological Process: ATP hydrolysis coupled proton transport (GO:0015991);; Cellular Component: integral component of membrane (GO:0016021);; Molecular Fun…	K02155|1.99983e-50|pvu:PHAVU_009G002400g|K02155 V-type H+-transporting ATPase 16kDa proteolipid subunit | (RefSeq) hypothetical protein	[C]	Energy production and conversion	ATP synthase subunit C	V-type proton ATPase subunit c5 OS=Arabidopsis thaliana OX=3702 GN=VHA-c5 PE=2 SV=1	C	Energy production and conversion	hypothetical protein PHAVU_009G002400g [Phaseolus vulgaris]
g18278	[G]	Carbohydrate transport and metabolism	Biological Process: flavonoid biosynthetic process (GO:0009813);; Cellular Component: intracellular membrane-bounded organelle (GO:0043231);; Biological Process: flavonoid glucuronidation (GO:0052696);; Molecular Function: quercetin 3-O-glucosyltransferase activity (GO:0080043);; Molecular Function: quercetin 7-O-glucosyltransferase activity (GO:0080044);;	--	[GC]	--	UDP-glucoronosyl and UDP-glucosyl transferase	Crocetin glucosyltransferase, chloroplastic OS=Gardenia jasminoides OX=114476 GN=UGT75L6 PE=1 SV=1	S	Function unknown	PREDICTED: crocetin glucosyltransferase, chloroplastic-like [Juglans regia]
g11827	--	--	Cellular Component: integral component of membrane (GO:0016021);;	--	[TZ]	--	Formin Homology 2 Domain	Formin-like protein 11 OS=Arabidopsis thaliana OX=3702 GN=FH11 PE=2 SV=1	S	Function unknown	formin-like protein 11 [Quercus suber]
g4550	--	--	--	--	[R]	General function prediction only	Reverse transcriptase-like	Putative ribonuclease H protein At1g65750 OS=Arabidopsis thaliana OX=3702 GN=At1g65750 PE=3 SV=1	S	Function unknown	Reverse transcriptase zinc-binding domain [Macleaya cordata]
Corylus_avellana_newGene_36369	--	--	--	--	[T]	Signal transduction mechanisms	--	--	--	--	PREDICTED: GPI ethanolamine phosphate transferase 2 isoform X4 [Juglans regia]
g15690	--	--	Molecular Function: DNA binding (GO:0003677);; Cellular Component: nucleus (GO:0005634);; Biological Process: regulation of transcription, DNA-templated (GO:0006355);;	--	--	--	No apical meristem (NAM) protein	NAC domain-containing protein 7 OS=Arabidopsis thaliana OX=3702 GN=NAC007 PE=1 SV=2	S	Function unknown	NAC domain-containing protein 7-like [Quercus suber]
Corylus_avellana_newGene_35790	--	--	--	--	[R]	General function prediction only	--	--	S	Function unknown	Ribonuclease H-like domain containing protein, partial [Parasponia andersonii]
g1507	--	--	Biological Process: transcription, DNA-templated (GO:0006351);;	--	--	--	MYB-CC type transfactor, LHEQLE motif	Protein PHR1-LIKE 2 OS=Arabidopsis thaliana OX=3702 GN=PHL2 PE=1 SV=1	K	Transcription	PREDICTED: protein PHR1-LIKE 2-like isoform X1 [Juglans regia]
g11348	[C]	Energy production and conversion	Molecular Function: oxidoreductase activity, acting on CH-OH group of donors (GO:0016614);; Molecular Function: flavin adenine dinucleotide binding (GO:0050660);; Biological Process: oxidation-reduction process (GO:0055114);;	--	--	--	FAD binding domain;; Berberine and berberine like	Berberine bridge enzyme-like 21 OS=Arabidopsis thaliana OX=3702 GN=At4g20840 PE=2 SV=1	C	Energy production and conversion	PREDICTED: reticuline oxidase-like protein [Juglans regia]
g8798	--	--	--	--	--	--	--	--	--	--	putative f-box/fbd/lrr-repeat protein [Quercus suber]
g14271	[Q]	Secondary metabolites biosynthesis, transport and catabolism	Biological Process: response to light stimulus (GO:0009416);; Biological Process: gibberellin biosynthetic process (GO:0009686);; Biological Process: gibberellic acid mediated signaling pathway (GO:0009740);; Molecular Function: gibberellin 3-beta-dioxygenase activity (GO:0016707);;	K04124|6.30961e-154|pop:POPTR_0018s01170g|K04124 gibberellin 3-beta-dioxygenase [EC:1.14.11.15] | (RefSeq) POPTRDRAFT_578149; gibberellin 3 beta-hydroxylase family protein	[QR]	--	2OG-Fe(II) oxygenase superfamily;; non-haem dioxygenase in morphine synthesis N-terminal	Gibberellin 3-beta-dioxygenase 1 OS=Pisum sativum OX=3888 GN=LE PE=1 SV=1	S	Function unknown	gibberellin 3-beta-dioxygenase 1-like [Quercus suber]
g4248	--	--	Cellular Component: integral component of membrane (GO:0016021);;	--	[S]	Function unknown	AI-2E family transporter	--	S	Function unknown	uncharacterized protein LOC112008782 [Quercus suber]
g26775	[V]	Defense mechanisms	Molecular Function: ATP binding (GO:0005524);; Cellular Component: plasma membrane (GO:0005886);; Biological Process: drug transmembrane transport (GO:0006855);; Biological Process: regulation of cell size (GO:0008361);; Molecular Function: xenobiotic-transporting ATPase activity (GO:0008559);; Biological Process: response to blue light (GO:0009637);; Biological Process: photomorphogenesis (GO:00…	K05658|0|pmum:103329991|K05658 ATP-binding cassette, subfamily B (MDR/TAP), member 1 [EC:3.6.3.44] | (RefSeq) ABC transporter B family member 19	[Q]	Secondary metabolites biosynthesis, transport and catabolism	ABC transporter transmembrane region;; ABC transporter;; RecF/RecN/SMC N terminal domain;; P-loop containing region of AAA domain;; AAA domain;; Zeta toxin;; Predicted ATPase of the ABC class	ABC transporter B family member 19 OS=Arabidopsis thaliana OX=3702 GN=ABCB19 PE=1 SV=1	V	Defense mechanisms	PREDICTED: ABC transporter B family member 19 [Juglans regia]
Corylus_avellana_newGene_7151	--	--	--	--	--	--	--	Peptidyl-tRNA hydrolase, mitochondrial OS=Oryza sativa subsp. japonica OX=39947 GN=Os01g0693900 PE=2 SV=1	O	Posttranslational modification, protein turnover, chaperones	PREDICTED: uncharacterized protein LOC109001936 [Juglans regia]
g22722	--	--	Cellular Component: integral component of membrane (GO:0016021);; Molecular Function: substrate-specific transmembrane transporter activity (GO:0022891);; Biological Process: transmembrane transport (GO:0055085);;	--	[R]	General function prediction only	Sugar (and other) transporter	Probable plastidic glucose transporter 1 OS=Arabidopsis thaliana OX=3702 GN=At1g05030 PE=2 SV=2	G	Carbohydrate transport and metabolism	PREDICTED: probable plastidic glucose transporter 1 isoform X3 [Juglans regia]
g34673	--	--	--	--	--	--	--	--	S	Function unknown	PREDICTED: uncharacterized protein LOC109015104 [Juglans regia]
g34711	--	--	--	--	--	--	--	--	--	--	hypothetical protein CFP56_76948 [Quercus suber]
g33405	--	--	--	--	--	--	No apical meristem (NAM) protein	NAC domain-containing protein 68 OS=Oryza sativa subsp. japonica OX=39947 GN=NAC068 PE=2 SV=1	--	--	PREDICTED: NAC domain-containing protein 74-like [Prunus mume]
Corylus_avellana_newGene_16354	--	--	--	--	--	--	--	--	--	--	PREDICTED: G-type lectin S-receptor-like serine/threonine-protein kinase CES101 isoform X1 [Juglans regia]
Corylus_avellana_newGene_20347	--	--	--	K04733|1.84579e-38|fve:101298927|K04733 interleukin-1 receptor-associated kinase 4 [EC:2.7.11.1] | (RefSeq) glycerophosphodiester phosphodiesterase protein kinase domain-containing GDPDL2-like	--	--	--	Rust resistance kinase Lr10 OS=Triticum aestivum OX=4565 GN=LRK10 PE=2 SV=1	T	Signal transduction mechanisms	rust resistance kinase lr10 [Quercus suber]
g8628	--	--	--	--	--	--	Frigida-like protein	FRIGIDA-like protein 4a OS=Arabidopsis thaliana OX=3702 GN=FRL4A PE=2 SV=1	S	Function unknown	PREDICTED: FRIGIDA-like protein 4a [Juglans regia]
g14276	--	--	--	--	--	--	--	F-box protein At1g78100 OS=Arabidopsis thaliana OX=3702 GN=At1g78100 PE=1 SV=1	O	Posttranslational modification, protein turnover, chaperones	PREDICTED: F-box protein At1g22220-like [Juglans regia]
g23490	[M]	Cell wall/membrane/envelope biogenesis	Molecular Function: catalytic activity (GO:0003824);; Molecular Function: coenzyme binding (GO:0050662);;	K08678|5.35757e-115|pper:PRUPE_ppa008066mg|K08678 UDP-glucuronate decarboxylase [EC:4.1.1.35] | (RefSeq) hypothetical protein	[GM]	--	GDP-mannose 4,6 dehydratase;; NAD dependent epimerase/dehydratase family	UDP-glucuronic acid decarboxylase 5 OS=Arabidopsis thaliana OX=3702 GN=UXS5 PE=2 SV=1	M	Cell wall/membrane/envelope biogenesis	hypothetical protein CICLE_v10031983mg [Citrus clementina]
Corylus_avellana_newGene_27678	[P]	Inorganic ion transport and metabolism	Molecular Function: calcium:proton antiporter activity (GO:0015369);; Cellular Component: integral component of membrane (GO:0016021);; Biological Process: calcium ion transmembrane transport (GO:0070588);;	K07300|1.23982e-94|pvu:PHAVU_006G067900g|K07300 Ca2+:H+ antiporter | (RefSeq) hypothetical protein	[P]	Inorganic ion transport and metabolism	--	Vacuolar cation/proton exchanger 3 OS=Arabidopsis thaliana OX=3702 GN=CAX3 PE=1 SV=1	P	Inorganic ion transport and metabolism	vacuolar cation/proton exchanger 3-like isoform X1 [Quercus suber]
g22782	--	--	--	--	[R]	General function prediction only	--	--	L	Replication, recombination and repair	PREDICTED: uncharacterized protein LOC105762011 [Gossypium raimondii]
g17698	--	--	--	--	--	--	--	--	S	Function unknown	PREDICTED: uncharacterized protein LOC109019284 [Juglans regia]
g19105	--	--	--	--	--	--	MULE transposase domain;; FAR1 DNA-binding domain;; SWIM zinc finger;; Transposase, Mutator family	Protein FAR1-RELATED SEQUENCE 5 OS=Arabidopsis thaliana OX=3702 GN=FRS5 PE=1 SV=1	S	Function unknown	PREDICTED: protein FAR1-RELATED SEQUENCE 5-like [Juglans regia]
g14057	--	--	--	--	[R]	General function prediction only	PPR repeat family;; PPR repeat;; PPR repeat;; Pentatricopeptide repeat domain;; Pentacotripeptide-repeat region of PRORP;; Mitochondrial 28S ribosomal protein S27	Pentatricopeptide repeat-containing protein At4g28010 OS=Arabidopsis thaliana OX=3702 GN=At4g28010 PE=2 SV=1	S	Function unknown	PREDICTED: pentatricopeptide repeat-containing protein At4g28010 [Juglans regia]
g34233	--	--	--	--	[K]	Transcription	SRF-type transcription factor (DNA-binding and dimerisation domain)	Agamous-like MADS-box protein AGL62 OS=Arabidopsis thaliana OX=3702 GN=AGL62 PE=1 SV=1	K	Transcription	agamous-like MADS-box protein AGL62 [Quercus suber]
g12779	--	--	Cellular Component: nucleus (GO:0005634);;	K06627|5.61748e-38|rcu:8267029|K06627 cyclin A | (RefSeq) G2/mitotic-specific cyclin C13-1	[D]	Cell cycle control, cell division, chromosome partitioning	Cyclin, N-terminal domain	Cyclin-A3-4 OS=Arabidopsis thaliana OX=3702 GN=CYCA3-4 PE=1 SV=1	D	Cell cycle control, cell division, chromosome partitioning	cyclin A, putative [Ricinus communis]
Corylus_avellana_newGene_29140	--	--	--	--	--	--	--	--	--	--	uncharacterized protein LOC111997865 [Quercus suber]
g17446	--	--	--	--	--	--	--	--	--	--	PREDICTED: transposon Ty3-I Gag-Pol polyprotein isoform X1 [Daucus carota subsp. sativus]
g11747	--	--	--	--	--	--	Domain of unknown function (DUF4216);; Transposase family tnp2	--	P	Inorganic ion transport and metabolism	PREDICTED: uncharacterized protein LOC108979868 [Juglans regia]
g8783	--	--	Cellular Component: integral component of membrane (GO:0016021);;	--	[R]	General function prediction only	Armadillo/beta-catenin-like repeat;; HEAT repeat;; HEAT repeats	--	S	Function unknown	PREDICTED: armadillo repeat-containing protein 8 isoform X2 [Juglans regia]
g24230	--	--	Molecular Function: nucleotide binding (GO:0000166);; Biological Process: transcription, RNA-templated (GO:0001172);; Molecular Function: nucleic acid binding (GO:0003676);; Molecular Function: RNA-directed 5'-3' RNA polymerase activity (GO:0003968);;	K11699|0|pop:POPTR_0008s13550g|K11699 RNA-dependent RNA polymerase [EC:2.7.7.48] | (RefSeq) POPTRDRAFT_820696; RNA-directed RNA Polymerase family protein	[A]	RNA processing and modification	RNA dependent RNA polymerase	RNA-dependent RNA polymerase 1 OS=Arabidopsis thaliana OX=3702 GN=RDR1 PE=2 SV=1	K	Transcription	PREDICTED: RNA-dependent RNA polymerase 1 [Juglans regia]
g24232	--	--	Molecular Function: phospholipid binding (GO:0005543);;	--	[TU]	--	ANTH domain;; ENTH domain	Putative clathrin assembly protein At1g03050 OS=Arabidopsis thaliana OX=3702 GN=At1g03050 PE=2 SV=1	U	Intracellular trafficking, secretion, and vesicular transport	PREDICTED: putative clathrin assembly protein At4g02650 [Juglans regia]
g23746	--	--	Molecular Function: serine-type carboxypeptidase activity (GO:0004185);; Biological Process: proteolysis (GO:0006508);; Cellular Component: integral component of membrane (GO:0016021);;	K16296|1.20641e-94|rcu:8273228|K16296 serine carboxypeptidase-like clade I [EC:3.4.16.-] | (RefSeq) serine carboxypeptidase-like 18	[OE]	--	Serine carboxypeptidase	Serine carboxypeptidase-like 17 OS=Arabidopsis thaliana OX=3702 GN=SCPL17 PE=2 SV=1	E	Amino acid transport and metabolism	hypothetical protein VITISV_044004 [Vitis vinifera]
g3607	[P]	Inorganic ion transport and metabolism	Cellular Component: vacuolar membrane (GO:0005774);; Biological Process: cell tip growth (GO:0009932);; Molecular Function: potassium ion transmembrane transporter activity (GO:0015079);; Cellular Component: integral component of membrane (GO:0016021);; Biological Process: potassium ion transmembrane transport (GO:0071805);;	K03549|0|pmum:103330422|K03549 KUP system potassium uptake protein | (RefSeq) potassium transporter 4	--	--	K+ potassium transporter	Potassium transporter 4 OS=Arabidopsis thaliana OX=3702 GN=POT4 PE=1 SV=2	P	Inorganic ion transport and metabolism	Potassium transporter [Trema orientalis]
Corylus_avellana_newGene_56014	--	--	Cellular Component: integral component of membrane (GO:0016021);;	--	[G]	Carbohydrate transport and metabolism	--	--	S	Function unknown	hypothetical protein CFP56_37881 [Quercus suber]
Corylus_avellana_newGene_37633	--	--	--	K14829|9.3137e-16|pop:POPTR_0014s02710g|K14829 pre-rRNA-processing protein IPI3 | (RefSeq) transducin family protein	[R]	General function prediction only	--	Protein ROOT INITIATION DEFECTIVE 3 OS=Arabidopsis thaliana OX=3702 GN=RID3 PE=1 SV=1	S	Function unknown	PREDICTED: protein ROOT INITIATION DEFECTIVE 3-like [Juglans regia]
g9514	--	--	Cellular Component: integral component of membrane (GO:0016021);;	--	--	--	Protein RETICULATA-related	Protein RETICULATA-RELATED 4, chloroplastic OS=Arabidopsis thaliana OX=3702 GN=RER4 PE=2 SV=1	S	Function unknown	protein RETICULATA-RELATED 4, chloroplastic [Prunus persica]
g21933	--	--	Biological Process: mRNA splicing, via spliceosome (GO:0000398);; Cellular Component: nucleus (GO:0005634);;	K12855|0|pxb:103934621|K12855 pre-mRNA-processing factor 6 | (RefSeq) protein STABILIZED1-like	[A]	RNA processing and modification	Tetratricopeptide repeat;; Tetratricopeptide repeat;; PRP1 splicing factor, N-terminal;; Tetratricopeptide repeat;; Tetratricopeptide repeat;; Tetratricopeptide repeat;; Tetratricopeptide repeat	Protein STABILIZED1 OS=Arabidopsis thaliana OX=3702 GN=STA1 PE=1 SV=1	A	RNA processing and modification	PREDICTED: protein STABILIZED1 [Juglans regia]
g5258	--	--	Cellular Component: nucleosome (GO:0000786);; Cellular Component: nuclear chromatin (GO:0000790);; Molecular Function: DNA binding (GO:0003677);; Biological Process: chromatin silencing (GO:0006342);; Molecular Function: protein heterodimerization activity (GO:0046982);;	K11251|1.88907e-25|vvi:100257319|K11251 histone H2A | (RefSeq) histone H2AX-like	[B]	Chromatin structure and dynamics	C-terminus of histone H2A	Histone H2AX OS=Cicer arietinum OX=3827 GN=HIS2A PE=2 SV=1	B	Chromatin structure and dynamics	histone H2AX-like [Dendrobium catenatum]
Corylus_avellana_newGene_10040	--	--	--	--	--	--	zinc-binding in reverse transcriptase	--	L	Replication, recombination and repair	PREDICTED: uncharacterized protein LOC108995991 [Juglans regia]
g18843	--	--	--	--	--	--	F-box-like;; F-box domain;; FBD	--	--	--	F-box protein At3g59150-like isoform X3 [Hevea brasiliensis]
g10984	Choline dehydrogenase or related flavoprotein	;; ;; ;;	Molecular Function: oxidoreductase activity, acting on CH-OH group of donors (GO:0016614);; Molecular Function: flavin adenine dinucleotide binding (GO:0050660);; Biological Process: oxidation-reduction process (GO:0055114);;	K08248|6.35532e-35|pmum:103328816|K08248 (R)-mandelonitrile lyase [EC:4.1.2.10] | (RefSeq) (R)-mandelonitrile lyase-like	[R]	General function prediction only	GMC oxidoreductase	(R)-mandelonitrile lyase-like OS=Arabidopsis thaliana OX=3702 GN=At1g73050 PE=2 SV=1	E	Amino acid transport and metabolism	PREDICTED: (R)-mandelonitrile lyase-like [Juglans regia]
g29059	--	--	--	--	--	--	--	--	--	--	uncharacterized protein LOC112028971 [Quercus suber]
g11036	--	--	Molecular Function: transcription factor activity, sequence-specific DNA binding (GO:0003700);; Cellular Component: nucleus (GO:0005634);; Biological Process: regulation of transcription, DNA-templated (GO:0006355);; Biological Process: meristem initiation (GO:0010014);; Molecular Function: sequence-specific DNA binding (GO:0043565);;	--	--	--	GRAS domain family	Scarecrow-like protein 18 OS=Arabidopsis thaliana OX=3702 GN=SCL18 PE=2 SV=1	K	Transcription	scarecrow-like protein 18 [Quercus suber]
g10028	--	--	--	--	[T]	Signal transduction mechanisms	Phosphatidylinositol 3- and 4-kinase	Phosphatidylinositol 4-kinase gamma 1 OS=Arabidopsis thaliana OX=3702 GN=PI4KG1 PE=2 SV=1	S	Function unknown	PREDICTED: phosphatidylinositol 4-kinase gamma 8 [Vitis vinifera]
g766	--	--	Molecular Function: aldehyde dehydrogenase (NAD) activity (GO:0004029);; Cellular Component: vacuolar membrane (GO:0005774);; Cellular Component: endoplasmic reticulum (GO:0005783);; Cellular Component: Golgi apparatus (GO:0005794);; Cellular Component: integral component of membrane (GO:0016021);; Biological Process: oxidation-reduction process (GO:0055114);;	--	--	--	FG-GAP repeat;; Repeat domain in Vibrio, Colwellia, Bradyrhizobium and Shewanella	--	S	Function unknown	uncharacterized protein LOC111992681 [Quercus suber]
g12726	--	--	--	--	--	--	--	--	S	Function unknown	PREDICTED: uncharacterized protein LOC108979807 [Juglans regia]
g13951	--	--	--	K18167|3.59718e-45|vvi:100255120|K18167 succinate dehydrogenase assembly factor 1 | (RefSeq) succinate dehydrogenase assembly factor 1, mitochondrial	[S]	Function unknown	Complex 1 protein (LYR family);; Complex1_LYR-like;; Complex1_LYR-like	--	S	Function unknown	succinate dehydrogenase assembly factor 1, mitochondrial [Quercus suber]
g14053	[J]	Translation, ribosomal structure and biogenesis	Molecular Function: RNA binding (GO:0003723);; Molecular Function: 3'-5' exonuclease activity (GO:0008408);; Biological Process: nucleic acid phosphodiester bond hydrolysis (GO:0090305);;	K18740|0|pper:PRUPE_ppa008192mg|K18740 exonuclease 3'-5' domain-containing protein 1 | (RefSeq) hypothetical protein	[L]	Replication, recombination and repair	3'-5' exonuclease;; KH domain	Protein RRP6-like 3 OS=Arabidopsis thaliana OX=3702 GN=RRP6L3 PE=2 SV=1	S	Function unknown	exosome complex exonuclease rrp6-like [Quercus suber]
g3085	--	--	--	--	[R]	General function prediction only	--	Pentatricopeptide repeat-containing protein At5g50280, chloroplastic OS=Arabidopsis thaliana OX=3702 GN=EMB1006 PE=2 SV=1	S	Function unknown	PREDICTED: pentatricopeptide repeat-containing protein At5g50280, chloroplastic [Juglans regia]
g3902	--	--	--	--	--	--	BAG domain;; IQ calmodulin-binding motif	BAG family molecular chaperone regulator 5, mitochondrial OS=Arabidopsis thaliana OX=3702 GN=BAG5 PE=1 SV=1	S	Function unknown	PREDICTED: BAG family molecular chaperone regulator 6 [Ziziphus jujuba]
g35292	--	--	--	--	--	--	Domain of unknown function (DUF4216)	--	S	Function unknown	PREDICTED: uncharacterized protein LOC108979868 [Juglans regia]
g25442	--	--	--	--	--	--	--	--	--	--	uncharacterized protein LOC112013886 [Quercus suber]
g30172	--	--	--	--	--	--	Domain of unknown function (DUF4216);; Transposase-associated domain	--	S	Function unknown	PREDICTED: uncharacterized protein LOC109004452 [Juglans regia]
Corylus_avellana_newGene_48241	--	--	--	--	--	--	--	--	Q	Secondary metabolites biosynthesis, transport and catabolism	PREDICTED: uncharacterized protein LOC109003722 [Juglans regia]
Corylus_avellana_newGene_16968	--	--	Molecular Function: DNA binding (GO:0003677);; Molecular Function: RNA binding (GO:0003723);; Molecular Function: RNA-directed DNA polymerase activity (GO:0003964);; Molecular Function: aspartic-type endopeptidase activity (GO:0004190);; Biological Process: RNA-dependent DNA biosynthetic process (GO:0006278);; Biological Process: DNA recombination (GO:0006310);; Biological Process: proteolysis (G…	--	[R]	General function prediction only	--	--	L	Replication, recombination and repair	PREDICTED: uncharacterized protein LOC108989788 [Juglans regia]
g31449	--	--	--	--	--	--	Plant protein of unknown function	UPF0481 protein At3g47200 OS=Arabidopsis thaliana OX=3702 GN=At3g47200 PE=2 SV=1	S	Function unknown	upf0481 protein [Quercus suber]
g33480	--	--	--	--	[R]	General function prediction only	Domain of unknown function (DUF4283);; Zinc knuckle	--	S	Function unknown	PREDICTED: uncharacterized protein LOC109006550 [Juglans regia]
Corylus_avellana_newGene_2990	[IR]	--	--	--	--	--	GDSL-like Lipase/Acylhydrolase	GDSL esterase/lipase 1 OS=Arabidopsis thaliana OX=3702 GN=GLIP1 PE=1 SV=1	S	Function unknown	PREDICTED: GDSL esterase/lipase 1-like [Juglans regia]
g10073	[G]	Carbohydrate transport and metabolism	Molecular Function: UDP-glycosyltransferase activity (GO:0008194);; Biological Process: flavonoid biosynthetic process (GO:0009813);; Cellular Component: integral component of membrane (GO:0016021);; Molecular Function: transferase activity, transferring hexosyl groups (GO:0016758);; Cellular Component: intracellular membrane-bounded organelle (GO:0043231);; Biological Process: flavonoid glucuron…	--	[GC]	--	UDP-glucoronosyl and UDP-glucosyl transferase;; Glycosyltransferase family 28 C-terminal domain	UDP-glycosyltransferase 92A1 OS=Arabidopsis thaliana OX=3702 GN=UGT92A1 PE=2 SV=1	S	Function unknown	PREDICTED: UDP-glycosyltransferase 92A1-like [Juglans regia]
g15167	--	--	--	K14788|5.06574e-12|cmo:103495447|K14788 ribosome biogenesis protein ENP2 | (RefSeq) nucleolar protein 10	--	--	--	--	S	Function unknown	PREDICTED: nucleolar protein 10, partial [Juglans regia]
g33142	--	--	Molecular Function: ATP binding (GO:0005524);; Biological Process: signal transduction (GO:0007165);; Molecular Function: histidine phosphotransfer kinase activity (GO:0009927);; Molecular Function: protein homodimerization activity (GO:0042803);; Biological Process: protein autophosphorylation (GO:0046777);;	K00898|7.37411e-177|tcc:TCM_021489|K00898 pyruvate dehydrogenase kinase 2/3/4 [EC:2.7.11.2] | (RefSeq) Pyruvate dehydrogenase kinase isoform 1	[T]	Signal transduction mechanisms	Mitochondrial branched-chain alpha-ketoacid dehydrogenase kinase;; Histidine kinase-, DNA gyrase B-, and HSP90-like ATPase	[Pyruvate dehydrogenase (acetyl-transferring)] kinase, mitochondrial OS=Arabidopsis thaliana OX=3702 GN=PDK PE=1 SV=1	T	Signal transduction mechanisms	PREDICTED: pyruvate dehydrogenase (acetyl-transferring) kinase, mitochondrial [Theobroma cacao]
g6148	--	--	--	K10293|6.43845e-24|crb:CARUB_v10011933mg|K10293 F-box protein 7 | (RefSeq) hypothetical protein	--	--	F-box-like;; F-box domain	F-box protein SKIP22 OS=Arabidopsis thaliana OX=3702 GN=SKIP22 PE=1 SV=1	O	Posttranslational modification, protein turnover, chaperones	F-box protein SKIP22 [Capsella rubella]
g6656	--	--	Molecular Function: binding (GO:0005488);; Biological Process: metabolic process (GO:0008152);;	--	--	--	Cofactor assembly of complex C subunit B, CCB2/CCB4;; Reverse transcriptase (RNA-dependent DNA polymerase)	Protein COFACTOR ASSEMBLY OF COMPLEX C SUBUNIT B CCB2, chloroplastic OS=Arabidopsis thaliana OX=3702 GN=CCB2 PE=1 SV=1	S	Function unknown	hypothetical protein VITISV_001198 [Vitis vinifera]
g3613	--	--	--	--	--	--	AP2 domain	Ethylene-responsive transcription factor ERF113 OS=Arabidopsis thaliana OX=3702 GN=ERF113 PE=2 SV=1	--	--	ethylene-responsive transcription factor [Quercus suber]
g17182	[P]	Inorganic ion transport and metabolism	Molecular Function: pyridoxamine-phosphate oxidase activity (GO:0004733);; Cellular Component: chloroplast (GO:0009507);; Molecular Function: FMN binding (GO:0010181);; Biological Process: pyridoxal phosphate biosynthetic process (GO:0042823);; Biological Process: oxidation-reduction process (GO:0055114);;	--	--	--	Pyridoxamine 5'-phosphate oxidase;; Pyridoxamine 5'-phosphate oxidase;; Protein of unknown function (DUF2470)	--	P	Inorganic ion transport and metabolism	uncharacterized protein LOC112033752 isoform X2 [Quercus suber]
Corylus_avellana_newGene_36400	[I]	Lipid transport and metabolism	Molecular Function: glycerol-3-phosphate O-acyltransferase activity (GO:0004366);; Biological Process: glycerophospholipid metabolic process (GO:0006650);;	K00630|8.03444e-46|sot:102582761|K00630 glycerol-3-phosphate O-acyltransferase [EC:2.3.1.15] | (RefSeq) glycerol-3-phosphate acyltransferase, chloroplastic	--	--	--	Glycerol-3-phosphate acyltransferase, chloroplastic OS=Cucurbita moschata OX=3662 PE=1 SV=1	I	Lipid transport and metabolism	GPAT [Corylus heterophylla]
g26578	--	--	Molecular Function: ATP binding (GO:0005524);; Biological Process: defense response (GO:0006952);; Biological Process: signal transduction (GO:0007165);; Molecular Function: ADP binding (GO:0043531);;	--	--	--	NB-ARC domain;; TIR domain	TMV resistance protein N OS=Nicotiana glutinosa OX=35889 GN=N PE=1 SV=1	S	Function unknown	PREDICTED: TMV resistance protein N-like isoform X1 [Juglans regia]
g1290	[Q]	Secondary metabolites biosynthesis, transport and catabolism	Molecular Function: cellulase activity (GO:0008810);; Biological Process: cellulose catabolic process (GO:0030245);; Molecular Function: carbohydrate binding (GO:0030246);;	--	--	--	Glycosyl hydrolase family 9;; Carbohydrate binding domain CBM49	Endoglucanase 5 OS=Arabidopsis thaliana OX=3702 GN=At1g48930 PE=2 SV=1	G	Carbohydrate transport and metabolism	PREDICTED: endoglucanase 5 [Juglans regia]
g25355	--	--	--	K05387|9.72331e-65|pop:POPTR_0018s03210g|K05387 glutamate receptor, ionotropic, plant | (RefSeq) POPTRDRAFT_261549; hypothetical protein	[PET]	--	--	Glutamate receptor 2.8 OS=Arabidopsis thaliana OX=3702 GN=GLR2.8 PE=2 SV=2	S	Function unknown	PREDICTED: glutamate receptor 2.3-like [Juglans regia]
g7125	--	--	--	--	[R]	General function prediction only	Retrotransposon gag protein	--	S	Function unknown	uncharacterized protein LOC112097697 [Citrus clementina]
g31857	--	--	--	--	[R]	General function prediction only	Reverse transcriptase (RNA-dependent DNA polymerase)	Uncharacterized mitochondrial protein AtMg01250 OS=Arabidopsis thaliana OX=3702 GN=AtMg01250 PE=4 SV=1	S	Function unknown	line-1 retrotransposable element orf2 protein [Quercus suber]
g27017	--	--	Cellular Component: integral component of membrane (GO:0016021);;	--	--	--	--	--	S	Function unknown	uncharacterized protein LOC111986775 [Quercus suber]
g9782	--	--	Molecular Function: transcription factor activity, sequence-specific DNA binding (GO:0003700);; Cellular Component: nucleus (GO:0005634);; Biological Process: cell proliferation (GO:0008283);; Biological Process: response to auxin (GO:0009733);; Biological Process: unidimensional cell growth (GO:0009826);; Biological Process: shoot system morphogenesis (GO:0010016);; Molecular Function: protein h…	K09338|1.60205e-115|tcc:TCM_015919|K09338 homeobox-leucine zipper protein | (RefSeq) Homeobox-leucine zipper protein 4 / HD-ZIP protein	[K]	Transcription	HD-ZIP protein N terminus;; Homeobox domain;; Homeobox associated leucine zipper	Homeobox-leucine zipper protein HAT4 OS=Arabidopsis thaliana OX=3702 GN=HAT4 PE=1 SV=1	K	Transcription	homeobox-leucine zipper protein HAT4-like [Hevea brasiliensis]
g3183	--	--	Molecular Function: aspartic-type endopeptidase activity (GO:0004190);; Biological Process: proteolysis (GO:0006508);; Biological Process: lipid metabolic process (GO:0006629);; Biological Process: protein catabolic process (GO:0030163);;	K08245|0|pper:PRUPE_ppa004375mg|K08245 phytepsin [EC:3.4.23.40] | (RefSeq) hypothetical protein	[O]	Posttranslational modification, protein turnover, chaperones	Eukaryotic aspartyl protease;; Saposin-like type B, region 1;; Xylanase inhibitor N-terminal;; Saposin-like type B, region 2	Aspartic proteinase OS=Cucurbita pepo OX=3663 PE=2 SV=1	O	Posttranslational modification, protein turnover, chaperones	PREDICTED: aspartic proteinase-like isoform X1 [Juglans regia]
g8582	Cytochrome P450	;; ;; ;;	Molecular Function: binding (GO:0005488);; Cellular Component: membrane (GO:0016020);; Molecular Function: oxidoreductase activity, acting on paired donors, with incorporation or reduction of molecular oxygen, NAD(P)H as one donor, and incorporation of one atom of oxygen (GO:0016709);; Biological Process: secondary metabolite biosynthetic process (GO:0044550);;	--	[Q]	Secondary metabolites biosynthesis, transport and catabolism	Cytochrome P450	Cytochrome P450 71A1 OS=Persea americana OX=3435 GN=CYP71A1 PE=1 SV=2	Q	Secondary metabolites biosynthesis, transport and catabolism	cytochrome P450 71A1-like [Quercus suber]
g28081	--	--	--	--	--	--	--	--	S	Function unknown	hypothetical protein VITISV_025425 [Vitis vinifera]
g11500	[R]	General function prediction only	Molecular Function: nucleic acid binding (GO:0003676);;	K18417|0|pper:PRUPE_ppa006353mg|K18417 ERI1 exoribonuclease 2 [EC:3.1.-.-] | (RefSeq) hypothetical protein	[L]	Replication, recombination and repair	Exonuclease	Uncharacterized exonuclease domain-containing protein At3g15140 OS=Arabidopsis thaliana OX=3702 GN=At3g15140 PE=2 SV=1	S	Function unknown	PREDICTED: 3&apos;-5&apos; exoribonuclease 1-like [Juglans regia]
g1090	[S]	Function unknown	Cellular Component: nucleus (GO:0005634);; Biological Process: defense response to bacterium, incompatible interaction (GO:0009816);; Cellular Component: integral component of membrane (GO:0016021);; Biological Process: negative regulation of defense response (GO:0031348);; Cellular Component: perinuclear region of cytoplasm (GO:0048471);;	--	[R]	General function prediction only	Tetratricopeptide repeat;; Tetratricopeptide repeat;; Tetratricopeptide repeat;; TPR repeat;; Tetratricopeptide repeat;; Tetratricopeptide repeat;; Tetratricopeptide repeat;; Tetratricopeptide repeat;; Tetratricopeptide repeat;; Tetratricopeptide repeat;; Tetratricopeptide repeat	Suppressor of RPS4-RLD 1 OS=Arabidopsis thaliana OX=3702 GN=SRFR1 PE=1 SV=1	S	Function unknown	PREDICTED: suppressor of RPS4-RLD 1 [Juglans regia]
g34312	--	--	--	--	[R]	General function prediction only	--	--	L	Replication, recombination and repair	PREDICTED: uncharacterized protein LOC101305437 [Fragaria vesca subsp. vesca]
g17623	Acyl-CoA synthetase (AMP-forming)/AMP-acid ligase II	;; ;; ;;	Molecular Function: catalytic activity (GO:0003824);; Biological Process: metabolic process (GO:0008152);;	--	[I]	Lipid transport and metabolism	AMP-binding enzyme;; AMP-binding enzyme C-terminal domain	Probable acyl-activating enzyme 2 OS=Arabidopsis thaliana OX=3702 GN=AAE2 PE=2 SV=1	IQ	--	PREDICTED: probable acyl-activating enzyme 2 [Juglans regia]
g30786	--	--	--	--	[T]	Signal transduction mechanisms	--	--	S	Function unknown	hypothetical protein CISIN_1g037466mg, partial [Citrus sinensis]
Corylus_avellana_newGene_26018	--	--	--	--	[R]	General function prediction only	--	--	L	Replication, recombination and repair	uncharacterized protein LOC111990526 [Quercus suber]
g15202	--	--	--	--	--	--	--	--	--	--	hypothetical protein VITISV_009672 [Vitis vinifera]
g25205	--	--	--	--	[R]	General function prediction only	PPR repeat;; PPR repeat family;; PPR repeat;; Pentatricopeptide repeat domain;; Pentacotripeptide-repeat region of PRORP;; MIF4G domain;; Mitochondrial 28S ribosomal protein S27;; Evolutionarily conserved signalling intermediate in Toll pathway;; DASH complex subunit Ask1	Pentatricopeptide repeat-containing protein At3g22470, mitochondrial OS=Arabidopsis thaliana OX=3702 GN=At3g22470 PE=1 SV=1	S	Function unknown	hypothetical protein MANES_S004600 [Manihot esculenta]
g12026	--	--	--	--	--	--	Retrotransposon gag protein	--	L	Replication, recombination and repair	PREDICTED: uncharacterized protein LOC108979301 [Juglans regia]
g972	--	--	--	--	[R]	General function prediction only	Domain of unknown function (DUF4283);; Zinc knuckle	Uncharacterized protein At4g02000 OS=Arabidopsis thaliana OX=3702 GN=At4g02000 PE=2 SV=1	S	Function unknown	PREDICTED: uncharacterized protein LOC109004822 [Juglans regia]
g13461	--	--	--	--	[R]	General function prediction only	Reverse transcriptase-like	--	S	Function unknown	PREDICTED: uncharacterized protein LOC109008447 [Juglans regia]
g15685	--	--	--	--	[R]	General function prediction only	Retrotransposon gag protein	--	S	Function unknown	uncharacterized protein LOC112024728 [Quercus suber]
Corylus_avellana_newGene_15168	--	--	Molecular Function: nucleic acid binding (GO:0003676);; Biological Process: DNA integration (GO:0015074);;	--	--	--	--	--	--	--	Chromo domain-containing protein [Cephalotus follicularis]
Corylus_avellana_newGene_23359	--	--	--	--	[R]	General function prediction only	--	--	S	Function unknown	uncharacterized protein LOC106378019 [Brassica napus]
g8327	--	;;	Molecular Function: protein serine/threonine kinase activity (GO:0004674);; Molecular Function: ATP binding (GO:0005524);; Biological Process: protein phosphorylation (GO:0006468);; Cellular Component: integral component of membrane (GO:0016021);;	--	[T]	Signal transduction mechanisms	Protein tyrosine kinase;; Protein kinase domain	Receptor-like serine/threonine-protein kinase ALE2 OS=Arabidopsis thaliana OX=3702 GN=ALE2 PE=1 SV=1	T	Signal transduction mechanisms	receptor-like serine/threonine-protein kinase ALE2 [Quercus suber]
Corylus_avellana_newGene_34852	--	--	Molecular Function: acetylglucosaminyltransferase activity (GO:0008375);; Cellular Component: integral component of membrane (GO:0016021);;	--	--	--	Core-2/I-Branching enzyme;; Core-2/I-Branching enzyme	--	S	Function unknown	PREDICTED: uncharacterized protein LOC109003105 isoform X2 [Juglans regia]
g14730	[H]	Coenzyme transport and metabolism	Molecular Function: dephospho-CoA kinase activity (GO:0004140);; Molecular Function: ATP binding (GO:0005524);; Biological Process: coenzyme A biosynthetic process (GO:0015937);; Biological Process: phosphorylation (GO:0016310);;	K00859|1.27966e-123|pmum:103333897|K00859 dephospho-CoA kinase [EC:2.7.1.24] | (RefSeq) dephospho-CoA kinase	[H]	Coenzyme transport and metabolism	Dephospho-CoA kinase	Dephospho-CoA kinase OS=Arabidopsis thaliana OX=3702 GN=COAE PE=2 SV=1	H	Coenzyme transport and metabolism	dephospho-CoA kinase [Quercus suber]
g11690	[T]	Signal transduction mechanisms	Molecular Function: protein kinase activity (GO:0004672);; Molecular Function: ATP binding (GO:0005524);; Biological Process: protein phosphorylation (GO:0006468);; Cellular Component: integral component of membrane (GO:0016021);;	--	[T]	Signal transduction mechanisms	Protein tyrosine kinase;; Protein kinase domain	Proline-rich receptor-like protein kinase PERK3 OS=Arabidopsis thaliana OX=3702 GN=PERK3 PE=2 SV=2	T	Signal transduction mechanisms	PREDICTED: receptor-like protein kinase FERONIA [Juglans regia]
Corylus_avellana_newGene_4327	[G]	Carbohydrate transport and metabolism	Molecular Function: sugar:proton symporter activity (GO:0005351);; Molecular Function: glucose transmembrane transporter activity (GO:0005355);; Cellular Component: integral component of plasma membrane (GO:0005887);; Biological Process: proton transport (GO:0015992);; Biological Process: glucose import (GO:0046323);; Biological Process: glucose transmembrane transport (GO:1904659);;	K08145|2.41522e-122|fve:105352061|K08145 MFS transporter, SP family, solute carrier family 2 (facilitated glucose transporter), member 8 | (RefSeq) sugar transporter ERD6-like 3	[R]	General function prediction only	Sugar (and other) transporter;; Major Facilitator Superfamily;; Sugar (and other) transporter	Sugar transporter ERD6-like 5 OS=Arabidopsis thaliana OX=3702 GN=At1g54730 PE=2 SV=2	G	Carbohydrate transport and metabolism	sugar transporter ERD6-like 5 isoform X2 [Quercus suber]
Corylus_avellana_newGene_46349	--	--	--	K01148|2.65205e-18|pop:POPTR_0014s17530g|K01148 poly(A)-specific ribonuclease [EC:3.1.13.4] | (RefSeq) POPTRDRAFT_896188; hypothetical protein	--	--	--	--	S	Function unknown	uncharacterized CRM domain-containing protein At3g25440, chloroplastic isoform X1 [Quercus suber]
g10616	--	--	Molecular Function: catalytic activity (GO:0003824);; Biological Process: cellular macromolecule metabolic process (GO:0044260);; Biological Process: nucleic acid metabolic process (GO:0090304);; Molecular Function: organic cyclic compound binding (GO:0097159);; Molecular Function: heterocyclic compound binding (GO:1901363);;	--	[R]	General function prediction only	Reverse transcriptase (RNA-dependent DNA polymerase);; zinc-binding in reverse transcriptase	Putative ribonuclease H protein At1g65750 OS=Arabidopsis thaliana OX=3702 GN=At1g65750 PE=3 SV=1	S	Function unknown	line-1 retrotransposable element orf2 protein [Quercus suber]
g27965	[K]	Transcription	--	--	[T]	Signal transduction mechanisms	NB-ARC domain;; Leucine Rich repeats (2 copies);; Leucine rich repeat	Putative disease resistance protein RGA1 OS=Solanum bulbocastanum OX=147425 GN=RGA1 PE=2 SV=2	S	Function unknown	PREDICTED: putative disease resistance protein At3g14460 [Juglans regia]
Corylus_avellana_newGene_23063	--	--	Cellular Component: nucleus (GO:0005634);;	K14788|3.41597e-43|fve:101308921|K14788 ribosome biogenesis protein ENP2 | (RefSeq) nucleolar protein 10	[R]	General function prediction only	--	--	S	Function unknown	PREDICTED: nucleolar protein 10 [Fragaria vesca subsp. vesca]
Corylus_avellana_newGene_6201	--	--	Biological Process: DNA metabolic process (GO:0006259);; Cellular Component: intracellular part (GO:0044424);;	--	--	--	Protein of unknown function (DUF295)	Putative F-box protein At1g65770 OS=Arabidopsis thaliana OX=3702 GN=At1g65770 PE=4 SV=1	S	Function unknown	putative F-box protein At1g65770 [Quercus suber]
g8192	--	--	--	--	[R]	General function prediction only	PPR repeat;; PPR repeat family;; PPR repeat;; Pentatricopeptide repeat domain;; Pentacotripeptide-repeat region of PRORP	Pentatricopeptide repeat-containing protein At1g77170, mitochondrial OS=Arabidopsis thaliana OX=3702 GN=PCMP-E21 PE=2 SV=1	S	Function unknown	pentatricopeptide repeat-containing protein At1g77170 [Prunus persica]
g24560	--	--	--	--	--	--	No apical meristem (NAM) protein	NAC domain-containing protein 72 OS=Arabidopsis thaliana OX=3702 GN=NAC072 PE=2 SV=1	K	Transcription	PREDICTED: NAC domain-containing protein 68-like isoform X2 [Eucalyptus grandis]
g17681	--	--	Cellular Component: chromosome, centromeric region (GO:0000775);; Biological Process: mitotic cell cycle (GO:0007067);;	K11548|4.25219e-84|vvi:100268045|K11548 kinetochore protein Nuf2 | (RefSeq) probable kinetochore protein NUF2	[D]	Cell cycle control, cell division, chromosome partitioning	--	--	S	Function unknown	PREDICTED: kinetochore protein Nuf2-like isoform X2 [Juglans regia]
g3418	[E]	Amino acid transport and metabolism	Biological Process: transport (GO:0006810);; Cellular Component: membrane (GO:0016020);;	K05387|0|jcu:105628579|K05387 glutamate receptor, ionotropic, plant | (RefSeq) glutamate receptor 3.6-like	[PET]	--	Receptor family ligand binding region;; Ligand-gated ion channel;; Periplasmic binding protein	Glutamate receptor 3.3 OS=Arabidopsis thaliana OX=3702 GN=GLR3.3 PE=2 SV=1	U	Intracellular trafficking, secretion, and vesicular transport	PREDICTED: glutamate receptor 3.6-like, partial [Juglans regia]
g14496	--	--	Molecular Function: DNA binding (GO:0003677);;	--	--	--	ZF-HD protein dimerisation region	Zinc-finger homeodomain protein 4 OS=Arabidopsis thaliana OX=3702 GN=ZHD4 PE=1 SV=1	S	Function unknown	PREDICTED: zinc-finger homeodomain protein 4 [Juglans regia]
Corylus_avellana_newGene_10857	--	--	--	K01061|6.5543e-29|fve:101296340|K01061 carboxymethylenebutenolidase [EC:3.1.1.45] | (RefSeq) endo-1,3;1,4-beta-D-glucanase-like	[R]	General function prediction only	Dienelactone hydrolase family	--	Q	Secondary metabolites biosynthesis, transport and catabolism	PREDICTED: endo-1,3;1,4-beta-D-glucanase-like [Juglans regia]
g17927	[C]	Energy production and conversion	Molecular Function: inorganic diphosphatase activity (GO:0004427);; Molecular Function: hydrogen-translocating pyrophosphatase activity (GO:0009678);; Biological Process: proton transport (GO:0015992);; Cellular Component: integral component of membrane (GO:0016021);; Biological Process: transmembrane transport (GO:0055085);;	K01507|0|sind:105158354|K01507 inorganic pyrophosphatase [EC:3.6.1.1] | (RefSeq) pyrophosphate-energized vacuolar membrane proton pump	--	--	Inorganic H+ pyrophosphatase	Pyrophosphate-energized vacuolar membrane proton pump 1 OS=Arabidopsis thaliana OX=3702 GN=AVP1 PE=1 SV=1	C	Energy production and conversion	PREDICTED: pyrophosphate-energized vacuolar membrane proton pump [Juglans regia]
g33926	--	--	Biological Process: flavonoid biosynthetic process (GO:0009813);; Cellular Component: intracellular membrane-bounded organelle (GO:0043231);; Biological Process: flavonoid glucuronidation (GO:0052696);; Molecular Function: quercetin 3-O-glucosyltransferase activity (GO:0080043);; Molecular Function: quercetin 7-O-glucosyltransferase activity (GO:0080044);;	--	[GC]	--	UDP-glucoronosyl and UDP-glucosyl transferase	UDP-glycosyltransferase 76F1 OS=Arabidopsis thaliana OX=3702 GN=UGT76F1 PE=2 SV=1	S	Function unknown	UDP-glycosyltransferase 76F1-like isoform X1 [Quercus suber]
g7726	--	--	--	--	[R]	General function prediction only	--	--	L	Replication, recombination and repair	uncharacterized protein LOC109831459 [Asparagus officinalis]
g30347	--	--	Molecular Function: zinc ion binding (GO:0008270);;	--	[R]	General function prediction only	PPR repeat;; PPR repeat family;; DYW family of nucleic acid deaminases;; PPR repeat;; Pentatricopeptide repeat domain	Pentatricopeptide repeat-containing protein At1g11290, chloroplastic OS=Arabidopsis thaliana OX=3702 GN=PCMP-H40 PE=2 SV=1	S	Function unknown	PREDICTED: pentatricopeptide repeat-containing protein At1g11290, chloroplastic-like [Juglans regia]
g33151	--	--	--	--	[T]	Signal transduction mechanisms	Wall-associated receptor kinase C-terminal;; Wall-associated receptor kinase galacturonan-binding	LEAF RUST 10 DISEASE-RESISTANCE LOCUS RECEPTOR-LIKE PROTEIN KINASE-like 2.1 OS=Arabidopsis thaliana OX=3702 GN=LRK10L-2.1 PE=3 SV=1	T	Signal transduction mechanisms	PREDICTED: LEAF RUST 10 DISEASE-RESISTANCE LOCUS RECEPTOR-LIKE PROTEIN KINASE-like 2.7 [Juglans regia]
g2926	--	--	Cellular Component: integral component of membrane (GO:0016021);;	--	--	--	Protein of unknown function (DUF3537)	--	S	Function unknown	PREDICTED: uncharacterized protein LOC108992471 [Juglans regia]
g21366	--	--	Molecular Function: nucleic acid binding (GO:0003676);; Biological Process: DNA integration (GO:0015074);;	--	[R]	General function prediction only	--	--	S	Function unknown	PREDICTED: uncharacterized protein LOC104879574 isoform X1 [Vitis vinifera]
g19401	--	--	--	--	--	--	--	Transcription factor bHLH111 OS=Arabidopsis thaliana OX=3702 GN=BHLH111 PE=2 SV=1	S	Function unknown	transcription factor bHLH111 isoform X1 [Quercus suber]
g19451	[T]	Signal transduction mechanisms	Molecular Function: protein serine/threonine phosphatase activity (GO:0004722);; Biological Process: protein dephosphorylation (GO:0006470);; Molecular Function: metal ion binding (GO:0046872);;	K17499|8.35286e-149|tcc:TCM_027489|K17499 protein phosphatase 1G [EC:3.1.3.16] | (RefSeq) Phosphatase 2C family protein	[T]	Signal transduction mechanisms	Protein phosphatase 2C	Probable protein phosphatase 2C 60 OS=Arabidopsis thaliana OX=3702 GN=At4g31860 PE=2 SV=1	T	Signal transduction mechanisms	putative protein phosphatase 2c 58 [Quercus suber]
g1405	--	--	--	--	[R]	General function prediction only	PPR repeat family;; PPR repeat;; PPR repeat;; Pentatricopeptide repeat domain;; Pentacotripeptide-repeat region of PRORP;; Mitochondrial 28S ribosomal protein S27	Putative pentatricopeptide repeat-containing protein At1g13630 OS=Arabidopsis thaliana OX=3702 GN=At1g13630 PE=3 SV=3	S	Function unknown	PREDICTED: putative pentatricopeptide repeat-containing protein At1g13630 isoform X1 [Juglans regia]
g27822	--	--	--	--	--	--	Plant protein of unknown function (DUF936)	--	S	Function unknown	uncharacterized protein LOC111986544 [Quercus suber]
g14489	[P]	Inorganic ion transport and metabolism	Molecular Function: potassium channel activity (GO:0005267);; Cellular Component: plant-type vacuole membrane (GO:0009705);; Cellular Component: integral component of membrane (GO:0016021);; Biological Process: potassium ion transmembrane transport (GO:0071805);;	K05389|1.60541e-174|cic:CICLE_v10033593mg|K05389 potassium channel subfamily K, other eukaryote | (RefSeq) hypothetical protein	[P]	Inorganic ion transport and metabolism	Ion channel	Two-pore potassium channel 3 OS=Arabidopsis thaliana OX=3702 GN=TPK3 PE=2 SV=1	P	Inorganic ion transport and metabolism	PREDICTED: two-pore potassium channel 3-like isoform X2 [Juglans regia]
g15097	--	--	--	--	[R]	General function prediction only	PPR repeat family;; PPR repeat;; PPR repeat;; Pentatricopeptide repeat domain;; Pentacotripeptide-repeat region of PRORP;; Tetratricopeptide repeat	Pentatricopeptide repeat-containing protein At4g13650 OS=Arabidopsis thaliana OX=3702 GN=PCMP-H42 PE=2 SV=2	S	Function unknown	PREDICTED: pentatricopeptide repeat-containing protein At4g39530-like [Juglans regia]
g5253	--	--	--	K11292|3.75886e-09|vvi:100855389|K11292 transcription elongation factor SPT6 | (RefSeq) transcription elongation factor SPT6 homolog	--	--	--	--	S	Function unknown	PREDICTED: uncharacterized protein LOC109020385 [Juglans regia]
g33103	--	--	Molecular Function: nucleic acid binding (GO:0003676);; Molecular Function: nuclease activity (GO:0004518);; Molecular Function: peptidase activity (GO:0008233);; Molecular Function: zinc ion binding (GO:0008270);; Biological Process: DNA integration (GO:0015074);; Molecular Function: nucleotidyltransferase activity (GO:0016779);;	--	[R]	General function prediction only	gag-polypeptide of LTR copia-type	Retrovirus-related Pol polyprotein from transposon TNT 1-94 OS=Nicotiana tabacum OX=4097 PE=2 SV=1	L	Replication, recombination and repair	polyprotein-like [Solanum chilense]
g28773	[M]	Cell wall/membrane/envelope biogenesis	Molecular Function: catalytic activity (GO:0003824);; Molecular Function: coenzyme binding (GO:0050662);;	--	[V]	Defense mechanisms	NAD dependent epimerase/dehydratase family;; 3-beta hydroxysteroid dehydrogenase/isomerase family;; NAD(P)H-binding;; Male sterility protein	Dihydroflavonol 4-reductase OS=Arabidopsis thaliana OX=3702 GN=DFRA PE=1 SV=2	M	Cell wall/membrane/envelope biogenesis	putative anthocyanidin reductase [Quercus suber]
g31820	[J]	Translation, ribosomal structure and biogenesis	Cellular Component: integral component of membrane (GO:0016021);; Biological Process: rRNA base methylation (GO:0070475);; Molecular Function: rRNA (cytosine-N4-)-methyltransferase activity (GO:0071424);;	--	[R]	General function prediction only	MraW methylase family	--	M	Cell wall/membrane/envelope biogenesis	PREDICTED: uncharacterized protein LOC109009597 [Juglans regia]
g17660	--	--	--	--	--	--	Retrotransposon gag protein	--	--	--	hypothetical protein VITISV_026680 [Vitis vinifera]
g7092	--	--	Biological Process: carbohydrate transport (GO:0008643);; Cellular Component: integral component of membrane (GO:0016021);; Molecular Function: sugar transmembrane transporter activity (GO:0051119);;	K15382|3.77127e-105|tcc:TCM_008493|K15382 solute carrier family 50 (sugar transporter) | (RefSeq) Senescence-associated gene 29	[R]	General function prediction only	Sugar efflux transporter for intercellular exchange	Bidirectional sugar transporter SWEET15 OS=Vitis vinifera OX=29760 GN=SWEET15 PE=3 SV=1	U	Intracellular trafficking, secretion, and vesicular transport	PREDICTED: bidirectional sugar transporter N3 [Juglans regia]
g32234	--	--	--	--	[R]	General function prediction only	--	--	S	Function unknown	hypothetical protein CFP56_48271 [Quercus suber]
g14846	--	--	--	--	--	--	--	--	--	--	hypothetical protein VITISV_009672 [Vitis vinifera]
g20644	--	--	--	--	[R]	General function prediction only	--	--	S	Function unknown	PREDICTED: uncharacterized protein LOC109003838 [Juglans regia]
g24589	--	--	--	--	--	--	Domain of unknown function (DUF4216)	--	--	--	PREDICTED: uncharacterized protein LOC108979868 [Juglans regia]
g32544	--	--	--	--	[R]	General function prediction only	Domain of unknown function (DUF4283)	--	S	Function unknown	PREDICTED: uncharacterized protein LOC109006550 [Juglans regia]
g4311	--	--	Molecular Function: RNA-directed DNA polymerase activity (GO:0003964);; Biological Process: RNA-dependent DNA biosynthetic process (GO:0006278);;	--	[R]	General function prediction only	--	--	S	Function unknown	uncharacterized protein LOC111403571 [Olea europaea var. sylvestris]
Corylus_avellana_newGene_37459	--	--	--	--	--	--	--	--	--	--	isoform 2 of transcription initiation factor tfiid subunit 7 [Quercus suber]
Corylus_avellana_newGene_29273	--	--	Cellular Component: P-body (GO:0000932);; Biological Process: mRNA catabolic process (GO:0006402);; Biological Process: negative regulation of translation (GO:0017148);; Cellular Component: CCR4-NOT core complex (GO:0030015);;	K12606|5.55267e-25|pop:POPTR_0011s08720g|K12606 CCR4-NOT transcription complex subunit 9 | (RefSeq) POPTRDRAFT_805875; hypothetical protein	[R]	General function prediction only	--	--	S	Function unknown	hypothetical protein POPTR_0011s08720g [Populus trichocarpa]
g21522	--	--	--	K11650|0|pmum:103330343|K11650 SWI/SNF-related matrix-associated actin-dependent regulator of chromatin subfamily D | (RefSeq) SWI/SNF complex component SNF12 homolog	[BK]	--	SWIB/MDM2 domain	SWI/SNF complex component SNF12 homolog OS=Arabidopsis thaliana OX=3702 GN=At5g14170 PE=1 SV=1	B	Chromatin structure and dynamics	SWI/SNF complex component SNF12 homolog [Quercus suber]
g11199	--	--	--	K19219|9.60228e-145|mdm:103435650|K19219 jumonji domain-containing protein 7 | (RefSeq) jmjC domain-containing protein 7	[I]	Lipid transport and metabolism	Cupin-like domain	--	S	Function unknown	PREDICTED: jmjC domain-containing protein 7 isoform X2 [Juglans regia]
g3991	--	--	--	K17604|8.22909e-44|gmx:100813525|K17604 zinc finger SWIM domain-containing protein 3 | (RefSeq) protein FAR1-RELATED SEQUENCE 6-like	--	--	G-box binding protein MFMR;; SWIM zinc finger	G-box-binding factor 1 OS=Arabidopsis thaliana OX=3702 GN=GBF1 PE=1 SV=2	S	Function unknown	protein FAR-RED IMPAIRED RESPONSE 1-like [Quercus suber]
g32270	--	--	Biological Process: cellular process (GO:0009987);; Molecular Function: oxidoreductase activity (GO:0016491);;	K00430|3.27666e-64|gra:105778376|K00430 peroxidase [EC:1.11.1.7] | (RefSeq) peroxidase 29	--	--	Peroxidase	Peroxidase 29 OS=Arabidopsis thaliana OX=3702 GN=PER29 PE=2 SV=2	I	Lipid transport and metabolism	PREDICTED: peroxidase 29 [Gossypium raimondii]
g27600	--	--	--	--	--	--	--	--	--	--	hypothetical protein VITISV_040245 [Vitis vinifera]
Corylus_avellana_newGene_45210	--	--	--	--	--	--	gag-polypeptide of LTR copia-type	--	S	Function unknown	PREDICTED: uncharacterized protein LOC109227677 [Nicotiana attenuata]
g19370	--	--	--	--	--	--	VQ motif	VQ motif-containing protein 11 OS=Arabidopsis thaliana OX=3702 GN=VQ11 PE=1 SV=1	S	Function unknown	PREDICTED: VQ motif-containing protein 11-like [Juglans regia]
g10241	--	--	--	--	--	--	Domain of unknown function (DUF4228)	--	S	Function unknown	uncharacterized protein LOC112034110 [Quercus suber]
Corylus_avellana_newGene_6846	[L]	Replication, recombination and repair	Molecular Function: DNA binding (GO:0003677);; Molecular Function: DNA topoisomerase type I activity (GO:0003917);; Biological Process: DNA topological change (GO:0006265);;	--	[L]	Replication, recombination and repair	--	DNA topoisomerase 3-beta OS=Arabidopsis thaliana OX=3702 GN=At2g32000 PE=2 SV=1	L	Replication, recombination and repair	hypothetical protein CICLE_v10007073mg, partial [Citrus clementina]
g35637	--	--	Molecular Function: nucleic acid binding (GO:0003676);; Cellular Component: integral component of membrane (GO:0016021);; Molecular Function: protein dimerization activity (GO:0046983);;	--	[L]	Replication, recombination and repair	hAT family C-terminal dimerisation region	Putative AC9 transposase OS=Zea mays OX=4577 PE=4 SV=1	S	Function unknown	hypothetical protein SOVF_108480 [Spinacia oleracea]
Corylus_avellana_newGene_23644	--	--	Biological Process: ubiquitin-dependent protein catabolic process (GO:0006511);; Cellular Component: cullin-RING ubiquitin ligase complex (GO:0031461);; Molecular Function: ubiquitin protein ligase binding (GO:0031625);;	K03347|5.88872e-22|pper:PRUPE_ppa001948mg|K03347 cullin 1 | (RefSeq) hypothetical protein	[D]	Cell cycle control, cell division, chromosome partitioning	Cullin family	Cullin-1 OS=Arabidopsis thaliana OX=3702 GN=CUL1 PE=1 SV=1	C	Energy production and conversion	PREDICTED: cullin-1 [Ziziphus jujuba]
Corylus_avellana_newGene_18174	[O]	Posttranslational modification, protein turnover, chaperones	Cellular Component: vacuolar membrane (GO:0005774);; Cellular Component: Golgi apparatus (GO:0005794);; Cellular Component: plasma membrane (GO:0005886);; Cellular Component: plasmodesma (GO:0009506);;	--	[C]	Energy production and conversion	--	Hypersensitive-induced response protein 4 OS=Arabidopsis thaliana OX=3702 GN=HIR4 PE=1 SV=1	O	Posttranslational modification, protein turnover, chaperones	Hypersensitive-induced reaction protein 4 [Zea mays]
g21681	--	--	Cellular Component: membrane (GO:0016020);; Cellular Component: intracellular membrane-bounded organelle (GO:0043231);; Cellular Component: cytoplasmic part (GO:0044444);;	K13343|2.60339e-82|pmum:103338343|K13343 peroxin-14 | (RefSeq) peroxisomal membrane protein PEX14	[MOU]	--	Peroxisomal membrane anchor protein (Pex14p) conserved region	Peroxisomal membrane protein PEX14 OS=Arabidopsis thaliana OX=3702 GN=PEX14 PE=1 SV=2	S	Function unknown	PREDICTED: peroxisomal membrane protein PEX14 [Juglans regia]
g23910	[K]	Transcription	Molecular Function: DNA binding (GO:0003677);; Molecular Function: DNA-directed 5'-3' RNA polymerase activity (GO:0003899);; Cellular Component: DNA-directed RNA polymerase II, core complex (GO:0005665);; Biological Process: transcription from RNA polymerase II promoter (GO:0006366);;	K03006|0|vvi:100264310|K03006 DNA-directed RNA polymerase II subunit RPB1 [EC:2.7.7.6] | (RefSeq) DNA-directed RNA polymerase II subunit 1	[K]	Transcription	RNA polymerase Rpb1, domain 1;; RNA polymerase Rpb1, domain 5;; RNA polymerase Rpb1, domain 6;; RNA polymerase Rpb1, domain 7;; RNA polymerase Rpb1, domain 2;; RNA polymerase Rpb1, domain 3;; RNA polymerase Rpb1, domain 4;; RNA polymerase Rpb1 C-terminal repeat	DNA-directed RNA polymerase II subunit 1 OS=Arabidopsis thaliana OX=3702 GN=NRPB1 PE=1 SV=3	K	Transcription	PREDICTED: DNA-directed RNA polymerase II subunit 1, partial [Juglans regia]
g23409	--	--	Biological Process: nuclear-transcribed mRNA catabolic process, exonucleolytic (GO:0000291);; Cellular Component: P-body (GO:0000932);; Molecular Function: single-stranded DNA binding (GO:0003697);; Molecular Function: single-stranded RNA binding (GO:0003727);; Molecular Function: DNA-directed 5'-3' RNA polymerase activity (GO:0003899);; Cellular Component: DNA-directed RNA polymerase II, core co…	K16253|1.06779e-83|csv:101215872|K16253 DNA-directed RNA polymerase IV and V subunit 7 | (RefSeq) DNA-directed RNA polymerase V subunit 7	[K]	Transcription	SHS2 domain found in N terminus of Rpb7p/Rpc25p/MJ0397	DNA-directed RNA polymerase V subunit 7 OS=Arabidopsis thaliana OX=3702 GN=NRPE7 PE=1 SV=1	K	Transcription	PREDICTED: DNA-directed RNA polymerase V subunit 7 [Juglans regia]
g1019	--	--	--	--	--	--	Lateral organ boundaries (LOB) domain	LOB domain-containing protein 36 OS=Arabidopsis thaliana OX=3702 GN=LBD36 PE=2 SV=1	--	--	LOB domain-containing protein 36-like [Quercus suber]
g13045	--	--	Biological Process: chromatin remodeling (GO:0006338);; Biological Process: leaf development (GO:0048366);; Biological Process: anther development (GO:0048653);; Cellular Component: BAF-type complex (GO:0090544);;	--	--	--	SWI/SNF-like complex subunit BAF250/Osa	Armadillo repeat-containing protein LFR OS=Arabidopsis thaliana OX=3702 GN=LFR PE=2 SV=1	S	Function unknown	armadillo repeat-containing protein LFR [Quercus suber]
g10210	--	--	--	--	--	--	--	--	S	Function unknown	PREDICTED: uncharacterized protein LOC109021889 isoform X2 [Juglans regia]
g26138	--	--	Molecular Function: binding (GO:0005488);;	--	[R]	General function prediction only	gag-polypeptide of LTR copia-type	Retrovirus-related Pol polyprotein from transposon TNT 1-94 OS=Nicotiana tabacum OX=4097 PE=2 SV=1	L	Replication, recombination and repair	retrovirus-related pol polyprotein from transposon tnt 1-94 [Quercus suber]
g18162	--	--	--	--	--	--	Plant protein of unknown function	UPF0481 protein At3g47200 OS=Arabidopsis thaliana OX=3702 GN=At3g47200 PE=2 SV=1	--	--	PREDICTED: UPF0481 protein At3g47200-like, partial [Juglans regia]
Corylus_avellana_newGene_43942	--	--	Cellular Component: nuclear chromosome (GO:0000228);; Molecular Function: four-way junction DNA binding (GO:0000400);; Biological Process: meiotic mismatch repair (GO:0000710);; Molecular Function: damaged DNA binding (GO:0003684);; Molecular Function: ATP binding (GO:0005524);; Biological Process: reciprocal meiotic recombination (GO:0007131);; Biological Process: response to UV (GO:0009411);; M…	K08737|1.3712e-20|pxb:103938841|K08737 DNA mismatch repair protein MSH6 | (RefSeq) DNA mismatch repair protein MSH7-like	--	--	--	DNA mismatch repair protein MSH7 OS=Arabidopsis thaliana OX=3702 GN=MSH7 PE=1 SV=1	L	Replication, recombination and repair	PREDICTED: DNA mismatch repair protein MSH7 isoform X2 [Juglans regia]
g23860	--	--	Cellular Component: extracellular region (GO:0005576);; Molecular Function: manganese ion binding (GO:0030145);; Molecular Function: nutrient reservoir activity (GO:0045735);;	--	--	--	Cupin	Germin-like protein subfamily 1 member 20 OS=Arabidopsis thaliana OX=3702 GN=GLP5A PE=1 SV=1	--	--	PREDICTED: germin-like protein subfamily 1 member 11 isoform X2 [Prunus mume]
g9534	[L]	Replication, recombination and repair	--	K10706|0|pmum:103327441|K10706 senataxin [EC:3.6.4.-] | (RefSeq) helicase SEN1	[A]	RNA processing and modification	AAA domain;; AAA domain;; AAA domain	Probable helicase MAGATAMA 3 OS=Arabidopsis thaliana OX=3702 GN=MAA3 PE=2 SV=1	L	Replication, recombination and repair	uncharacterized protein LOC112034335 isoform X1 [Quercus suber]
g22814	--	--	--	--	--	--	Eukaryotic protein of unknown function (DUF1764)	--	S	Function unknown	eukaryotic translation initiation factor 5B-like [Quercus suber]
g10752	--	--	--	--	--	--	Protein of unknown function, DUF617	Protein MIZU-KUSSEI 1 OS=Arabidopsis thaliana OX=3702 GN=MIZ1 PE=1 SV=1	S	Function unknown	PREDICTED: protein MIZU-KUSSEI 1 [Ziziphus jujuba]
g31705	--	--	--	--	--	--	Retrotransposon gag protein	--	L	Replication, recombination and repair	uncharacterized protein LOC111406641 [Olea europaea var. sylvestris]
g25593	Multicopper oxidase with three cupredoxin domains (includes cell division protein FtsP and spore coat protein CotA)	;; ;; ;; ;;	Molecular Function: copper ion binding (GO:0005507);; Biological Process: lignin catabolic process (GO:0046274);; Cellular Component: apoplast (GO:0048046);; Molecular Function: hydroquinone:oxygen oxidoreductase activity (GO:0052716);; Biological Process: oxidation-reduction process (GO:0055114);;	K05909|0|pxb:103945661|K05909 laccase [EC:1.10.3.2] | (RefSeq) laccase-17-like	[Q]	Secondary metabolites biosynthesis, transport and catabolism	Multicopper oxidase;; Multicopper oxidase;; Multicopper oxidase	Laccase-4 OS=Oryza sativa subsp. japonica OX=39947 GN=LAC4 PE=2 SV=1	Q	Secondary metabolites biosynthesis, transport and catabolism	laccase-17-like [Arachis ipaensis]
Corylus_avellana_newGene_64516	--	--	--	--	--	--	--	--	--	--	hypothetical protein CFP56_13972 [Quercus suber]
g26717	Cytochrome P450	;; ;; ;;	Molecular Function: monooxygenase activity (GO:0004497);; Molecular Function: iron ion binding (GO:0005506);; Cellular Component: integral component of membrane (GO:0016021);; Molecular Function: oxidoreductase activity, acting on paired donors, with incorporation or reduction of molecular oxygen (GO:0016705);; Molecular Function: heme binding (GO:0020037);; Biological Process: oxidation-reductio…	--	[QI]	--	--	Cytochrome P450 94A2 OS=Vicia sativa OX=3908 GN=CYP94A2 PE=2 SV=1	Q	Secondary metabolites biosynthesis, transport and catabolism	cytochrome p450 94a1 [Quercus suber]
g5699	--	--	--	--	--	--	--	--	S	Function unknown	PREDICTED: uncharacterized protein LOC109018810 [Juglans regia]
Corylus_avellana_newGene_52568	--	--	--	--	[R]	General function prediction only	--	--	S	Function unknown	PREDICTED: uncharacterized protein LOC109001043 [Juglans regia]
g4855	--	--	--	--	[R]	General function prediction only	PPR repeat family;; Pentatricopeptide repeat domain;; PPR repeat;; PPR repeat;; Pentacotripeptide-repeat region of PRORP	Pentatricopeptide repeat-containing protein At3g59040 OS=Arabidopsis thaliana OX=3702 GN=At3g59040 PE=2 SV=2	S	Function unknown	pentatricopeptide repeat-containing protein [Quercus suber]
g7755	--	--	Molecular Function: peptide alpha-N-acetyltransferase activity (GO:0004596);; Cellular Component: cytosol (GO:0005829);; Cellular Component: plasmodesma (GO:0009506);; Biological Process: N-terminal peptidyl-methionine acetylation (GO:0017196);; Cellular Component: NatB complex (GO:0031416);;	K17973|0|pxb:103935272|K17973 N-terminal acetyltransferase B complex non-catalytic subunit | (RefSeq) phagocyte signaling-impaired protein-like	[Z]	Cytoskeleton	N-acetyltransferase B complex (NatB) non catalytic subunit;; Tetratricopeptide repeat;; Tetratricopeptide repeat;; Tetratricopeptide repeat;; Tetratricopeptide repeat	N-terminal acetyltransferase B complex auxiliary subunit NAA25 OS=Arabidopsis thaliana OX=3702 GN=NAA25 PE=2 SV=1	S	Function unknown	PREDICTED: N-alpha-acetyltransferase 25, NatB auxiliary subunit isoform X1 [Juglans regia]
g12335	--	--	--	--	[R]	General function prediction only	Zinc knuckle;; Domain of unknown function (DUF4283)	--	S	Function unknown	PREDICTED: uncharacterized protein LOC109016327 [Juglans regia]
[truncated: 14,382 more rows]
