# Supplementary material for: Identification of vital candidate microRNA/mRNA pairs regulating ovule development using high-throughput sequencing in hazel
Source: BMC Dev Biol. 2020 Jul 1;20:13. doi: 10.1186/s12861-020-00219-z (PMC7329476; doi:10.1186/s12861-020-00219-z)
Supplement: Supplementary file 8 — Additional file 8 Table S7 DEmRNAs of DEmiRNAs [file 12861_2020_219_MOESM8_ESM.xlsx]

## Sheet: OV1 vs OV2
#ID	Ov1A_Count	Ov1B_Count	Ov1C_Count	Ov2A_Count	Ov2B_Count	Ov2C_Count	Ov1A_FPKM	Ov1B_FPKM	Ov1C_FPKM	Ov2A_FPKM	Ov2B_FPKM	Ov2C_FPKM	FDR	log2FC	regulated	COG_class	COG_class_annotation	GO_annotation	KEGG_annotation	KEGG_pathway_annotation	KOG_class	KOG_class_annotation	Pfam_annotation	Swiss-Prot_annotation	eggNOG_class	eggNOG_class_annotation	NR_annotation
g5402	2225	2334	2564	936	1056	1045	21.2985	23.3408	25.5563	9.99402	11.2359	11.3589	4.20728e-25	-1.27015	down	--	--	--	--	--	--	--	--	Protein JASON OS=Arabidopsis thaliana OX=3702 GN=JASON PE=2 SV=1	S	Function unknown	PREDICTED: uncharacterized protein LOC108995897 [Juglans regia]
Corylus_avellana_newGene_64516	6	19	17	70	121	113	0.053579	0.162977	0.142088	0.602853	1.04016	0.998608	3.46021e-06	2.61492	up	--	--	--	--	--	--	--	--	--	--	--	hypothetical protein CFP56_13972 [Quercus suber]
g35529	16	33	17	92	66	79	0.2384	0.495644	0.235503	1.33024	0.950548	1.17409	0.000998704	1.70351	up	--	--	Molecular Function: transferase activity, transferring glycosyl groups (GO:0016757);;	--	--	[GC]	Carbohydrate transport and metabolism;; Energy production and conversion	--	UDP-glycosyltransferase 88F3 OS=Pyrus communis OX=23211 GN=UGT88F3 PE=2 SV=1	S	Function unknown	UDP-glycosyltransferase 88F3-like isoform X1 [Quercus suber]
g28250	0	4	0	20	13	16	0	0.021224	0	0.100663	0.063262	0.082495	0.0384323	2.36139	up	[K]	Transcription	--	--	--	--	--	Leucine Rich repeats (2 copies);; Leucine rich repeat	Protein SUPPRESSOR OF npr1-1, CONSTITUTIVE 1 OS=Arabidopsis thaliana OX=3702 GN=SNC1 PE=1 SV=5	S	Function unknown	TMV resistance protein N-like [Quercus suber]
g17303	730	660	680	303	342	231	8.42094	7.61175	7.50739	3.33578	3.77351	2.62852	2.22791e-11	-1.27604	down	--	--	Molecular Function: metal ion binding (GO:0046872);;	--	--	[O]	Posttranslational modification, protein turnover, chaperones	--	Probable E3 ubiquitin-protein ligase LUL3 OS=Arabidopsis thaliana OX=3702 GN=LUL3 PE=1 SV=1	S	Function unknown	probable E3 ubiquitin-protein ligase LUL4 [Momordica charantia]
g15820	2218	2774	2015	1121	1142	1328	14.7393	18.4512	12.8226	7.12307	7.26788	8.70731	4.43565e-10	-1.00008	down	--	--	Molecular Function: zinc ion binding (GO:0008270);; Cellular Component: integral component of membrane (GO:0016021);;	--	--	[O]	Posttranslational modification, protein turnover, chaperones	Ring finger domain;; RING-H2 zinc finger domain;; RING-like zinc finger;; Zinc finger, C3HC4 type (RING finger);; Anaphase-promoting complex subunit 11 RING-H2 finger	RING-H2 finger protein ATL46 OS=Arabidopsis thaliana OX=3702 GN=ATL46 PE=2 SV=1	O	Posttranslational modification, protein turnover, chaperones	RING-H2 finger protein ATL46 [Quercus suber]
g17676	1156	1007	1160	2353	2434	2252	8.49427	7.66708	8.22767	17.9761	19.7119	18.5996	3.05374e-23	1.0362	up	--	--	Molecular Function: endonuclease activity (GO:0004519);; Molecular Function: exonuclease activity (GO:0004527);; Molecular Function: calcium ion binding (GO:0005509);; Cellular Component: nucleus (GO:0005634);; Cellular Component: integral component of membrane (GO:0016021);; Biological Process: nucleic acid phosphodiester bond hydrolysis (GO:0090305);;	--	--	[K]	Transcription	EF hand	Uncharacterized calcium-binding protein At1g02270 OS=Arabidopsis thaliana OX=3702 GN=At1g02270 PE=2 SV=2	S	Function unknown	PREDICTED: uncharacterized calcium-binding protein At1g02270-like isoform X1 [Juglans regia]
g389	2301	1941	2279	929	983	855	5.94593	5.77868	8.9325	3.28688	3.7366	2.9232	1.04464e-26	-1.27726	down	--	--	--	--	--	--	--	SBP domain	Squamosa promoter-binding-like protein 6 OS=Arabidopsis thaliana OX=3702 GN=SPL6 PE=1 SV=2	S	Function unknown	SBP-box transcription factor [Betula luminifera]
g13948	19	10	2	0	0	0	0.178242	0.088493	0.012016	0	0	0	0.0101199	-3.03079	down	--	--	Cellular Component: membrane (GO:0016020);;	--	--	[R]	General function prediction only	Ankyrin repeats (3 copies);; Ankyrin repeats (many copies);; Ankyrin repeats (many copies);; Ankyrin repeat	--	S	Function unknown	PREDICTED: uncharacterized protein LOC109017122, partial [Juglans regia]
g872	0	0	0	18	9	8	0	0	0	0.17027	0.08704	0.080122	0.00241572	3.43845	up	--	--	--	--	--	[TU]	Signal transduction mechanisms;; Intracellular trafficking, secretion, and vesicular transport	EF hand;; EF hand;; EF-hand domain;; EF-hand domain pair;; EF-hand domain pair	--	S	Function unknown	reticulocalbin-2 [Quercus suber]
g12518	3679	3651	3737	134	165	155	19.0683	18.8284	18.3593	0.672498	0.824794	0.762954	0	-4.63597	down	--	--	Molecular Function: DNA binding (GO:0003677);; Cellular Component: nucleus (GO:0005634);;	--	--	--	--	SBP domain	Squamosa promoter-binding-like protein 9 OS=Arabidopsis thaliana OX=3702 GN=SPL9 PE=2 SV=2	K	Transcription	SBP-box transcription factor, partial [Betula luminifera]
g5531	0	4	4	30	69	18	0	0.021438	0.022638	0.174917	0.394621	0.142026	0.000975095	3.02168	up	--	--	Cellular Component: membrane (GO:0016020);;	--	--	--	--	--	--	S	Function unknown	PREDICTED: uncharacterized protein LOC108982834, partial [Juglans regia]
g5873	2371	2170	1992	6360	6464	6055	7.07668	6.50612	5.78193	17.7209	18.1547	17.2451	3.11482e-78	1.48643	up	--	--	Biological Process: primary metabolic process (GO:0044238);; Biological Process: cellular macromolecule metabolic process (GO:0044260);; Biological Process: regulation of cellular process (GO:0050794);;	--	--	--	--	bHLH-MYC and R2R3-MYB transcription factors N-terminal	Transcription factor EMB1444 OS=Arabidopsis thaliana OX=3702 GN=EMB1444 PE=2 SV=1	S	Function unknown	transcription factor LHW-like isoform X1 [Quercus suber]
g26444	194	160	182	99	32	87	1.31165	1.0848	1.18155	0.649786	0.163922	0.486161	0.00779109	-1.28254	down	[G]	Carbohydrate transport and metabolism	Biological Process: flavonoid biosynthetic process (GO:0009813);; Cellular Component: intracellular membrane-bounded organelle (GO:0043231);; Biological Process: flavonoid glucuronidation (GO:0052696);; Molecular Function: quercetin 3-O-glucosyltransferase activity (GO:0080043);; Molecular Function: quercetin 7-O-glucosyltransferase activity (GO:0080044);;	--	--	[GC]	Carbohydrate transport and metabolism;; Energy production and conversion	UDP-glucoronosyl and UDP-glucosyl transferase	UDP-glycosyltransferase 87A2 OS=Arabidopsis thaliana OX=3702 GN=UGT87A2 PE=1 SV=1	S	Function unknown	PREDICTED: UDP-glycosyltransferase 87A1-like [Malus domestica]
g13876	13	9	27	378	434	437	0.08117	0.056144	0.168121	2.42619	2.78719	2.88976	7.16414e-33	4.47477	up	--	--	--	--	--	--	--	--	--	S	Function unknown	hypothetical protein F511_00773 [Dorcoceras hygrometricum]
Corylus_avellana_newGene_18788	2949	2918	823	1077	328	782	16.303	15.9985	3.94939	5.49178	1.68755	3.99517	0.0444857	-1.48359	down	--	--	--	--	--	--	--	--	--	S	Function unknown	uncharacterized protein LOC111993064 [Quercus suber]
g4936	107	112	67	20	13	23	0.547541	0.589335	0.319173	0.096412	0.055365	0.10426	1.98176e-06	-2.27393	down	[T]	Signal transduction mechanisms	Molecular Function: protein kinase activity (GO:0004672);; Molecular Function: ATP binding (GO:0005524);; Biological Process: protein phosphorylation (GO:0006468);;	K08867|0|gra:105777124|K08867 WNK lysine deficient protein kinase [EC:2.7.11.1] | (RefSeq) probable serine/threonine-protein kinase WNK5	--	[R]	General function prediction only	Protein kinase domain;; Protein tyrosine kinase	Probable serine/threonine-protein kinase WNK5 OS=Arabidopsis thaliana OX=3702 GN=WNK5 PE=1 SV=2	T	Signal transduction mechanisms	PREDICTED: probable serine/threonine-protein kinase WNK5 isoform X1 [Juglans regia]
g26359	925	846	834	4541	4673	4411	5.20589	5.10268	4.14532	24.1597	24.0736	22.1854	3.44177e-197	2.34061	up	--	--	Cellular Component: nucleus (GO:0005634);; Biological Process: regulation of transcription, DNA-templated (GO:0006355);; Molecular Function: lipid binding (GO:0008289);; Biological Process: trichome morphogenesis (GO:0010090);; Molecular Function: sequence-specific DNA binding (GO:0043565);; Biological Process: maintenance of floral organ identity (GO:0048497);;	K09338|0|cic:CICLE_v10014373mg|K09338 homeobox-leucine zipper protein | (RefSeq) hypothetical protein	--	--	--	START domain;; Homeobox domain	Homeobox-leucine zipper protein HDG2 OS=Arabidopsis thaliana OX=3702 GN=HDG2 PE=1 SV=1	K	Transcription	homeobox-leucine zipper protein HDG2 isoform X1 [Quercus suber]
g35551	11	6	5	0	0	0	0.128872	0.067642	0.048965	0	0	0	0.0178521	-2.83196	down	--	--	--	K01166|5.70195e-51|cmo:103498487|K01166 ribonuclease T2 [EC:3.1.27.1] | (RefSeq) ribonuclease 1-like	--	[A]	RNA processing and modification	Ribonuclease T2 family	Extracellular ribonuclease LE OS=Solanum lycopersicum OX=4081 PE=1 SV=2	S	Function unknown	PREDICTED: extracellular ribonuclease LE-like isoform X5 [Juglans regia]
Corylus_avellana_newGene_58506	5	10	20	0	0	0	0.077541	0.153435	0.287548	0	0	0	0.00281147	-3.40605	down	[K]	Transcription	--	--	--	[R]	General function prediction only	Leucine rich repeat;; Leucine Rich repeats (2 copies);; Leucine Rich repeat;; Leucine Rich Repeat	Receptor-like protein EIX2 OS=Solanum lycopersicum OX=4081 GN=EIX2 PE=1 SV=2	S	Function unknown	PREDICTED: probable LRR receptor-like serine/threonine-protein kinase At4g36180 [Juglans regia]
g20526	2645	2474	2123	1130	1230	1103	11.9064	11.2217	9.67497	4.97762	5.06374	4.91951	8.59363e-23	-1.10313	down	[T]	Signal transduction mechanisms	--	--	--	[PT]	Inorganic ion transport and metabolism;; Signal transduction mechanisms	Ion transport protein;; Ion channel	Potassium channel KOR1 OS=Oryza sativa subsp. japonica OX=39947 GN=Os06g0250600 PE=2 SV=1	U	Intracellular trafficking, secretion, and vesicular transport	PREDICTED: potassium channel SKOR-like isoform X1 [Juglans regia]
Corylus_avellana_newGene_38746	70	55	57	0	3	0	1.03746	0.817711	0.816979	0	0.029526	0	7.08635e-10	-4.87919	down	--	--	Molecular Function: hydrolase activity, acting on ester bonds (GO:0016788);;	--	--	--	--	--	GDSL esterase/lipase 5 OS=Arabidopsis thaliana OX=3702 GN=GLIP5 PE=2 SV=2	S	Function unknown	PREDICTED: GDSL esterase/lipase 5-like isoform X2 [Juglans regia]
Corylus_avellana_newGene_38254	19	30	23	29	76	95	0.130641	0.219243	0.203957	0.25804	0.696162	0.736638	0.0465212	1.32328	up	--	--	Cellular Component: membrane (GO:0016020);;	--	--	--	--	Late embryogenesis abundant protein	--	S	Function unknown	PREDICTED: uncharacterized protein LOC109004978 isoform X1 [Juglans regia]
g19269	280	324	286	94	80	91	2.56263	2.97052	2.50681	0.818151	0.698699	0.816006	1.84109e-14	-1.77109	down	[K]	Transcription	Molecular Function: kinase activity (GO:0016301);; Biological Process: phosphorylation (GO:0016310);; Molecular Function: 2-alkenal reductase [NAD(P)] activity (GO:0032440);; Biological Process: oxidation-reduction process (GO:0055114);;	--	--	[R]	General function prediction only	Leucine rich repeat;; Leucine Rich repeats (2 copies);; Leucine Rich Repeat;; Leucine Rich repeat	Receptor-like protein 12 OS=Arabidopsis thaliana OX=3702 GN=RLP12 PE=2 SV=2	S	Function unknown	PREDICTED: LRR receptor-like serine/threonine-protein kinase FLS2 [Theobroma cacao]
g9720	2084	2205	2587	11548	12027	11748	7.45808	8.00199	9.05531	40.5562	41.5683	42.6284	1.47539e-97	2.30873	up	--	--	--	--	--	--	--	Domain of unknown function (DUF4378);; DUF761-associated sequence motif	Protein LONGIFOLIA 1 OS=Arabidopsis thaliana OX=3702 GN=LNG1 PE=1 SV=1	S	Function unknown	PREDICTED: protein LONGIFOLIA 1 [Juglans regia]
Corylus_avellana_newGene_19329	184	198	233	39	16	28	1.7204	1.85372	2.0885	0.344312	0.139006	0.254063	5.81431e-13	-2.83701	down	--	--	--	--	--	--	--	PAN-like domain;; Wall-associated receptor kinase galacturonan-binding;; PAN domain;; S-locus glycoprotein domain	G-type lectin S-receptor-like serine/threonine-protein kinase At4g03230 OS=Arabidopsis thaliana OX=3702 GN=At4g03230 PE=3 SV=3	T	Signal transduction mechanisms	PREDICTED: G-type lectin S-receptor-like serine/threonine-protein kinase At4g03230 isoform X2 [Prunus mume]
g27914	72	36	44	112	112	103	0.440894	0.220182	0.255549	0.659862	0.659293	0.622448	0.0173503	1.02993	up	--	--	--	--	--	--	--	C1 domain;; Phorbol esters/diacylglycerol binding domain (C1 domain);; PHD-finger	--	S	Function unknown	uncharacterized protein LOC112001473 [Quercus suber]
g5398	1975	2194	1748	411	473	410	9.22357	9.17396	7.71057	1.61514	2.33857	1.69505	2.398e-61	-2.22669	down	--	--	--	K10683|0|rcu:8266494|K10683 BRCA1-associated RING domain protein 1 | (RefSeq) BRCA1-associated RING domain protein 1	--	[LK]	Replication, recombination and repair;; Transcription	BRCA1 C Terminus (BRCT) domain;; BRCT domain, a BRCA1 C-terminus domain;; PHD-like zinc-binding domain;; PHD-zinc-finger like domain	BRCA1-associated RING domain protein 1 OS=Arabidopsis thaliana OX=3702 GN=BARD1 PE=1 SV=1	S	Function unknown	PREDICTED: BRCA1-associated RING domain protein 1 [Juglans regia]
g21878	0	3	0	55	52	51	0	0.011814	0	0.297781	0.284707	0.28905	2.27517e-08	4.57765	up	--	--	--	--	--	--	--	Fasciclin domain	Fasciclin-like arabinogalactan protein 19 OS=Arabidopsis thaliana OX=3702 GN=FLA19 PE=2 SV=2	S	Function unknown	fasciclin-like arabinogalactan protein 21 [Quercus suber]
Corylus_avellana_newGene_14066	97	93	41	263	245	284	0.749538	0.443971	0.173928	2.29476	1.42075	1.61445	5.81625e-06	1.69191	up	--	--	--	--	--	--	--	NB-ARC domain	TMV resistance protein N OS=Nicotiana glutinosa OX=35889 GN=N PE=1 SV=1	O	Posttranslational modification, protein turnover, chaperones	PREDICTED: TMV resistance protein N-like [Juglans regia]
g2718	9875	9957	10051	124	144	79	59.9452	60.502	58.4363	0.708989	0.829576	0.47053	0	-6.43799	down	--	--	Molecular Function: peptidase activity (GO:0008233);; Cellular Component: membrane (GO:0016020);; Biological Process: primary metabolic process (GO:0044238);; Biological Process: organic substance metabolic process (GO:0071704);;	K08245|0|tcc:TCM_021509|K08245 phytepsin [EC:3.4.23.40] | (RefSeq) Aspartic proteinase A1, putative isoform 2	--	[O]	Posttranslational modification, protein turnover, chaperones	Eukaryotic aspartyl protease;; Xylanase inhibitor N-terminal;; Saposin-like type B, region 2;; Saposin-like type B, region 1	Aspartic proteinase oryzasin-1 OS=Oryza sativa subsp. japonica OX=39947 GN=Os05g0567100 PE=2 SV=2	O	Posttranslational modification, protein turnover, chaperones	PREDICTED: aspartic proteinase-like [Juglans regia]
g9027	1415	1664	1443	706	746	628	10.8564	12.7802	10.6061	5.18269	5.48193	4.75337	8.96365e-19	-1.16098	down	--	--	Cellular Component: integral component of membrane (GO:0016021);;	--	--	--	--	--	--	S	Function unknown	uncharacterized protein LOC111316052 [Durio zibethinus]
g2812	76	179	156	889	971	778	0.558891	1.32652	1.10411	6.30698	6.90011	5.69326	1.06474e-16	2.57593	up	[G]	Carbohydrate transport and metabolism	--	--	--	[GC]	Carbohydrate transport and metabolism;; Energy production and conversion	UDP-glucoronosyl and UDP-glucosyl transferase	UDP-glycosyltransferase 89B1 OS=Arabidopsis thaliana OX=3702 GN=UGT89B1 PE=2 SV=2	S	Function unknown	UDP-glycosyltransferase 89B2-like [Quercus suber]
g1265	26578	25215	35200	14092	15095	13790	211.548	200.909	268.414	107.3	115.13	108.346	1.21713e-13	-1.0601	down	--	--	Cellular Component: nucleosome (GO:0000786);; Molecular Function: DNA binding (GO:0003677);; Cellular Component: nucleus (GO:0005634);; Biological Process: nucleosome assembly (GO:0006334);;	K11275|2.76728e-37|pop:POPTR_0005s11860g|K11275 histone H1/5 | (RefSeq) HISTONE H1-3 family protein	--	--	--	linker histone H1 and H5 family	Histone H1 OS=Solanum pennellii OX=28526 PE=2 SV=1	S	Function unknown	PREDICTED: histone H1 [Ziziphus jujuba]
g18241	0	1	0	13	7	25	0	0.004111	0	0.04923	0.030724	0.157033	0.00296396	3.25343	up	--	--	--	--	--	--	--	TIR domain;; NB-ARC domain;; TIR domain	TMV resistance protein N OS=Nicotiana glutinosa OX=35889 GN=N PE=1 SV=1	S	Function unknown	PREDICTED: TMV resistance protein N-like [Juglans regia]
g13560	1182	1341	1300	707	538	429	17.0918	19.5279	18.1166	10.0676	7.52106	5.53424	6.68233e-10	-1.22975	down	[H]	Coenzyme transport and metabolism	Biological Process: metabolic process (GO:0008152);; Molecular Function: hydrolase activity (GO:0016787);;	--	--	[R]	General function prediction only	Haloacid dehalogenase-like hydrolase;; HAD-hyrolase-like	--	S	Function unknown	PREDICTED: haloacid dehalogenase-like hydrolase domain-containing protein 3 [Juglans regia]
g822	66	46	76	22	19	25	0.743263	0.514605	0.827803	0.233507	0.197727	0.27255	0.00389724	-1.47616	down	--	--	--	--	--	--	--	--	--	S	Function unknown	PREDICTED: uncharacterized protein LOC108172088 [Malus domestica]
Corylus_avellana_newGene_39231	161	202	151	525	410	385	1.1326	1.68628	1.16862	4.07903	3.32756	3.12236	2.52613e-08	1.30031	up	[R]	General function prediction only	Cellular Component: cytoplasm (GO:0005737);; Biological Process: lipid metabolic process (GO:0006629);; Cellular Component: integral component of membrane (GO:0016021);; Molecular Function: oxidoreductase activity, acting on the CH-CH group of donors (GO:0016627);; Biological Process: oxidation-reduction process (GO:0055114);;	--	--	[R]	General function prediction only	Protein of unknown function (DUF1295)	--	S	Function unknown	PREDICTED: uncharacterized protein LOC109003721 isoform X2 [Juglans regia]
g1922	3363	3378	3188	490	525	590	16.574	16.845	15.8623	2.52993	2.73046	3.4222	6.59091e-127	-2.66347	down	[H]	Coenzyme transport and metabolism	Biological Process: protoporphyrinogen IX biosynthetic process (GO:0006782);; Molecular Function: glutamyl-tRNA reductase activity (GO:0008883);; Molecular Function: NADP binding (GO:0050661);; Biological Process: oxidation-reduction process (GO:0055114);;	K02492|0|pmum:103335812|K02492 glutamyl-tRNA reductase [EC:1.2.1.70] | (RefSeq) glutamyl-tRNA reductase 2, chloroplastic-like	Porphyrin and chlorophyll metabolism (ko00860)	--	--	Shikimate / quinate 5-dehydrogenase;; Glutamyl-tRNAGlu reductase, N-terminal domain;; Glutamyl-tRNAGlu reductase, dimerisation domain;; NADP oxidoreductase coenzyme F420-dependent;; NAD binding domain of 6-phosphogluconate dehydrogenase	Glutamyl-tRNA reductase 2, chloroplastic OS=Cucumis sativus OX=3659 GN=HEMA2 PE=2 SV=1	H	Coenzyme transport and metabolism	glutamyl-tRNA reductase 2, chloroplastic-like [Quercus suber]
g22256	70	78	38	95	203	119	0.35229	0.378632	0.179047	0.420807	0.956129	0.573849	0.0343854	1.07542	up	[K]	Transcription	--	--	--	[T]	Signal transduction mechanisms	NB-ARC domain;; Leucine Rich repeats (2 copies);; Leucine rich repeat	Putative disease resistance protein RGA1 OS=Solanum bulbocastanum OX=147425 GN=RGA1 PE=2 SV=2	S	Function unknown	hypothetical protein GOBAR_DD35655 [Gossypium barbadense]
g11095	1512	1336	1242	3336	3687	3562	4.87021	4.34467	3.88133	11.2302	12.6554	12.2915	3.66291e-38	1.32745	up	[L]	Replication, recombination and repair	Molecular Function: nucleic acid binding (GO:0003676);; Molecular Function: helicase activity (GO:0004386);; Molecular Function: ATP binding (GO:0005524);;	K12823|0|tcc:TCM_012168|K12823 ATP-dependent RNA helicase DDX5/DBP2 [EC:3.6.4.13] | (RefSeq) P-loop containing nucleoside triphosphate hydrolases superfamily protein isoform 1	Spliceosome (ko03040)	[A]	RNA processing and modification	DEAD/DEAH box helicase;; Helicase conserved C-terminal domain;; Type III restriction enzyme, res subunit	DEAD-box ATP-dependent RNA helicase 30 OS=Arabidopsis thaliana OX=3702 GN=RH30 PE=1 SV=2	L	Replication, recombination and repair	dead-box atp-dependent rna helicase 30 [Quercus suber]
g4156	30	50	38	0	0	5	0.165352	0.280343	0.200827	0	0	0.02265	0.000246487	-3.47582	down	[K]	Transcription	--	--	--	[R]	General function prediction only	Leucine rich repeat;; Leucine Rich repeats (2 copies);; Leucine Rich Repeat;; Leucine rich repeat N-terminal domain	Receptor-like protein 9DC3 OS=Solanum pimpinellifolium OX=4084 GN=9DC3 PE=3 SV=1	S	Function unknown	PREDICTED: receptor-like protein 12 [Juglans regia]
Corylus_avellana_newGene_43994	195	178	370	129	73	75	1.25907	1.16603	2.50392	0.979891	0.560668	0.507213	0.00117832	-1.42349	down	--	--	Molecular Function: metal ion binding (GO:0046872);;	--	--	--	--	--	--	O	Posttranslational modification, protein turnover, chaperones	e3 ubiquitin-protein ligase [Quercus suber]
g32177	36	40	45	15	2	0	0.373494	0.413987	0.450246	0.143665	0.010418	0	0.027839	-2.23038	down	--	--	--	--	--	--	--	TIR domain;; TIR domain;; MTH538 TIR-like domain (DUF1863)	TMV resistance protein N OS=Nicotiana glutinosa OX=35889 GN=N PE=1 SV=1	--	--	disease resistance protein (TIR-NBS-LRR class) [Medicago truncatula]
g31055	0	0	0	22	28	42	0	0	0	0.211411	0.280128	0.423895	6.8382e-07	4.931	up	--	--	--	--	--	[R]	General function prediction only	zinc-binding in reverse transcriptase	Putative ribonuclease H protein At1g65750 OS=Arabidopsis thaliana OX=3702 GN=At1g65750 PE=3 SV=1	S	Function unknown	PREDICTED: uncharacterized protein LOC108979499 [Juglans regia]
Corylus_avellana_newGene_6846	267	231	236	333	673	650	1.61168	1.40619	1.29107	1.76191	3.37468	3.44958	0.000522727	1.11301	up	[L]	Replication, recombination and repair	Molecular Function: DNA binding (GO:0003677);; Molecular Function: DNA topoisomerase type I activity (GO:0003917);; Biological Process: DNA topological change (GO:0006265);;	--	--	[L]	Replication, recombination and repair	--	DNA topoisomerase 3-beta OS=Arabidopsis thaliana OX=3702 GN=At2g32000 PE=2 SV=1	L	Replication, recombination and repair	hypothetical protein CICLE_v10007073mg, partial [Citrus clementina]
Corylus_avellana_newGene_33065	30	59	48	0	0	0	0.748316	1.46809	1.13022	0	0	0	3.03856e-09	-5.58412	down	--	--	Molecular Function: structural constituent of ribosome (GO:0003735);; Cellular Component: ribosome (GO:0005840);; Biological Process: translation (GO:0006412);;	--	--	[J]	Translation, ribosomal structure and biogenesis	--	60S ribosomal protein L27-1 OS=Arabidopsis thaliana OX=3702 GN=RPL27A PE=2 SV=1	J	Translation, ribosomal structure and biogenesis	60S ribosomal protein L27-3-like [Quercus suber]
g8327	5554	4898	5554	742	581	570	19.3355	16.1282	18.0462	2.33235	1.92621	2.0178	1.65781e-136	-3.11449	down	--		Molecular Function: protein serine/threonine kinase activity (GO:0004674);; Molecular Function: ATP binding (GO:0005524);; Biological Process: protein phosphorylation (GO:0006468);; Cellular Component: integral component of membrane (GO:0016021);;	--	--	[T]	Signal transduction mechanisms	Protein tyrosine kinase;; Protein kinase domain	Receptor-like serine/threonine-protein kinase ALE2 OS=Arabidopsis thaliana OX=3702 GN=ALE2 PE=1 SV=1	T	Signal transduction mechanisms	receptor-like serine/threonine-protein kinase ALE2 [Quercus suber]
g1225	24783	24535	32194	2152	2226	2167	167.93	166.422	208.981	13.9469	14.4535	14.4904	6.94072e-180	-3.6716	down	--	--	Molecular Function: transferase activity, transferring acyl groups other than amino-acyl groups (GO:0016747);;	--	--	--	--	Transferase family	Uncharacterized acetyltransferase At3g50280 OS=Arabidopsis thaliana OX=3702 GN=At3g50280 PE=3 SV=1	S	Function unknown	PREDICTED: BAHD acyltransferase DCR [Juglans regia]
g21887	54	71	115	14	15	14	0.642867	0.853302	1.32869	0.151606	0.164626	0.166761	9.17844e-06	-2.37688	down	[R]	General function prediction only	--	--	--	[S]	Function unknown	EVE domain	--	S	Function unknown	PREDICTED: thymocyte nuclear protein 1-like [Juglans regia]
g18472	847	759	769	63	96	75	3.51567	2.7226	3.3397	0.202741	0.336655	0.247893	2.71239e-60	-3.35379	down	--	--	--	--	--	[T]	Signal transduction mechanisms	NB-ARC domain;; NB-ARC domain	Putative late blight resistance protein homolog R1B-17 OS=Solanum demissum OX=50514 GN=R1B-17 PE=3 SV=1	S	Function unknown	disease resistance protein RPP13-like [Quercus suber]
Corylus_avellana_newGene_11545	28	34	33	0	0	0	0.848364	1.0392	0.976948	0	0	0	1.42633e-07	-5.123	down	--	--	--	--	--	--	--	NB-ARC domain	TMV resistance protein N OS=Nicotiana glutinosa OX=35889 GN=N PE=1 SV=1	S	Function unknown	PREDICTED: TMV resistance protein N-like isoform X1 [Juglans regia]
g19315	24	18	14	24	68	74	0.094601	0.070779	0.048803	0.088993	0.20819	0.228436	0.0423478	1.40287	up	[K]	Transcription	--	--	--	--	--	Arabidopsis broad-spectrum mildew resistance protein RPW8;; NB-ARC domain	Probable disease resistance protein At5g66900 OS=Arabidopsis thaliana OX=3702 GN=At5g66900 PE=3 SV=1	S	Function unknown	putative disease resistance protein [Quercus suber]
g18066	7	0	4	36	48	48	0.035061	0	0.016906	0.193259	0.264821	0.263159	0.000303984	2.98008	up	--	--	--	--	--	--	--	Helix-loop-helix DNA-binding domain	Putative transcription factor bHLH041 OS=Arabidopsis thaliana OX=3702 GN=BHLH41 PE=3 SV=1	S	Function unknown	putative transcription factor bHLH041 isoform X1 [Quercus suber]
g25801	3955	4042	3860	18004	13067	15215	18.0697	18.4742	16.3702	78.8334	56.42	68.2353	1.95429e-58	1.91424	up	[Q]	Secondary metabolites biosynthesis, transport and catabolism	Molecular Function: copper ion binding (GO:0005507);; Molecular Function: primary amine oxidase activity (GO:0008131);; Biological Process: amine metabolic process (GO:0009308);; Cellular Component: integral component of membrane (GO:0016021);; Molecular Function: quinone binding (GO:0048038);; Biological Process: oxidation-reduction process (GO:0055114);;	K00276|0|fve:101298418|K00276 primary-amine oxidase [EC:1.4.3.21] | (RefSeq) primary amine oxidase-like	Glycine, serine and threonine metabolism (ko00260);; Tyrosine metabolism (ko00350);; Phenylalanine metabolism (ko00360);; beta-Alanine metabolism (ko00410);; Isoquinoline alkaloid biosynthesis (ko00950);; Tropane, piperidine and pyridine alkaloid biosynthesis (ko00960)	[Q]	Secondary metabolites biosynthesis, transport and catabolism	Copper amine oxidase, enzyme domain;; Copper amine oxidase, N3 domain;; Copper amine oxidase, N2 domain	Primary amine oxidase OS=Arabidopsis thaliana OX=3702 GN=At1g62810 PE=2 SV=1	Q	Secondary metabolites biosynthesis, transport and catabolism	PREDICTED: primary amine oxidase-like [Juglans regia]
g12657	50	44	47	14	12	25	0.405771	0.415708	0.42832	0.152205	0.307125	0.303402	0.0191791	-1.40485	down	--	--	--	--	--	--	--	D-mannose binding lectin;; Protein tyrosine kinase;; PAN-like domain;; S-locus glycoprotein domain;; Wall-associated receptor kinase galacturonan-binding;; Protein kinase domain	G-type lectin S-receptor-like serine/threonine-protein kinase At4g03230 OS=Arabidopsis thaliana OX=3702 GN=At4g03230 PE=3 SV=3	T	Signal transduction mechanisms	PREDICTED: G-type lectin S-receptor-like serine/threonine-protein kinase At4g03230, partial [Juglans regia]
g9255	219	222	74	77	73	98	2.72984	2.76854	0.881624	0.914397	0.865803	1.19967	0.0472773	-1.03548	down	--	--	--	--	--	--	--	--	--	U	Intracellular trafficking, secretion, and vesicular transport	PREDICTED: nucleoporin NUP152-like [Juglans regia]
g28497	5	5	8	130	105	159	0.021359	0.021382	0.03881	0.643776	0.519965	0.813682	1.16761e-16	4.14902	up	[Q]	Secondary metabolites biosynthesis, transport and catabolism	Cellular Component: chloroplast thylakoid membrane (GO:0009535);; Cellular Component: chloroplast stroma (GO:0009570);; Molecular Function: 9-cis-epoxycarotenoid dioxygenase activity (GO:0045549);; Biological Process: oxidation-reduction process (GO:0055114);;	K09840|0|pop:POPTR_0003s17490g|K09840 9-cis-epoxycarotenoid dioxygenase [EC:1.13.11.51] | (RefSeq) POPTRDRAFT_757941; hypothetical protein	Carotenoid biosynthesis (ko00906)	[Q]	Secondary metabolites biosynthesis, transport and catabolism	Retinal pigment epithelial membrane protein	9-cis-epoxycarotenoid dioxygenase NCED6, chloroplastic OS=Arabidopsis thaliana OX=3702 GN=NCED6 PE=2 SV=1	Q	Secondary metabolites biosynthesis, transport and catabolism	PREDICTED: 9-cis-epoxycarotenoid dioxygenase NCED6, chloroplastic [Juglans regia]
g27439	883	770	1018	34	36	8	7.54771	7.11655	7.90704	0.174334	0.230223	0.044281	1.27823e-39	-4.98084	down	--	--	Biological Process: transcription, DNA-templated (GO:0006351);; Molecular Function: transcription regulatory region DNA binding (GO:0044212);;	--	--	--	--	TIR domain;; WRKY DNA -binding domain	Probable WRKY transcription factor 9 OS=Arabidopsis thaliana OX=3702 GN=WRKY9 PE=2 SV=1	S	Function unknown	PREDICTED: replication protein A 70 kDa DNA-binding subunit C-like [Juglans regia]
g3842	1242	1204	1100	13553	13636	13237	5.23495	5.08355	4.44332	54.7783	55.2108	55.1609	0	3.46485	up	[G]	Carbohydrate transport and metabolism	Molecular Function: ATP binding (GO:0005524);; Biological Process: glycogen biosynthetic process (GO:0005978);; Molecular Function: glucose-1-phosphate adenylyltransferase activity (GO:0008878);; Cellular Component: chloroplast (GO:0009507);; Biological Process: starch biosynthetic process (GO:0019252);;	K00975|0|pop:POPTR_0009s12140g|K00975 glucose-1-phosphate adenylyltransferase [EC:2.7.7.27] | (RefSeq) POPTRDRAFT_721986; ADP-glucose pyrophosphorylase large subunit family protein	Starch and sucrose metabolism (ko00500);; Amino sugar and nucleotide sugar metabolism (ko00520)	[M]	Cell wall/membrane/envelope biogenesis	Nucleotidyl transferase	Glucose-1-phosphate adenylyltransferase large subunit 1 (Fragment) OS=Solanum tuberosum OX=4113 GN=AGPS1 PE=1 SV=1	G	Carbohydrate transport and metabolism	glucose-1-phosphate adenylyltransferase large subunit 1-like [Quercus suber]
Corylus_avellana_newGene_14827	163	204	185	82	56	114	1.98025	2.5747	2.27861	1.07014	0.660117	1.54907	0.00301225	-1.13965	down	--	--	--	K02219|2.00262e-06|fve:101311839|K02219 cyclin-dependent kinase regulatory subunit CKS1 | (RefSeq) cyclin-dependent kinases regulatory subunit 1	--	[D]	Cell cycle control, cell division, chromosome partitioning	--	Cyclin-dependent kinases regulatory subunit 1 OS=Oryza sativa subsp. japonica OX=39947 GN=CKS1 PE=2 SV=1	--	--	--
Corylus_avellana_newGene_14553	10	4	6	0	0	0	0.433495	0.133899	0.212576	0	0	0	0.026422	-2.68746	down	--	--	Molecular Function: DNA binding (GO:0003677);; Molecular Function: transcription factor activity, sequence-specific DNA binding (GO:0003700);; Cellular Component: nucleus (GO:0005634);; Biological Process: regulation of transcription, DNA-templated (GO:0006355);; Molecular Function: protein dimerization activity (GO:0046983);;	--	--	[K]	Transcription	SRF-type transcription factor (DNA-binding and dimerisation domain)	MADS-box protein SVP OS=Arabidopsis thaliana OX=3702 GN=SVP PE=1 SV=1	K	Transcription	MADS-box protein SVP isoform X1 [Morus notabilis]
g8454	1376	1519	1376	393	342	374	6.06404	6.87128	5.8144	1.70914	1.72555	1.68488	4.63142e-56	-1.98222	down	--	--	--	--	--	--	--	Remorin, C-terminal region	Uncharacterized protein At3g61260 OS=Arabidopsis thaliana OX=3702 GN=At3g61260 PE=1 SV=1	S	Function unknown	uncharacterized protein LOC112001670 isoform X1 [Quercus suber]
Corylus_avellana_newGene_7828	229	137	183	0	6	6	3.57501	2.16368	2.77096	0	0.09009	0.076911	2.43668e-19	-5.10868	down	--	--	Molecular Function: ATP binding (GO:0005524);; Cellular Component: plasma membrane (GO:0005886);; Cellular Component: integral component of membrane (GO:0016021);; Molecular Function: ATPase activity, coupled to transmembrane movement of substances (GO:0042626);; Biological Process: transmembrane transport (GO:0055085);;	--	--	[Q]	Secondary metabolites biosynthesis, transport and catabolism	--	ABC transporter G family member 11 OS=Arabidopsis thaliana OX=3702 GN=ABCG11 PE=1 SV=1	V	Defense mechanisms	abc transporter g family member 11 [Quercus suber]
g18823	0	0	3	17	60	43	0	0	0.009598	0.076807	0.281004	0.206321	4.52617e-05	3.87716	up	[K]	Transcription	--	K13459|1.74676e-171|vvi:104881473|K13459 disease resistance protein RPS2 | (RefSeq) probable disease resistance protein At4g27220	Plant-pathogen interaction (ko04626)	[T]	Signal transduction mechanisms	NB-ARC domain;; Leucine Rich repeats (2 copies);; NACHT domain;; AAA domain;; Leucine rich repeat	Disease resistance protein At4g27190 OS=Arabidopsis thaliana OX=3702 GN=At4g27190 PE=2 SV=1	S	Function unknown	probable disease resistance protein At4g27220 [Quercus suber]
Corylus_avellana_newGene_14117	597	575	705	53	58	74	8.68339	7.98298	9.36508	0.700841	0.751157	1.00252	1.63796e-46	-3.34493	down	--	--	--	K09422|7.57004e-77|nnu:104598808|K09422 myb proto-oncogene protein, plant | (RefSeq) transcription repressor MYB4-like	--	[K]	Transcription	Myb-like DNA-binding domain;; Myb-like DNA-binding domain	Transcription repressor MYB4 OS=Arabidopsis thaliana OX=3702 GN=MYB4 PE=1 SV=1	K	Transcription	myb-related protein 308-like [Quercus suber]
g27833	878	921	1026	119	133	60	5.19243	5.45245	5.81169	0.669551	0.751257	0.345813	2.39457e-30	-3.17365	down	Cytochrome P450	Energy production and conversion;; Inorganic ion transport and metabolism	Molecular Function: monooxygenase activity (GO:0004497);; Molecular Function: iron ion binding (GO:0005506);; Molecular Function: oxidoreductase activity, acting on paired donors, with incorporation or reduction of molecular oxygen (GO:0016705);; Molecular Function: heme binding (GO:0020037);; Biological Process: oxidation-reduction process (GO:0055114);;	K15398|0|tcc:TCM_016281|K15398 fatty acid omega-hydroxylase [EC:1.14.-.-] | (RefSeq) Cytochrome P450, family 86, subfamily A, polypeptide 8	Cutin, suberine and wax biosynthesis (ko00073)	[QI]	Secondary metabolites biosynthesis, transport and catabolism;; Lipid transport and metabolism	Cytochrome P450	Cytochrome P450 86A22 OS=Petunia hybrida OX=4102 GN=CYP86A22 PE=1 SV=1	Q	Secondary metabolites biosynthesis, transport and catabolism	PREDICTED: cytochrome P450 86A22-like [Juglans regia]
Corylus_avellana_newGene_32723	23	37	19	71	56	74	0.224048	0.354506	0.170858	0.661789	0.520636	0.710641	0.0179987	1.24043	up	--	--	Molecular Function: protein kinase activity (GO:0004672);; Biological Process: phosphorylation (GO:0016310);;	--	--	[T]	Signal transduction mechanisms	--	Serine/threonine-protein kinase CTR1 OS=Arabidopsis thaliana OX=3702 GN=CTR1 PE=1 SV=1	T	Signal transduction mechanisms	hypothetical protein ARALYDRAFT_908396 [Arabidopsis lyrata subsp. lyrata]
g2972	3097	3229	3308	1667	1581	1422	19.2846	20.2902	19.6912	10.1067	9.58982	8.92289	8.25951e-30	-1.08821	down	[U]	Intracellular trafficking, secretion, and vesicular transport	Molecular Function: protein kinase activity (GO:0004672);; Molecular Function: ATP binding (GO:0005524);; Biological Process: protein phosphorylation (GO:0006468);;	K14500|0|pmum:103338516|K14500 BR-signaling kinase [EC:2.7.11.1] | (RefSeq) probable serine/threonine-protein kinase At5g41260	--	--	--	Protein tyrosine kinase;; Protein kinase domain	Serine/threonine-protein kinase BSK6 OS=Arabidopsis thaliana OX=3702 GN=BSK6 PE=1 SV=1	T	Signal transduction mechanisms	PREDICTED: probable serine/threonine-protein kinase At5g41260 [Ziziphus jujuba]
g428	8777	8843	8425	19541	19333	19108	36.3335	37.1985	34.066	77.4104	73.6385	74.907	1.76348e-113	1.11054	up	--	--	Molecular Function: serine-type endopeptidase activity (GO:0004252);; Biological Process: proteolysis (GO:0006508);;	K01303|0|pmum:103323948|K01303 acylaminoacyl-peptidase [EC:3.4.19.1] | (RefSeq) acylamino-acid-releasing enzyme-like	--	[O]	Posttranslational modification, protein turnover, chaperones	zinc-binding in reverse transcriptase	Acylamino-acid-releasing enzyme OS=Arabidopsis thaliana OX=3702 GN=AARE PE=1 SV=1	E	Amino acid transport and metabolism	PREDICTED: acylamino-acid-releasing enzyme isoform X2 [Juglans regia]
Corylus_avellana_newGene_8118	945	763	807	0	5	28	10.0413	8.10983	8.20867	0	0.045307	0.289488	6.49613e-05	-4.14676	down	[O]	Posttranslational modification, protein turnover, chaperones	--	--	--	--	--	TIR domain;; TIR domain;; NB-ARC domain;; NACHT domain;; ATPase family associated with various cellular activities (AAA)	TMV resistance protein N OS=Nicotiana glutinosa OX=35889 GN=N PE=1 SV=1	S	Function unknown	PREDICTED: TMV resistance protein N-like [Juglans regia]
Corylus_avellana_newGene_18511	4797	4714	4780	183	179	193	37.0473	36.4453	35.3653	1.35197	1.32435	1.47031	0	-4.71915	down	--	--	Molecular Function: phosphoethanolamine N-methyltransferase activity (GO:0000234);; Cellular Component: cytoplasm (GO:0005737);; Biological Process: phosphatidylcholine biosynthetic process (GO:0006656);; Biological Process: methylation (GO:0032259);;	K05929|2.20745e-13|cit:102621248|K05929 phosphoethanolamine N-methyltransferase [EC:2.1.1.103] | (RefSeq) phosphoethanolamine N-methyltransferase 1-like	Glycerophospholipid metabolism (ko00564)	[IR]	Lipid transport and metabolism;; General function prediction only	--	Phosphoethanolamine N-methyltransferase 1 OS=Arabidopsis thaliana OX=3702 GN=NMT1 PE=1 SV=1	S	Function unknown	phosphomethylethanolamine N-methyltransferase-like isoform X2 [Cucurbita pepo subsp. pepo]
g13521	3714	3362	3136	7442	7196	7386	14.2928	11.4451	9.26664	22.1396	18.9166	21.5456	4.69861e-43	1.06544	up	--	--	Molecular Function: nucleic acid binding (GO:0003676);; Molecular Function: endonuclease activity (GO:0004519);; Biological Process: DNA catabolic process (GO:0006308);; Biological Process: nucleic acid phosphodiester bond hydrolysis (GO:0090305);;	--	--	--	--	S1/P1 Nuclease	Endonuclease 1 OS=Arabidopsis thaliana OX=3702 GN=ENDO1 PE=1 SV=1	S	Function unknown	endonuclease 1-like isoform X1 [Hevea brasiliensis]
g11761	6	5	7	0	0	0	0.068679	0.054046	0.079165	0	0	0	0.0331905	-2.59747	down	--	--	--	--	--	--	--	--	--	--	--	Uncharacterized protein TCM_011612 [Theobroma cacao]
g29337	486	581	388	122	145	164	3.74071	4.70265	2.92063	0.90996	1.06066	1.26101	8.41054e-13	-1.77103	down	--	--	Molecular Function: DNA binding (GO:0003677);;	K09422|0|tcc:TCM_012174|K09422 myb proto-oncogene protein, plant | (RefSeq) Myb domain protein 86	--	[K]	Transcription	Myb-like DNA-binding domain;; Myb-like DNA-binding domain	Transcription factor MYB86 OS=Arabidopsis thaliana OX=3702 GN=MYB86 PE=2 SV=1	K	Transcription	PREDICTED: transcription factor MYB86-like [Juglans regia]
g12179	954	1080	1026	2165	2080	2084	5.4858	6.22021	5.65127	11.9154	11.4683	11.8335	7.75304e-23	1.00159	up	Phenylpropionate dioxygenase or related ring-hydroxylating dioxygenase	Inorganic ion transport and metabolism	Molecular Function: iron ion binding (GO:0005506);; Molecular Function: chlorophyllide a oxygenase [overall] activity (GO:0010277);; Molecular Function: oxidoreductase activity, acting on paired donors, with incorporation or reduction of molecular oxygen (GO:0016705);; Molecular Function: 2 iron, 2 sulfur cluster binding (GO:0051537);; Biological Process: oxidation-reduction process (GO:0055114);;	K13600|0|jcu:105638943|K13600 chlorophyllide a oxygenase [EC:1.14.13.122] | (RefSeq) chlorophyllide a oxygenase, chloroplastic	Porphyrin and chlorophyll metabolism (ko00860)	--	--	Rieske [2Fe-2S] domain;; Pheophorbide a oxygenase	Chlorophyllide a oxygenase, chloroplastic OS=Oryza sativa subsp. japonica OX=39947 GN=CAO PE=2 SV=1	P	Inorganic ion transport and metabolism	PREDICTED: chlorophyllide a oxygenase, chloroplastic isoform X1 [Juglans regia]
Corylus_avellana_newGene_64211	1044	605	772	26	17	27	14.6858	7.7062	9.86973	0.395653	0.147142	0.325006	6.44933e-61	-5.04094	down	[W]	Extracellular structures	Molecular Function: protein serine/threonine kinase activity (GO:0004674);; Molecular Function: non-membrane spanning protein tyrosine kinase activity (GO:0004715);; Molecular Function: ATP binding (GO:0005524);; Cellular Component: plasma membrane (GO:0005886);; Biological Process: defense response (GO:0006952);; Cellular Component: plasmodesma (GO:0009506);; Cellular Component: integral compone…	--	--	--	--	Protein kinase domain;; Protein tyrosine kinase	Cysteine-rich receptor-like protein kinase 15 OS=Arabidopsis thaliana OX=3702 GN=CRK15 PE=2 SV=2	T	Signal transduction mechanisms	hypothetical protein CISIN_1g008238mg [Citrus sinensis]
g7938	9610	7817	7582	17571	18642	17207	14.6975	12.0987	11.187	25.643	27.4194	26.2457	4.80483e-27	1.05131	up	[R]	General function prediction only	Biological Process: vegetative to reproductive phase transition of meristem (GO:0010228);; Molecular Function: histone methyltransferase activity (H3-K4 specific) (GO:0042800);; Biological Process: carpel development (GO:0048440);; Biological Process: stamen development (GO:0048443);; Biological Process: histone H3-K4 methylation (GO:0051568);;	--	--	[BK]	Chromatin structure and dynamics;; Transcription	SET domain;; Domain of unknown function (DUF4339)	Histone-lysine N-methyltransferase ATXR3 OS=Arabidopsis thaliana OX=3702 GN=ATXR3 PE=2 SV=2	S	Function unknown	PREDICTED: histone-lysine N-methyltransferase ATXR3 isoform X1 [Juglans regia]
Corylus_avellana_newGene_58957	129	131	175	314	358	305	1.56529	1.62964	1.86897	3.66837	4.13692	3.18362	9.80989e-06	1.10606	up	--	--	--	--	--	[T]	Signal transduction mechanisms	Copine	Protein BONZAI 3 OS=Arabidopsis thaliana OX=3702 GN=BON3 PE=1 SV=1	S	Function unknown	Copine domain-containing protein [Cephalotus follicularis]
g20708	121	80	109	345	289	296	2.00715	1.32005	1.72952	5.49334	4.61585	4.85748	4.88883e-09	1.5193	up	--	--	--	--	--	--	--	Plant invertase/pectin methylesterase inhibitor	Cell wall / vacuolar inhibitor of fructosidase 1 OS=Arabidopsis thaliana OX=3702 GN=C/VIF1 PE=1 SV=1	G	Carbohydrate transport and metabolism	PREDICTED: cell wall / vacuolar inhibitor of fructosidase 1-like [Juglans regia]
g29489	9	6	8	0	0	0	0.114613	0.07145	0.10464	0	0	0	0.0127932	-2.94519	down	--	--	Molecular Function: nucleotide binding (GO:0000166);; Cellular Component: membrane (GO:0016020);;	--	--	--	--	gag-polypeptide of LTR copia-type	--	--	--	PREDICTED: uncharacterized protein LOC104882292 [Vitis vinifera]
g29742	138	247	224	82	83	46	1.45918	2.62002	2.27883	0.832731	0.843256	0.474393	0.000154432	-1.52988	down	--	--	Molecular Function: RNA polymerase II regulatory region sequence-specific DNA binding (GO:0000977);; Molecular Function: RNA polymerase II transcription factor binding (GO:0001085);; Molecular Function: transcriptional activator activity, RNA polymerase II transcription regulatory region sequence-specific binding (GO:0001228);; Molecular Function: chromatin binding (GO:0003682);; Cellular Compone…	--	--	[K]	Transcription	GATA zinc finger	GATA transcription factor 18 OS=Arabidopsis thaliana OX=3702 GN=GATA18 PE=2 SV=2	K	Transcription	GATA transcription factor 19-like [Quercus suber]
g6372	4292	4043	4404	1567	1738	1559	14.8257	13.9807	14.5729	5.17837	5.75278	5.31464	6.04722e-55	-1.43063	down	[R]	General function prediction only	--	--	--	[T]	Signal transduction mechanisms	NB-ARC domain;; Leucine Rich repeats (2 copies)	Putative disease resistance RPP13-like protein 1 OS=Arabidopsis thaliana OX=3702 GN=RPPL1 PE=3 SV=1	S	Function unknown	PREDICTED: putative disease resistance RPP13-like protein 1 [Juglans regia]
g13549	463	496	26	32	24	19	2.38855	2.56117	0.12436	0.157336	0.115159	0.096118	8.27395e-06	-3.28066	down	--	--	--	--	--	[R]	General function prediction only	PPR repeat family;; PPR repeat;; PPR repeat;; Pentatricopeptide repeat domain;; Pentacotripeptide-repeat region of PRORP	Pentatricopeptide repeat-containing protein At5g15010, mitochondrial OS=Arabidopsis thaliana OX=3702 GN=At5g15010 PE=2 SV=2	S	Function unknown	PREDICTED: pentatricopeptide repeat-containing protein At5g15010, mitochondrial isoform X1 [Juglans regia]
g8787	553	588	606	100	132	169	6.5887	7.02421	6.92878	1.14031	1.50412	1.98494	4.97027e-18	-2.13534	down	--	--	--	K09422|1.47504e-42|rcu:8274460|K09422 myb proto-oncogene protein, plant | (RefSeq) transcription factor MYB46	--	[K]	Transcription	--	Transcription factor MYB83 OS=Arabidopsis thaliana OX=3702 GN=MYB83 PE=2 SV=1	K	Transcription	MYB transcription factor 46 [Betula platyphylla]
g4611	3	5	3	31	24	39	0.013734	0.02759	0.013202	0.197525	0.14483	0.254732	0.000388298	2.66653	up	[V]	Defense mechanisms	Biological Process: drug transmembrane transport (GO:0006855);; Molecular Function: drug transmembrane transporter activity (GO:0015238);; Molecular Function: antiporter activity (GO:0015297);; Cellular Component: integral component of membrane (GO:0016021);;	K03327|0|tcc:TCM_045538|K03327 multidrug resistance protein, MATE family | (RefSeq) MATE efflux family protein isoform 1	--	[R]	General function prediction only	MatE	Protein DETOXIFICATION 53 OS=Arabidopsis thaliana OX=3702 GN=DTX53 PE=2 SV=1	V	Defense mechanisms	PREDICTED: protein DETOXIFICATION 53-like [Juglans regia]
g9794	2396	2091	2020	6960	5580	3301	9.06358	8.78372	7.70279	18.8113	16.4189	12.181	1.281e-07	1.22183	up	--	--	Cellular Component: plasma membrane (GO:0005886);; Biological Process: multidimensional cell growth (GO:0009825);; Biological Process: guard mother cell cytokinesis (GO:0010235);; Cellular Component: clathrin-coated vesicle (GO:0030136);; Biological Process: negative regulation of innate immune response (GO:0045824);;	--	--	[T]	Signal transduction mechanisms	zinc-binding in reverse transcriptase;; Reverse transcriptase (RNA-dependent DNA polymerase)	DENN domain and WD repeat-containing protein SCD1 OS=Arabidopsis thaliana OX=3702 GN=SCD1 PE=1 SV=1	S	Function unknown	PREDICTED: DENN domain and WD repeat-containing protein SCD1-like [Juglans regia]
g22075	2	0	0	102	107	136	0.008966	0	0	0.786486	0.829205	1.08243	1.60375e-16	6.09088	up	--	--	--	--	--	--	--	Neprosin activation peptide;; Neprosin	--	S	Function unknown	hypothetical protein CFP56_67442 [Quercus suber]
g34085	68	65	26	20	1	12	0.432091	0.408601	0.152536	0.118498	0.001469	0.069272	0.0300327	-1.93508	down	[Q]	Secondary metabolites biosynthesis, transport and catabolism	Molecular Function: oxidoreductase activity, acting on single donors with incorporation of molecular oxygen, incorporation of two atoms of oxygen (GO:0016702);; Biological Process: oxidation-reduction process (GO:0055114);;	K09840|0|cic:CICLE_v10014639mg|K09840 9-cis-epoxycarotenoid dioxygenase [EC:1.13.11.51] | (RefSeq) hypothetical protein	Carotenoid biosynthesis (ko00906)	[Q]	Secondary metabolites biosynthesis, transport and catabolism	Retinal pigment epithelial membrane protein;; Retinal pigment epithelial membrane protein	Probable 9-cis-epoxycarotenoid dioxygenase NCED5, chloroplastic OS=Arabidopsis thaliana OX=3702 GN=NCED5 PE=1 SV=1	Q	Secondary metabolites biosynthesis, transport and catabolism	9-cis-epoxycarotenoid dioxygenase [Betula platyphylla]
Corylus_avellana_newGene_54589	772	873	941	30	13	14	5.10799	5.03013	5.7814	0.177676	0.059865	0.06832	4.32469e-75	-5.43958	down	--	--	--	K21026|1.22693e-84|aly:ARALYDRAFT_680622|K21026 acetylajmaline esterase [EC:3.1.1.80] | (RefSeq) hypothetical protein	--	--	--	--	GDSL esterase/lipase At1g28610 OS=Arabidopsis thaliana OX=3702 GN=At1g28610 PE=2 SV=2	S	Function unknown	predicted protein [Arabidopsis lyrata subsp. lyrata]
g3446	2697	3473	2916	7303	5368	6566	15.993	20.0609	16.5656	39.4902	30.5086	35.0956	8.53282e-12	1.03222	up	--	--	Cellular Component: protein phosphatase type 2A complex (GO:0000159);; Biological Process: signal transduction (GO:0007165);; Biological Process: regulation of phosphoprotein phosphatase activity (GO:0034047);;	K11584|0|jcu:105644749|K11584 serine/threonine-protein phosphatase 2A regulatory subunit B' | (RefSeq) serine/threonine protein phosphatase 2A 57 kDa regulatory subunit B' theta isoform-like	mRNA surveillance pathway (ko03015)	[T]	Signal transduction mechanisms	Protein phosphatase 2A regulatory B subunit (B56 family)	Serine/threonine protein phosphatase 2A 59 kDa regulatory subunit B&apos; eta isoform OS=Arabidopsis thaliana OX=3702 GN=B&apos;ETA PE=1 SV=1	T	Signal transduction mechanisms	PREDICTED: serine/threonine protein phosphatase 2A 59 kDa regulatory subunit B&apos; eta isoform-like [Juglans regia]
g32192	115	140	122	0	7	0	0.987848	1.73308	1.01362	0	0.056176	0	7.77935e-12	-4.98398	down	--	--	Molecular Function: C-4 methylsterol oxidase activity (GO:0000254);; Molecular Function: iron ion binding (GO:0005506);; Biological Process: fatty acid biosynthetic process (GO:0006633);; Cellular Component: integral component of membrane (GO:0016021);; Biological Process: oxidation-reduction process (GO:0055114);;	K15404|5.30527e-73|vvi:100243849|K15404 aldehyde decarbonylase [EC:4.1.99.5] | (RefSeq) protein ECERIFERUM 1	Cutin, suberine and wax biosynthesis (ko00073)	--	--	--	Protein ECERIFERUM 1 OS=Arabidopsis thaliana OX=3702 GN=CER1 PE=1 SV=1	S	Function unknown	PREDICTED: protein ECERIFERUM 1-like [Juglans regia]
g11310	19560	19639	20254	42881	43823	42441	99.846	100.358	99.051	209.41	214.365	213.859	2.53169e-76	1.07412	up	[J]	Translation, ribosomal structure and biogenesis	Molecular Function: nucleotide binding (GO:0000166);; Molecular Function: RNA binding (GO:0003723);; Cellular Component: cytosol (GO:0005829);;	K13126|0|jcu:105639744|K13126 polyadenylate-binding protein | (RefSeq) polyadenylate-binding protein 4-like	RNA transport (ko03013);; mRNA surveillance pathway (ko03015);; RNA degradation (ko03018)	[AJ]	RNA processing and modification;; Translation, ribosomal structure and biogenesis	RNA recognition motif. (a.k.a. RRM, RBD, or RNP domain);; Poly-adenylate binding protein, unique domain;; RNA recognition motif. (a.k.a. RRM, RBD, or RNP domain);; Occluded RNA-recognition motif;; RNA binding motif;; Nup53/35/40-type RNA recognition motif	Polyadenylate-binding protein 8 OS=Arabidopsis thaliana OX=3702 GN=PAB8 PE=1 SV=1	S	Function unknown	polyadenylate-binding protein 2-like [Quercus suber]
g31174	10	9	12	0	0	0	0.076595	0.067972	0.089455	0	0	0	0.00276302	-3.401	down	--	--	Cellular Component: integral component of membrane (GO:0016021);;	--	--	--	--	--	Eugenol synthase 1 OS=Ocimum basilicum OX=39350 GN=EGS1 PE=1 SV=1	S	Function unknown	hypothetical protein POPTR_019G078100v3 [Populus trichocarpa]
g29299	86	163	175	15	24	13	1.91148	3.62068	3.74001	0.302575	0.504839	0.285512	2.17832e-09	-2.9176	down	--	--	Biological Process: response to auxin (GO:0009733);;	K14488|3.39274e-46|tcc:TCM_006722|K14488 SAUR family protein | (RefSeq) SAUR-like auxin-responsive protein family	Plant hormone signal transduction (ko04075)	--	--	Auxin responsive protein	Auxin-responsive protein SAUR24 OS=Arabidopsis thaliana OX=3702 GN=SAUR24 PE=2 SV=1	S	Function unknown	auxin-responsive protein SAUR23-like [Quercus suber]
g4391	226	249	317	24	42	7	4.34233	4.80051	5.8384	0.434918	0.77363	0.117012	2.60896e-10	-3.28274	down	--	--	--	--	--	--	--	NPR1 interacting	--	S	Function unknown	PREDICTED: protein NIM1-INTERACTING 1-like [Juglans regia]
g28058	0	2	3	4	39	26	0	0.011598	0.011807	0.04269	0.462787	0.32889	0.0145057	2.6228	up	[K]	Transcription	--	--	--	[R]	General function prediction only	Leucine Rich repeats (2 copies);; Leucine rich repeat;; Leucine Rich Repeat	Receptor-like protein 6 OS=Arabidopsis thaliana OX=3702 GN=RLP6 PE=3 SV=1	S	Function unknown	PREDICTED: receptor like protein 30-like [Juglans regia]
Corylus_avellana_newGene_18509	267	271	232	8	3	15	3.52192	3.58718	2.93072	0.090825	0.025633	0.185464	3.92456e-26	-4.69838	down	[E]	Amino acid transport and metabolism	Molecular Function: spermidine synthase activity (GO:0004766);; Cellular Component: cytoplasm (GO:0005737);; Biological Process: polyamine biosynthetic process (GO:0006596);; Biological Process: auxin polar transport (GO:0009926);; Molecular Function: thermospermine synthase activity (GO:0010487);; Molecular Function: spermine synthase activity (GO:0016768);; Biological Process: xylem vessel memb…	K18787|1.0177e-151|cit:102612657|K18787 thermospermine synthase [EC:2.5.1.79] | (RefSeq) thermospermine synthase ACAULIS5	--	[E]	Amino acid transport and metabolism	Spermine/spermidine synthase domain	Thermospermine synthase ACAULIS5 OS=Arabidopsis thaliana OX=3702 GN=ACL5 PE=1 SV=1	E	Amino acid transport and metabolism	thermospermine synthase acaulis5 [Quercus suber]
g21484	24	25	0	1	1	0	0.075418	0.076061	0	4.7e-05	1.9e-05	0	0.0450157	-2.4392	down	[K]	Transcription	--	--	--	[T]	Signal transduction mechanisms	NB-ARC domain;; Leucine rich repeat;; Leucine Rich repeats (2 copies)	Putative disease resistance RPP13-like protein 1 OS=Arabidopsis thaliana OX=3702 GN=RPPL1 PE=3 SV=1	S	Function unknown	PREDICTED: putative disease resistance protein RGA3 [Juglans regia]
Corylus_avellana_newGene_27407	93	104	62	275	244	258	0.311891	0.348665	0.198513	0.881388	0.783652	1.93342	1.18047e-07	1.51782	up	--	--	--	--	--	--	--	--	--	S	Function unknown	PREDICTED: uncharacterized protein LOC108998501 isoform X1 [Juglans regia]
g31207	35	33	30	90	99	105	0.661264	0.633302	0.547546	1.64432	1.80931	1.97104	6.84752e-05	1.49957	up	--	--	--	--	--	--	--	--	--	S	Function unknown	PREDICTED: uncharacterized protein LOC108993753 [Juglans regia]
g7315	490	584	381	305	209	190	3.46945	4.1778	2.3336	2.21441	1.45627	1.35581	0.000106	-1.07565	down	[E]	Amino acid transport and metabolism	Cellular Component: cytosol (GO:0005829);; Molecular Function: hydrolase activity, acting on ester bonds (GO:0016788);;	--	--	[I]	Lipid transport and metabolism	GDSL-like Lipase/Acylhydrolase;; GDSL-like Lipase/Acylhydrolase family	GDSL esterase/lipase At5g62930 OS=Arabidopsis thaliana OX=3702 GN=At5g62930 PE=2 SV=3	E	Amino acid transport and metabolism	PREDICTED: GDSL esterase/lipase At5g62930-like [Juglans regia]
g22352	155	173	72	44	29	20	2.16415	2.42438	0.993052	0.478437	0.315226	0.159937	7.40618e-05	-2.03051	down	[T]	Signal transduction mechanisms	Molecular Function: acid phosphatase activity (GO:0003993);; Biological Process: dephosphorylation (GO:0016311);; Molecular Function: metal ion binding (GO:0046872);;	--	--	[G]	Carbohydrate transport and metabolism	Calcineurin-like phosphoesterase	Probable inactive purple acid phosphatase 27 OS=Arabidopsis thaliana OX=3702 GN=PAP27 PE=2 SV=1	S	Function unknown	probable inactive purple acid phosphatase 27 isoform X2 [Quercus suber]
g6323	9211	9864	9656	3902	3985	3842	35.8317	38.5116	35.6776	14.6483	15.1578	14.8452	1.54256e-80	-1.33544	down	Tfp pilus assembly protein FimV	Signal transduction mechanisms;; Nucleotide transport and metabolism;; Defense mechanisms	Molecular Function: protein serine/threonine kinase activity (GO:0004674);; Molecular Function: ATP binding (GO:0005524);; Cellular Component: plasma membrane (GO:0005886);; Biological Process: protein phosphorylation (GO:0006468);; Biological Process: defense response (GO:0006952);; Cellular Component: plasmodesma (GO:0009506);; Cellular Component: integral component of membrane (GO:0016021);; M…	--	--	--	--	Protein tyrosine kinase;; Protein kinase domain;; S-locus glycoprotein domain;; D-mannose binding lectin;; Domain of unknown function (DUF3403);; PAN-like domain;; Receptor serine/threonine kinase	Receptor-like serine/threonine-protein kinase SD1-8 OS=Arabidopsis thaliana OX=3702 GN=SD18 PE=1 SV=1	T	Signal transduction mechanisms	PREDICTED: receptor-like serine/threonine-protein kinase SD1-8 [Juglans regia]
Corylus_avellana_newGene_15849	57	29	51	8	16	0	0.98898	0.497865	0.858737	0.119207	0.258028	0	0.031919	-2.06403	down	--	--	--	--	--	[R]	General function prediction only	Leucine rich repeat;; Leucine rich repeat N-terminal domain;; Leucine Rich repeats (2 copies)	Receptor-like protein 11 OS=Arabidopsis thaliana OX=3702 GN=RLP11 PE=3 SV=1	S	Function unknown	PREDICTED: receptor-like protein 12 [Juglans regia]
g8723	200	289	249	18	14	47	1.51379	2.16536	1.56188	0.090887	0.083282	0.31808	1.42602e-10	-3.09219	down	[M]	Cell wall/membrane/envelope biogenesis	Cellular Component: chloroplast thylakoid membrane (GO:0009535);; Biological Process: photosynthetic electron transport in photosystem I (GO:0009773);; Cellular Component: NAD(P)H dehydrogenase complex (plastoquinone) (GO:0010598);; Molecular Function: transferase activity, transferring glycosyl groups (GO:0016757);;	--	--	--	--	--	Photosynthetic NDH subunit of subcomplex B 1, chloroplastic OS=Arabidopsis thaliana OX=3702 GN=PNSB1 PE=2 SV=1	M	Cell wall/membrane/envelope biogenesis	photosynthetic NDH subunit of subcomplex B 1, chloroplastic [Quercus suber]
g9403	4860	5081	5275	498	710	487	27.4271	28.707	28.5193	2.68756	3.83507	2.71153	9.34347e-93	-3.19406	down	[C]	Energy production and conversion	Molecular Function: oxidoreductase activity, acting on CH-OH group of donors (GO:0016614);; Molecular Function: flavin adenine dinucleotide binding (GO:0050660);; Biological Process: oxidation-reduction process (GO:0055114);;	--	--	--	--	FAD binding domain;; Berberine and berberine like	Berberine bridge enzyme-like 15 OS=Arabidopsis thaliana OX=3702 GN=MEE23 PE=1 SV=1	C	Energy production and conversion	PREDICTED: flavin-dependent oxidoreductase FOX2-like [Juglans regia]
g1826	104	171	176	0	0	0	0.614314	1.00989	0.994219	0	0	0	2.56844e-18	-7.26504	down	--	--	--	--	--	--	--	C1 domain;; Phorbol esters/diacylglycerol binding domain (C1 domain)	--	S	Function unknown	PREDICTED: uncharacterized protein LOC109011949 [Juglans regia]
g7642	4766	4254	4095	10713	10897	10305	19.3047	17.6562	15.5972	39.6688	40.8888	38.1882	6.33966e-68	1.2391	up	[O]	Posttranslational modification, protein turnover, chaperones	Molecular Function: metalloendopeptidase activity (GO:0004222);; Biological Process: proteolysis (GO:0006508);; Molecular Function: metal ion binding (GO:0046872);;	K01408|2.74102e-127|tcc:TCM_024646|K01408 insulysin [EC:3.4.24.56] | (RefSeq) Insulinase (Peptidase family M16) family protein isoform 1	--	[O]	Posttranslational modification, protein turnover, chaperones	Myb/SANT-like DNA-binding domain;; Peptidase M16 inactive domain	Insulin-degrading enzyme-like 1, peroxisomal OS=Arabidopsis thaliana OX=3702 GN=PXM16 PE=2 SV=1	O	Posttranslational modification, protein turnover, chaperones	insulin-degrading enzyme-like 1, peroxisomal [Quercus suber]
g16602	6517	6222	5877	18112	18310	17600	10.1499	10.0058	8.7152	27.3063	27.11	26.7713	1.3543e-163	1.49307	up	[T]	Signal transduction mechanisms	Molecular Function: protein serine/threonine kinase activity (GO:0004674);; Molecular Function: ATP binding (GO:0005524);; Cellular Component: nuclear pore (GO:0005643);; Cellular Component: late endosome (GO:0005770);; Biological Process: protein phosphorylation (GO:0006468);; Biological Process: protein targeting to vacuole (GO:0006623);; Biological Process: pollen development (GO:0009555);; Bi…	K08333|0|pmum:103331028|K08333 phosphoinositide-3-kinase, regulatory subunit 4 [EC:2.7.11.1] | (RefSeq) phosphoinositide 3-kinase regulatory subunit 4	Regulation of autophagy (ko04140)	[T]	Signal transduction mechanisms	Protein kinase domain;; WD domain, G-beta repeat;; HEAT repeat;; Protein tyrosine kinase	Serine/threonine-protein kinase VPS15 OS=Arabidopsis thaliana OX=3702 GN=VPS15 PE=1 SV=1	T	Signal transduction mechanisms	hypothetical protein LR48_Vigan10g006700 [Vigna angularis]
g16677	460	489	449	8	21	18	4.05817	3.93457	3.80565	0.053385	0.147897	0.136788	5.00076e-51	-4.81919	down	--	--	Molecular Function: binding (GO:0005488);;	--	--	--	--	Wall-associated receptor kinase galacturonan-binding;; Calcium-binding EGF domain;; EGF-like domain	Wall-associated receptor kinase 2 OS=Arabidopsis thaliana OX=3702 GN=WAK2 PE=1 SV=1	T	Signal transduction mechanisms	putative wall-associated receptor kinase-like 16 [Quercus suber]
g10510	423	438	392	767	1025	935	2.59045	2.70155	2.29582	4.48238	5.99666	5.63544	4.86948e-10	1.07343	up	--	--	Molecular Function: DNA binding (GO:0003677);; Cellular Component: nucleus (GO:0005634);; Biological Process: positive regulation of transcription, DNA-templated (GO:0045893);; Biological Process: regulation of secondary cell wall biogenesis (GO:2000652);;	--	--	--	--	No apical meristem (NAM) protein	NAC domain-containing protein 10 OS=Arabidopsis thaliana OX=3702 GN=NAC010 PE=2 SV=1	S	Function unknown	PREDICTED: NAC domain-containing protein 73-like [Juglans regia]
g10336	529	439	430	236	163	172	3.58055	2.91627	2.69594	1.51014	0.987118	1.05762	4.40191e-09	-1.32135	down	--	--	Molecular Function: ATP binding (GO:0005524);; Cellular Component: nucleus (GO:0005634);; Biological Process: regulation of transcription, DNA-templated (GO:0006355);; Biological Process: developmental process (GO:0032502);;	--	--	--	--	WRC;; QLQ	Growth-regulating factor 5 OS=Arabidopsis thaliana OX=3702 GN=GRF5 PE=1 SV=1	K	Transcription	PREDICTED: growth-regulating factor 5-like isoform X1 [Juglans regia]
g6588	12	9	13	0	0	0	0.044146	0.034582	0.044794	0	0	0	0.00163853	-3.53511	down	--	--	--	--	--	[R]	General function prediction only	zinc-binding in reverse transcriptase;; Reverse transcriptase-like	Putative ribonuclease H protein At1g65750 OS=Arabidopsis thaliana OX=3702 GN=At1g65750 PE=3 SV=1	S	Function unknown	PREDICTED: uncharacterized protein LOC108987582 [Juglans regia]
g30973	3622	3558	3614	7328	7537	7502	21.9354	21.5585	21.0099	42.4349	43.6962	44.8223	6.29364e-55	1.00671	up	--	--	Cellular Component: integral component of membrane (GO:0016021);;	K13946|0|pxb:103956683|K13946 auxin influx carrier (AUX1 LAX family) | (RefSeq) auxin transporter-like protein 3	Plant hormone signal transduction (ko04075)	[E]	Amino acid transport and metabolism	Transmembrane amino acid transporter protein	Auxin transporter-like protein 3 OS=Medicago truncatula OX=3880 GN=LAX3 PE=2 SV=1	E	Amino acid transport and metabolism	auxin influx transport protein [Casuarina glauca]
Corylus_avellana_newGene_57802	443	287	176	91	194	157	3.67452	2.43363	1.74509	0.899087	1.54154	1.27581	0.0263845	-1.02661	down	--	--	--	--	--	[R]	General function prediction only	PPR repeat;; PPR repeat;; PPR repeat family;; Pentatricopeptide repeat domain;; PPR repeat;; PPR repeat family;; PPR repeat;; Pentatricopeptide repeat domain;; PPR repeat family;; PPR repeat;; Pentatricopeptide repeat domain;; PPR repeat;; PPR repeat;; PPR repeat family;; PPR repeat;; Pentatricopeptide repeat domain	Pentatricopeptide repeat-containing protein At1g12775, mitochondrial OS=Arabidopsis thaliana OX=3702 GN=At1g12775 PE=2 SV=1	S	Function unknown	putative pentatricopeptide repeat-containing protein At1g12700, mitochondrial [Quercus suber]
g22560	8950	8763	8452	3283	3245	3418	77.5382	75.9945	70.1442	27.2072	26.9376	29.2283	6.0523e-107	-1.43681	down	--	--	Cellular Component: integral component of membrane (GO:0016021);;	--	--	[S]	Function unknown	PPPDE putative peptidase domain	DeSI-like protein At4g17486 OS=Arabidopsis thaliana OX=3702 GN=At4g17486 PE=2 SV=1	S	Function unknown	deSI-like protein At4g17486 [Quercus suber]
g21703	228	250	250	702	618	633	3.40158	4.41329	3.65209	11.2683	10.1004	11.1549	4.27699e-18	1.37112	up	[K]	Transcription	--	--	--	--	--	Leucine rich repeat;; Leucine Rich repeats (2 copies)	Receptor-like protein kinase OS=Ipomoea nil OX=35883 GN=INRPK1 PE=2 SV=2	S	Function unknown	PREDICTED: probable LRR receptor-like serine/threonine-protein kinase At1g07650 isoform X1 [Juglans regia]
g13085	270	97	75	966	935	850	0.536174	0.271937	0.212943	2.17024	2.49514	1.92355	9.59253e-10	2.51157	up	[G]	Carbohydrate transport and metabolism	Molecular Function: ATP binding (GO:0005524);; Biological Process: pyruvate metabolic process (GO:0006090);; Molecular Function: kinase activity (GO:0016301);; Biological Process: phosphorylation (GO:0016310);; Molecular Function: metal ion binding (GO:0046872);; Molecular Function: pyruvate, phosphate dikinase activity (GO:0050242);;	K01006|0|pper:PRUPE_ppa000892mg|K01006 pyruvate, orthophosphate dikinase [EC:2.7.9.1] | (RefSeq) hypothetical protein	Pyruvate metabolism (ko00620);; Carbon fixation in photosynthetic organisms (ko00710);; Carbon metabolism (ko01200)	--	--	PEP-utilising enzyme, TIM barrel domain;; Pyruvate phosphate dikinase, PEP/pyruvate binding domain;; PEP-utilising enzyme, mobile domain	Pyruvate, phosphate dikinase, chloroplastic OS=Mesembryanthemum crystallinum OX=3544 GN=PPD PE=2 SV=1	G	Carbohydrate transport and metabolism	PREDICTED: pyruvate, phosphate dikinase, chloroplastic [Juglans regia]
g3303	62	8	14	0	0	5	0.134912	0.016405	0.027485	0	0	0.008909	0.0223661	-2.60326	down	[M]	Cell wall/membrane/envelope biogenesis	--	--	--	--	--	D-mannose binding lectin;; Protein tyrosine kinase;; Protein kinase domain;; S-locus glycoprotein domain;; Protein kinase domain;; Protein tyrosine kinase;; PAN-like domain;; Protein-kinase domain of FAM69;; Phosphotransferase enzyme family	G-type lectin S-receptor-like serine/threonine-protein kinase LECRK4 OS=Oryza sativa subsp. japonica OX=39947 GN=LECRK4 PE=3 SV=1	T	Signal transduction mechanisms	PREDICTED: G-type lectin S-receptor-like serine/threonine-protein kinase LECRK1 [Juglans regia]
g7824	13	19	44	184	233	205	0.081853	0.121373	0.278872	1.17707	1.49448	1.34916	4.42927e-09	2.82702	up	[F]	Nucleotide transport and metabolism	Molecular Function: purine nucleobase transmembrane transporter activity (GO:0005345);; Cellular Component: integral component of membrane (GO:0016021);; Biological Process: purine nucleobase transmembrane transport (GO:1904823);;	K06901|0|tcc:TCM_014561|K06901 putative MFS transporter, AGZA family, xanthine/uracil permease | (RefSeq) Xanthine/uracil permease family protein	--	--	--	Permease family	Adenine/guanine permease AZG2 OS=Arabidopsis thaliana OX=3702 GN=AZG2 PE=2 SV=1	S	Function unknown	PREDICTED: adenine/guanine permease AZG2-like [Juglans regia]
g12554	757	641	575	189	136	159	2.81204	2.01742	1.74907	0.607058	0.41371	0.617711	7.89744e-24	-2.0503	down	--	--	Molecular Function: DNA binding (GO:0003677);; Molecular Function: DNA-directed DNA polymerase activity (GO:0003887);; Biological Process: DNA-dependent DNA replication (GO:0006261);; Cellular Component: epsilon DNA polymerase complex (GO:0008622);; Biological Process: error-prone translesion synthesis (GO:0042276);;	K02325|4.00682e-155|pop:POPTR_0012s03640g|K02325 DNA polymerase epsilon subunit 2 [EC:2.7.7.7] | (RefSeq) POPTRDRAFT_806207; DNA polymerase epsilon subunit B family protein	Purine metabolism (ko00230);; Pyrimidine metabolism (ko00240);; DNA replication (ko03030);; Base excision repair (ko03410);; Nucleotide excision repair (ko03420)	[L]	Replication, recombination and repair	DNA polymerase alpha/epsilon subunit B	DNA polymerase epsilon subunit B OS=Arabidopsis thaliana OX=3702 GN=DPB2 PE=1 SV=1	L	Replication, recombination and repair	DNA polymerase epsilon subunit B family protein [Populus trichocarpa]
g13017	5	13	3	45	34	39	0.042175	0.098676	0.01582	0.522536	0.47776	0.411867	0.00372863	2.16355	up	[H]	Coenzyme transport and metabolism	Molecular Function: prenyltransferase activity (GO:0004659);; Cellular Component: integral component of membrane (GO:0016021);;	K09833|1.9755e-148|cit:102625279|K09833 homogentisate phytyltransferase / homogentisate geranylgeranyltransferase [EC:2.5.1.115 2.5.1.116] | (RefSeq) homogentisate geranylgeranyltransferase-like	Ubiquinone and other terpenoid-quinone biosynthesis (ko00130)	--	--	UbiA prenyltransferase family	Probable homogentisate phytyltransferase 1, chloroplastic OS=Oryza sativa subsp. japonica OX=39947 GN=HPT1 PE=2 SV=1	H	Coenzyme transport and metabolism	homogentisate phytyltransferase 1, chloroplastic-like [Quercus suber]
g333	133	253	308	73	76	117	0.845792	1.60521	1.87328	0.440317	0.462124	0.728659	0.00182067	-1.37691	down	--	--	--	--	--	[R]	General function prediction only	PPR repeat;; PPR repeat family;; PPR repeat;; Pentatricopeptide repeat domain;; Tetratricopeptide repeat;; Pentacotripeptide-repeat region of PRORP	Pentatricopeptide repeat-containing protein At1g33350 OS=Arabidopsis thaliana OX=3702 GN=PCMP-E57 PE=2 SV=1	S	Function unknown	PREDICTED: pentatricopeptide repeat-containing protein At1g33350 [Juglans regia]
g12707	17803	18435	17340	5853	6042	5312	89.5097	93.2986	85.2827	30.2586	31.1203	28.2914	4.85904e-134	-1.68125	down	--	--	Molecular Function: lipid binding (GO:0008289);; Cellular Component: integral component of membrane (GO:0016021);;	--	--	[I]	Lipid transport and metabolism	START domain	--	S	Function unknown	PREDICTED: uncharacterized protein LOC108993769 [Juglans regia]
g26472	27746	29036	28453	8293	9389	9543	117.854	125.812	113.997	31.0335	38.7182	37.8078	7.34292e-83	-1.68652	down	[I]	Lipid transport and metabolism	Biological Process: isopentenyl diphosphate biosynthetic process, methylerythritol 4-phosphate pathway (GO:0019288);; Molecular Function: metal ion binding (GO:0046872);; Biological Process: dimethylallyl diphosphate biosynthetic process (GO:0050992);; Molecular Function: 4-hydroxy-3-methylbut-2-en-1-yl diphosphate reductase activity (GO:0051745);; Biological Process: oxidation-reduction process …	K03527|0|fve:101303948|K03527 4-hydroxy-3-methylbut-2-en-1-yl diphosphate reductase [EC:1.17.7.4] | (RefSeq) 4-hydroxy-3-methylbut-2-enyl diphosphate reductase, chloroplastic	Terpenoid backbone biosynthesis (ko00900)	--	--	LytB protein	4-hydroxy-3-methylbut-2-enyl diphosphate reductase, chloroplastic OS=Arabidopsis thaliana OX=3702 GN=ISPH PE=2 SV=1	I	Lipid transport and metabolism	4-hydroxy-3-methylbut-2-enyl diphosphate reductase, chloroplastic [Quercus suber]
g16382	305	181	241	5	16	5	1.47668	0.804827	1.89831	0.016932	0.063808	0.017559	3.2353e-21	-4.58074	down	[T]	Signal transduction mechanisms	Molecular Function: protein kinase activity (GO:0004672);; Molecular Function: ATP binding (GO:0005524);; Biological Process: protein phosphorylation (GO:0006468);;	K04733|0|pper:PRUPE_ppa014914mg|K04733 interleukin-1 receptor-associated kinase 4 [EC:2.7.11.1] | (RefSeq) hypothetical protein	--	--	--	Protein kinase domain;; Protein tyrosine kinase;; Wall-associated receptor kinase galacturonan-binding	Wall-associated receptor kinase-like 2 OS=Arabidopsis thaliana OX=3702 GN=WAKL2 PE=2 SV=1	T	Signal transduction mechanisms	PREDICTED: wall-associated receptor kinase-like 8 [Prunus mume]
g20901	218	263	239	74	88	96	1.41042	1.73904	1.54901	0.480105	0.520725	0.623972	1.64124e-08	-1.50095	down	--	--	--	--	--	--	--	--	--	--	--	uncharacterized protein LOC111994154 [Quercus suber]
g4616	364	267	395	3067	3098	3043	2.12904	1.5617	2.21218	17.1841	17.3869	17.5928	8.75317e-88	3.10403	up	[F]	Nucleotide transport and metabolism	Molecular Function: purine nucleobase transmembrane transporter activity (GO:0005345);; Cellular Component: integral component of membrane (GO:0016021);; Biological Process: purine nucleobase transmembrane transport (GO:1904823);;	K06901|0|pop:POPTR_0013s08100g|K06901 putative MFS transporter, AGZA family, xanthine/uracil permease | (RefSeq) xanthine/uracil permease family protein	--	--	--	Permease family	Adenine/guanine permease AZG1 OS=Arabidopsis thaliana OX=3702 GN=AZG1 PE=2 SV=1	S	Function unknown	PREDICTED: adenine/guanine permease AZG1 [Juglans regia]
g26915	720	608	754	82	61	50	6.71291	6.3166	7.63116	0.806611	0.517548	0.376205	2.97916e-48	-3.43523	down	--	--	--	K09422|1.75543e-107|tcc:TCM_037376|K09422 myb proto-oncogene protein, plant | (RefSeq) Duplicated homeodomain-like superfamily protein	--	[K]	Transcription	Myb-like DNA-binding domain;; Myb-like DNA-binding domain	Anthocyanin regulatory C1 protein OS=Zea mays OX=4577 GN=C1 PE=2 SV=1	K	Transcription	myb-related protein 308-like [Quercus suber]
Corylus_avellana_newGene_5432	8	24	25	97	71	104	0.096167	0.310797	0.318285	1.22986	0.905249	1.35636	0.000271909	2.05872	up	--	--	--	--	--	--	--	--	--	--	--	PREDICTED: probable LRR receptor-like serine/threonine-protein kinase RFK1 [Juglans regia]
g33319	49	66	35	0	8	6	0.50163	0.687251	0.346593	0	0.072988	0.056465	0.000488869	-2.89956	down	--	--	--	--	--	[T]	Signal transduction mechanisms	NB-ARC domain	Putative disease resistance protein RGA3 OS=Solanum bulbocastanum OX=147425 GN=RGA3 PE=2 SV=2	S	Function unknown	putative disease resistance protein RGA3 [Quercus suber]
g31385	274	252	240	14	0	0	1.92306	1.77465	1.61416	0.090002	0	0	0.0147625	-2.89183	down	[G]	Carbohydrate transport and metabolism	--	K01183|6.6398e-95|pmum:103341232|K01183 chitinase [EC:3.2.1.14] | (RefSeq) chitotriosidase-1-like	Amino sugar and nucleotide sugar metabolism (ko00520)	[G]	Carbohydrate transport and metabolism	Glycosyl hydrolases family 18	Class V chitinase OS=Arabidopsis thaliana OX=3702 GN=ChiC PE=1 SV=1	G	Carbohydrate transport and metabolism	PREDICTED: chitotriosidase-1-like isoform X2 [Juglans regia]
g24456	8	11	0	160	78	23	0.016337	0.026085	0	0.390084	0.193886	0.061931	0.000882872	3.00354	up	--	--	Molecular Function: ligase activity (GO:0016874);;	--	--	--	--	F-box domain;; F-box-like	F-box/kelch-repeat protein At5g15710 OS=Arabidopsis thaliana OX=3702 GN=At5g15710 PE=2 SV=1	S	Function unknown	F-box/kelch-repeat protein At5g15710 isoform X1 [Quercus suber]
Corylus_avellana_newGene_5137	83	73	72	170	158	228	0.442856	0.388513	0.375883	0.881385	0.794982	1.18051	0.000111024	1.22186	up	--	--	--	--	--	[R]	General function prediction only	--	--	S	Function unknown	PREDICTED: uncharacterized protein LOC109003838 [Juglans regia]
g29373	1101	744	820	3428	3613	3486	5.97509	3.34727	3.33865	17.3809	17.9755	18.1262	2.17196e-38	1.93187	up	Tfp pilus assembly protein FimV	Signal transduction mechanisms;; Nucleotide transport and metabolism;; Defense mechanisms	--	--	--	--	--	--	--	S	Function unknown	uncharacterized protein LOC111279838 isoform X4 [Durio zibethinus]
g34916	8	13	10	58	54	88	0.074036	0.126568	0.097542	0.569374	0.532459	0.885226	9.14156e-06	2.47157	up	--	--	Cellular Component: membrane (GO:0016020);;	--	--	--	--	--	Tetraspanin-8 OS=Arabidopsis thaliana OX=3702 GN=TET8 PE=2 SV=1	S	Function unknown	tetraspanin-11-like [Momordica charantia]
g11852	6071	5492	5642	2964	2901	2882	30.7843	28.0584	27.8553	11.2994	11.0637	11.3236	1.9526e-50	-1.01809	down	[O]	Posttranslational modification, protein turnover, chaperones	Molecular Function: ATP binding (GO:0005524);; Cellular Component: integral component of membrane (GO:0016021);; Biological Process: cell division (GO:0051301);;	--	--	[O]	Posttranslational modification, protein turnover, chaperones	ATPase family associated with various cellular activities (AAA);; GDSL-like Lipase/Acylhydrolase;; AAA ATPase domain;; AAA domain (dynein-related subfamily);; Holliday junction DNA helicase ruvB N-terminus;; AAA domain;; TIP49 C-terminus;; AAA domain;; AAA domain (Cdc48 subfamily);; RNA helicase;; Viral (Superfamily 1) RNA helicase	Cell division control protein 48 homolog B OS=Arabidopsis thaliana OX=3702 GN=CDC48B PE=2 SV=1	O	Posttranslational modification, protein turnover, chaperones	PREDICTED: cell division control protein 48 homolog B-like [Juglans regia]
g14900	9	23	26	206	192	179	0.078057	0.135983	0.148155	1.35281	1.16554	1.24428	2.73487e-13	3.12976	up	--	--	--	K09338|1.5242e-53|mdm:103452920|K09338 homeobox-leucine zipper protein | (RefSeq) homeobox-leucine zipper protein HAT22-like	--	[K]	Transcription	Homeobox domain;; Homeobox associated leucine zipper	Homeobox-leucine zipper protein HAT14 OS=Arabidopsis thaliana OX=3702 GN=HAT14 PE=2 SV=3	K	Transcription	homeobox-leucine zipper protein HAT14-like [Quercus suber]
Corylus_avellana_newGene_21036	99	75	134	53	39	16	0.729594	0.556066	0.952265	0.373824	0.271062	0.110515	0.00989639	-1.47104	down	--	--	--	--	--	--	--	--	--	--	--	Uncharacterized protein TCM_016545 [Theobroma cacao]
g6701	18	36	6	24	105	211	0.102791	0.205863	0.03136	0.131066	0.578781	1.20155	0.0110925	2.12051	up	--	--	--	--	--	--	--	Myb/SANT-like DNA-binding domain	--	S	Function unknown	PREDICTED: kinesin-related protein 4-like isoform X1 [Juglans regia]
g9241	2043	1925	2332	698	758	685	7.25719	6.99696	7.602	2.31101	2.51308	2.38463	3.08969e-35	-1.59673	down	--	--	Molecular Function: nucleotide binding (GO:0000166);;	K10406|0|vvi:100250527|K10406 kinesin family member C2/C3 | (RefSeq) kinesin-like protein KIN-14R	--	[Z]	Cytoskeleton	Kinesin motor domain;; Microtubule binding	Kinesin-like protein KIN-14R OS=Arabidopsis thaliana OX=3702 GN=KIN14R PE=3 SV=1	Z	Cytoskeleton	kinesin-like protein KIN-14R [Quercus suber]
Corylus_avellana_newGene_2940	802	560	568	53	47	113	12.1287	8.47227	8.22542	0.754561	0.669123	1.68708	4.09439e-18	-3.12007	down	--	--	--	--	--	--	--	Phloem protein 2	Protein PHLOEM PROTEIN 2-LIKE A1 OS=Arabidopsis thaliana OX=3702 GN=PP2A1 PE=2 SV=1	--	--	protein PHLOEM PROTEIN 2-LIKE A1-like [Quercus suber]
g25205	518	510	508	135	193	194	2.38735	2.64561	2.30581	0.592423	1.04667	0.674476	5.14984e-13	-1.58195	down	--	--	--	--	--	[R]	General function prediction only	PPR repeat;; PPR repeat family;; PPR repeat;; Pentatricopeptide repeat domain;; Pentacotripeptide-repeat region of PRORP;; MIF4G domain;; Mitochondrial 28S ribosomal protein S27;; Evolutionarily conserved signalling intermediate in Toll pathway;; DASH complex subunit Ask1	Pentatricopeptide repeat-containing protein At3g22470, mitochondrial OS=Arabidopsis thaliana OX=3702 GN=At3g22470 PE=1 SV=1	S	Function unknown	hypothetical protein MANES_S004600 [Manihot esculenta]
g4424	4649	4440	3461	844	825	808	32.4896	31.9323	22.6074	5.16056	5.79949	5.8085	1.29987e-82	-2.37389	down	--	--	--	--	--	--	--	--	--	S	Function unknown	PREDICTED: uncharacterized protein LOC109022278 isoform X2 [Juglans regia]
g28523	0	0	0	48	52	25	0	0	0	0.239348	0.262388	0.127383	2.27553e-08	5.35901	up	--	--	--	--	--	--	--	C1 domain	--	--	--	hypothetical protein CFP56_29285 [Quercus suber]
g371	156	192	184	13	58	69	1.21003	1.49109	1.36371	0.096261	0.42897	0.525051	0.00164901	-1.82962	down	--	--	--	--	--	--	--	Protein of unknown function (DUF295)	Putative F-box protein At5g55150 OS=Arabidopsis thaliana OX=3702 GN=At5g55150 PE=4 SV=2	S	Function unknown	PREDICTED: F-box protein SKIP23-like [Juglans regia]
g1689	40	61	46	9	11	7	0.149759	0.228839	0.163682	0.029542	0.037275	0.022747	9.02579e-05	-2.30742	down	[K]	Transcription	--	--	--	[R]	General function prediction only	Leucine rich repeat;; Leucine Rich repeats (2 copies);; Leucine Rich Repeat;; Leucine rich repeat N-terminal domain	Receptor-like protein EIX1 OS=Solanum lycopersicum OX=4081 GN=EIX1 PE=2 SV=2	S	Function unknown	PREDICTED: leucine-rich repeat receptor protein kinase EMS1-like isoform X2 [Ziziphus jujuba]
g34660	71	85	67	7	10	5	1.22697	1.47058	1.10803	0.102291	0.153634	0.070758	3.00964e-09	-3.16821	down	--	--	--	--	--	[T]	Signal transduction mechanisms	EF hand;; EF hand;; EF-hand domain;; EF-hand domain pair;; EF-hand domain pair	Probable calcium-binding protein CML26 OS=Arabidopsis thaliana OX=3702 GN=CML26 PE=1 SV=1	S	Function unknown	putative calcium-binding protein cml10 [Quercus suber]
g27981	1016	930	810	322	414	359	4.41793	3.44334	2.7254	1.48432	1.76155	1.83344	3.40372e-16	-1.36434	down	--	--	--	--	--	--	--	TIR domain;; NB-ARC domain;; TIR domain	TMV resistance protein N OS=Nicotiana glutinosa OX=35889 GN=N PE=1 SV=1	S	Function unknown	PREDICTED: TMV resistance protein N-like [Juglans regia]
g21233	25	135	211	32	26	29	0.421173	0.575973	0.946458	0.129592	0.106306	0.11914	0.00744134	-1.92856	down	Multicopper oxidase with three cupredoxin domains (includes cell division protein FtsP and spore coat protein CotA)	Cell wall/membrane/envelope biogenesis;; Nucleotide transport and metabolism;; Inorganic ion transport and metabolism;; Energy production and conversion;; RNA processing and modification	Molecular Function: copper ion binding (GO:0005507);; Cellular Component: plant-type cell wall (GO:0009505);; Cellular Component: plasmodesma (GO:0009506);; Molecular Function: oxidoreductase activity, oxidizing metal ions (GO:0016722);;	--	--	[Q]	Secondary metabolites biosynthesis, transport and catabolism	Multicopper oxidase;; Multicopper oxidase;; Multicopper oxidase	Monocopper oxidase-like protein SKS1 OS=Arabidopsis thaliana OX=3702 GN=SKS1 PE=1 SV=1	Q	Secondary metabolites biosynthesis, transport and catabolism	L-ascorbate oxidase homolog [Hevea brasiliensis]
g11980	1736	1280	1309	3362	3293	3431	4.23886	3.09589	3.08796	8.25434	7.97771	8.80338	6.7911e-19	1.17666	up	[O]	Posttranslational modification, protein turnover, chaperones	Molecular Function: nucleotide binding (GO:0000166);; Molecular Function: chromatin binding (GO:0003682);; Cellular Component: nucleus (GO:0005634);; Molecular Function: ATPase activity (GO:0016887);; Biological Process: negative regulation of chromatin silencing (GO:0031936);; Molecular Function: histone binding (GO:0042393);; Biological Process: positive regulation of transcription from RNA pol…	--	--	[O]	Posttranslational modification, protein turnover, chaperones	ATPase family associated with various cellular activities (AAA)	ATPase family AAA domain-containing protein At1g05910 OS=Arabidopsis thaliana OX=3702 GN=At1g05910 PE=2 SV=1	O	Posttranslational modification, protein turnover, chaperones	PREDICTED: uncharacterized protein LOC109012823 [Juglans regia]
g18810	22720	22023	21557	90746	91116	86671	141.789	137.578	128.871	541.752	544.841	533.774	0	1.97358	up	--	--	Molecular Function: adenosylmethionine decarboxylase activity (GO:0004014);; Biological Process: spermine biosynthetic process (GO:0006597);; Biological Process: spermidine biosynthetic process (GO:0008295);;	K01611|0|pmum:103329636|K01611 S-adenosylmethionine decarboxylase [EC:4.1.1.50] | (RefSeq) S-adenosylmethionine decarboxylase proenzyme	Cysteine and methionine metabolism (ko00270);; Arginine and proline metabolism (ko00330)	[T]	Signal transduction mechanisms	Adenosylmethionine decarboxylase;; S-adenosyl-l-methionine decarboxylase leader peptide	S-adenosylmethionine decarboxylase proenzyme OS=Catharanthus roseus OX=4058 GN=SAMDC PE=1 SV=1	E	Amino acid transport and metabolism	PREDICTED: S-adenosylmethionine decarboxylase proenzyme-like isoform X2 [Populus euphratica]
g33729	30057	28624	33522	10588	10963	10891	399.731	381.072	427.085	134.7	139.707	142.969	1.84953e-66	-1.54895	down	--	--	Cellular Component: chloroplast (GO:0009507);; Molecular Function: isomerase activity (GO:0016853);;	K10525|1.13493e-104|cic:CICLE_v10012552mg|K10525 allene oxide cyclase [EC:5.3.99.6] | (RefSeq) hypothetical protein	alpha-Linolenic acid metabolism (ko00592)	--	--	Allene oxide cyclase	Allene oxide cyclase, chloroplastic OS=Oryza sativa subsp. japonica OX=39947 GN=AOC PE=1 SV=1	S	Function unknown	allene oxide cyclase, chloroplastic-like [Quercus suber]
Corylus_avellana_newGene_28773	936	988	727	462	429	435	4.55971	4.8164	3.3903	2.15013	2.00327	2.0885	3.37873e-10	-1.03513	down	--	--	--	--	--	--	--	--	--	S	Function unknown	uncharacterized protein LOC111996234 [Quercus suber]
g8752	18	5	24	109	95	89	0.267509	0.06236	0.342799	1.58348	1.37999	1.33433	4.07895e-05	2.4017	up	--	--	Biological Process: transcription, DNA-templated (GO:0006351);;	--	--	--	--	AP2 domain	Dehydration-responsive element-binding protein 2D OS=Arabidopsis thaliana OX=3702 GN=DREB2D PE=2 SV=1	K	Transcription	dehydration-responsive element-binding protein 2D-like [Quercus suber]
Corylus_avellana_newGene_4341	322	423	375	858	865	783	2.6019	3.47256	2.84447	6.87145	6.83606	6.41654	3.06257e-11	1.10951	up	[R]	General function prediction only	Cellular Component: cytoplasm (GO:0005737);; Biological Process: lipid metabolic process (GO:0006629);; Cellular Component: integral component of membrane (GO:0016021);; Molecular Function: oxidoreductase activity, acting on the CH-CH group of donors (GO:0016627);; Biological Process: oxidation-reduction process (GO:0055114);;	--	--	[R]	General function prediction only	Protein of unknown function (DUF1295);; 3-oxo-5-alpha-steroid 4-dehydrogenase	--	S	Function unknown	PREDICTED: uncharacterized protein LOC109003721 isoform X2 [Juglans regia]
g1997	35	11	30	117	29	96	0.233313	0.063891	0.191334	0.834032	0.161244	0.683084	0.047915	1.46549	up	--	--	Cellular Component: membrane (GO:0016020);;	--	--	--	--	--	--	S	Function unknown	PREDICTED: uncharacterized protein LOC108988493 [Juglans regia]
g14246	112	68	11	8	13	19	0.299787	0.181493	0.026243	0.018115	0.033207	0.049015	0.0217173	-1.94553	down	[R]	General function prediction only	--	--	--	[T]	Signal transduction mechanisms	NB-ARC domain;; Leucine rich repeat;; Leucine Rich repeats (2 copies)	Putative disease resistance protein RGA4 OS=Solanum bulbocastanum OX=147425 GN=RGA4 PE=2 SV=1	S	Function unknown	PREDICTED: putative disease resistance protein RGA3 [Juglans regia]
Corylus_avellana_newGene_41131	4	25	24	0	0	0	0.061845	0.729043	0.644853	0	0	0	0.000458281	-3.85927	down	--	--	--	--	--	--	--	--	--	--	--	nudix hydrolase 7-like, partial [Quercus suber]
g31081	221	161	283	104	60	126	0.582191	0.398257	0.669263	0.249602	0.141827	0.304353	0.0043048	-1.19999	down	[R]	General function prediction only	--	--	--	[T]	Signal transduction mechanisms	NB-ARC domain;; Leucine Rich repeats (2 copies);; Leucine rich repeat	Putative disease resistance RPP13-like protein 1 OS=Arabidopsis thaliana OX=3702 GN=RPPL1 PE=3 SV=1	S	Function unknown	putative disease resistance RPP13-like protein 1 [Quercus suber]
Corylus_avellana_newGene_43879	855	856	654	2088	1991	1882	4.57833	5.12912	4.61306	14.5173	13.2976	13.4864	1.38251e-22	1.28686	up	[L]	Replication, recombination and repair	--	K03165|4.66582e-117|vvi:100260076|K03165 DNA topoisomerase III [EC:5.99.1.2] | (RefSeq) DNA topoisomerase 3-beta	Homologous recombination (ko03440)	[L]	Replication, recombination and repair	DNA topoisomerase;; Toprim domain	DNA topoisomerase 3-beta OS=Arabidopsis thaliana OX=3702 GN=At2g32000 PE=2 SV=1	L	Replication, recombination and repair	dna topoisomerase 3-beta [Quercus suber]
g23480	4811	4665	4241	786	707	814	46.9668	45.5739	39.661	7.3254	6.58491	7.79939	1.15497e-156	-2.6082	down	--	--	--	K09422|7.76457e-76|tcc:TCM_037555|K09422 myb proto-oncogene protein, plant | (RefSeq) GHMYB10, putative	--	[K]	Transcription	Myb-like DNA-binding domain;; Myb-like DNA-binding domain	Transcription factor TT2 OS=Arabidopsis thaliana OX=3702 GN=TT2 PE=1 SV=1	K	Transcription	PREDICTED: transcription factor MYB12-like isoform X2 [Juglans regia]
g19909	632	589	562	2985	3038	2923	3.76941	3.8487	3.36983	18.5686	22.0472	19.393	2.2431e-151	2.28016	up	[C]	Energy production and conversion	Cellular Component: plasma membrane (GO:0005886);; Molecular Function: FMN binding (GO:0010181);; Molecular Function: oxidoreductase activity (GO:0016491);; Biological Process: negative regulation of transcription, DNA-templated (GO:0045892);; Biological Process: oxidation-reduction process (GO:0055114);;	K03809|9.19447e-118|tcc:TCM_041645|K03809 NAD(P)H dehydrogenase (quinone) [EC:1.6.5.2] | (RefSeq) Quinone reductase family protein isoform 1	Ubiquinone and other terpenoid-quinone biosynthesis (ko00130)	[R]	General function prediction only	NADPH-dependent FMN reductase;; Flavodoxin-like fold	Probable NAD(P)H dehydrogenase (quinone) FQR1-like 3 OS=Arabidopsis thaliana OX=3702 GN=At5g58800 PE=2 SV=1	S	Function unknown	Quinone reductase family protein isoform 1 [Theobroma cacao]
g12506	181	167	175	372	393	339	1.40997	1.06524	1.1067	2.92145	2.65634	1.97723	5.59999e-08	1.02599	up	[M]	Cell wall/membrane/envelope biogenesis	Biological Process: metabolic process (GO:0008152);; Molecular Function: serine-type peptidase activity (GO:0008236);; Molecular Function: oxidoreductase activity (GO:0016491);;	--	--	--	--	Subtilase family;; Peptidase inhibitor I9	Subtilisin-like protease SBT4.14 OS=Arabidopsis thaliana OX=3702 GN=SBT4.14 PE=2 SV=1	O	Posttranslational modification, protein turnover, chaperones	Peptidase_S8 domain-containing protein/PA domain-containing protein/Inhibitor_I9 domain-containing protein, partial [Cephalotus follicularis]
g4983	1702	1934	1605	4278	4883	4470	6.09518	8.45699	6.10778	16.0604	18.166	17.6312	5.04423e-35	1.33263	up	--		Molecular Function: protein serine/threonine kinase activity (GO:0004674);; Molecular Function: non-membrane spanning protein tyrosine kinase activity (GO:0004715);; Molecular Function: ATP binding (GO:0005524);; Biological Process: peptidyl-tyrosine phosphorylation (GO:0018108);;	--	--	[T]	Signal transduction mechanisms	Protein tyrosine kinase;; Protein kinase domain	Serine/threonine-protein kinase HT1 OS=Arabidopsis thaliana OX=3702 GN=HT1 PE=1 SV=1	T	Signal transduction mechanisms	PREDICTED: serine/threonine-protein kinase HT1 [Juglans regia]
g13212	388	372	302	73	116	56	1.43168	1.48175	1.45749	0.290733	0.476298	0.191398	4.50954e-11	-2.11195	down	[K]	Transcription	--	--	--	--	--	TIR domain;; NB-ARC domain;; TIR domain;; Leucine rich repeat;; Leucine Rich repeats (2 copies);; ATPase family associated with various cellular activities (AAA)	TMV resistance protein N OS=Nicotiana glutinosa OX=35889 GN=N PE=1 SV=1	S	Function unknown	PREDICTED: TMV resistance protein N-like [Juglans regia]
g10520	905	949	988	290	279	309	2.79953	3.16267	3.08136	0.887613	0.970451	0.92871	2.21915e-34	-1.73101	down	[S]	Function unknown	Molecular Function: kinase activity (GO:0016301);; Biological Process: phosphorylation (GO:0016310);; Biological Process: phosphatidylinositol metabolic process (GO:0046488);;	K00889|0|nnu:104589944|K00889 1-phosphatidylinositol-4-phosphate 5-kinase [EC:2.7.1.68] | (RefSeq) phosphatidylinositol 4-phosphate 5-kinase 1-like	Inositol phosphate metabolism (ko00562);; Phosphatidylinositol signaling system (ko04070);; Endocytosis (ko04144)	[T]	Signal transduction mechanisms	MORN repeat;; Phosphatidylinositol-4-phosphate 5-Kinase	Phosphatidylinositol 4-phosphate 5-kinase 1 OS=Arabidopsis thaliana OX=3702 GN=PIP5K1 PE=1 SV=1	T	Signal transduction mechanisms	PREDICTED: phosphatidylinositol 4-phosphate 5-kinase 2-like [Juglans regia]
g7412	473	549	545	96	59	65	6.78668	7.88179	7.48194	1.3072	0.803262	0.912085	6.65994e-30	-2.83991	down	--	--	Molecular Function: enzyme inhibitor activity (GO:0004857);; Biological Process: negative regulation of catalytic activity (GO:0043086);;	--	--	--	--	Plant invertase/pectin methylesterase inhibitor	Cell wall / vacuolar inhibitor of fructosidase 2 OS=Arabidopsis thaliana OX=3702 GN=C/VIF2 PE=1 SV=1	S	Function unknown	hypothetical protein PRUPE_6G197400 [Prunus persica]
g21308	1646	1626	1594	7100	6327	6093	6.88799	6.66015	6.24961	27.8466	24.7187	24.6158	1.091e-128	1.95666	up	--	--	Molecular Function: oxidoreductase activity, acting on single donors with incorporation of molecular oxygen, incorporation of two atoms of oxygen (GO:0016702);; Biological Process: oxylipin biosynthetic process (GO:0031408);; Molecular Function: metal ion binding (GO:0046872);; Biological Process: oxidation-reduction process (GO:0055114);;	K15718|0|pmum:103344620|K15718 linoleate 9S-lipoxygenase [EC:1.13.11.58] | (RefSeq) probable linoleate 9S-lipoxygenase 5	Linoleic acid metabolism (ko00591)	--	--	Lipoxygenase;; PLAT/LH2 domain	Probable linoleate 9S-lipoxygenase 5 OS=Solanum tuberosum OX=4113 GN=LOX1.5 PE=2 SV=1	S	Function unknown	lipoxygenase [Corylus avellana]
g3947	3	12	5	45	27	31	0.010784	0.170383	0.024133	0.256734	0.151661	0.235848	0.0096556	2.02512	up	--	--	--	--	--	[R]	General function prediction only	PPR repeat;; PPR repeat family;; Pentatricopeptide repeat domain;; PPR repeat;; Pentacotripeptide-repeat region of PRORP	Pentatricopeptide repeat-containing protein At4g31070, mitochondrial OS=Arabidopsis thaliana OX=3702 GN=PCMP-E7 PE=3 SV=2	S	Function unknown	pentatricopeptide repeat-containing protein At4g31070, mitochondrial-like [Quercus suber]
g17802	16317	15251	17825	7774	7390	8144	118.345	128.573	144.193	65.9842	61.6025	70.9094	2.083e-31	-1.12538	down	--	--	Cellular Component: chloroplast (GO:0009507);; Molecular Function: allene-oxide cyclase activity (GO:0046423);;	K10525|1.85558e-117|fve:101311343|K10525 allene oxide cyclase [EC:5.3.99.6] | (RefSeq) allene oxide cyclase 3, chloroplastic-like	alpha-Linolenic acid metabolism (ko00592)	--	--	Allene oxide cyclase	Allene oxide cyclase, chloroplastic OS=Oryza sativa subsp. japonica OX=39947 GN=AOC PE=1 SV=1	S	Function unknown	allene oxide cyclase, chloroplastic-like [Quercus suber]
g9636	12	5	2	0	0	0	0.167766	0.060941	0.014629	0	0	0	0.0456622	-2.46542	down	--	--	--	--	--	--	--	Protein kinase domain;; Protein tyrosine kinase	Wall-associated receptor kinase-like 9 OS=Arabidopsis thaliana OX=3702 GN=WAKL9 PE=2 SV=1	T	Signal transduction mechanisms	wall-associated receptor kinase-like 9 [Quercus suber]
g4511	167	250	147	30	9	11	2.35386	3.32901	2.17516	0.511208	0.079591	0.145207	5.9165e-11	-3.33733	down	[E]	Amino acid transport and metabolism	--	K18787|9.64138e-48|mdm:103440896|K18787 thermospermine synthase [EC:2.5.1.79] | (RefSeq) thermospermine synthase ACAULIS5-like	--	[E]	Amino acid transport and metabolism	Spermidine synthase tetramerisation domain	Thermospermine synthase ACAULIS5 OS=Arabidopsis thaliana OX=3702 GN=ACL5 PE=1 SV=1	E	Amino acid transport and metabolism	thermospermine synthase ACAULIS5 [Quercus suber]
g1273	24	22	14	0	0	3	0.1932	0.237947	0.296807	0	0	0.016727	0.00378954	-3.02252	down	--	--	Biological Process: DNA metabolic process (GO:0006259);;	K04802|5.00193e-31|pmum:103331921|K04802 proliferating cell nuclear antigen | (RefSeq) proliferating cell nuclear antigen-like	DNA replication (ko03030);; Base excision repair (ko03410);; Nucleotide excision repair (ko03420);; Mismatch repair (ko03430)	[L]	Replication, recombination and repair	Proliferating cell nuclear antigen, C-terminal domain;; Proliferating cell nuclear antigen, N-terminal domain	Proliferating cell nuclear antigen OS=Zea mays OX=4577 GN=PCNA PE=2 SV=1	L	Replication, recombination and repair	proliferating cell nuclear antigen-like [Prunus avium]
g1834	1614	1641	1467	3615	3180	3235	8.50218	8.5406	7.46626	18.2609	16.2817	17.2499	4.32631e-30	1.04139	up	--	--	--	--	--	--	--	F-box domain	F-box protein At2g32560 OS=Arabidopsis thaliana OX=3702 GN=At2g32560 PE=2 SV=1	S	Function unknown	PREDICTED: F-box protein At2g32560-like [Juglans regia]
g10088	19396	18741	18967	40479	40491	38682	34.1658	33.0418	32.0026	68.2044	68.3368	67.2503	9.65393e-104	1.02276	up	--	--	--	--	--	[R]	General function prediction only	GYF domain	--	S	Function unknown	PREDICTED: uncharacterized protein LOC108995553 isoform X1 [Juglans regia]
g29384	143	125	102	604	526	469	0.569167	0.436484	0.398991	2.58522	2.5106	2.05493	4.28218e-22	2.04837	up	--	--	Molecular Function: binding (GO:0005488);;	--	--	--	--	NB-ARC domain;; TIR domain	Disease resistance protein RML1B OS=Arabidopsis thaliana OX=3702 GN=RLM1B PE=2 SV=1	S	Function unknown	PREDICTED: TMV resistance protein N-like [Juglans regia]
g20862	1990	1512	1577	101	75	177	12.0097	5.68039	7.89182	0.486238	0.229165	0.533102	2.4375e-39	-3.80848	down	--	--	--	--	--	[T]	Signal transduction mechanisms	NB-ARC domain	Putative disease resistance RPP13-like protein 1 OS=Arabidopsis thaliana OX=3702 GN=RPPL1 PE=3 SV=1	S	Function unknown	PREDICTED: putative disease resistance RPP13-like protein 1 [Juglans regia]
g33541	114	101	90	14	18	22	1.36266	1.21174	1.02674	0.151471	0.195815	0.251989	8.09971e-09	-2.43855	down	--	--	--	K09422|4.05161e-77|tcc:TCM_037379|K09422 myb proto-oncogene protein, plant | (RefSeq) Transcription factor MYB558, putative	--	[K]	Transcription	Myb-like DNA-binding domain;; Myb-like DNA-binding domain	Anthocyanin regulatory C1 protein OS=Zea mays OX=4577 GN=C1 PE=2 SV=1	K	Transcription	transcription factor MYB8-like [Quercus suber]
g16717	1612	1810	1732	679	737	511	7.15979	8.5326	7.93836	3.05784	3.43333	2.44575	1.28729e-19	-1.45805	down	[M]	Cell wall/membrane/envelope biogenesis	Molecular Function: protein serine/threonine kinase activity (GO:0004674);; Molecular Function: ATP binding (GO:0005524);; Biological Process: protein phosphorylation (GO:0006468);; Cellular Component: integral component of membrane (GO:0016021);;	K04733|0|jcu:105632227|K04733 interleukin-1 receptor-associated kinase 4 [EC:2.7.11.1] | (RefSeq) probable receptor-like serine/threonine-protein kinase At4g34500	--	[T]	Signal transduction mechanisms	Protein kinase domain;; Protein tyrosine kinase	Probable receptor-like serine/threonine-protein kinase At4g34500 OS=Arabidopsis thaliana OX=3702 GN=At4g34500 PE=2 SV=1	T	Signal transduction mechanisms	PREDICTED: probable receptor-like serine/threonine-protein kinase At4g34500 [Juglans regia]
g22337	70	140	107	0	0	0	1.17573	2.35107	1.71621	0	0	0	4.96822e-15	-6.75742	down	[S]	Function unknown	Cellular Component: extracellular region (GO:0005576);;	K13449|1.77365e-65|gra:105763018|K13449 pathogenesis-related protein 1 | (RefSeq) pathogenesis-related protein 1-like	Plant hormone signal transduction (ko04075);; Plant-pathogen interaction (ko04626)	[S]	Function unknown	Cysteine-rich secretory protein family	Pathogenesis-related protein 1 OS=Arabidopsis thaliana OX=3702 GN=At2g14610 PE=1 SV=1	S	Function unknown	Allergen V5/Tpx-1-related protein [Corchorus olitorius]
g32038	0	0	1	43	13	29	0	0	0.018569	0.848718	0.242038	0.585737	2.08864e-05	4.19645	up	--	--	--	--	--	--	--	--	--	DZ	Cell cycle control, cell division, chromosome partitioning;; Cytoskeleton	PREDICTED: ultraviolet-B receptor UVR8 [Juglans regia]
g11893	53	53	83	1	0	9	0.471614	0.473888	0.713861	0.003547	0	0.076162	7.11661e-05	-3.45884	down	[P]	Inorganic ion transport and metabolism	Molecular Function: carbonate dehydratase activity (GO:0004089);; Molecular Function: zinc ion binding (GO:0008270);; Biological Process: carbon utilization (GO:0015976);;	K01673|5.76825e-170|jcu:105641543|K01673 carbonic anhydrase [EC:4.2.1.1] | (RefSeq) carbonic anhydrase, chloroplastic-like	Nitrogen metabolism (ko00910)	[P]	Inorganic ion transport and metabolism	Carbonic anhydrase	Carbonic anhydrase, chloroplastic OS=Spinacia oleracea OX=3562 PE=1 SV=2	P	Inorganic ion transport and metabolism	PREDICTED: carbonic anhydrase 2-like [Juglans regia]
Corylus_avellana_newGene_3904	25	18	28	78	57	89	0.257526	0.180522	0.265128	0.774605	0.57018	0.916878	0.00171476	1.53852	up	--	--	Molecular Function: catalytic activity (GO:0003824);; Biological Process: cellular metabolic process (GO:0044237);;	K20884|7.55231e-27|pper:PRUPE_ppa006855mg|K20884 riboflavin kinase / FMN hydrolase [EC:2.7.1.26 3.1.3.102] | (RefSeq) hypothetical protein	--	--	--	--	--	S	Function unknown	bifunctional riboflavin kinase/FMN phosphatase-like [Quercus suber]
g32559	7	3	12	39	46	36	0.024664	0.007814	0.042596	0.139953	0.165241	0.132723	0.00258327	2.15279	up	--	--	--	--	--	[T]	Signal transduction mechanisms	NB-ARC domain	Disease resistance protein RPP13 OS=Arabidopsis thaliana OX=3702 GN=RPP13 PE=2 SV=2	S	Function unknown	disease resistance protein RPP13-like [Quercus suber]
g28960	101	121	102	264	298	181	1.94856	2.21484	1.75117	4.7423	5.44433	3.6036	0.000208256	1.1294	up	[Q]	Secondary metabolites biosynthesis, transport and catabolism	--	--	--	[QR]	Secondary metabolites biosynthesis, transport and catabolism;; General function prediction only	2OG-Fe(II) oxygenase superfamily;; non-haem dioxygenase in morphine synthesis N-terminal	Protein DMR6-LIKE OXYGENASE 2 OS=Arabidopsis thaliana OX=3702 GN=DLO2 PE=2 SV=1	S	Function unknown	gibberellin 20 oxidase 1-like [Quercus suber]
g23459	685	398	1069	90	104	43	6.934	4.0286	10.3642	0.865404	1.00316	0.422892	1.10088e-13	-3.11229	down	--	--	--	--	--	[Q]	Secondary metabolites biosynthesis, transport and catabolism	Cytochrome P450	Cytochrome P450 81E8 OS=Medicago truncatula OX=3880 GN=CYP81E8 PE=2 SV=1	Q	Secondary metabolites biosynthesis, transport and catabolism	cytochrome P450 81E8-like isoform X1 [Quercus suber]
g23315	10497	8832	9015	4605	4326	3849	29.2294	25.5396	23.6588	12.7175	11.361	10.9924	1.55465e-35	-1.19036	down	--	--	Molecular Function: inorganic anion exchanger activity (GO:0005452);; Biological Process: inorganic anion transport (GO:0015698);; Cellular Component: integral component of membrane (GO:0016021);;	--	--	[P]	Inorganic ion transport and metabolism	HCO3- transporter family	Probable boron transporter 2 OS=Arabidopsis thaliana OX=3702 GN=BOR2 PE=2 SV=1	U	Intracellular trafficking, secretion, and vesicular transport	probable boron transporter 2 isoform X1 [Quercus suber]
Corylus_avellana_newGene_9396	1214	1268	992	78	27	72	7.74178	7.32737	5.98534	1.37959	0.138851	1.17338	2.56768e-39	-4.23354	down	[Q]	Secondary metabolites biosynthesis, transport and catabolism	Molecular Function: oxidoreductase activity, acting on single donors with incorporation of molecular oxygen, incorporation of two atoms of oxygen (GO:0016702);; Biological Process: oxidation-reduction process (GO:0055114);;	K11159|6.27136e-34|pxb:103954936|K11159 carotenoid cleavage dioxygenase | (RefSeq) carotenoid 9,10(9',10')-cleavage dioxygenase 1-like	--	[Q]	Secondary metabolites biosynthesis, transport and catabolism	Retinal pigment epithelial membrane protein	Carotenoid 9,10(9&apos;,10&apos;)-cleavage dioxygenase 1 OS=Arabidopsis thaliana OX=3702 GN=CCD1 PE=1 SV=2	Q	Secondary metabolites biosynthesis, transport and catabolism	putative 9-cis-epoxycarotenoid dioxygenase, partial [Fagus sylvatica]
g18115	36	59	47	382	357	385	0.17897	0.300338	0.227919	1.85989	1.73837	1.93404	4.6552e-27	2.89257	up	[E]	Amino acid transport and metabolism	Cellular Component: plasma membrane (GO:0005886);; Molecular Function: nitrate transmembrane transporter activity (GO:0015112);; Biological Process: nitrate transport (GO:0015706);; Cellular Component: integral component of membrane (GO:0016021);;	K14638|0|rcu:8284629|K14638 solute carrier family 15 (peptide/histidine transporter), member 3/4 | (RefSeq) protein NRT1/ PTR FAMILY 7.3	--	[E]	Amino acid transport and metabolism	POT family	Protein NRT1/ PTR FAMILY 7.3 OS=Arabidopsis thaliana OX=3702 GN=NPF7.3 PE=1 SV=2	E	Amino acid transport and metabolism	PREDICTED: protein NRT1/ PTR FAMILY 7.3-like [Juglans regia]
g12813	3520	3293	3976	11397	10682	10798	20.1993	18.7015	21.2583	61.5012	59.4958	60.2534	1.51824e-55	1.5586	up	[P]	Inorganic ion transport and metabolism	Molecular Function: catalase activity (GO:0004096);; Cellular Component: peroxisome (GO:0005777);; Biological Process: response to oxidative stress (GO:0006979);; Molecular Function: heme binding (GO:0020037);; Biological Process: hydrogen peroxide catabolic process (GO:0042744);; Molecular Function: metal ion binding (GO:0046872);; Biological Process: oxidation-reduction process (GO:0055114);; B…	K03781|0|gra:105783611|K03781 catalase [EC:1.11.1.6] | (RefSeq) catalase isozyme 1	Tryptophan metabolism (ko00380);; Glyoxylate and dicarboxylate metabolism (ko00630);; Carbon metabolism (ko01200);; Peroxisome (ko04146)	[P]	Inorganic ion transport and metabolism	Catalase;; Catalase-related immune-responsive	Catalase isozyme 1 OS=Gossypium hirsutum OX=3635 GN=CAT1 PE=2 SV=2	P	Inorganic ion transport and metabolism	PREDICTED: catalase isozyme 1 [Juglans regia]
Corylus_avellana_newGene_1144	45	88	62	0	0	0	0.746298	1.46149	0.982168	0	0	0	1.73187e-11	-6.08938	down	[E]	Amino acid transport and metabolism	Cellular Component: cytosol (GO:0005829);; Cellular Component: plasma membrane (GO:0005886);; Biological Process: defense response to bacterium (GO:0042742);; Biological Process: defense response to fungus (GO:0050832);;	--	--	--	--	Stress responsive A/B Barrel Domain	Stress-response A/B barrel domain-containing protein HS1 OS=Arabidopsis thaliana OX=3702 GN=HS1 PE=1 SV=1	S	Function unknown	stress-response A/B barrel domain-containing protein HS1-like [Quercus suber]
Corylus_avellana_newGene_2226	495	532	498	215	174	182	2.78371	2.99713	2.68433	1.15467	0.934616	1.00707	3.07656e-16	-1.45205	down	--	--	Cellular Component: integral component of membrane (GO:0016021);;	--	--	--	--	--	--	S	Function unknown	hypothetical protein CFP56_60949 [Quercus suber]
g18645	48	70	90	1070	1104	1127	0.394995	0.578552	0.720853	8.55729	8.8486	9.30142	1.98525e-62	3.89202	up	--	--	Biological Process: negative regulation of innate immune response (GO:0045824);;	--	--	--	--	Domain of unknown function (DUF296)	AT-hook motif nuclear-localized protein 15 OS=Arabidopsis thaliana OX=3702 GN=AHL15 PE=2 SV=1	S	Function unknown	PREDICTED: AT-hook motif nuclear-localized protein 15-like [Juglans regia]
g3383	47	46	57	214	185	198	0.197877	0.180059	0.273393	1.18577	0.993472	0.959619	3.35187e-11	1.91245	up	--	--	--	--	--	--	--	--	--	S	Function unknown	hypothetical protein CFP56_60428 [Quercus suber]
g5913	133	110	122	1011	1121	1012	1.00056	0.82922	0.86999	7.29514	8.10276	7.53631	1.39467e-83	3.04645	up	--	--	--	K09422|2.81606e-73|pmum:103326501|K09422 myb proto-oncogene protein, plant | (RefSeq) transcription factor MYB51-like	--	[K]	Transcription	Myb-like DNA-binding domain;; Myb-like DNA-binding domain	Transcription factor MYB101 OS=Arabidopsis thaliana OX=3702 GN=MYB101 PE=2 SV=1	K	Transcription	PREDICTED: transcription factor MYB86 [Juglans regia]
g3600	3461	3848	3450	8127	8002	7706	29.8684	33.1562	28.4279	67.0365	66.0005	65.4195	1.02176e-47	1.10203	up	--	--	Molecular Function: GTP binding (GO:0005525);; Molecular Function: hydrolase activity (GO:0016787);;	--	--	--	--	AIG1 family;; 50S ribosome-binding GTPase	Immune-associated nucleotide-binding protein 9 OS=Arabidopsis thaliana OX=3702 GN=IAN9 PE=2 SV=1	S	Function unknown	PREDICTED: protein AIG1-like [Juglans regia]
g26412	35	35	37	8	5	9	0.482326	0.538618	0.456474	0.089178	0.058728	0.107278	0.00113025	-2.11987	down	--	--	--	--	--	--	--	--	TPD1 protein homolog 1 OS=Arabidopsis thaliana OX=3702 GN=TDL1 PE=2 SV=1	S	Function unknown	PREDICTED: TPD1 protein homolog 1-like [Juglans regia]
g18095	269	174	221	38	14	22	1.20555	0.77916	0.948221	0.162106	0.056152	0.093845	2.89288e-13	-3.08325	down	[K]	Transcription	--	--	--	[R]	General function prediction only	Leucine rich repeat;; Leucine Rich repeats (2 copies);; Leucine Rich Repeat;; Leucine Rich repeat;; Leucine rich repeat N-terminal domain	Receptor-like protein 9DC3 OS=Solanum pimpinellifolium OX=4084 GN=9DC3 PE=3 SV=1	S	Function unknown	PREDICTED: receptor like protein 30-like [Juglans regia]
g1615	1317	1270	1814	397	394	364	20.332	19.6393	26.8428	5.85875	5.8317	5.54263	2.26767e-25	-1.96268	down	--	--	Cellular Component: membrane (GO:0016020);; Molecular Function: metal ion binding (GO:0046872);;	--	--	[O]	Posttranslational modification, protein turnover, chaperones	Ring finger domain;; RING-like zinc finger;; Zinc finger, C3HC4 type (RING finger);; RING-H2 zinc finger domain;; Zinc finger, C3HC4 type (RING finger);; Anaphase-promoting complex subunit 11 RING-H2 finger	RING-H2 finger protein ATL66 OS=Arabidopsis thaliana OX=3702 GN=ATL66 PE=2 SV=1	O	Posttranslational modification, protein turnover, chaperones	PREDICTED: RING-H2 finger protein ATL66 [Juglans regia]
g35134	79	65	95	12	0	0	0.692527	0.568597	0.800198	0.095797	0	0	0.000534968	-3.32939	down	--	--	--	--	--	[T]	Signal transduction mechanisms	Leucine rich repeat	Probable disease resistance protein At1g58390 OS=Arabidopsis thaliana OX=3702 GN=At1g58390 PE=2 SV=4	S	Function unknown	PREDICTED: putative inactive disease susceptibility protein LOV1 [Juglans regia]
g2480	753	812	781	195	252	243	4.38407	4.78512	3.56138	0.97543	1.05678	1.04557	3.48148e-25	-1.79647	down	--		Molecular Function: protein serine/threonine kinase activity (GO:0004674);; Molecular Function: ATP binding (GO:0005524);; Biological Process: protein phosphorylation (GO:0006468);; Cellular Component: integral component of membrane (GO:0016021);;	--	--	[T]	Signal transduction mechanisms	Protein tyrosine kinase;; Protein kinase domain	Receptor-like serine/threonine-protein kinase At1g78530 OS=Arabidopsis thaliana OX=3702 GN=At1g78530 PE=2 SV=1	T	Signal transduction mechanisms	PREDICTED: receptor-like serine/threonine-protein kinase At1g78530 [Juglans regia]
g19517	3062	3100	3863	301	290	393	15.577	15.3533	18.876	1.55806	1.48662	2.08403	5.55718e-82	-3.36919	down	--	--	Molecular Function: ATP binding (GO:0005524);; Cellular Component: nucleus (GO:0005634);; Biological Process: regulation of transcription, DNA-templated (GO:0006355);; Biological Process: developmental process (GO:0032502);;	--	--	--	--	WRC;; QLQ	Growth-regulating factor 6 OS=Oryza sativa subsp. japonica OX=39947 GN=GRF6 PE=2 SV=2	K	Transcription	PREDICTED: growth-regulating factor 6-like isoform X2 [Juglans regia]
g5344	8967	6280	6381	15433	15784	14848	11.5581	7.03225	5.89933	15.5752	16.8308	17.06	8.78421e-15	1.0464	up	--	--	Biological Process: nuclear-transcribed mRNA catabolic process, nonsense-mediated decay (GO:0000184);; Molecular Function: protein serine/threonine kinase activity (GO:0004674);; Molecular Function: ATP binding (GO:0005524);; Cellular Component: nucleus (GO:0005634);; Biological Process: DNA repair (GO:0006281);; Biological Process: protein phosphorylation (GO:0006468);;	K08873|0|pper:PRUPE_ppa000007mg|K08873 serine/threonine-protein kinase SMG1 [EC:2.7.11.1] | (RefSeq) hypothetical protein	mRNA surveillance pathway (ko03015)	[L]	Replication, recombination and repair	Phosphatidylinositol 3- and 4-kinase;; FATC domain	Serine/threonine-protein kinase TOR OS=Arabidopsis thaliana OX=3702 GN=TOR PE=1 SV=1	BDLTU	Chromatin structure and dynamics;; Cell cycle control, cell division, chromosome partitioning;; Replication, recombination and repair;; Signal transduction mechanisms;; Intracellular trafficking, secretion, and vesicular transport	PREDICTED: uncharacterized protein LOC109010227 isoform X1 [Juglans regia]
g16260	171	230	241	3470	3319	3719	1.39373	1.85319	2.30391	26.0228	25.1964	35.5557	2.6316e-141	3.96507	up	--	--	--	K09338|9.23483e-66|rcu:8278641|K09338 homeobox-leucine zipper protein | (RefSeq) homeobox-leucine zipper protein ATHB-12	--	[K]	Transcription	Homeobox domain;; Homeobox associated leucine zipper;; Homeobox KN domain	Homeobox-leucine zipper protein ATHB-7 OS=Arabidopsis thaliana OX=3702 GN=ATHB-7 PE=1 SV=2	K	Transcription	homeobox-leucine zipper protein ATHB-7-like isoform X1 [Quercus suber]
g2555	8631	7781	6665	19125	18333	17537	15.2836	13.7828	11.0397	34.1723	34.9973	31.1187	7.20043e-38	1.20879	up	--	--	Molecular Function: metal ion binding (GO:0046872);;	--	--	[O]	Posttranslational modification, protein turnover, chaperones	Ring finger domain;; FANCL C-terminal domain;; Zinc finger, C3HC4 type (RING finger)	E3 ubiquitin-protein ligase listerin OS=Arabidopsis thaliana OX=3702 GN=At5g58410 PE=3 SV=1	O	Posttranslational modification, protein turnover, chaperones	E3 ubiquitin-protein ligase listerin [Quercus suber]
g10396	7544	7604	8820	3460	3398	3142	47.7248	47.9393	53.643	21.0624	20.4574	19.7281	1.80134e-37	-1.30445	down	--	--	--	--	--	--	--	Protein of unknown function (DUF4005);; IQ calmodulin-binding motif	Protein IQ-DOMAIN 1 OS=Arabidopsis thaliana OX=3702 GN=IQD1 PE=1 SV=1	S	Function unknown	PREDICTED: protein IQ-DOMAIN 1 [Juglans regia]
g7972	1455	1358	1599	3402	3211	3248	6.34713	5.90911	6.60677	13.9865	13.2473	13.8452	7.63887e-27	1.11264	up	[E]	Amino acid transport and metabolism	Molecular Function: 3-deoxy-7-phosphoheptulonate synthase activity (GO:0003849);; Biological Process: aromatic amino acid family biosynthetic process (GO:0009073);; Cellular Component: integral component of membrane (GO:0016021);;	K01626|0|csv:101218330|K01626 3-deoxy-7-phosphoheptulonate synthase [EC:2.5.1.54] | (RefSeq) phospho-2-dehydro-3-deoxyheptonate aldolase 2, chloroplastic-like	Phenylalanine, tyrosine and tryptophan biosynthesis (ko00400);; Biosynthesis of amino acids (ko01230)	--	--	Class-II DAHP synthetase family	Phospho-2-dehydro-3-deoxyheptonate aldolase 2, chloroplastic OS=Arabidopsis thaliana OX=3702 GN=DHS2 PE=2 SV=2	E	Amino acid transport and metabolism	PREDICTED: phospho-2-dehydro-3-deoxyheptonate aldolase 2, chloroplastic-like isoform X1 [Juglans regia]
g4484	242	229	261	442	536	785	1.88679	1.73866	1.9444	3.55145	4.19564	6.741	1.35815e-05	1.20964	up	--	--	--	--	--	--	--	QLQ	Growth-regulating factor 7 OS=Arabidopsis thaliana OX=3702 GN=GRF7 PE=2 SV=1	K	Transcription	PREDICTED: growth-regulating factor 7-like isoform X2 [Juglans regia]
g9838	497	453	361	175	197	173	1.66665	1.79383	1.15202	0.547673	0.656658	0.83301	4.58757e-10	-1.29529	down	[L]	Replication, recombination and repair	Molecular Function: DNA binding (GO:0003677);; Molecular Function: ATP-dependent DNA helicase activity (GO:0004003);; Molecular Function: ATP binding (GO:0005524);; Cellular Component: nucleus (GO:0005634);; Biological Process: nucleobase-containing compound metabolic process (GO:0006139);; Biological Process: DNA duplex unwinding (GO:0032508);;	K11273|0|vvi:100265299|K11273 chromosome transmission fidelity protein 1 [EC:3.6.4.13] | (RefSeq) ATP-dependent DNA helicase DDX11	--	[L]	Replication, recombination and repair	Helicase C-terminal domain;; DEAD_2	Regulator of telomere elongation helicase 1 homolog OS=Oryza sativa subsp. japonica OX=39947 GN=RTEL1 PE=2 SV=1	L	Replication, recombination and repair	ATP-dependent DNA helicase DDX11 [Quercus suber]
g10564	38	34	48	164	205	157	0.500217	0.453591	0.608858	2.03595	2.57432	2.02823	1.21982e-09	2.03561	up	--	--	--	--	--	--	--	LURP-one-related	Protein LURP-one-related 15 OS=Arabidopsis thaliana OX=3702 GN=At5g01750 PE=1 SV=1	S	Function unknown	PREDICTED: protein LURP-one-related 10-like [Gossypium hirsutum]
g29210	1888	1712	2274	5323	5572	5217	10.3624	9.40824	11.9603	27.9603	29.3146	28.2751	3.10914e-27	1.40438	up	[U]	Intracellular trafficking, secretion, and vesicular transport	Biological Process: proteolysis (GO:0006508);;	--	--	--	--	WD40-like Beta Propeller Repeat;; Dipeptidyl peptidase IV (DPP IV) N-terminal region	--	U	Intracellular trafficking, secretion, and vesicular transport	PREDICTED: LOW QUALITY PROTEIN: uncharacterized protein LOC109005991 [Juglans regia]
g17355	3392	294	12	8	3	9	9.83122	0.85047	0.030984	0.020179	0.007281	0.025731	0.00040608	-3.93173	down	[K]	Transcription	--	--	--	[T]	Signal transduction mechanisms	NB-ARC domain;; Leucine Rich repeats (2 copies);; Leucine rich repeat	Putative disease resistance protein RGA4 OS=Solanum bulbocastanum OX=147425 GN=RGA4 PE=2 SV=1	S	Function unknown	putative disease resistance protein RGA3 [Quercus suber]
g32839	916	991	1050	74	42	68	7.89535	8.31699	8.55756	0.507254	0.307645	0.487426	1.91055e-68	-4.00354	down	--	--	--	--	--	--	--	--	Putative B3 domain-containing protein Os03g0621600 OS=Oryza sativa subsp. japonica OX=39947 GN=Os03g0621600 PE=3 SV=1	K	Transcription	PREDICTED: putative B3 domain-containing protein Os03g0621600 [Juglans regia]
g9194	1620	1593	1601	5101	4280	4805	6.73985	6.33255	6.13393	18.7926	15.1042	17.2137	3.62459e-56	1.51224	up	[K]	Transcription	Molecular Function: protein serine/threonine kinase activity (GO:0004674);; Cellular Component: plasma membrane (GO:0005886);; Biological Process: protein phosphorylation (GO:0006468);; Cellular Component: integral component of membrane (GO:0016021);;	--	--	--	--	Leucine Rich repeats (2 copies);; Leucine rich repeat	Probable LRR receptor-like serine/threonine-protein kinase At1g56140 OS=Arabidopsis thaliana OX=3702 GN=At1g56140 PE=2 SV=2	S	Function unknown	PREDICTED: probable LRR receptor-like serine/threonine-protein kinase At1g56130 [Juglans regia]
g9440	144	69	112	336	237	265	1.60192	0.758611	1.19516	3.58159	2.52675	2.90801	0.000255566	1.29128	up	[O]	Posttranslational modification, protein turnover, chaperones	Biological Process: protein peptidyl-prolyl isomerization (GO:0000413);; Molecular Function: peptidyl-prolyl cis-trans isomerase activity (GO:0003755);; Biological Process: protein folding (GO:0006457);; Cellular Component: chloroplast (GO:0009507);; Cellular Component: thylakoid lumen (GO:0031977);;	K03768|2.19499e-125|jcu:105633452|K03768 peptidyl-prolyl cis-trans isomerase B (cyclophilin B) [EC:5.2.1.8] | (RefSeq) peptidyl-prolyl cis-trans isomerase CYP28, chloroplastic	--	[O]	Posttranslational modification, protein turnover, chaperones	Cyclophilin type peptidyl-prolyl cis-trans isomerase/CLD	Peptidyl-prolyl cis-trans isomerase CYP28, chloroplastic OS=Arabidopsis thaliana OX=3702 GN=CYP28 PE=1 SV=1	O	Posttranslational modification, protein turnover, chaperones	PREDICTED: peptidyl-prolyl cis-trans isomerase CYP28, chloroplastic-like [Juglans regia]
g2956	150	202	203	523	610	645	2.10166	2.82786	2.72785	7.01886	8.19283	8.92568	2.60384e-13	1.61788	up	--	--	Molecular Function: pectinesterase activity (GO:0030599);; Biological Process: negative regulation of catalytic activity (GO:0043086);; Molecular Function: pectinesterase inhibitor activity (GO:0046910);; Cellular Component: cell periphery (GO:0071944);;	--	--	--	--	Plant invertase/pectin methylesterase inhibitor	Putative invertase inhibitor OS=Platanus acerifolia OX=140101 PE=1 SV=1	S	Function unknown	putative invertase inhibitor [Quercus suber]
Corylus_avellana_newGene_15263	91	81	56	0	2	0	4.39352	3.89123	2.59287	0	0.047827	0	1.86258e-12	-5.52743	down	--	--	--	--	--	[R]	General function prediction only	--	--	S	Function unknown	PREDICTED: ankyrin repeat-containing protein ITN1-like isoform X1 [Juglans regia]
g19988	1979	920	515	567	510	560	8.17258	3.6871	2.16612	2.36523	1.97942	2.41444	0.0132044	-1.05424	down	--	--	Cellular Component: membrane (GO:0016020);;	--	--	--	--	--	Protein CHUP1, chloroplastic OS=Arabidopsis thaliana OX=3702 GN=CHUP1 PE=1 SV=1	S	Function unknown	PREDICTED: protein CHUP1, chloroplastic [Juglans regia]
Corylus_avellana_newGene_47077	21	29	36	80	66	64	0.150818	0.19907	0.242288	0.514792	0.42037	0.441275	0.015228	1.18442	up	--	--	--	--	--	--	--	--	--	S	Function unknown	PREDICTED: uncharacterized protein LOC109013073 [Juglans regia]
g3592	137	170	133	62	51	74	1.03701	1.21409	0.902845	0.54207	0.469827	0.495168	0.000254558	-1.24685	down	--	--	--	--	--	--	--	--	--	S	Function unknown	PREDICTED: uncharacterized protein LOC109002447 [Juglans regia]
g17684	106	103	106	23	18	44	0.9788	0.950535	0.935827	0.196489	0.151198	0.39582	0.000145871	-1.83565	down	--	--	Biological Process: leaf development (GO:0048366);;	--	--	--	--	TCP family transcription factor	Transcription factor TCP4 OS=Arabidopsis thaliana OX=3702 GN=TCP4 PE=1 SV=1	K	Transcription	transcription factor tcp4 [Quercus suber]
g2935	456	414	453	2856	2146	1962	2.08462	1.55935	2.05594	11.9454	8.2644	7.79508	1.58228e-46	2.33548	up	[G]	Carbohydrate transport and metabolism	Cellular Component: plasma membrane (GO:0005886);; Biological Process: carbohydrate transport (GO:0008643);; Cellular Component: integral component of membrane (GO:0016021);; Molecular Function: substrate-specific transmembrane transporter activity (GO:0022891);; Biological Process: transmembrane transport (GO:0055085);;	--	--	[R]	General function prediction only	Sugar (and other) transporter;; Major Facilitator Superfamily	Sugar transport protein 7 OS=Arabidopsis thaliana OX=3702 GN=STP7 PE=1 SV=1	G	Carbohydrate transport and metabolism	PREDICTED: sugar carrier protein A-like [Juglans regia]
g23113	58	65	55	17	17	25	0.979622	1.19778	1.09111	0.279141	0.244067	0.533659	0.00191803	-1.55328	down	[G]	Carbohydrate transport and metabolism	Molecular Function: metal ion binding (GO:0046872);;	K00083|3.69772e-153|pop:POPTR_0016s07910g|K00083 cinnamyl-alcohol dehydrogenase [EC:1.1.1.195] | (RefSeq) POPTRDRAFT_667694; mannitol dehydrogenase family protein	Phenylpropanoid biosynthesis (ko00940)	[Q]	Secondary metabolites biosynthesis, transport and catabolism	Alcohol dehydrogenase GroES-like domain;; Zinc-binding dehydrogenase;; D-isomer specific 2-hydroxyacid dehydrogenase, NAD binding domain	Probable mannitol dehydrogenase OS=Fragaria ananassa OX=3747 GN=CAD PE=2 SV=1	C	Energy production and conversion	PREDICTED: probable mannitol dehydrogenase [Juglans regia]
g804	277	258	306	85	128	92	2.29819	2.21151	2.43931	0.687284	1.04671	0.779384	6.70372e-08	-1.4845	down	--	--	--	--	--	--	--	WRKY DNA -binding domain	Probable WRKY transcription factor 70 OS=Arabidopsis thaliana OX=3702 GN=WRKY70 PE=2 SV=1	K	Transcription	probable WRKY transcription factor 70 [Quercus suber]
g26240	59	70	51	781	849	651	0.231659	0.489461	0.139417	2.80231	3.10503	2.32527	6.98482e-62	3.58127	up	AAA+-type ATPase	RNA processing and modification;; RNA processing and modification;; RNA processing and modification;; RNA processing and modification;; Signal transduction mechanisms;; Inorganic ion transport and metabolism	Molecular Function: ATP binding (GO:0005524);; Molecular Function: microtubule-severing ATPase activity (GO:0008568);;	--	--	[O]	Posttranslational modification, protein turnover, chaperones	ATPase family associated with various cellular activities (AAA);; Holliday junction DNA helicase ruvB N-terminus;; AAA domain (dynein-related subfamily)	ATPase family AAA domain-containing protein FIGL1 OS=Arabidopsis thaliana OX=3702 GN=FIGL1 PE=2 SV=2	O	Posttranslational modification, protein turnover, chaperones	PREDICTED: putative cell division cycle ATPase [Juglans regia]
g841	920	876	961	3350	3266	2728	3.43866	3.27823	3.43997	11.9808	11.7011	10.0693	1.95145e-51	1.71008	up	[K]	Transcription	--	K13457|0|mdm:103436838|K13457 disease resistance protein RPM1 | (RefSeq) disease resistance protein RPM1-like	Plant-pathogen interaction (ko04626)	[T]	Signal transduction mechanisms	NB-ARC domain	Disease resistance protein RPM1 OS=Arabidopsis thaliana OX=3702 GN=RPM1 PE=1 SV=1	S	Function unknown	PREDICTED: disease resistance protein RPM1-like [Juglans regia]
Corylus_avellana_newGene_21921	701	594	527	58	56	43	9.79163	9.61739	7.05909	0.667604	0.642637	0.492374	1.06738e-54	-3.53756	down	--	--	--	--	--	[T]	Signal transduction mechanisms	Protein tyrosine kinase	Rust resistance kinase Lr10 OS=Triticum aestivum OX=4565 GN=LRK10 PE=2 SV=1	T	Signal transduction mechanisms	rust resistance kinase lr10 [Quercus suber]
g20378	1765	1843	1621	5033	5184	4799	8.51987	9.10718	7.67755	23.2728	24.0402	23.1044	6.54486e-78	1.47649	up	--	--	--	--	--	[OT]	Posttranslational modification, protein turnover, chaperones;; Signal transduction mechanisms	UBA/TS-N domain;; Fungal ubiquitin-associated domain	--	K	Transcription	NEDD8 ultimate buster 1 [Quercus suber]
g1827	22	13	10	0	0	0	0.125223	0.075257	0.051431	0	0	0	0.000339188	-3.89959	down	--	--	--	--	--	--	--	C1 domain;; Phorbol esters/diacylglycerol binding domain (C1 domain)	--	S	Function unknown	PREDICTED: uncharacterized protein LOC109011949 [Juglans regia]
Corylus_avellana_newGene_29242	932	1131	901	322	521	556	3.86361	4.33051	3.15112	1.30141	2.30542	2.40075	1.01445e-05	-1.10832	down	--	--	--	--	--	--	--	--	QWRF motif-containing protein 2 OS=Arabidopsis thaliana OX=3702 GN=QWRF2 PE=2 SV=1	--	--	QWRF motif-containing protein 2 [Carica papaya]
g12780	352	293	239	536	832	740	1.04379	0.814715	0.711179	1.27178	2.20819	2.06737	1.28028e-06	1.2006	up	--	--	--	--	--	[I]	Lipid transport and metabolism	Lipase (class 3)	--	S	Function unknown	PREDICTED: uncharacterized protein LOC108983059 [Juglans regia]
g26699	298	333	343	1642	2543	1682	1.061	1.27555	1.18919	5.74946	8.97645	6.18921	6.45539e-35	2.52126	up	--	--	Molecular Function: DNA binding (GO:0003677);; Cellular Component: nucleus (GO:0005634);; Biological Process: regulation of transcription, DNA-templated (GO:0006355);; Biological Process: pattern specification process (GO:0007389);; Biological Process: auxin-activated signaling pathway (GO:0009734);; Biological Process: root cap development (GO:0048829);; Biological Process: cell division (GO:005…	--	--	--	--	Auxin response factor;; B3 DNA binding domain	Auxin response factor 18 OS=Oryza sativa subsp. japonica OX=39947 GN=ARF18 PE=2 SV=1	K	Transcription	auxin response factor 18-like [Quercus suber]
g18195	1164	1150	1162	3202	3214	3158	3.59224	3.90193	3.87803	8.14663	10.5971	10.2658	1.68603e-77	1.4161	up	[T]	Signal transduction mechanisms	Molecular Function: organic cyclic compound binding (GO:0097159);; Molecular Function: heterocyclic compound binding (GO:1901363);;	--	--	[R]	General function prediction only	Ankyrin repeats (3 copies);; Ankyrin repeats (many copies);; Ankyrin repeats (many copies);; Ankyrin repeat;; OST-HTH/LOTUS domain;; Ankyrin repeat;; RNA recognition motif. (a.k.a. RRM, RBD, or RNP domain);; Zinc finger C-x8-C-x5-C-x3-H type (and similar)	Heterogeneous nuclear ribonucleoprotein 1 OS=Arabidopsis thaliana OX=3702 GN=RNP1 PE=1 SV=1	S	Function unknown	PREDICTED: uncharacterized protein LOC109013180 isoform X2 [Juglans regia]
g6940	6888	7250	6750	2423	2721	2439	26.891	29.405	25.4892	9.93822	11.4134	10.8475	7.98653e-75	-1.50322	down	--	--	Cellular Component: membrane (GO:0016020);;	--	--	--	--	--	Protein CLT1, chloroplastic OS=Arabidopsis thaliana OX=3702 GN=CLT1 PE=2 SV=1	--	--	PREDICTED: protein CLT3, chloroplastic [Juglans regia]
g1529	2486	2499	2199	93	49	38	6.58186	6.63821	5.58122	0.381524	0.178835	0.090582	5.86725e-97	-5.28809	down	--	--	--	--	--	[R]	General function prediction only	Major Facilitator Superfamily;; SPX domain;; Sugar (and other) transporter	SPX domain-containing membrane protein At4g22990 OS=Arabidopsis thaliana OX=3702 GN=At4g22990 PE=2 SV=2	T	Signal transduction mechanisms	PREDICTED: SPX domain-containing membrane protein At4g22990-like isoform X2 [Juglans regia]
g19242	1499	1198	1090	2679	3136	2505	6.33542	4.95627	4.13584	11.5618	12.8469	10.6155	1.97189e-13	1.08915	up	--	--	--	--	--	--	--	Phloem protein 2	F-box protein PP2-A12 OS=Arabidopsis thaliana OX=3702 GN=P2A12 PE=2 SV=1	S	Function unknown	PREDICTED: F-box protein PP2-A12-like [Juglans regia]
g29819	0	0	0	57	11	103	0	0	0	0.475734	0.095732	0.924977	8.24758e-08	5.31207	up	--	--	--	K09422|3.76317e-25|cic:CICLE_v10014958mg|K09422 myb proto-oncogene protein, plant | (RefSeq) hypothetical protein	--	--	--	--	--	K	Transcription	transcription factor MYB101-like [Quercus suber]
Corylus_avellana_newGene_13398	5	4	20	38	61	30	0.062615	0.058356	0.282117	0.561884	0.888145	0.436225	0.0302498	1.80649	up	--	--	Biological Process: protein folding (GO:0006457);; Molecular Function: unfolded protein binding (GO:0051082);;	--	--	[O]	Posttranslational modification, protein turnover, chaperones	--	--	O	Posttranslational modification, protein turnover, chaperones	PREDICTED: dnaJ homolog subfamily B member 1 [Juglans regia]
g16833	3005	3183	3038	83	86	106	29.5954	31.6845	28.3899	0.85875	0.783844	1.06785	1.16087e-290	-5.08845	down	--	--	--	K09422|1.09669e-94|vvi:100264512|K09422 myb proto-oncogene protein, plant | (RefSeq) MybPA2	--	[K]	Transcription	Myb-like DNA-binding domain;; Myb-like DNA-binding domain	Anthocyanin regulatory C1 protein OS=Zea mays OX=4577 GN=C1 PE=2 SV=1	K	Transcription	PREDICTED: transcription repressor MYB5-like [Juglans regia]
g8778	915	1024	1031	4127	3449	3369	12.3141	13.7912	13.2887	53.16	44.5036	44.7764	9.67186e-53	1.82944	up	--	--	--	--	--	--	--	Protein of unknown function, DUF538	--	S	Function unknown	PREDICTED: uncharacterized protein LOC109021507 isoform X1 [Juglans regia]
g16146	31	39	31	8	14	14	0.482603	0.611359	0.462028	0.117299	0.201154	0.214864	0.0339522	-1.40624	down	--	--	--	--	--	--	--	--	Transcription repressor OFP17 OS=Arabidopsis thaliana OX=3702 GN=OFP17 PE=2 SV=1	S	Function unknown	transcription repressor OFP17 [Quercus suber]
Corylus_avellana_newGene_33083	293	242	169	42	61	49	1.04337	0.997543	0.542273	0.117044	0.237744	0.123344	1.05902e-10	-2.19342	down	--	--	--	--	--	[R]	General function prediction only	--	Retrovirus-related Pol polyprotein from transposon RE1 OS=Arabidopsis thaliana OX=3702 GN=RE1 PE=2 SV=1	S	Function unknown	PREDICTED: uncharacterized protein LOC109006750 [Juglans regia]
Corylus_avellana_newGene_19988	126	77	54	30	48	28	1.26204	0.774438	0.511199	0.28775	0.458934	0.272276	0.0231517	-1.24292	down	--	--	Cellular Component: integral component of membrane (GO:0016021);;	--	--	[E]	Amino acid transport and metabolism	Transmembrane amino acid transporter protein	GABA transporter 1 OS=Arabidopsis thaliana OX=3702 GN=GAT1 PE=1 SV=1	E	Amino acid transport and metabolism	GABA transporter 1-like isoform X2 [Quercus suber]
g27097	94	55	51	16	21	12	0.67465	0.391797	0.339734	0.105129	0.141626	0.078029	0.000398648	-1.94147	down	--	--	--	--	--	--	--	C1 domain	--	--	--	PREDICTED: uncharacterized protein LOC108988348 [Juglans regia]
g28039	26	20	15	0	3	0	0.202109	0.156301	0.114279	0	0.015866	0	0.00306658	-3.06942	down	[Q]	Secondary metabolites biosynthesis, transport and catabolism	Biological Process: fatty acid biosynthetic process (GO:0006633);; Cellular Component: integral component of membrane (GO:0016021);; Molecular Function: transferase activity, transferring acyl groups other than amino-acyl groups (GO:0016747);;	K15397|0|pmum:103323050|K15397 3-ketoacyl-CoA synthase [EC:2.3.1.199] | (RefSeq) probable 3-ketoacyl-CoA synthase 21	Fatty acid elongation (ko00062)	--	--	FAE1/Type III polyketide synthase-like protein;; 3-Oxoacyl-[acyl-carrier-protein (ACP)] synthase III C terminal;; Chalcone and stilbene synthases, C-terminal domain;; Chalcone and stilbene synthases, N-terminal domain	3-ketoacyl-CoA synthase 6 OS=Arabidopsis thaliana OX=3702 GN=CUT1 PE=1 SV=1	I	Lipid transport and metabolism	probable 3-ketoacyl-CoA synthase 21 [Quercus suber]
g35443	3	12	15	187	135	125	0.022528	0.124114	0.155751	1.98741	1.43433	1.36198	2.05837e-11	3.58965	up	[V]	Defense mechanisms	Biological Process: drug transmembrane transport (GO:0006855);; Molecular Function: drug transmembrane transporter activity (GO:0015238);; Molecular Function: antiporter activity (GO:0015297);; Cellular Component: integral component of membrane (GO:0016021);;	K03327|2.26315e-165|egr:104433509|K03327 multidrug resistance protein, MATE family | (RefSeq) protein DETOXIFICATION 29	--	[R]	General function prediction only	MatE	Protein DETOXIFICATION 31 OS=Arabidopsis thaliana OX=3702 GN=DTX31 PE=2 SV=1	V	Defense mechanisms	PREDICTED: protein DETOXIFICATION 31-like [Juglans regia]
g32882	27	18	6	0	0	0	0.240143	0.161495	0.04383	0	0	0	0.000322607	-3.92402	down	[T]	Signal transduction mechanisms	--	--	--	--	--	Protein kinase domain;; Protein tyrosine kinase	Wall-associated receptor kinase-like 22 OS=Arabidopsis thaliana OX=3702 GN=WAKL22 PE=2 SV=1	T	Signal transduction mechanisms	wall-associated receptor kinase-like 9 [Quercus suber]
g27478	73	77	111	26	5	7	0.446908	0.276871	0.419891	0.083419	0.012954	0.019983	0.000142003	-2.55918	down	--	--	Molecular Function: DNA binding (GO:0003677);; Molecular Function: DNA ligase (ATP) activity (GO:0003910);; Molecular Function: NAD+ ADP-ribosyltransferase activity (GO:0003950);; Cellular Component: nucleus (GO:0005634);; Cellular Component: cytoplasm (GO:0005737);; Biological Process: lagging strand elongation (GO:0006273);; Biological Process: protein ADP-ribosylation (GO:0006471);; Biological…	K10798|0|pmum:103328815|K10798 poly [ADP-ribose] polymerase [EC:2.4.2.30] | (RefSeq) poly [ADP-ribose] polymerase 3	Base excision repair (ko03410)	[KLO]	Transcription;; Replication, recombination and repair;; Posttranslational modification, protein turnover, chaperones	Poly(ADP-ribose) polymerase catalytic domain;; PADR1 (NUC008) domain;; Poly(ADP-ribose) polymerase, regulatory domain;; WGR domain;; BRCA1 C Terminus (BRCT) domain;; BRCT domain, a BRCA1 C-terminus domain	Poly [ADP-ribose] polymerase 3 OS=Glycine max OX=3847 GN=PARP3 PE=2 SV=1	S	Function unknown	PREDICTED: poly [ADP-ribose] polymerase 3 [Juglans regia]
g9669	296	362	250	4628	4731	4517	3.0144	3.68162	2.43546	45.0954	46.1823	45.4148	1.69366e-185	3.87558	up	--	--	Molecular Function: asparagine synthase (glutamine-hydrolyzing) activity (GO:0004066);; Cellular Component: cytosol (GO:0005829);; Biological Process: asparagine biosynthetic process (GO:0006529);; Biological Process: glutamine metabolic process (GO:0006541);; Molecular Function: protein homodimerization activity (GO:0042803);;	--	--	--	--	Aluminium induced protein	Stem-specific protein TSJT1 OS=Nicotiana tabacum OX=4097 GN=TSJT1 PE=2 SV=1	S	Function unknown	PREDICTED: stem-specific protein TSJT1-like [Juglans regia]
g29971	20	33	19	106	131	163	0.365014	0.598993	0.324458	1.86671	2.31118	2.97281	6.33132e-08	2.33688	up	--	--	Cellular Component: nucleus (GO:0005634);; Cellular Component: plasma membrane (GO:0005886);; Molecular Function: zinc ion binding (GO:0008270);; Biological Process: plant-type hypersensitive response (GO:0009626);; Biological Process: systemic acquired resistance (GO:0009627);; Biological Process: salicylic acid biosynthetic process (GO:0009697);; Biological Process: response to nitrate (GO:0010…	K16275|1.52265e-115|fve:101305904|K16275 E3 ubiquitin-protein ligase BAH [EC:2.3.2.27] | (RefSeq) probable E3 ubiquitin-protein ligase BAH1-like 1	--	--	--	Zinc finger, C3HC4 type (RING finger);; Family of unknown function (DUF4006)	E3 ubiquitin-protein ligase BAH1 OS=Arabidopsis thaliana OX=3702 GN=BAH1 PE=1 SV=1	O	Posttranslational modification, protein turnover, chaperones	PREDICTED: probable E3 ubiquitin-protein ligase BAH1-like 1 [Juglans regia]
g5687	1948	1538	1394	2907	3958	3448	6.80782	5.53049	5.02368	10.3273	14.1507	12.2436	5.85507e-10	1.03425	up	[R]	General function prediction only	Cellular Component: membrane (GO:0016020);;	--	--	--	--	von Willebrand factor type A domain;; von Willebrand factor type A domain;; von Willebrand factor type A domain	--	S	Function unknown	PREDICTED: uncharacterized protein LOC109002830 isoform X2 [Juglans regia]
g448	536	584	581	224	207	128	2.63145	2.91345	2.93083	1.03529	0.967711	0.608119	3.33584e-11	-1.63293	down	[M]	Cell wall/membrane/envelope biogenesis	--	--	--	[M]	Cell wall/membrane/envelope biogenesis	Mechanosensitive ion channel	Mechanosensitive ion channel protein 10 OS=Arabidopsis thaliana OX=3702 GN=MSL10 PE=1 SV=1	M	Cell wall/membrane/envelope biogenesis	mechanosensitive ion channel protein 10-like [Quercus suber]
g13747	18	27	16	0	3	3	0.086301	0.138984	0.072119	0	0.009601	0.01411	0.00649602	-2.62514	down	--	--	--	--	--	[T]	Signal transduction mechanisms	NB-ARC domain;; Leucine Rich repeats (2 copies)	Putative disease resistance protein RGA4 OS=Solanum bulbocastanum OX=147425 GN=RGA4 PE=2 SV=1	S	Function unknown	putative disease resistance protein RGA1 [Quercus suber]
g8897	52	40	62	7	13	15	1.11763	0.818172	1.32384	0.119207	0.241542	0.300178	0.000794869	-2.01735	down	--	--	Cellular Component: cytoplasm (GO:0005737);; Biological Process: metal ion transport (GO:0030001);; Molecular Function: transition metal ion binding (GO:0046914);; Biological Process: cellular transition metal ion homeostasis (GO:0046916);;	--	--	--	--	--	Heavy metal-associated isoprenylated plant protein 47 OS=Arabidopsis thaliana OX=3702 GN=HIPP47 PE=3 SV=1	S	Function unknown	heavy metal-associated isoprenylated plant protein 47-like [Quercus suber]
g3636	274	243	362	1545	1295	1474	3.84718	3.41733	4.87379	20.8038	17.4615	20.4789	5.92277e-31	2.22985	up	--	--	Cellular Component: integral component of membrane (GO:0016021);;	--	--	--	--	--	--	S	Function unknown	uncharacterized protein LOC112008430 [Quercus suber]
g14688	3168	3480	3300	10641	10011	10886	16.5251	18.2781	16.5432	58.8265	55.2773	56.3947	3.74082e-86	1.61842	up	--	--	--	--	--	--	--	Protein of unknown function (DUF1336)	--	S	Function unknown	PREDICTED: uncharacterized protein LOC108989402 [Juglans regia]
g30908	1527	1666	1691	8770	8896	8200	4.35509	4.75443	4.61823	23.9274	24.3112	23.0838	2.7094e-173	2.35587	up	[K]	Transcription	Biological Process: activation of MAPKK activity (GO:0000186);; Molecular Function: MAP kinase kinase kinase activity (GO:0004709);; Molecular Function: phosphoprotein phosphatase activity (GO:0004721);; Molecular Function: ATP binding (GO:0005524);; Cellular Component: intracellular (GO:0005622);; Biological Process: protein dephosphorylation (GO:0006470);; Cellular Component: integral component…	--	--	--	--	Leucine rich repeat;; Leucine Rich repeats (2 copies);; Protein tyrosine kinase;; Protein kinase domain;; Leucine Rich Repeat;; Leucine rich repeat N-terminal domain	Leucine-rich repeat receptor protein kinase EMS1 OS=Arabidopsis thaliana OX=3702 GN=EMS1 PE=1 SV=1	S	Function unknown	PREDICTED: leucine-rich repeat receptor protein kinase EMS1-like [Juglans regia]
g13971	11759	13404	14036	5919	5547	5050	66.3107	75.5033	76.1596	31.8247	29.8943	29.2114	2.50375e-34	-1.29076	down	--	--	Biological Process: carbohydrate metabolic process (GO:0005975);; Cellular Component: integral component of membrane (GO:0016021);; Molecular Function: glucan endo-1,3-beta-D-glucosidase activity (GO:0042973);;	--	--	--	--	Glycosyl hydrolases family 17	Glucan endo-1,3-beta-glucosidase 11 OS=Arabidopsis thaliana OX=3702 GN=At1g32860 PE=1 SV=1	G	Carbohydrate transport and metabolism	PREDICTED: glucan endo-1,3-beta-glucosidase 11-like [Juglans regia]
Corylus_avellana_newGene_45969	909	912	808	1963	1776	1816	7.04586	7.07367	5.99679	14.5613	13.1922	13.897	1.92704e-24	1.03385	up	[R]	General function prediction only	Molecular Function: alcohol dehydrogenase (NAD) activity (GO:0004022);; Molecular Function: zinc ion binding (GO:0008270);; Molecular Function: cobalt ion binding (GO:0050897);; Biological Process: oxidation-reduction process (GO:0055114);;	--	--	[Q]	Secondary metabolites biosynthesis, transport and catabolism	Zinc-binding dehydrogenase;; Zinc-binding dehydrogenase	--	C	Energy production and conversion	PREDICTED: uncharacterized protein LOC109012766 [Juglans regia]
g2476	36	1	22	0	0	0	0.188268	0.000293	0.111377	0	0	0	0.00185734	-3.54219	down	--	--	--	--	--	--	--	F-box domain;; F-box-like	F-box/kelch-repeat protein At3g06240 OS=Arabidopsis thaliana OX=3702 GN=At3g06240 PE=2 SV=1	--	--	F-box/kelch-repeat protein At3g06240-like [Quercus suber]
g15740	19	181	61	39	6	13	0.298786	2.88666	0.935085	0.597456	0.078833	0.190464	0.0407914	-1.86019	down	--	--	--	--	--	[O]	Posttranslational modification, protein turnover, chaperones	Ring finger domain;; RING-like zinc finger;; Zinc finger, C3HC4 type (RING finger);; Zinc finger, C3HC4 type (RING finger)	E3 ubiquitin-protein ligase RHA2A OS=Arabidopsis thaliana OX=3702 GN=RHA2A PE=1 SV=1	O	Posttranslational modification, protein turnover, chaperones	PREDICTED: RING finger protein 165-like [Juglans regia]
g28675	8	7	14	81	36	62	0.044639	0.03478	0.083397	0.508412	0.210522	0.415445	0.000194151	2.35626	up	--	--	--	--	--	--	--	C1 domain;; Phorbol esters/diacylglycerol binding domain (C1 domain)	--	S	Function unknown	PREDICTED: uncharacterized protein LOC109011949 [Juglans regia]
Corylus_avellana_newGene_9325	10	9	25	396	451	253	0.085823	0.072348	0.331555	4.0731	4.64814	3.31802	1.23877e-23	4.38615	up	--	--	Molecular Function: lyase activity (GO:0016829);; Molecular Function: metal ion binding (GO:0046872);;	K04120|1.11195e-68|pop:POPTR_0002s05300g|K04120 ent-copalyl diphosphate synthase [EC:5.5.1.13] | (RefSeq) POPTRDRAFT_798561; ent-kaurene synthase A family protein	Diterpenoid biosynthesis (ko00904)	--	--	--	Copal-8-ol diphosphate hydratase, chloroplastic OS=Cistus creticus subsp. creticus OX=483148 GN=CLS PE=1 SV=1	I	Lipid transport and metabolism	ent-copalyl diphosphate synthase, chloroplastic [Quercus suber]
g29289	61	6	14	0	0	0	0.177165	0.015183	0.036913	0	0	0	8.08382e-05	-4.23758	down	--		Molecular Function: nucleotide binding (GO:0000166);; Molecular Function: protein kinase activity (GO:0004672);; Cellular Component: membrane (GO:0016020);; Biological Process: phosphorylation (GO:0016310);;	K04733|0|pper:PRUPE_ppa001576mg|K04733 interleukin-1 receptor-associated kinase 4 [EC:2.7.11.1] | (RefSeq) hypothetical protein	--	--	--	Protein kinase domain;; D-mannose binding lectin;; Protein tyrosine kinase;; S-locus glycoprotein domain;; PAN-like domain	Putative receptor protein kinase ZmPK1 OS=Zea mays OX=4577 GN=PK1 PE=2 SV=2	T	Signal transduction mechanisms	PREDICTED: putative receptor protein kinase ZmPK1 [Juglans regia]
g3797	142	147	118	321	273	253	1.6682	1.72333	1.32014	3.60407	3.06838	2.93324	2.1119e-05	1.00221	up	--	--	Molecular Function: binding (GO:0005488);; Biological Process: transcription, DNA-templated (GO:0006351);;	--	--	--	--	--	--	--	--	MADS-box protein, partial [Betula platyphylla]
g22479	1085	639	667	191	131	148	4.60951	2.80384	2.8088	0.636472	0.473101	0.521762	1.74305e-18	-2.34932	down	--	--	--	--	--	[T]	Signal transduction mechanisms	NB-ARC domain	Putative late blight resistance protein homolog R1B-16 OS=Solanum demissum OX=50514 GN=R1B-16 PE=3 SV=1	S	Function unknown	PREDICTED: disease resistance protein RPP13-like [Juglans regia]
g27950	184	298	178	3	13	27	0.534244	0.866488	0.495076	0.005848	0.035267	0.076557	8.44178e-10	-3.6488	down	[R]	General function prediction only	--	--	--	[T]	Signal transduction mechanisms	NB-ARC domain;; Leucine Rich repeats (2 copies)	Putative disease resistance RPP13-like protein 1 OS=Arabidopsis thaliana OX=3702 GN=RPPL1 PE=3 SV=1	S	Function unknown	PREDICTED: putative disease resistance RPP13-like protein 1 [Juglans regia]
Corylus_avellana_newGene_2691	24	11	16	42	42	53	0.261982	0.160915	0.166625	0.413154	0.398333	0.608738	0.0350238	1.29399	up	--	--	Molecular Function: nucleotide binding (GO:0000166);; Molecular Function: protein kinase activity (GO:0004672);;	K08857|3.30365e-13|bvg:104889260|K08857 NIMA (never in mitosis gene a)-related kinase 1/4/5 [EC:2.7.11.1] | (RefSeq) serine/threonine-protein kinase Nek6-like	--	[R]	General function prediction only	--	Serine/threonine-protein kinase Nek3 OS=Oryza sativa subsp. japonica OX=39947 GN=NEK3 PE=1 SV=1	T	Signal transduction mechanisms	serine/threonine-protein kinase Nek6-like [Olea europaea var. sylvestris]
g13616	594	504	414	1675	1622	1674	2.8334	2.31294	1.7934	7.26132	7.04658	7.57963	7.96306e-30	1.66894	up	--	--	Cellular Component: integral component of membrane (GO:0016021);;	--	--	--	--	GDP-fucose protein O-fucosyltransferase	O-fucosyltransferase 23 OS=Arabidopsis thaliana OX=3702 GN=OFUT23 PE=2 SV=1	S	Function unknown	PREDICTED: uncharacterized protein LOC108979337 [Juglans regia]
g32841	28	24	40	1	13	7	0.41825	0.359927	0.59249	0.014206	0.186751	0.106818	0.0460459	-1.8171	down	[O]	Posttranslational modification, protein turnover, chaperones	Molecular Function: ATP binding (GO:0005524);;	K03283|1.50334e-81|thj:104799347|K03283 heat shock 70kDa protein 1/8 | (RefSeq) heat shock cognate 70 kDa protein 2	Spliceosome (ko03040);; Protein processing in endoplasmic reticulum (ko04141);; Endocytosis (ko04144)	[O]	Posttranslational modification, protein turnover, chaperones	Hsp70 protein	Heat shock cognate 70 kDa protein OS=Petunia hybrida OX=4102 GN=HSP70 PE=2 SV=1	O	Posttranslational modification, protein turnover, chaperones	BnaAnng12070D [Brassica napus]
Corylus_avellana_newGene_66290	32	8	28	3	5	0	0.394175	0.09503	0.323647	0.026032	0.051905	0	0.0225121	-2.35532	down	--	--	--	--	--	[R]	General function prediction only	--	Retrovirus-related Pol polyprotein from transposon RE1 OS=Arabidopsis thaliana OX=3702 GN=RE1 PE=2 SV=1	L	Replication, recombination and repair	PREDICTED: uncharacterized protein LOC109019706 [Juglans regia]
g23129	23	20	16	73	40	48	0.19923	0.168411	0.131505	0.668245	0.364998	0.435111	0.0198973	1.32164	up	--	--	--	--	--	--	--	Plant transcription factor NOZZLE	Protein SPOROCYTELESS OS=Arabidopsis thaliana OX=3702 GN=SPL PE=1 SV=1	S	Function unknown	PREDICTED: uncharacterized protein LOC109014080 [Juglans regia]
g639	1192	1204	1186	3165	3254	2942	3.11947	3.15186	2.97288	7.92881	8.16024	7.59963	3.08487e-60	1.33959	up	[V]	Defense mechanisms	Molecular Function: ATP binding (GO:0005524);; Cellular Component: integral component of membrane (GO:0016021);; Molecular Function: ATPase activity, coupled to transmembrane movement of substances (GO:0042626);; Biological Process: transmembrane transport (GO:0055085);;	K05658|0|pper:PRUPE_ppa000340mg|K05658 ATP-binding cassette, subfamily B (MDR/TAP), member 1 [EC:3.6.3.44] | (RefSeq) hypothetical protein	ABC transporters (ko02010)	[Q]	Secondary metabolites biosynthesis, transport and catabolism	ABC transporter transmembrane region;; ABC transporter;; RecF/RecN/SMC N terminal domain;; AAA ATPase domain;; P-loop containing region of AAA domain;; Predicted ATPase of the ABC class;; Zeta toxin;; AAA domain;; Domain of unknown function DUF87	ABC transporter B family member 2 OS=Arabidopsis thaliana OX=3702 GN=ABCB2 PE=1 SV=3	V	Defense mechanisms	PREDICTED: ABC transporter B family member 2-like [Juglans regia]
g15786	344	445	432	207	151	254	2.74871	3.20275	2.48553	1.64506	1.11433	2.1238	0.000360395	-1.02321	down	--	--	--	--	--	--	--	Domain of unknown function (DUF4378)	--	S	Function unknown	hypothetical protein CFP56_35772 [Quercus suber]
Corylus_avellana_newGene_54157	528	160	135	71	15	105	3.29217	1.09761	0.82499	0.402786	0.079234	0.615963	0.00723281	-1.91306	down	[M]	Cell wall/membrane/envelope biogenesis	--	--	--	--	--	Protein tyrosine kinase;; Protein kinase domain	Probable LRR receptor-like serine/threonine-protein kinase At1g06840 OS=Arabidopsis thaliana OX=3702 GN=At1g06840 PE=2 SV=2	--	--	PREDICTED: probable LRR receptor-like serine/threonine-protein kinase At1g06840 [Juglans regia]
g30226	160	183	193	739	774	690	1.34632	1.81336	1.6632	6.83999	7.32965	5.87315	3.39441e-32	1.98097	up	[V]	Defense mechanisms	Molecular Function: nucleotide binding (GO:0000166);; Biological Process: transport (GO:0006810);; Cellular Component: membrane (GO:0016020);; Molecular Function: ATPase activity (GO:0016887);;	K05658|0|tcc:TCM_004938|K05658 ATP-binding cassette, subfamily B (MDR/TAP), member 1 [EC:3.6.3.44] | (RefSeq) ATP binding cassette subfamily B4 isoform 1	ABC transporters (ko02010)	[Q]	Secondary metabolites biosynthesis, transport and catabolism	ABC transporter transmembrane region;; ABC transporter;; Predicted ATPase of the ABC class	ABC transporter B family member 4 OS=Arabidopsis thaliana OX=3702 GN=ABCB4 PE=1 SV=1	V	Defense mechanisms	PREDICTED: ABC transporter B family member 21-like [Juglans regia]
Corylus_avellana_newGene_10537	47	28	45	0	1	2	0.904125	0.540948	0.819365	0	0.018493	0.019707	3.11947e-07	-4.28775	down	[K]	Transcription	Cellular Component: membrane (GO:0016020);;	--	--	[R]	General function prediction only	Leucine rich repeat;; Leucine Rich repeats (2 copies);; Leucine Rich Repeat;; Leucine Rich repeat	Receptor-like protein EIX2 OS=Solanum lycopersicum OX=4081 GN=EIX2 PE=1 SV=2	S	Function unknown	PREDICTED: receptor-like protein 12 isoform X1 [Juglans regia]
g10067	7824	7444	7434	17300	16296	14928	25.8071	23.6108	22.5117	53.3443	52.0749	48.7327	5.34813e-54	1.05035	up	[M]	Cell wall/membrane/envelope biogenesis	Molecular Function: protein serine/threonine kinase activity (GO:0004674);; Molecular Function: ATP binding (GO:0005524);; Biological Process: protein phosphorylation (GO:0006468);;	K08790|0|cit:102627318|K08790 serine/threonine kinase 38 [EC:2.7.11.1] | (RefSeq) serine/threonine-protein kinase tricorner	--	[R]	General function prediction only	Protein kinase domain;; Protein tyrosine kinase	Probable serine/threonine protein kinase IRE OS=Arabidopsis thaliana OX=3702 GN=IRE PE=2 SV=1	T	Signal transduction mechanisms	Rho-associated protein kinase [Trema orientalis]
g12383	3950	3998	3957	25681	24477	23715	35.6391	33.8758	31.9801	208.283	198.69	198.318	0	2.58728	up	--	--	--	K09422|8.21285e-114|pmum:103341502|K09422 myb proto-oncogene protein, plant | (RefSeq) transcription factor MYB21	--	[K]	Transcription	Myb-like DNA-binding domain;; Myb-like DNA-binding domain	Transcription factor MYB62 OS=Arabidopsis thaliana OX=3702 GN=MYB62 PE=2 SV=1	K	Transcription	PREDICTED: myb-related protein 305-like [Juglans regia]
g9450	2859	2751	2716	933	954	843	7.73865	7.54667	6.93302	2.3494	2.6282	2.21974	3.5405e-81	-1.65	down	--	--	--	--	--	--	--	Probable zinc-ribbon domain	Protein ENHANCED DISEASE RESISTANCE 4 OS=Arabidopsis thaliana OX=3702 GN=EDR4 PE=1 SV=1	S	Function unknown	uncharacterized protein LOC112039079 [Quercus suber]
g24828	9097	8458	8188	19555	19954	19018	49.7706	47.85	44.2951	103.53	104.791	104.51	2.75849e-91	1.14121	up	[C]	Energy production and conversion	Molecular Function: retinal dehydrogenase activity (GO:0001758);; Molecular Function: aldehyde dehydrogenase (NAD) activity (GO:0004029);; Biological Process: oxidation-reduction process (GO:0055114);;	K00128|0|vra:106769426|K00128 aldehyde dehydrogenase (NAD+) [EC:1.2.1.3] | (RefSeq) aldehyde dehydrogenase family 2 member B4, mitochondrial	Glycolysis / Gluconeogenesis (ko00010);; Pentose and glucuronate interconversions (ko00040);; Ascorbate and aldarate metabolism (ko00053);; Fatty acid degradation (ko00071);; Valine, leucine and isoleucine degradation (ko00280);; Lysine degradation (ko00310);; Arginine and proline metabolism (ko00330);; Histidine metabolism (ko00340);; Tryptophan metabolism (ko00380);; beta-Alanine metabolism (ko…	[C]	Energy production and conversion	Aldehyde dehydrogenase family	Aldehyde dehydrogenase family 2 member B4, mitochondrial OS=Arabidopsis thaliana OX=3702 GN=ALDH2B4 PE=1 SV=1	C	Energy production and conversion	PREDICTED: aldehyde dehydrogenase family 2 member B4, mitochondrial isoform X2 [Juglans regia]
g1534	3637	3418	3389	10308	10088	12012	7.82124	7.26479	7.10376	22.1007	21.2131	26.8691	2.12877e-56	1.58872	up	--	--	--	--	--	--	--	--	--	S	Function unknown	uncharacterized protein LOC111985031 [Quercus suber]
g10586	4666	4506	4701	11553	12282	11631	17.0403	15.8789	15.174	37.4767	41.7908	38.4699	1.58114e-86	1.30903	up	--	--	Molecular Function: DNA binding (GO:0003677);; Cellular Component: nucleus (GO:0005634);; Biological Process: positive regulation of cell proliferation (GO:0008284);; Molecular Function: lipid binding (GO:0008289);; Biological Process: primary shoot apical meristem specification (GO:0010072);; Biological Process: xylem development (GO:0010089);; Biological Process: positive regulation of cell dif…	K09338|0|tcc:TCM_037207|K09338 homeobox-leucine zipper protein | (RefSeq) Class III HD-Zip protein 8 isoform 1	--	--	--	START domain;; Homeobox domain	Homeobox-leucine zipper protein ATHB-8 OS=Arabidopsis thaliana OX=3702 GN=ATHB-8 PE=1 SV=1	K	Transcription	PREDICTED: homeobox-leucine zipper protein ATHB-15-like [Juglans regia]
g14121	2406	2260	2245	9237	6869	8711	11.9188	11.1385	10.7724	42.9237	32.5296	40.8597	1.20344e-47	1.79521	up	[R]	General function prediction only	Biological Process: polyamine biosynthetic process (GO:0006596);; Molecular Function: N-carbamoylputrescine amidase activity (GO:0050126);;	K12251|1.13507e-176|egr:104421305|K12251 N-carbamoylputrescine amidase [EC:3.5.1.53] | (RefSeq) N-carbamoylputrescine amidase	Arginine and proline metabolism (ko00330)	[E]	Amino acid transport and metabolism	Carbon-nitrogen hydrolase	N-carbamoylputrescine amidase OS=Solanum tuberosum OX=4113 GN=CPA PE=2 SV=1	S	Function unknown	PREDICTED: N-carbamoylputrescine amidase-like [Juglans regia]
g14447	119	147	126	414	552	382	0.29931	0.392959	0.312455	1.14931	1.60258	1.09472	1.60266e-12	1.71467	up	[K]	Transcription	Molecular Function: protein serine/threonine kinase activity (GO:0004674);; Molecular Function: ATP binding (GO:0005524);; Biological Process: protein phosphorylation (GO:0006468);; Cellular Component: integral component of membrane (GO:0016021);;	--	--	--	--	Leucine rich repeat;; Protein kinase domain;; Protein tyrosine kinase;; Leucine Rich repeats (2 copies);; Leucine Rich Repeat;; Leucine rich repeat N-terminal domain	Receptor-like protein kinase 2 OS=Arabidopsis thaliana OX=3702 GN=RCH2 PE=1 SV=1	S	Function unknown	PREDICTED: receptor-like protein kinase 2 [Juglans regia]
g33583	4395	4637	5740	1901	1596	1562	25.2983	26.7222	31.6565	10.4686	8.80481	8.87197	6.81034e-28	-1.58687	down	--	--	Cellular Component: exocyst (GO:0000145);; Biological Process: exocytosis (GO:0006887);;	K07195|0|vvi:100248374|K07195 exocyst complex component 7 | (RefSeq) exocyst complex component EXO70A1	--	[U]	Intracellular trafficking, secretion, and vesicular transport	Exo70 exocyst complex subunit	Exocyst complex component EXO70H1 OS=Arabidopsis thaliana OX=3702 GN=EXO70H1 PE=1 SV=1	S	Function unknown	PREDICTED: exocyst complex component EXO70A1-like [Juglans regia]
g4344	259	287	174	754	835	666	1.5765	1.70502	0.971823	4.09528	4.54068	3.74292	1.8375e-12	1.58821	up	[G]	Carbohydrate transport and metabolism	Biological Process: metabolic process (GO:0008152);; Molecular Function: lyase activity (GO:0016829);;	--	--	--	--	KDPG and KHG aldolase	--	G	Carbohydrate transport and metabolism	PREDICTED: uncharacterized protein LOC108989373 isoform X1 [Juglans regia]
g17104	21	61	34	88	199	121	0.115086	0.555378	0.194507	0.552571	1.2352	0.792342	0.00312603	1.65926	up	--	--	--	--	--	--	--	zinc-binding in reverse transcriptase	--	S	Function unknown	PREDICTED: uncharacterized protein LOC109020756 [Juglans regia]
g10046	62659	59739	70202	19378	19644	19536	650.744	621.076	698.462	192.522	195.491	200.266	7.76029e-89	-1.75961	down	--	--	Molecular Function: transcription corepressor activity (GO:0003714);; Cellular Component: nucleus (GO:0005634);; Biological Process: response to wounding (GO:0009611);; Biological Process: regulation of defense response (GO:0031347);; Biological Process: negative regulation of nucleic acid-templated transcription (GO:1903507);; Biological Process: regulation of jasmonic acid mediated signaling pa…	K13464|1.26648e-89|tcc:TCM_037495|K13464 jasmonate ZIM domain-containing protein | (RefSeq) Jasmonate-zim-domain protein 1, putative	Plant hormone signal transduction (ko04075)	--	--	tify domain;; Divergent CCT motif	Protein TIFY 10A OS=Arabidopsis thaliana OX=3702 GN=TIFY10A PE=1 SV=1	S	Function unknown	protein tify 10a [Quercus suber]
g33085	8	14	19	0	0	0	0.041449	0.069446	0.092079	0	0	0	0.000669939	-3.75302	down	--	--	--	--	--	[R]	General function prediction only	Reverse transcriptase-like	Uncharacterized mitochondrial protein AtMg00310 OS=Arabidopsis thaliana OX=3702 GN=AtMg00310 PE=4 SV=1	S	Function unknown	PREDICTED: uncharacterized protein LOC109014031 [Juglans regia]
Corylus_avellana_newGene_22653	170	169	157	23	19	6	2.18508	2.20487	1.99536	0.253516	0.241476	0.092324	2.44828e-12	-3.25375	down	--	--	--	--	--	[R]	General function prediction only	--	Receptor-like protein 14 OS=Arabidopsis thaliana OX=3702 GN=RLP14 PE=3 SV=1	S	Function unknown	isoform 2 of probable leucine-rich repeat receptor-like protein kinase [Quercus suber]
g1365	1094	1037	999	2240	2330	2093	2.10841	1.83227	2.15301	4.13208	4.3637	3.99222	2.95552e-31	1.04466	up	--	--	--	--	--	--	--	bHLH-MYC and R2R3-MYB transcription factors N-terminal	Transcription factor bHLH155 OS=Arabidopsis thaliana OX=3702 GN=BHLH155 PE=1 SV=1	K	Transcription	transcription factor bHLH155 isoform X1 [Quercus suber]
g3412	284	270	292	34	111	67	2.97692	2.81415	2.95399	0.256467	1.12953	0.670058	5.24575e-06	-1.95984	down	--	--	--	K09422|1.39158e-95|tcc:TCM_029065|K09422 myb proto-oncogene protein, plant | (RefSeq) MYB7	--	[K]	Transcription	Myb-like DNA-binding domain;; Myb-like DNA-binding domain	Transcription factor MYB26 OS=Arabidopsis thaliana OX=3702 GN=MYB26 PE=2 SV=1	K	Transcription	PREDICTED: transcription factor MYB26-like [Juglans regia]
g3196	58	67	46	16	16	20	0.213321	0.24975	0.162062	0.056476	0.054974	0.073594	0.00112245	-1.66607	down	[K]	Transcription	--	--	--	[R]	General function prediction only	Leucine rich repeat;; Leucine Rich repeats (2 copies);; Leucine Rich Repeat;; Leucine rich repeat N-terminal domain;; Leucine Rich repeat	Receptor-like protein EIX2 OS=Solanum lycopersicum OX=4081 GN=EIX2 PE=1 SV=2	S	Function unknown	PREDICTED: receptor-like protein 12 [Vitis vinifera]
g22902	188	104	186	229	1599	315	0.562293	0.313654	0.535813	0.695154	4.62008	0.945393	0.0397296	1.80053	up	--	--	--	--	--	--	--	TFIIS helical bundle-like domain	--	S	Function unknown	PREDICTED: uncharacterized protein LOC108982119 [Juglans regia]
g150	163	130	146	45	0	46	1.05464	0.842546	0.901466	0.278848	0	0.292408	0.0437179	-1.8973	down	--	--	Cellular Component: integral component of membrane (GO:0016021);;	--	--	--	--	--	--	S	Function unknown	PREDICTED: uncharacterized protein LOC108989446 [Juglans regia]
g22037	778	851	799	2762	2894	2836	3.5983	3.93602	3.5411	12.2225	12.833	12.9523	1.47202e-78	1.75917	up	[T]	Signal transduction mechanisms	Molecular Function: protein serine/threonine kinase activity (GO:0004674);; Molecular Function: ATP binding (GO:0005524);; Biological Process: protein phosphorylation (GO:0006468);; Cellular Component: integral component of membrane (GO:0016021);;	--	--	--	--	Protein kinase domain;; Protein tyrosine kinase;; Leucine rich repeat N-terminal domain;; Leucine Rich repeats (2 copies);; Leucine rich repeat	Protein NSP-INTERACTING KINASE 1 OS=Arabidopsis thaliana OX=3702 GN=NIK1 PE=1 SV=1	T	Signal transduction mechanisms	PREDICTED: protein NSP-INTERACTING KINASE 1-like [Juglans regia]
g33582	0	0	0	26	29	14	0	0	0	0.637224	0.540349	0.181665	1.37803e-05	4.48605	up	[G]	Carbohydrate transport and metabolism	Cellular Component: integral component of plasma membrane (GO:0005887);; Biological Process: cellular water homeostasis (GO:0009992);; Molecular Function: water channel activity (GO:0015250);; Molecular Function: glycerol channel activity (GO:0015254);; Biological Process: ion transmembrane transport (GO:0034220);; Biological Process: single-organism transport (GO:0044765);;	K09874|3.37591e-86|pmum:103322832|K09874 aquaporin NIP | (RefSeq) probable aquaporin NIP7-1	--	[G]	Carbohydrate transport and metabolism	Major intrinsic protein	Probable aquaporin NIP7-1 OS=Arabidopsis thaliana OX=3702 GN=NIP7-1 PE=2 SV=2	G	Carbohydrate transport and metabolism	PREDICTED: probable aquaporin NIP7-1 isoform X2 [Juglans regia]
g22108	15041	15536	17515	1794	1900	1727	87.2774	90.2437	97.3641	9.95719	10.5592	9.88027	2.51662e-235	-3.18821	down	Multicopper oxidase with three cupredoxin domains (includes cell division protein FtsP and spore coat protein CotA)	Cell wall/membrane/envelope biogenesis;; Nucleotide transport and metabolism;; Inorganic ion transport and metabolism;; Energy production and conversion;; RNA processing and modification	Molecular Function: copper ion binding (GO:0005507);; Cellular Component: extracellular region (GO:0005576);; Molecular Function: oxidoreductase activity, oxidizing metal ions (GO:0016722);; Biological Process: oxidation-reduction process (GO:0055114);;	K00423|0|pxb:103937379|K00423 L-ascorbate oxidase [EC:1.10.3.3] | (RefSeq) L-ascorbate oxidase-like	Ascorbate and aldarate metabolism (ko00053)	[Q]	Secondary metabolites biosynthesis, transport and catabolism	Multicopper oxidase;; Multicopper oxidase;; Multicopper oxidase	L-ascorbate oxidase OS=Nicotiana tabacum OX=4097 GN=AAO PE=2 SV=1	Q	Secondary metabolites biosynthesis, transport and catabolism	cuperdoxin domain [Malus domestica]
g227	2896	2692	3100	1478	1418	1526	38.5926	35.9132	39.5836	18.8367	18.1019	20.0688	7.09716e-22	-1.01599	down	--	--	--	--	--	--	--	Protein of unknown function, DUF617	Protein MIZU-KUSSEI 1 OS=Arabidopsis thaliana OX=3702 GN=MIZ1 PE=1 SV=1	S	Function unknown	PREDICTED: protein MIZU-KUSSEI 1 [Vitis vinifera]
Corylus_avellana_newGene_44890	47	61	71	0	22	14	1.73035	2.23217	2.49498	0	0.770613	0.479923	0.04646	-1.91232	down	--	--	--	--	--	--	--	--	--	S	Function unknown	PREDICTED: uncharacterized protein LOC104596221 [Nelumbo nucifera]
g5935	777	672	634	283	287	296	4.36499	4.05622	3.56406	1.58377	1.46496	1.71049	2.33741e-17	-1.30094	down	--	--	Cellular Component: Golgi membrane (GO:0000139);; Biological Process: protein glycosylation (GO:0006486);; Molecular Function: galactosyltransferase activity (GO:0008378);; Cellular Component: integral component of membrane (GO:0016021);;	K20855|0|jcu:105632970|K20855 beta-1,3-galactosyltransferase 1/2/3/4/5/7/8 [EC:2.4.1.-] | (RefSeq) probable beta-1,3-galactosyltransferase 2	--	[G]	Carbohydrate transport and metabolism	Galactosyltransferase;; Domain of unknown function (DUF4094)	Probable beta-1,3-galactosyltransferase 2 OS=Arabidopsis thaliana OX=3702 GN=B3GALT2 PE=2 SV=1	S	Function unknown	PREDICTED: probable beta-1,3-galactosyltransferase 4 [Juglans regia]
Corylus_avellana_newGene_6319	392	398	339	1014	809	832	4.41267	4.68233	3.81443	12.1709	9.35053	9.87783	8.18636e-14	1.18352	up	[BQ]	Chromatin structure and dynamics;; Secondary metabolites biosynthesis, transport and catabolism	Cellular Component: nucleus (GO:0005634);; Biological Process: regulation of transcription, DNA-templated (GO:0006355);; Cellular Component: integral component of membrane (GO:0016021);; Biological Process: histone deacetylation (GO:0016575);; Molecular Function: NAD-dependent histone deacetylase activity (H3-K14 specific) (GO:0032041);;	K11418|2.76122e-41|pmum:103320545|K11418 histone deacetylase 11 [EC:3.5.1.98] | (RefSeq) histone deacetylase 2	--	[B]	Chromatin structure and dynamics	Histone deacetylase domain	Histone deacetylase 2 OS=Arabidopsis thaliana OX=3702 GN=HDA2 PE=2 SV=2	BQ	Chromatin structure and dynamics;; Secondary metabolites biosynthesis, transport and catabolism	histone deacetylase 2 isoform X3 [Momordica charantia]
g28217	3990	3771	3720	9662	9773	9468	9.34621	8.84414	8.34748	21.6537	21.9403	21.8938	6.89674e-117	1.28786	up	--	--	Molecular Function: GTP binding (GO:0005525);; Molecular Function: hydrolase activity, acting on acid anhydrides (GO:0016817);;	--	--	--	--	Translocase of chloroplast 159/132, membrane anchor domain;; AIG1 family;; 50S ribosome-binding GTPase;; Dynamin family	Translocase of chloroplast 159, chloroplastic OS=Arabidopsis thaliana OX=3702 GN=TOC159 PE=1 SV=1	S	Function unknown	PREDICTED: translocase of chloroplast 159, chloroplastic-like [Juglans regia]
Corylus_avellana_newGene_63565	74	38	52	165	76	116	0.703256	0.359369	0.470561	1.50598	0.689118	1.08573	0.0428435	1.03151	up	--	--	Molecular Function: nucleic acid binding (GO:0003676);; Biological Process: DNA integration (GO:0015074);;	--	--	[R]	General function prediction only	--	Retrovirus-related Pol polyprotein from transposon TNT 1-94 OS=Nicotiana tabacum OX=4097 PE=2 SV=1	J	Translation, ribosomal structure and biogenesis	Polyprotein, putative [Solanum demissum]
Corylus_avellana_newGene_49437	95	117	48	0	5	15	1.08249	1.31691	0.501581	0	0.043021	0.165565	0.00025455	-3.09191	down	--	--	--	K09422|2.12906e-75|spen:107020099|K09422 myb proto-oncogene protein, plant | (RefSeq) myb-related protein Myb4-like	--	[K]	Transcription	Myb-like DNA-binding domain;; Myb-like DNA-binding domain	Transcription factor MYB4 OS=Oryza sativa subsp. japonica OX=39947 GN=MYB4 PE=2 SV=2	K	Transcription	transcription factor MYB4-like [Quercus suber]
g4253	759	761	599	197	208	213	5.03622	4.74527	3.62877	1.23352	1.21277	1.42919	2.0377e-25	-1.80659	down	--	--	Biological Process: carbohydrate transport (GO:0008643);; Cellular Component: integral component of membrane (GO:0016021);;	K15285|2.58344e-119|pper:PRUPE_ppa018324mg|K15285 solute carrier family 35, member E3 | (RefSeq) hypothetical protein	--	[GE]	Carbohydrate transport and metabolism;; Amino acid transport and metabolism	Triose-phosphate Transporter family	Nucleotide-sugar uncharacterized transporter 2 OS=Arabidopsis thaliana OX=3702 GN=At5g55950 PE=2 SV=1	S	Function unknown	PREDICTED: uncharacterized membrane protein At1g06890 [Juglans regia]
g13955	14	16	22	4	3	2	0.210138	0.244356	0.330329	0.056768	0.032133	0.017836	0.016668	-2.1405	down	--	--	Cellular Component: membrane (GO:0016020);;	--	--	--	--	--	--	S	Function unknown	PREDICTED: uncharacterized protein LOC108985574 [Juglans regia]
g29568	2174	2584	2258	11692	12215	11526	10.8266	12.9128	10.8177	55.7571	58.5357	56.1177	9.5115e-138	2.28782	up	[M]	Cell wall/membrane/envelope biogenesis	Cellular Component: nucleus (GO:0005634);; Molecular Function: ligase activity (GO:0016874);;	--	--	[R]	General function prediction only	Kelch motif;; Kelch motif;; Galactose oxidase, central domain;; Galactose oxidase, central domain	F-box/kelch-repeat protein At5g60570 OS=Arabidopsis thaliana OX=3702 GN=At5g60570 PE=2 SV=1	S	Function unknown	PREDICTED: F-box/kelch-repeat protein At5g60570 [Juglans regia]
g16219	855	142	58	72	79	66	9.8106	1.62158	0.632802	0.780566	0.862979	0.743729	0.00715706	-2.03379	down	--	--	Molecular Function: calcium ion binding (GO:0005509);; Cellular Component: cytosol (GO:0005829);;	--	--	--	--	EF hand;; EF-hand domain;; EF-hand domain pair;; EF hand	--	S	Function unknown	PREDICTED: uncharacterized protein LOC103418606 [Malus domestica]
g32155	2203	2496	2540	6	0	4	22.5159	25.5419	24.8675	0.055329	0	0.034282	1.93766e-110	-9.12527	down	--	--	Molecular Function: DNA binding (GO:0003677);;	K09422|5.24854e-73|jcu:105637467|K09422 myb proto-oncogene protein, plant | (RefSeq) transcription factor MYB82-like	--	[K]	Transcription	Myb-like DNA-binding domain;; Myb-like DNA-binding domain	Transcription factor MYB3 OS=Arabidopsis thaliana OX=3702 GN=MYB3 PE=1 SV=1	K	Transcription	transcription factor TT2-like isoform X1 [Quercus suber]
g31151	233	286	90	97	92	62	1.86828	2.29794	0.686143	0.741101	0.706857	0.485249	0.011899	-1.25752	down	[T]	Signal transduction mechanisms	--	K04733|1.33317e-120|pmum:103335050|K04733 interleukin-1 receptor-associated kinase 4 [EC:2.7.11.1] | (RefSeq) non-functional pseudokinase ZED1-like	--	[T]	Signal transduction mechanisms	Protein tyrosine kinase;; Protein kinase domain	Non-functional pseudokinase ZED1 OS=Arabidopsis thaliana OX=3702 GN=ZED1 PE=1 SV=1	T	Signal transduction mechanisms	PREDICTED: non-functional pseudokinase ZED1-like [Prunus mume]
Corylus_avellana_newGene_5377	763	655	505	295	241	242	3.25995	2.84555	2.11565	1.30296	1.12445	1.22029	2.82449e-10	-1.33372	down	--	--	--	K11292|1.85109e-40|vvi:100855389|K11292 transcription elongation factor SPT6 | (RefSeq) transcription elongation factor SPT6 homolog	--	[R]	General function prediction only	--	Putative ribonuclease H protein At1g65750 OS=Arabidopsis thaliana OX=3702 GN=At1g65750 PE=3 SV=1	S	Function unknown	PREDICTED: uncharacterized protein LOC109002526 [Juglans regia]
g11087	17362	17296	16803	4522	5218	5454	75.8958	71.9249	69.6617	18.9827	20.699	22.4324	2.65247e-78	-1.79814	down	[G]	Carbohydrate transport and metabolism	Molecular Function: beta-glucosidase activity (GO:0008422);; Biological Process: glucan catabolic process (GO:0009251);;	K05349|0|cit:102614874|K05349 beta-glucosidase [EC:3.2.1.21] | (RefSeq) beta-glucosidase BoGH3B-like	Cyanoamino acid metabolism (ko00460);; Starch and sucrose metabolism (ko00500);; Phenylpropanoid biosynthesis (ko00940)	--	--	Glycosyl hydrolase family 3 N terminal domain;; Glycosyl hydrolase family 3 C-terminal domain	Beta-xylosidase/alpha-L-arabinofuranosidase 2 OS=Medicago sativa subsp. varia OX=36902 GN=Xyl2 PE=2 SV=1	G	Carbohydrate transport and metabolism	beta-glucosidase bogh3b [Quercus suber]
g14101	233	86	157	974	1076	627	2.16913	0.822299	1.39116	9.78685	10.6826	6.83171	1.94519e-11	2.38183	up	--	--	--	K00799|5.4064e-50|mdm:103433530|K00799 glutathione S-transferase [EC:2.5.1.18] | (RefSeq) probable glutathione S-transferase	Glutathione metabolism (ko00480)	[O]	Posttranslational modification, protein turnover, chaperones	Glutathione S-transferase, N-terminal domain;; Glutathione S-transferase, N-terminal domain;; Glutathione S-transferase, N-terminal domain	Probable glutathione S-transferase OS=Glycine max OX=3847 GN=HSP26-A PE=2 SV=1	O	Posttranslational modification, protein turnover, chaperones	glutathione S-transferase U8-like [Quercus suber]
g21949	21	23	18	54	64	34	0.101264	0.111136	0.081298	0.254817	0.299152	0.162604	0.0414847	1.17472	up	[P]	Inorganic ion transport and metabolism	Cellular Component: integral component of plasma membrane (GO:0005887);; Molecular Function: secondary active sulfate transmembrane transporter activity (GO:0008271);; Biological Process: sulfate transmembrane transport (GO:1902358);;	K17469|0|pper:PRUPE_ppa002425mg|K17469 sulfate transporter 2, low-affinity | (RefSeq) hypothetical protein	--	[P]	Inorganic ion transport and metabolism	Sulfate permease family;; STAS domain	Sulfate transporter 2.1 OS=Arabidopsis thaliana OX=3702 GN=SULTR2;1 PE=2 SV=1	P	Inorganic ion transport and metabolism	sulfate transporter 2.1 [Quercus suber]
g27594	3440	3569	3588	110	1142	1045	29.7997	30.9497	29.7769	0.90367	9.47594	8.9358	0.0268135	-1.9082	down	--	--	Cellular Component: nucleosome (GO:0000786);; Molecular Function: DNA binding (GO:0003677);; Cellular Component: nucleus (GO:0005634);; Molecular Function: protein heterodimerization activity (GO:0046982);;	K11253|7.34641e-68|crb:CARUB_v10021660mg|K11253 histone H3 | (RefSeq) hypothetical protein	--	[B]	Chromatin structure and dynamics	Core histone H2A/H2B/H3/H4	Histone H3.2 OS=Triticum aestivum OX=4565 PE=1 SV=2	B	Chromatin structure and dynamics	PREDICTED: histone H3.2 [Musa acuminata subsp. malaccensis]
Corylus_avellana_newGene_60134	68	45	56	231	368	206	0.305346	0.201143	0.244201	1.00681	1.60305	0.923514	1.14937e-09	2.14933	up	--	--	--	--	--	--	--	--	--	S	Function unknown	PREDICTED: uncharacterized protein LOC108982470 isoform X3 [Juglans regia]
g133	34	96	297	35	46	14	0.354782	0.967983	2.59802	0.358312	0.437194	0.145444	0.0119855	-1.96329	down	[J]	Translation, ribosomal structure and biogenesis	Molecular Function: tRNA-intron endonuclease activity (GO:0000213);; Molecular Function: nucleic acid binding (GO:0003676);; Biological Process: tRNA splicing, via endonucleolytic cleavage and ligation (GO:0006388);; Biological Process: RNA phosphodiester bond hydrolysis, endonucleolytic (GO:0090502);;	K15322|1.73055e-107|jcu:105640357|K15322 tRNA-splicing endonuclease subunit Sen2 [EC:3.1.27.9] | (RefSeq) tRNA-splicing endonuclease subunit Sen2-1-like	--	[J]	Translation, ribosomal structure and biogenesis	tRNA intron endonuclease, catalytic C-terminal domain;; tRNA intron endonuclease, N-terminal domain	tRNA-splicing endonuclease subunit Sen2-1 OS=Arabidopsis thaliana OX=3702 GN=SEN1 PE=2 SV=1	J	Translation, ribosomal structure and biogenesis	PREDICTED: tRNA-splicing endonuclease subunit Sen2-1-like [Juglans regia]
g17681	1353	1450	1221	468	466	443	7.56787	7.93935	6.22801	2.38099	2.41968	2.3165	1.46698e-39	-1.58512	down	--	--	Cellular Component: chromosome, centromeric region (GO:0000775);; Biological Process: mitotic cell cycle (GO:0007067);;	K11548|4.25219e-84|vvi:100268045|K11548 kinetochore protein Nuf2 | (RefSeq) probable kinetochore protein NUF2	--	[D]	Cell cycle control, cell division, chromosome partitioning	--	--	S	Function unknown	PREDICTED: kinetochore protein Nuf2-like isoform X2 [Juglans regia]
g18658	69	102	90	349	307	289	0.411906	0.818176	0.660664	2.52095	2.384	2.00333	8.73336e-12	1.78275	up	[I]	Lipid transport and metabolism	Molecular Function: hydrolase activity (GO:0016787);;	--	--	--	--	--	--	S	Function unknown	PREDICTED: uncharacterized protein LOC108985833 [Juglans regia]
g11963	2487	2607	2612	481	575	488	27.3162	27.9609	26.2751	4.88078	5.8317	5.0753	7.02404e-92	-2.35663	down	--	--	Biological Process: carbohydrate metabolic process (GO:0005975);; Molecular Function: hydrolase activity (GO:0016787);; Biological Process: cell wall organization or biogenesis (GO:0071554);;	K08235|6.47741e-99|tcc:TCM_003190|K08235 xyloglucan:xyloglucosyl transferase [EC:2.4.1.207] | (RefSeq) Xyloglucan endotransglucosylase/hydrolase 4	--	--	--	Glycosyl hydrolases family 16;; Xyloglucan endo-transglycosylase (XET) C-terminus	Xyloglucan endotransglucosylase/hydrolase protein A OS=Phaseolus angularis OX=3914 GN=XTHA PE=1 SV=1	G	Carbohydrate transport and metabolism	Xyloglucan endotransglucosylase/hydrolase 4 [Theobroma cacao]
g24798	3564	3603	3070	1799	1584	1652	25.7755	25.3132	20.7292	12.3067	10.8621	11.7739	5.81175e-27	-1.06416	down	--	--	Molecular Function: hydrolase activity, hydrolyzing O-glycosyl compounds (GO:0004553);; Biological Process: carbohydrate metabolic process (GO:0005975);;	K19892|0|gra:105790879|K19892 glucan endo-1,3-beta-glucosidase 4 [EC:3.2.1.39] | (RefSeq) glucan endo-1,3-beta-glucosidase 4-like	Starch and sucrose metabolism (ko00500)	--	--	Glycosyl hydrolases family 17;; X8 domain	Glucan endo-1,3-beta-glucosidase 4 OS=Arabidopsis thaliana OX=3702 GN=At3g13560 PE=1 SV=1	G	Carbohydrate transport and metabolism	glucan endo-1,3-beta-glucosidase 4 [Quercus suber]
g12127	52	39	39	195	232	241	0.355589	0.257951	0.325303	1.63406	1.86534	1.87329	2.94118e-14	2.27625	up	--	--	--	--	--	[U]	Intracellular trafficking, secretion, and vesicular transport	--	Type I inositol polyphosphate 5-phosphatase 8 OS=Arabidopsis thaliana OX=3702 GN=IP5P8 PE=2 SV=1	T	Signal transduction mechanisms	type I inositol polyphosphate 5-phosphatase 8 isoform X2 [Quercus suber]
g8496	1760	2002	1857	6242	6027	5749	7.14141	8.26749	7.45234	24.8247	24.3716	23.9719	1.0955e-80	1.63349	up	[I]	Lipid transport and metabolism	Molecular Function: fatty-acyl-CoA binding (GO:0000062);; Molecular Function: acyl-CoA dehydrogenase activity (GO:0003995);; Molecular Function: acyl-CoA oxidase activity (GO:0003997);; Cellular Component: peroxisome (GO:0005777);; Molecular Function: electron carrier activity (GO:0009055);; Biological Process: fatty acid beta-oxidation using acyl-CoA dehydrogenase (GO:0033539);; Molecular Functi…	K00232|0|pxb:103937274|K00232 acyl-CoA oxidase [EC:1.3.3.6] | (RefSeq) acyl-coenzyme A oxidase 2, peroxisomal-like	Fatty acid degradation (ko00071);; alpha-Linolenic acid metabolism (ko00592);; Biosynthesis of unsaturated fatty acids (ko01040);; Fatty acid metabolism (ko01212);; Peroxisome (ko04146)	[IQ]	Lipid transport and metabolism;; Secondary metabolites biosynthesis, transport and catabolism	Acyl-CoA oxidase;; Acyl-CoA dehydrogenase, middle domain;; Acyl-CoA dehydrogenase, C-terminal domain	Acyl-coenzyme A oxidase, peroxisomal OS=Cucurbita maxima OX=3661 GN=Acx PE=1 SV=1	I	Lipid transport and metabolism	PREDICTED: acyl-coenzyme A oxidase 2, peroxisomal [Juglans regia]
Corylus_avellana_newGene_4465	11	22	17	0	0	0	0.30926	0.63845	0.489823	0	0	0	0.000136461	-4.08322	down	--	--	--	--	--	--	--	C1 domain	--	--	--	Zinc finger, PHD-type [Corchorus olitorius]
g23775	848	890	720	25	42	43	6.1715	6.0716	4.59991	0.179494	0.348119	0.304945	2.97871e-74	-4.46044	down	[Q]	Secondary metabolites biosynthesis, transport and catabolism	Biological Process: suberin biosynthetic process (GO:0010345);; Biological Process: long-chain fatty-acyl-CoA metabolic process (GO:0035336);; Cellular Component: intracellular membrane-bounded organelle (GO:0043231);; Biological Process: oxidation-reduction process (GO:0055114);; Molecular Function: fatty-acyl-CoA reductase (alcohol-forming) activity (GO:0080019);;	K13356|0|pper:PRUPE_ppa004817mg|K13356 alcohol-forming fatty acyl-CoA reductase [EC:1.2.1.84] | (RefSeq) hypothetical protein	Cutin, suberine and wax biosynthesis (ko00073);; Peroxisome (ko04146)	[I]	Lipid transport and metabolism	Male sterility protein;; Male sterility protein;; NAD dependent epimerase/dehydratase family	Fatty acyl-CoA reductase 3 OS=Arabidopsis thaliana OX=3702 GN=FAR3 PE=1 SV=1	S	Function unknown	PREDICTED: fatty acyl-CoA reductase 3-like [Juglans regia]
g30762	34	24	26	0	0	0	0.255397	0.17624	0.186805	0	0	0	6.83635e-07	-4.92264	down	--	--	--	--	--	[R]	General function prediction only	Ankyrin repeats (many copies);; Ankyrin repeats (3 copies);; Ankyrin repeats (many copies);; Ankyrin repeat;; Ankyrin repeat;; Domain of unknown function	Ankyrin repeat-containing protein BDA1 OS=Arabidopsis thaliana OX=3702 GN=BAD1 PE=1 SV=1	S	Function unknown	PREDICTED: protein ACCELERATED CELL DEATH 6-like [Juglans regia]
g23218	1359	1219	1146	214	199	235	14.1055	12.6507	11.3897	2.11992	1.97226	2.39584	6.31585e-70	-2.55204	down	--	--	Cellular Component: integral component of membrane (GO:0016021);;	K03542|1.21197e-130|rcu:8274074|K03542 photosystem II 22kDa protein | (RefSeq) photosystem II 22 kDa protein, chloroplastic	Photosynthesis (ko00195)	--	--	Chlorophyll A-B binding protein	Photosystem II 22 kDa protein, chloroplastic OS=Spinacia oleracea OX=3562 GN=PSBS PE=1 SV=1	I	Lipid transport and metabolism	Chloroa_b-bind domain-containing protein [Cephalotus follicularis]
g16392	947	894	983	473	317	461	3.1842	3.00972	3.16766	1.51997	1.02204	1.53005	1.38016e-09	-1.20822	down	[P]	Inorganic ion transport and metabolism	Molecular Function: calcium-transporting ATPase activity (GO:0005388);; Molecular Function: ATP binding (GO:0005524);; Cellular Component: integral component of plasma membrane (GO:0005887);; Cellular Component: intracellular membrane-bounded organelle (GO:0043231);; Molecular Function: metal ion binding (GO:0046872);; Biological Process: calcium ion transmembrane transport (GO:0070588);;	K01537|0|vvi:100259561|K01537 Ca2+-transporting ATPase [EC:3.6.3.8] | (RefSeq) calcium-transporting ATPase 12, plasma membrane-type	--	[P]	Inorganic ion transport and metabolism	Cation transporting ATPase, C-terminus;; E1-E2 ATPase;; haloacid dehalogenase-like hydrolase;; Cation transport ATPase (P-type);; Cation transporter/ATPase, N-terminus	Calcium-transporting ATPase 12, plasma membrane-type OS=Arabidopsis thaliana OX=3702 GN=ACA12 PE=2 SV=1	P	Inorganic ion transport and metabolism	calcium-transporting ATPase 12, plasma membrane-type [Quercus suber]
g15342	32329	28430	27200	82886	86767	81442	24.3273	22.0437	20.1608	59.6033	63.5092	61.9079	3.90933e-91	1.46952	up	--	--	--	K10691|0|vvi:100256705|K10691 E3 ubiquitin-protein ligase UBR4 [EC:2.3.2.27] | (RefSeq) auxin transport protein BIG	--	[T]	Signal transduction mechanisms	E3 ubiquitin-protein ligase UBR4;; Zinc finger, ZZ type	Auxin transport protein BIG OS=Arabidopsis thaliana OX=3702 GN=BIG PE=1 SV=2	O	Posttranslational modification, protein turnover, chaperones	auxin transport protein BIG [Quercus suber]
g13977	2	1	1	249	1	1	0.007477	1e-06	7.9e-05	1.27126	5e-06	2e-06	0.00294159	3.35136	up	--	--	Molecular Function: double-stranded DNA binding (GO:0003690);; Cellular Component: mitochondrion (GO:0005739);; Biological Process: regulation of transcription, DNA-templated (GO:0006355);; Cellular Component: plastid (GO:0009536);;	--	--	[KR]	Transcription;; General function prediction only	mTERF	Transcription termination factor MTEF18, mitochondrial OS=Arabidopsis thaliana OX=3702 GN=MTERF18 PE=1 SV=1	S	Function unknown	PREDICTED: transcription termination factor MTEF18, mitochondrial-like [Juglans regia]
g2339	846	743	832	28	36	107	5.59817	4.93118	5.29935	0.173259	0.224094	0.695528	1.48508e-17	-3.69263	down	Cytochrome P450	Energy production and conversion;; Inorganic ion transport and metabolism	Molecular Function: monooxygenase activity (GO:0004497);; Molecular Function: iron ion binding (GO:0005506);; Cellular Component: integral component of membrane (GO:0016021);; Molecular Function: oxidoreductase activity, acting on paired donors, with incorporation or reduction of molecular oxygen (GO:0016705);; Molecular Function: heme binding (GO:0020037);; Biological Process: oxidation-reductio…	--	--	[Q]	Secondary metabolites biosynthesis, transport and catabolism	Cytochrome P450;; Cytochrome P450	Cytochrome P450 82A3 OS=Glycine max OX=3847 GN=CYP82A3 PE=2 SV=1	Q	Secondary metabolites biosynthesis, transport and catabolism	PREDICTED: cytochrome P450 CYP82D47-like [Juglans regia]
g13064	37	28	37	114	133	125	0.158548	0.107473	0.126922	0.409287	0.54359	0.452163	6.78198e-07	1.77498	up	--	--	Cellular Component: integral component of membrane (GO:0016021);;	--	--	[TZ]	Signal transduction mechanisms;; Cytoskeleton	Formin Homology 2 Domain	Formin-like protein 8 OS=Arabidopsis thaliana OX=3702 GN=FH8 PE=1 SV=1	U	Intracellular trafficking, secretion, and vesicular transport	PREDICTED: formin-like protein 8 [Juglans regia]
g1430	1411	1226	1182	348	326	363	7.40401	6.19836	5.56109	1.81252	1.6649	1.95748	2.7305e-47	-1.91476	down	--	--	Molecular Function: binding (GO:0005488);;	--	--	--	--	--	Transcription factor bHLH137 OS=Arabidopsis thaliana OX=3702 GN=BHLH137 PE=1 SV=1	K	Transcription	PREDICTED: transcription factor bHLH137-like isoform X1 [Juglans regia]
g29211	172	157	148	17	16	19	1.79842	1.56221	1.47853	0.159567	0.146907	0.25876	6.7237e-19	-3.14807	down	Cytochrome P450	Energy production and conversion;; Inorganic ion transport and metabolism	Molecular Function: monooxygenase activity (GO:0004497);; Molecular Function: iron ion binding (GO:0005506);; Cellular Component: integral component of membrane (GO:0016021);; Molecular Function: oxidoreductase activity, acting on paired donors, with incorporation or reduction of molecular oxygen (GO:0016705);; Molecular Function: heme binding (GO:0020037);; Biological Process: oxidation-reductio…	--	--	[QI]	Secondary metabolites biosynthesis, transport and catabolism;; Lipid transport and metabolism	Cytochrome P450	Cytochrome P450 CYP72A219 OS=Panax ginseng OX=4054 PE=2 SV=1	Q	Secondary metabolites biosynthesis, transport and catabolism	PREDICTED: cytochrome P450 CYP72A219 [Theobroma cacao]
g28907	10	4	16	116	74	64	0.039304	0.01389	0.064203	0.50934	0.426248	0.265875	5.28378e-06	2.77945	up	--	--	--	--	--	[K]	Transcription	Myb-like DNA-binding domain;; Myb-like DNA-binding domain	Transcription factor MYB3R-5 OS=Arabidopsis thaliana OX=3702 GN=MYB3R5 PE=2 SV=1	K	Transcription	uncharacterized protein LOC112015974 [Quercus suber]
g21652	1619	1495	1279	4	0	0	7.8696	7.25138	6.00548	0.013573	0	0	1.75081e-68	-9.2719	down	Phosphoglycerate dehydrogenase or related dehydrogenase	Inorganic ion transport and metabolism	Molecular Function: oxidoreductase activity, acting on the CH-OH group of donors, NAD or NADP as acceptor (GO:0016616);; Molecular Function: NAD binding (GO:0051287);; Biological Process: oxidation-reduction process (GO:0055114);;	--	--	[C]	Energy production and conversion	D-isomer specific 2-hydroxyacid dehydrogenase, NAD binding domain;; Alanine dehydrogenase/PNT, C-terminal domain;; Acetohydroxy acid isomeroreductase, NADPH-binding domain	Formate dehydrogenase, chloroplastic/mitochondrial OS=Arabidopsis thaliana OX=3702 GN=FDH1 PE=1 SV=1	E	Amino acid transport and metabolism	uncharacterized protein LOC18047357 isoform X6 [Citrus clementina]
g24802	2477	1466	2697	5994	5894	4365	12.0527	7.33603	12.5831	28.169	27.7991	21.5238	8.2235e-08	1.23001	up	[H]	Coenzyme transport and metabolism	Molecular Function: methyltransferase activity (GO:0008168);; Cellular Component: integral component of membrane (GO:0016021);; Cellular Component: viral envelope (GO:0019031);; Biological Process: methylation (GO:0032259);;	K12502|0|tcc:TCM_020733|K12502 MPBQ/MSBQ methyltransferase [EC:2.1.1.295] | (RefSeq) S-adenosyl-L-methionine-dependent methyltransferases superfamily protein	Ubiquinone and other terpenoid-quinone biosynthesis (ko00130)	[H]	Coenzyme transport and metabolism	Methyltransferase domain;; Methyltransferase domain;; ubiE/COQ5 methyltransferase family;; Methyltransferase domain;; Methyltransferase domain;; Methyltransferase domain;; O-methyltransferase	2-methyl-6-phytyl-1,4-hydroquinone methyltransferase, chloroplastic OS=Spinacia oleracea OX=3562 PE=1 SV=1	Q	Secondary metabolites biosynthesis, transport and catabolism	PREDICTED: 2-methyl-6-phytyl-1,4-hydroquinone methyltransferase, chloroplastic-like [Juglans regia]
g14793	10154	9591	8929	26255	26644	24454	17.4833	16.3607	14.5752	42.6018	44.0392	40.9269	4.25487e-108	1.38744	up	--	--	Molecular Function: ubiquitin-protein transferase activity (GO:0004842);; Biological Process: protein ubiquitination (GO:0016567);; Molecular Function: ligase activity (GO:0016874);;	K10590|0|pper:PRUPE_ppa000169mg|K10590 E3 ubiquitin-protein ligase TRIP12 [EC:2.3.2.26] | (RefSeq) hypothetical protein	Ubiquitin mediated proteolysis (ko04120)	[O]	Posttranslational modification, protein turnover, chaperones	HECT-domain (ubiquitin-transferase)	E3 ubiquitin-protein ligase UPL4 OS=Arabidopsis thaliana OX=3702 GN=UPL4 PE=3 SV=1	O	Posttranslational modification, protein turnover, chaperones	E3 ubiquitin-protein ligase UPL4 [Quercus suber]
Corylus_avellana_newGene_24128	75	92	72	261	256	266	1.80013	2.21376	1.67131	6.06058	5.93934	6.35648	1.93152e-11	1.6475	up	--	--	Biological Process: transcription, DNA-templated (GO:0006351);; Biological Process: single-organism process (GO:0044699);; Biological Process: regulation of cellular process (GO:0050794);; Biological Process: response to stimulus (GO:0050896);;	K14484|6.34374e-22|pxb:103944796|K14484 auxin-responsive protein IAA | (RefSeq) auxin-responsive protein IAA31	Plant hormone signal transduction (ko04075)	--	--	AUX/IAA family	Auxin-responsive protein IAA31 OS=Arabidopsis thaliana OX=3702 GN=IAA31 PE=1 SV=2	K	Transcription	auxin-responsive protein IAA4-like [Quercus suber]
Corylus_avellana_newGene_29091	9	7	0	29	52	39	0.036525	0.026039	0	0.11674	0.21036	0.158655	0.00877024	2.36284	up	--	--	--	--	--	--	--	--	--	--	--	hypothetical protein GLYMA_19G159800 [Glycine max]
g8736	101	62	61	198	142	150	0.703974	0.427207	0.404111	1.32417	0.94949	1.03251	0.00432008	1.06045	up	--	--	--	K19026|4.5134e-153|cit:102626916|K19026 spatacsin | (RefSeq) uncharacterized LOC102626916	--	--	--	--	--	S	Function unknown	uncharacterized protein LOC111985067 [Quercus suber]
g15174	2899	2513	2834	11964	11003	11821	12.9022	10.6708	10.8931	39.782	47.7071	38.706	1.37136e-120	2.02992	up	[G]	Carbohydrate transport and metabolism	--	--	--	[GC]	Carbohydrate transport and metabolism;; Energy production and conversion	UDP-glucoronosyl and UDP-glucosyl transferase	UDP-glycosyltransferase 87A2 OS=Arabidopsis thaliana OX=3702 GN=UGT87A2 PE=1 SV=1	S	Function unknown	PREDICTED: UDP-glycosyltransferase 87A1-like [Juglans regia]
g34514	7230	7640	8880	1350	1490	1549	81.3317	86.0337	95.701	14.5286	16.0564	17.1931	1.05372e-88	-2.47238	down	--	--	Cellular Component: nucleosome (GO:0000786);; Molecular Function: DNA binding (GO:0003677);; Cellular Component: nucleus (GO:0005634);; Molecular Function: protein heterodimerization activity (GO:0046982);;	K11253|4.69935e-76|tcc:TCM_040553|K11253 histone H3 | (RefSeq) Histone superfamily protein	--	[B]	Chromatin structure and dynamics	Core histone H2A/H2B/H3/H4	Histone H3.2 OS=Triticum aestivum OX=4565 PE=1 SV=2	B	Chromatin structure and dynamics	PREDICTED: histone H3.2 [Musa acuminata subsp. malaccensis]
g9631	811	799	800	2630	2537	2516	5.62594	5.08788	4.81892	17.354	15.9213	16.0407	4.36241e-86	1.6263	up	[R]	General function prediction only	Molecular Function: nucleotide binding (GO:0000166);;	K07955|2.09448e-97|nnu:104607375|K07955 ADP-ribosylation factor-like protein 8 | (RefSeq) ADP-ribosylation factor-like protein 8B-A	--	[R]	General function prediction only	ADP-ribosylation factor family;; Ras of Complex, Roc, domain of DAPkinase;; Ras family;; Gtr1/RagA G protein conserved region;; 50S ribosome-binding GTPase;; Signal recognition particle receptor beta subunit	ADP-ribosylation factor-like protein 8c OS=Arabidopsis thaliana OX=3702 GN=ARL8C PE=2 SV=1	S	Function unknown	ADP-ribosylation factor-like protein 8c [Quercus suber]
g2283	39	38	34	81	90	72	0.181802	0.177524	0.152202	0.371306	0.408558	0.337712	0.00922678	1.05409	up	--	--	--	--	--	--	--	C1 domain;; Phorbol esters/diacylglycerol binding domain (C1 domain);; Arabidopsis phospholipase-like protein (PEARLI 4)	--	--	--	PREDICTED: uncharacterized protein LOC108988348 [Juglans regia]
g29213	54	65	64	30	22	5	0.42122	0.505069	0.475744	0.218173	0.164133	0.031752	0.0262606	-1.57443	down	--	--	--	--	--	--	--	--	Protein PHYTOCHROME KINASE SUBSTRATE 4 OS=Arabidopsis thaliana OX=3702 GN=PKS4 PE=1 SV=1	S	Function unknown	PREDICTED: protein PHYTOCHROME KINASE SUBSTRATE 4 [Juglans regia]
g5339	194	244	207	68	59	58	2.94808	3.72239	3.02173	0.980315	0.851949	0.869972	4.33637e-11	-1.81702	down	--	--	Cellular Component: cytochrome b6f complex (GO:0009512);; Cellular Component: integral component of membrane (GO:0016021);;	--	--	--	--	PetM family of cytochrome b6f complex subunit 7	Cytochrome b6-f complex subunit 7 (Fragment) OS=Spinacia oleracea OX=3562 GN=petM PE=1 SV=1	S	Function unknown	uncharacterized protein LOC111986957 [Quercus suber]
g14804	650	587	1447	167	293	319	5.50592	4.97452	11.744	1.34925	2.3789	2.66555	1.29294e-05	-1.77144	down	--	--	--	--	--	--	--	TCP family transcription factor	Transcription factor TCP13 OS=Arabidopsis thaliana OX=3702 GN=TCP13 PE=1 SV=1	K	Transcription	PREDICTED: transcription factor TCP13-like [Juglans regia]
g31306	230	245	195	845	841	956	2.76339	3.32319	2.25605	8.89927	9.28895	10.972	1.43427e-31	1.92672	up	Cytochrome P450	Energy production and conversion;; Inorganic ion transport and metabolism	Molecular Function: monooxygenase activity (GO:0004497);; Molecular Function: iron ion binding (GO:0005506);; Cellular Component: integral component of membrane (GO:0016021);; Molecular Function: oxidoreductase activity, acting on paired donors, with incorporation or reduction of molecular oxygen (GO:0016705);; Molecular Function: heme binding (GO:0020037);; Biological Process: oxidation-reductio…	K04123|1.00203e-72|jcu:105643283|K04123 ent-kaurenoic acid hydroxylase [EC:1.14.13.79] | (RefSeq) ent-kaurenoic acid oxidase 1-like	Diterpenoid biosynthesis (ko00904)	[QI]	Secondary metabolites biosynthesis, transport and catabolism;; Lipid transport and metabolism	Cytochrome P450	Ent-kaurenoic acid oxidase 1 OS=Arabidopsis thaliana OX=3702 GN=KAO1 PE=2 SV=1	Q	Secondary metabolites biosynthesis, transport and catabolism	PREDICTED: ent-kaurenoic acid oxidase 1-like [Juglans regia]
g21352	5	0	0	577	10	266	0.062654	0	0	2.92203	0.178924	1.37472	0.0213653	2.77677	up	Anthranilate/para-aminobenzoate synthase component II	RNA processing and modification;; Lipid transport and metabolism;; Lipid transport and metabolism	--	--	--	[E]	Amino acid transport and metabolism	Glutamine amidotransferase class-I	Anthranilate synthase beta subunit 2, chloroplastic OS=Arabidopsis thaliana OX=3702 GN=ASB2 PE=2 SV=1	S	Function unknown	PREDICTED: uncharacterized protein LOC108979532, partial [Juglans regia]
g2594	1197	1403	1491	14	32	11	9.69188	11.3795	11.5715	0.100844	0.241397	0.084342	2.28152e-91	-6.08324	down	--	--	--	K09422|3.31549e-74|egr:104441934|K09422 myb proto-oncogene protein, plant | (RefSeq) transcription factor MYB114	--	[K]	Transcription	Myb-like DNA-binding domain;; Myb-like DNA-binding domain	Transcription repressor MYB5 OS=Arabidopsis thaliana OX=3702 GN=MYB5 PE=1 SV=1	S	Function unknown	transcription factor MYB114-like [Quercus suber]
Corylus_avellana_newGene_48340	751	711	603	110	76	81	7.76506	7.91254	6.56972	1.04115	0.77021	0.883208	1.15495e-44	-2.96453	down	[O]	Posttranslational modification, protein turnover, chaperones	Molecular Function: serine-type endopeptidase activity (GO:0004252);; Cellular Component: cell wall (GO:0005618);; Biological Process: proteolysis (GO:0006508);;	--	--	--	--	--	Cucumisin OS=Cucumis melo OX=3656 PE=1 SV=1	O	Posttranslational modification, protein turnover, chaperones	PREDICTED: cucumisin-like [Juglans regia]
g9714	1	0	6	25	82	27	0.006304	0	0.041743	0.667179	2.22477	0.744039	0.00067631	3.22281	up	--	--	--	--	--	[R]	General function prediction only	Reverse transcriptase-like	--	S	Function unknown	PREDICTED: uncharacterized protein LOC108993046 [Juglans regia]
Corylus_avellana_newGene_2115	833	764	690	15155	15028	14533	7.26121	4.78327	5.46073	134.258	150.375	147.925	0	4.24123	up	--	--	Cellular Component: integral component of membrane (GO:0016021);;	--	--	--	--	Protein of unknown function (DUF1475);; Protein of unknown function (DUF1475)	--	S	Function unknown	uncharacterized protein LOC106769630 isoform X5 [Vigna radiata var. radiata]
g2684	20	2	11	0	0	0	0.067835	0.003976	0.035365	0	0	0	0.00801704	-3.10633	down	--	--	--	--	--	[R]	General function prediction only	Domain of unknown function (DUF4283);; Reverse transcriptase-like;; Zinc knuckle;; Reverse transcriptase-like	--	S	Function unknown	PREDICTED: uncharacterized protein LOC108997515 [Juglans regia]
g8380	0	0	3	14	13	13	0	0	0.016916	0.115384	0.101797	0.115176	0.0400718	2.36676	up	[O]	Posttranslational modification, protein turnover, chaperones	--	K09519|3.34375e-117|pop:POPTR_0002s08220g|K09519 DnaJ homolog subfamily B member 13 | (RefSeq) POPTRDRAFT_754561; hypothetical protein	--	[O]	Posttranslational modification, protein turnover, chaperones	DnaJ C terminal domain	DnaJ protein homolog 1 (Fragment) OS=Allium porrum OX=4681 GN=DNAJ1 PE=2 SV=1	O	Posttranslational modification, protein turnover, chaperones	PREDICTED: mitochondrial protein import protein MAS5-like [Populus euphratica]
g14455	17	51	38	0	0	8	0.159834	0.497426	0.353275	0	0	0.071519	0.0173503	-2.59748	down	--	--	--	--	--	[R]	General function prediction only	Domain of unknown function	Ankyrin repeat-containing protein ITN1 OS=Arabidopsis thaliana OX=3702 GN=ITN1 PE=1 SV=1	S	Function unknown	PREDICTED: uncharacterized protein LOC108991100 [Juglans regia]
g2490	61	78	40	30	28	16	0.577502	0.74204	0.36551	0.274531	0.250867	0.151918	0.0318686	-1.23998	down	--	--	--	K09422|2.21361e-113|vvi:100243528|K09422 myb proto-oncogene protein, plant | (RefSeq) transcription factor MYB35	--	[K]	Transcription	Myb-like DNA-binding domain;; Myb-like DNA-binding domain	Transcription factor MYB102 OS=Arabidopsis thaliana OX=3702 GN=MYB102 PE=2 SV=1	K	Transcription	transcription factor MYB41-like [Quercus suber]
Corylus_avellana_newGene_35423	416	328	235	831	942	827	1.26198	0.908049	0.739716	2.37909	2.52736	2.31375	1.58095e-09	1.35621	up	--	--	Molecular Function: nucleotide binding (GO:0000166);; Biological Process: cellular protein modification process (GO:0006464);; Biological Process: phosphorus metabolic process (GO:0006793);; Molecular Function: transferase activity (GO:0016740);; Biological Process: cellular macromolecule biosynthetic process (GO:0034645);; Molecular Function: metal ion binding (GO:0046872);; Biological Process: …	--	--	[R]	General function prediction only	Reverse transcriptase (RNA-dependent DNA polymerase);; Reverse transcriptase (RNA-dependent DNA polymerase)	Uncharacterized mitochondrial protein AtMg01250 OS=Arabidopsis thaliana OX=3702 GN=AtMg01250 PE=4 SV=1	S	Function unknown	line-1 retrotransposable element orf2 protein [Quercus suber]
g5642	15	16	56	193	99	109	0.208078	0.218585	0.752906	2.59425	1.33791	1.51308	0.00198984	1.96647	up	--	--	--	--	--	--	--	Dirigent-like protein	Dirigent protein 19 OS=Arabidopsis thaliana OX=3702 GN=DIR19 PE=2 SV=1	S	Function unknown	PREDICTED: dirigent protein 19-like [Juglans regia]
Corylus_avellana_newGene_66184	0	4	0	100	81	87	0	0.027225	0	0.808132	0.634673	0.799563	2.95711e-12	5.11644	up	[M]	Cell wall/membrane/envelope biogenesis	Cellular Component: chloroplast (GO:0009507);; Cellular Component: photosystem I (GO:0009522);; Biological Process: photosynthesis (GO:0015979);; Cellular Component: integral component of membrane (GO:0016021);;	K02690|4.04176e-25|fve:10251512|K02690 photosystem I P700 chlorophyll a apoprotein A2 | (RefSeq) psaB, FvH4_C0034; photosystem I P700 apoprotein A2	Photosynthesis (ko00195)	--	--	Photosystem I psaA/psaB protein	Photosystem I P700 chlorophyll a apoprotein A2 OS=Acorus calamus OX=4465 GN=psaB PE=3 SV=1	C	Energy production and conversion	photosystem I P700 apoprotein A2, partial (plastid) [Fragaria pentaphylla]
g5817	64429	63970	73504	10548	10901	10106	426.493	423.906	466.133	66.7929	69.1455	66.0295	4.30753e-210	-2.71868	down	[E]	Amino acid transport and metabolism	Molecular Function: 3-deoxy-7-phosphoheptulonate synthase activity (GO:0003849);; Biological Process: aromatic amino acid family biosynthetic process (GO:0009073);;	K01626|0|rcu:8273531|K01626 3-deoxy-7-phosphoheptulonate synthase [EC:2.5.1.54] | (RefSeq) phospho-2-dehydro-3-deoxyheptonate aldolase 2, chloroplastic	Phenylalanine, tyrosine and tryptophan biosynthesis (ko00400);; Biosynthesis of amino acids (ko01230)	--	--	Class-II DAHP synthetase family	Phospho-2-dehydro-3-deoxyheptonate aldolase 2, chloroplastic OS=Solanum lycopersicum OX=4081 PE=2 SV=1	E	Amino acid transport and metabolism	phospho-2-dehydro-3-deoxyheptonate aldolase 2, chloroplastic-like [Quercus suber]
g21029	22	6	62	0	2	2	0.281517	0.07344	1.12967	0	0.006403	0.004133	0.0015211	-3.23008	down	ABC-type amino acid transport/signal transduction system	RNA processing and modification;; Chromatin structure and dynamics;; Energy production and conversion	--	K05387|6.69895e-167|pper:PRUPE_ppa022019mg|K05387 glutamate receptor, ionotropic, plant | (RefSeq) hypothetical protein	--	[PET]	Inorganic ion transport and metabolism;; Amino acid transport and metabolism;; Signal transduction mechanisms	Ligand-gated ion channel;; Receptor family ligand binding region;; Bacterial extracellular solute-binding proteins, family 3;; Ligated ion channel L-glutamate- and glycine-binding site	Glutamate receptor 3.3 OS=Arabidopsis thaliana OX=3702 GN=GLR3.3 PE=2 SV=1	S	Function unknown	PREDICTED: glutamate receptor 3.6-like [Juglans regia]
g11046	0	0	2	20	7	18	0	0	0.01002	0.156592	0.049315	0.143492	0.0112156	2.81796	up	[Q]	Secondary metabolites biosynthesis, transport and catabolism	Molecular Function: iron ion binding (GO:0005506);; Biological Process: response to light stimulus (GO:0009416);; Biological Process: gibberellin biosynthetic process (GO:0009686);; Biological Process: gibberellic acid mediated signaling pathway (GO:0009740);; Biological Process: unidimensional cell growth (GO:0009826);; Biological Process: flower development (GO:0009908);; Molecular Function: gi…	K05282|0|vvi:100257500|K05282 gibberellin 20-oxidase [EC:1.14.11.12] | (RefSeq) GA20ox1; gibberellin 20 oxidase 1-D-like	Diterpenoid biosynthesis (ko00904)	[QR]	Secondary metabolites biosynthesis, transport and catabolism;; General function prediction only	2OG-Fe(II) oxygenase superfamily;; non-haem dioxygenase in morphine synthesis N-terminal	Gibberellin 20 oxidase 1-D OS=Triticum aestivum OX=4565 GN=GA20ox1D PE=1 SV=1	S	Function unknown	gibberellin 20-oxidase family protein GA20ox [Betula luminifera]
Corylus_avellana_newGene_37067	505	398	365	211	191	121	2.85946	2.25337	1.97836	1.1424	1.03475	0.674803	2.9203e-06	-1.30135	down	--	--	Molecular Function: magnesium ion transmembrane transporter activity (GO:0015095);; Biological Process: magnesium ion transport (GO:0015693);; Cellular Component: integral component of membrane (GO:0016021);; Biological Process: magnesium ion transmembrane transport (GO:1903830);;	--	--	[S]	Function unknown	Magnesium transporter NIPA	Probable magnesium transporter NIPA3 OS=Arabidopsis thaliana OX=3702 GN=At1g34470 PE=2 SV=1	S	Function unknown	hypothetical protein PRUPE_4G259000 [Prunus persica]
g9327	4803	4771	4399	10666	10153	9913	23.2835	22.7871	20.4799	49.334	47.204	47.407	4.07473e-73	1.09282	up	--	--	Biological Process: protein peptidyl-prolyl isomerization (GO:0000413);; Molecular Function: peptidyl-prolyl cis-trans isomerase activity (GO:0003755);; Molecular Function: FK506 binding (GO:0005528);; Cellular Component: endoplasmic reticulum membrane (GO:0005789);; Cellular Component: cytosol (GO:0005829);; Cellular Component: chloroplast outer membrane (GO:0009707);; Cellular Component: integr…	--	--	[R]	General function prediction only	Tetratricopeptide repeat;; Tetratricopeptide repeat;; TPR repeat	Outer envelope protein 61 OS=Arabidopsis thaliana OX=3702 GN=OEP61 PE=1 SV=1	S	Function unknown	PREDICTED: outer envelope protein 61 [Juglans regia]
g15301	12	83	5	1008	1312	951	0.088708	0.616997	0.029243	7.23874	9.43875	7.04578	2.09428e-05	3.89808	up	--	--	--	--	--	[K]	Transcription	SRF-type transcription factor (DNA-binding and dimerisation domain)	Agamous-like MADS-box protein AGL61 OS=Arabidopsis thaliana OX=3702 GN=AGL61 PE=1 SV=1	K	Transcription	PREDICTED: agamous-like MADS-box protein AGL29 [Juglans regia]
g2765	297	170	245	591	514	741	1.40945	0.806321	1.11439	2.68551	2.34023	3.47434	1.95632e-06	1.31453	up	--	--	--	K12604|0|mdm:103439027|K12604 CCR4-NOT transcription complex subunit 1 | (RefSeq) CCR4-NOT transcription complex subunit 1	RNA degradation (ko03018)	[K]	Transcription	CCR4-Not complex component, Not1	--	K	Transcription	PREDICTED: CCR4-NOT transcription complex subunit 1-like isoform X1 [Juglans regia]
g1317	125	124	52	34	48	39	1.80949	1.80634	0.717396	0.468868	0.669151	0.560862	0.0135483	-1.28308	down	--	--	Molecular Function: microtubule motor activity (GO:0003777);; Molecular Function: ATP binding (GO:0005524);; Cellular Component: kinesin complex (GO:0005871);; Cellular Component: microtubule (GO:0005874);; Biological Process: microtubule-based movement (GO:0007018);; Molecular Function: microtubule binding (GO:0008017);; Molecular Function: ATPase activity (GO:0016887);;	K11498|3.03092e-58|egr:104446106|K11498 centromeric protein E | (RefSeq) kinesin-like protein KIN-7K, chloroplastic	--	[Z]	Cytoskeleton	--	Kinesin-like protein KIN-7K, chloroplastic OS=Arabidopsis thaliana OX=3702 GN=KIN7K PE=2 SV=1	Z	Cytoskeleton	hypothetical protein CRG98_025399 [Punica granatum]
Corylus_avellana_newGene_61451	1363	1466	1126	470	451	416	10.1123	11.7025	9.56682	3.1031	3.14469	3.57877	6.35536e-29	-1.60016	down	--	--	Molecular Function: transferase activity (GO:0016740);;	--	--	--	--	Cellulose synthase	Cellulose synthase-like protein B1 OS=Arabidopsis thaliana OX=3702 GN=CSLB1 PE=2 SV=2	M	Cell wall/membrane/envelope biogenesis	cellulose synthase-like protein B4 [Prunus avium]
g8572	5663	5805	6239	2492	2398	2328	20.8345	21.3829	21.9924	8.7707	8.45369	8.45427	3.2939e-56	-1.33783	down	--	--	Cellular Component: plasma membrane (GO:0005886);; Biological Process: chloroplast relocation (GO:0009902);;	--	--	--	--	N-terminal C2 in EEIG1 and EHBP1 proteins	Protein PLASTID MOVEMENT IMPAIRED 1 OS=Arabidopsis thaliana OX=3702 GN=PMI1 PE=1 SV=1	S	Function unknown	PREDICTED: protein PLASTID MOVEMENT IMPAIRED 1 [Juglans regia]
g27916	29	0	53	1	1	3	0.141126	0	0.178565	2.5e-05	0.00029	0.007403	0.02852	-2.53874	down	--	--	--	--	--	[R]	General function prediction only	PPR repeat family;; PPR repeat;; PPR repeat;; Pentatricopeptide repeat domain;; Pentacotripeptide-repeat region of PRORP;; Tetratricopeptide repeat	Pentatricopeptide repeat-containing protein At4g21170 OS=Arabidopsis thaliana OX=3702 GN=At4g21170 PE=3 SV=2	S	Function unknown	PREDICTED: pentatricopeptide repeat-containing protein At4g21170 [Juglans regia]
g27250	1389	1392	1501	7652	7293	7149	4.97978	4.99544	5.16178	26.2532	25.0637	25.3054	2.61753e-187	2.31903	up	--	--	--	--	--	--	--	--	Putative E3 ubiquitin-protein ligase LIN-2 OS=Lotus japonicus OX=34305 GN=LIN PE=1 SV=1	S	Function unknown	PREDICTED: putative E3 ubiquitin-protein ligase LIN-1 isoform X1 [Juglans regia]
g21669	0	9	5	37	36	40	0	0.061888	0.037231	0.286213	0.287235	0.31494	0.00682033	2.42878	up	--		Molecular Function: protein serine/threonine kinase activity (GO:0004674);; Molecular Function: ATP binding (GO:0005524);; Biological Process: protein phosphorylation (GO:0006468);; Cellular Component: integral component of membrane (GO:0016021);;	--	--	--	--	Protein tyrosine kinase;; Protein kinase domain	Probable leucine-rich repeat receptor-like serine/threonine-protein kinase At3g14840 OS=Arabidopsis thaliana OX=3702 GN=LRR-RLK PE=1 SV=1	S	Function unknown	PREDICTED: probable leucine-rich repeat receptor-like serine/threonine-protein kinase At3g14840 isoform X2 [Juglans regia]
g9605	46	39	33	276	148	285	0.151572	0.128205	0.102194	0.811114	0.434183	0.922559	1.21251e-10	2.46648	up	--	--	Molecular Function: nucleic acid binding (GO:0003676);;	K11593|0|pmum:103325357|K11593 eukaryotic translation initiation factor 2C | (RefSeq) protein argonaute 2	--	[J]	Translation, ribosomal structure and biogenesis	Piwi domain;; N-terminal domain of argonaute;; PAZ domain;; Argonaute linker 1 domain;; Argonaute linker 2 domain	Protein argonaute 2 OS=Arabidopsis thaliana OX=3702 GN=AGO2 PE=1 SV=1	J	Translation, ribosomal structure and biogenesis	PREDICTED: protein argonaute 2 [Juglans regia]
g15397	13839	11666	10864	25279	25793	24815	17.9095	15.15	13.6434	31.3616	31.9856	31.7553	2.4238e-29	1.01803	up	--	--	--	K19525|0|vvi:100258011|K19525 vacuolar protein sorting-associated protein 13A/C | (RefSeq) uncharacterized LOC100258011	--	[U]	Intracellular trafficking, secretion, and vesicular transport	Vacuolar protein sorting-associated protein 62;; C2 domain	--	U	Intracellular trafficking, secretion, and vesicular transport	PREDICTED: uncharacterized protein LOC108986177 isoform X2 [Juglans regia]
g28819	0	0	0	11	8	5	0	0	0	0.088234	0.059956	0.035564	0.0143914	2.90584	up	--	--	--	K13459|5.88898e-67|vvi:100258223|K13459 disease resistance protein RPS2 | (RefSeq) disease resistance protein At4g27190-like	Plant-pathogen interaction (ko04626)	[T]	Signal transduction mechanisms	NB-ARC domain	Disease resistance protein At4g27190 OS=Arabidopsis thaliana OX=3702 GN=At4g27190 PE=2 SV=1	S	Function unknown	PREDICTED: disease resistance protein At4g27190-like [Juglans regia]
g13751	2799	2752	3268	607	574	545	31.9956	32.5151	33.7511	6.61064	6.2869	6.14878	3.49616e-84	-2.39133	down	--	--	--	K08907|2.0145e-116|fve:101299419|K08907 light-harvesting complex I chlorophyll a/b binding protein 1 | (RefSeq) chlorophyll a-b binding protein 6, chloroplastic	Photosynthesis - antenna proteins (ko00196)	--	--	Chlorophyll A-B binding protein;; zinc-binding in reverse transcriptase;; Reverse transcriptase-like;; Domain of unknown function (DUF4283);; Zinc knuckle	Chlorophyll a-b binding protein 6A, chloroplastic OS=Solanum lycopersicum OX=4081 GN=CAB6A PE=2 SV=1	O	Posttranslational modification, protein turnover, chaperones	PREDICTED: uncharacterized protein LOC109014031 [Juglans regia]
g1533	3	0	5	253	151	166	0.011189	0	0.021403	1.37596	0.806456	0.933715	2.52003e-21	5.56326	up	Glutathione synthase/RimK-type ligase	Carbohydrate transport and metabolism;; General function prediction only;; Transcription	--	K14487|0|pop:POPTR_0001s12850g|K14487 auxin responsive GH3 gene family | (RefSeq) POPTRDRAFT_750995; auxin-responsive GH3 family protein	Plant hormone signal transduction (ko04075)	--	--	GH3 auxin-responsive promoter	Indole-3-acetic acid-amido synthetase GH3.17 OS=Arabidopsis thaliana OX=3702 GN=GH3.17 PE=1 SV=1	S	Function unknown	indole-3-acetic acid-amido synthetase GH3.17-like [Quercus suber]
g18075	3339	3182	2864	66	94	35	16.7347	16.8841	14.6835	0.312631	0.453484	0.168392	1.94432e-110	-5.55526	down	--	--	Molecular Function: copper ion binding (GO:0005507);; Biological Process: lignin catabolic process (GO:0046274);; Cellular Component: apoplast (GO:0048046);; Molecular Function: hydroquinone:oxygen oxidoreductase activity (GO:0052716);; Biological Process: oxidation-reduction process (GO:0055114);;	K05909|5.92572e-91|pxb:103931967|K05909 laccase [EC:1.10.3.2] | (RefSeq) laccase-14-like	--	[Q]	Secondary metabolites biosynthesis, transport and catabolism	Multicopper oxidase;; Retroviral aspartyl protease;; Multicopper oxidase	Laccase-14 OS=Arabidopsis thaliana OX=3702 GN=LAC14 PE=2 SV=1	Q	Secondary metabolites biosynthesis, transport and catabolism	PREDICTED: laccase-14-like [Juglans regia]
g23764	0	0	3	84	75	125	0	0	0.00881	0.569929	0.468375	0.748279	6.01524e-13	5.42355	up	--	--	Biological Process: flavonoid biosynthetic process (GO:0009813);; Cellular Component: intracellular membrane-bounded organelle (GO:0043231);; Biological Process: flavonoid glucuronidation (GO:0052696);; Molecular Function: quercetin 3-O-glucosyltransferase activity (GO:0080043);; Molecular Function: quercetin 7-O-glucosyltransferase activity (GO:0080044);;	K13692|9.56451e-121|rcu:8285597|K13692 UDP-glucose:(indol-3-yl)acetate beta-D-glucosyltransferase [EC:2.4.1.121] | (RefSeq) UDP-glycosyltransferase 84B2	--	[GC]	Carbohydrate transport and metabolism;; Energy production and conversion	UDP-glucoronosyl and UDP-glucosyl transferase;; Glycosyltransferase family 28 N-terminal domain	UDP-glycosyltransferase 84B2 OS=Arabidopsis thaliana OX=3702 GN=UGT84B2 PE=3 SV=1	S	Function unknown	UDP-glycosyltransferase 84B2-like [Hevea brasiliensis]
g6727	2626	2383	3150	7341	5229	7034	9.035	8.08266	10.2514	24.222	17.4876	25.1512	8.0796e-13	1.21157	up	[J]	Translation, ribosomal structure and biogenesis	Biological Process: translation (GO:0006412);;	K02520|4.37152e-101|tcc:TCM_038405|K02520 translation initiation factor IF-3 | (RefSeq) Translation initiation factor 3 protein isoform 1	--	--	--	Translation initiation factor IF-3, C-terminal domain;; Translation initiation factor IF-3, N-terminal domain	Translation initiation factor IF3-4, chloroplastic OS=Arabidopsis thaliana OX=3702 GN=IF3-4 PE=2 SV=1	J	Translation, ribosomal structure and biogenesis	PREDICTED: uncharacterized protein LOC108996806 [Juglans regia]
g25691	88557	89854	89661	30120	31462	30946	621.508	631.293	602.847	202.212	211.585	214.362	3.69876e-167	-1.57717	down	[M]	Cell wall/membrane/envelope biogenesis	Molecular Function: RNA polymerase II transcription cofactor activity (GO:0001104);; Molecular Function: catalytic activity (GO:0003824);; Biological Process: regulation of transcription from RNA polymerase II promoter (GO:0006357);; Cellular Component: mediator complex (GO:0016592);; Molecular Function: coenzyme binding (GO:0050662);;	K10046|0|tcc:TCM_026351|K10046 GDP-D-mannose 3', 5'-epimerase [EC:5.1.3.18 5.1.3.-] | (RefSeq) GDP-mannose 3,5-epimerase 1	Ascorbate and aldarate metabolism (ko00053);; Amino sugar and nucleotide sugar metabolism (ko00520)	[GM]	Carbohydrate transport and metabolism;; Cell wall/membrane/envelope biogenesis	NAD dependent epimerase/dehydratase family;; GDP-mannose 4,6 dehydratase;; 3-beta hydroxysteroid dehydrogenase/isomerase family;; Male sterility protein	GDP-mannose 3,5-epimerase 1 OS=Oryza sativa subsp. japonica OX=39947 GN=GME-1 PE=1 SV=1	M	Cell wall/membrane/envelope biogenesis	gdp-mannose 3,5-epimerase 1 [Quercus suber]
g11256	25	47	32	0	0	0	0.16166	0.308613	0.893626	0	0	0	9.27053e-08	-5.19126	down	--	--	--	--	--	--	--	D-mannose binding lectin;; S-locus glycoprotein domain;; PAN-like domain;; Wall-associated receptor kinase galacturonan-binding	G-type lectin S-receptor-like serine/threonine-protein kinase At4g03230 OS=Arabidopsis thaliana OX=3702 GN=At4g03230 PE=3 SV=3	T	Signal transduction mechanisms	PREDICTED: G-type lectin S-receptor-like serine/threonine-protein kinase At4g03230, partial [Juglans regia]
Corylus_avellana_newGene_58811	1168	1050	1033	124	109	138	12.732	12.0871	11.3192	0.819426	0.717473	0.942675	2.34922e-85	-3.15454	down	[IQR]	Lipid transport and metabolism;; Secondary metabolites biosynthesis, transport and catabolism;; General function prediction only	Molecular Function: oxidoreductase activity (GO:0016491);; Biological Process: oxidation-reduction process (GO:0055114);;	K08081|2.42992e-101|egr:104422471|K08081 tropinone reductase I [EC:1.1.1.206] | (RefSeq) tropinone reductase homolog At5g06060	Tropane, piperidine and pyridine alkaloid biosynthesis (ko00960)	[R]	General function prediction only	Enoyl-(Acyl carrier protein) reductase;; short chain dehydrogenase	Tropinone reductase homolog At1g07440 OS=Arabidopsis thaliana OX=3702 GN=At1g07440 PE=1 SV=1	S	Function unknown	tropinone reductase homolog At2g29150-like [Quercus suber]
Corylus_avellana_newGene_17450	68	34	51	0	0	0	0.802292	0.400837	0.581816	0	0	0	6.30151e-10	-5.74467	down	[K]	Transcription	--	--	--	--	--	Leucine rich repeat;; Leucine Rich repeats (2 copies);; Leucine Rich Repeat;; Leucine Rich repeat	Probable LRR receptor-like serine/threonine-protein kinase At3g47570 OS=Arabidopsis thaliana OX=3702 GN=At3g47570 PE=2 SV=1	S	Function unknown	PREDICTED: receptor kinase-like protein Xa21 [Juglans regia]
g18657	3264	3280	3534	491	525	613	23.2104	23.3469	24.0783	3.3384	3.57133	4.29982	4.25834e-95	-2.66207	down	--	--	--	K09422|1.2306e-75|tcc:TCM_005112|K09422 myb proto-oncogene protein, plant | (RefSeq) Myb domain protein 7, putative	--	[K]	Transcription	Myb-like DNA-binding domain;; Myb-like DNA-binding domain	Transcription repressor MYB5 OS=Arabidopsis thaliana OX=3702 GN=MYB5 PE=1 SV=1	K	Transcription	PREDICTED: myb-related protein 308-like [Ziziphus jujuba]
g1686	4	0	2	8	23	37	0.009675	0	0.002483	0.018262	0.055309	0.091575	0.0129196	2.56456	up	--	--	--	--	--	[R]	General function prediction only	Domain of unknown function (DUF4283);; Reverse transcriptase-like;; zinc-binding in reverse transcriptase;; Zinc knuckle	Putative ribonuclease H protein At1g65750 OS=Arabidopsis thaliana OX=3702 GN=At1g65750 PE=3 SV=1	S	Function unknown	PREDICTED: uncharacterized protein LOC109014031 [Juglans regia]
Corylus_avellana_newGene_4910	82	81	74	332	304	350	0.133988	0.132137	0.115878	0.521201	0.477611	0.567148	5.48829e-19	1.9925	up	[G]	Carbohydrate transport and metabolism	Biological Process: cellular aromatic compound metabolic process (GO:0006725);; Biological Process: cellular nitrogen compound metabolic process (GO:0034641);; Biological Process: heterocycle metabolic process (GO:0046483);; Molecular Function: organic cyclic compound binding (GO:0097159);; Biological Process: organic cyclic compound metabolic process (GO:1901360);; Molecular Function: heterocycl…	--	--	[R]	General function prediction only	--	Sterol 3-beta-glucosyltransferase UGT80A2 OS=Arabidopsis thaliana OX=3702 GN=UGT80A2 PE=1 SV=1	S	Function unknown	line-1 retrotransposable element orf2 protein [Quercus suber]
Corylus_avellana_newGene_19164	84	90	87	0	0	11	0.789452	0.842205	1.05186	0	0	0.094428	0.000128969	-3.55615	down	--	--	--	--	--	--	--	NB-ARC domain;; NB-ARC domain	TMV resistance protein N OS=Nicotiana glutinosa OX=35889 GN=N PE=1 SV=1	O	Posttranslational modification, protein turnover, chaperones	PREDICTED: TMV resistance protein N-like [Juglans regia]
g28948	903	746	713	410	406	373	4.55034	3.55709	3.22013	1.80473	1.62703	1.91237	1.42319e-11	-1.02728	down	--	--	Cellular Component: histone acetyltransferase complex (GO:0000123);; Cellular Component: vacuole (GO:0005773);; Biological Process: histone acetylation (GO:0016573);;	K11344|7.06332e-71|vvi:100259638|K11344 chromatin modification-related protein EAF6 | (RefSeq) chromatin modification-related protein MEAF6	--	[S]	Function unknown	Histone acetyltransferase subunit NuA4	--	K	Transcription	PREDICTED: chromatin modification-related protein eaf6 [Juglans regia]
g8171	179	179	201	2452	2433	2435	1.55268	1.59308	1.69015	20.6417	20.6844	21.1306	1.48233e-213	3.65521	up	[G]	Carbohydrate transport and metabolism	Molecular Function: zinc ion binding (GO:0008270);; Molecular Function: oxidoreductase activity (GO:0016491);; Biological Process: oxidation-reduction process (GO:0055114);;	K00083|0|vvi:100247381|K00083 cinnamyl-alcohol dehydrogenase [EC:1.1.1.195] | (RefSeq) cinnamyl alcohol dehydrogenase 1	Phenylpropanoid biosynthesis (ko00940)	[Q]	Secondary metabolites biosynthesis, transport and catabolism	Alcohol dehydrogenase GroES-like domain;; Zinc-binding dehydrogenase	Probable cinnamyl alcohol dehydrogenase OS=Medicago sativa OX=3879 GN=CAD2 PE=1 SV=1	C	Energy production and conversion	probable cinnamyl alcohol dehydrogenase [Quercus suber]
g33801	2151	1760	1945	867	788	893	19.2523	15.7609	16.6483	7.41578	6.7369	8.51459	1.36204e-23	-1.23864	down	--	--	Biological Process: response to stress (GO:0006950);;	--	--	--	--	--	--	S	Function unknown	PREDICTED: U-box domain-containing protein 35 [Juglans regia]
g9781	750	694	546	5509	5255	5429	4.64703	4.30957	3.24462	32.6906	31.2359	33.244	6.25097e-140	2.97439	up	--	--	--	--	--	--	--	Cotton fibre expressed protein	--	S	Function unknown	uncharacterized protein DDB_G0284459 [Quercus suber]
g5212	21	17	12	1	3	2	0.481351	0.391209	0.269819	0.000409	0.065628	0.026908	0.00858745	-2.46478	down	--	--	Molecular Function: translation repressor activity, nucleic acid binding (GO:0000900);; Molecular Function: DNA binding (GO:0003677);; Molecular Function: transcription factor activity, sequence-specific DNA binding (GO:0003700);; Cellular Component: nucleus (GO:0005634);; Biological Process: response to temperature stimulus (GO:0009266);; Biological Process: negative regulation of flower develop…	--	--	[K]	Transcription	SRF-type transcription factor (DNA-binding and dimerisation domain)	MADS-box protein SVP OS=Arabidopsis thaliana OX=3702 GN=SVP PE=1 SV=1	K	Transcription	K-box region and MADS-box transcription factor family protein, partial [Glycine max]
g3096	0	0	0	31	119	21	0	0	0	0.271157	1.00348	0.188081	3.91774e-08	5.38879	up	--	--	--	--	--	--	--	--	--	S	Function unknown	hypothetical protein CFP56_23092 [Quercus suber]
Corylus_avellana_newGene_63383	45	36	51	0	4	0	0.419706	0.339757	0.455691	0	0.031471	0	4.89532e-06	-4.00886	down	--	--	Molecular Function: DNA binding (GO:0003677);;	K09422|7.91836e-13|tcc:TCM_016428|K09422 myb proto-oncogene protein, plant | (RefSeq) Homeodomain-like superfamily protein	--	--	--	--	Transcription factor TRY OS=Arabidopsis thaliana OX=3702 GN=TRY PE=1 SV=1	K	Transcription	transcription factor CPC-like isoform X2 [Quercus suber]
g13396	897	1058	1083	333	528	462	5.55052	6.64153	6.45694	1.91895	3.02656	2.67299	2.11649e-08	-1.23063	down	[M]	Cell wall/membrane/envelope biogenesis	Biological Process: metabolic process (GO:0008152);; Molecular Function: hydrolase activity, acting on ester bonds (GO:0016788);;	K01114|0|fve:101296516|K01114 phospholipase C [EC:3.1.4.3] | (RefSeq) non-specific phospholipase C4-like	Inositol phosphate metabolism (ko00562);; Glycerophospholipid metabolism (ko00564);; Ether lipid metabolism (ko00565)	--	--	Phosphoesterase family	Non-specific phospholipase C4 OS=Arabidopsis thaliana OX=3702 GN=NPC4 PE=1 SV=1	M	Cell wall/membrane/envelope biogenesis	PREDICTED: non-specific phospholipase C4-like [Juglans regia]
g6540	22152	23384	26086	9648	9945	9465	94.6278	99.9819	106.802	39.414	40.7226	39.9075	1.64761e-47	-1.34467	down	[K]	Transcription	Cellular Component: membrane (GO:0016020);; Molecular Function: kinase activity (GO:0016301);; Biological Process: phosphorylation (GO:0016310);;	--	--	--	--	Protein kinase domain;; Protein tyrosine kinase;; Leucine rich repeat;; Leucine Rich repeats (2 copies);; Leucine rich repeat N-terminal domain;; Leucine Rich Repeat;; Leucine Rich repeat	Receptor protein kinase-like protein At4g34220 OS=Arabidopsis thaliana OX=3702 GN=At4g34220 PE=2 SV=1	T	Signal transduction mechanisms	PREDICTED: receptor protein kinase-like protein At4g34220 [Juglans regia]
g579	13230	12773	12907	2901	2798	2648	58.283	56.1372	51.1043	12.268	11.9341	11.7965	0	-2.26323	down	--	--	Cellular Component: cytoplasm (GO:0005737);; Cellular Component: integral component of membrane (GO:0016021);;	--	--	--	--	GDP-fucose protein O-fucosyltransferase	O-fucosyltransferase 20 OS=Arabidopsis thaliana OX=3702 GN=OFUT20 PE=1 SV=1	S	Function unknown	PREDICTED: uncharacterized protein At1g04910 [Juglans regia]
g21427	656	646	661	245	336	340	2.7431	1.44626	3.09987	0.412951	0.743732	0.595771	1.37806e-08	-1.1242	down	[K]	Transcription	--	--	--	--	--	NB-ARC domain;; TIR domain;; TIR domain;; AAA domain;; AAA domain;; AAA ATPase domain;; Leucine rich repeat;; ATPase family associated with various cellular activities (AAA);; Leucine Rich repeats (2 copies);; ABC transporter	Disease resistance-like protein DSC1 OS=Arabidopsis thaliana OX=3702 GN=DSC1 PE=1 SV=1	S	Function unknown	uncharacterized protein LOC112002933 [Quercus suber]
g14419	0	0	0	42	0	55	0	0	0	0.169118	0	0.233928	0.0032153	3.40823	up	--	--	--	--	--	--	--	--	--	--	--	hypothetical protein CFP56_36913 [Quercus suber]
g29688	1	23	0	29	98	153	0.006198	0.254511	0	0.305778	1.0418	1.68606	0.0139066	2.57495	up	--	--	--	--	--	--	--	--	--	--	--	cilia- and flagella-associated protein 251-like [Quercus suber]
g9597	76	69	92	513	483	485	0.755215	0.683949	0.877983	4.88549	4.60263	4.76403	8.62619e-34	2.57211	up	--	--	--	--	--	--	--	--	--	S	Function unknown	PREDICTED: uncharacterized protein LOC108998401 [Juglans regia]
g34185	39	31	39	0	11	3	0.502356	0.399736	0.478949	0	0.127945	0.026201	0.01199	-2.39026	down	--	--	--	--	--	--	--	C1 domain	--	S	Function unknown	hypothetical protein CFP56_29295 [Quercus suber]
g10556	4227	4812	3341	8800	9296	9048	7.12625	7.70421	5.42337	14.0894	15.5743	14.2202	1.15157e-16	1.08745	up	[S]	Function unknown	Molecular Function: DNA binding (GO:0003677);; Molecular Function: helicase activity (GO:0004386);; Molecular Function: ATP binding (GO:0005524);; Cellular Component: nucleus (GO:0005634);;	K11367|0|tcc:TCM_040842|K11367 chromodomain-helicase-DNA-binding protein 1 [EC:3.6.4.12] | (RefSeq) Chromatin remodeling complex subunit isoform 1	--	[K]	Transcription	SNF2 family N-terminal domain;; Helicase conserved C-terminal domain;; Chromo (CHRromatin Organisation MOdifier) domain;; Domain of unknown function (DUF4208);; Class II histone deacetylase complex subunits 2 and 3;; Type III restriction enzyme, res subunit	Protein CHROMATIN REMODELING 5 OS=Arabidopsis thaliana OX=3702 GN=CHR5 PE=1 SV=1	L	Replication, recombination and repair	protein chromatin remodeling 5 [Quercus suber]
g7092	69	67	18	4738	4681	4910	0.685139	0.664442	0.166506	45.4676	44.9576	48.6236	1.23949e-35	6.13528	up	--	--	Biological Process: carbohydrate transport (GO:0008643);; Cellular Component: integral component of membrane (GO:0016021);; Molecular Function: sugar transmembrane transporter activity (GO:0051119);;	K15382|3.77127e-105|tcc:TCM_008493|K15382 solute carrier family 50 (sugar transporter) | (RefSeq) Senescence-associated gene 29	--	[R]	General function prediction only	Sugar efflux transporter for intercellular exchange	Bidirectional sugar transporter SWEET15 OS=Vitis vinifera OX=29760 GN=SWEET15 PE=3 SV=1	U	Intracellular trafficking, secretion, and vesicular transport	PREDICTED: bidirectional sugar transporter N3 [Juglans regia]
g5323	1444	1459	1559	555	488	627	7.05811	7.31879	7.44493	2.60003	2.41666	3.10159	3.16669e-23	-1.45423	down	--	--	Molecular Function: aspartic-type endopeptidase activity (GO:0004190);; Biological Process: proteolysis (GO:0006508);; Biological Process: protein catabolic process (GO:0030163);;	--	--	[O]	Posttranslational modification, protein turnover, chaperones	Xylanase inhibitor N-terminal;; Eukaryotic aspartyl protease;; Xylanase inhibitor C-terminal	Aspartyl protease family protein 1 OS=Arabidopsis thaliana OX=3702 GN=APF1 PE=1 SV=1	O	Posttranslational modification, protein turnover, chaperones	PREDICTED: aspartyl protease family protein 1-like [Juglans regia]
Corylus_avellana_newGene_14984	12007	10241	11256	520	517	536	121.43	105.574	108.968	5.32452	5.31492	5.6062	0	-4.44705	down	--	--	--	--	--	--	--	--	--	--	--	PREDICTED: probable inactive purple acid phosphatase 27 [Juglans regia]
g14149	1880	1972	2083	4853	4793	4722	11.2606	11.8027	11.9433	27.6461	27.3455	27.7534	5.86152e-47	1.22861	up	--	--	--	--	--	--	--	SBP domain	Squamosa promoter-binding-like protein 16 OS=Oryza sativa subsp. japonica OX=39947 GN=SPL16 PE=2 SV=1	S	Function unknown	SBP-box transcription factor [Betula luminifera]
g23038	3657	3787	3574	1841	1639	1763	27.2608	28.1565	28.3534	14.4475	12.0734	14.173	1.01846e-39	-1.1133	down	--	--	Molecular Function: hydrolase activity (GO:0016787);;	K16297|1.33805e-75|vra:106753772|K16297 serine carboxypeptidase-like clade II [EC:3.4.16.-] | (RefSeq) serine carboxypeptidase-like 45	--	[OE]	Posttranslational modification, protein turnover, chaperones;; Amino acid transport and metabolism	Serine carboxypeptidase	Serine carboxypeptidase-like 46 OS=Arabidopsis thaliana OX=3702 GN=SCPL46 PE=2 SV=1	E	Amino acid transport and metabolism	serine carboxypeptidase-like 45 [Quercus suber]
g11589	2260	2323	2055	28902	17981	29197	6.1558	6.33336	5.36164	78.2437	46.9473	81.5638	8.11174e-87	3.45308	up	[G]	Carbohydrate transport and metabolism	Molecular Function: alpha,alpha-trehalose-phosphate synthase (UDP-forming) activity (GO:0003825);; Molecular Function: trehalose-phosphatase activity (GO:0004805);; Biological Process: trehalose biosynthetic process (GO:0005992);; Biological Process: dephosphorylation (GO:0016311);;	K16055|0|tcc:TCM_012026|K16055 trehalose 6-phosphate synthase/phosphatase [EC:2.4.1.15 3.1.3.12] | (RefSeq) Trehalose-phosphatase/synthase 9 isoform 1	Starch and sucrose metabolism (ko00500)	[G]	Carbohydrate transport and metabolism	Glycosyltransferase family 20;; Trehalose-phosphatase;; haloacid dehalogenase-like hydrolase	Probable alpha,alpha-trehalose-phosphate synthase [UDP-forming] 9 OS=Arabidopsis thaliana OX=3702 GN=TPS9 PE=2 SV=1	G	Carbohydrate transport and metabolism	Trehalose-6-phosphate synthase 4 [Betula platyphylla]
g33469	9	13	13	2	0	1	0.071687	0.109152	0.106562	0.011686	0	0.003591	0.0218763	-2.4929	down	--	--	--	--	--	--	--	S-locus glycoprotein domain;; PAN-like domain	G-type lectin S-receptor-like serine/threonine-protein kinase At1g11330 OS=Arabidopsis thaliana OX=3702 GN=At1g11330 PE=1 SV=3	--	--	PREDICTED: G-type lectin S-receptor-like serine/threonine-protein kinase At1g11330 [Juglans regia]
g22726	1877	2096	1883	488	502	402	16.42	20.0241	17.3185	4.07416	4.59795	3.59367	5.63048e-61	-2.1103	down	--	--	Molecular Function: zinc ion transmembrane transporter activity (GO:0005385);; Cellular Component: plasma membrane (GO:0005886);; Biological Process: zinc II ion transmembrane transport (GO:0071577);;	K14709|0|nnu:104599728|K14709 solute carrier family 39 (zinc transporter), member 1/2/3 | (RefSeq) zinc transporter 8-like	--	[P]	Inorganic ion transport and metabolism	ZIP Zinc transporter	Zinc transporter 1 OS=Arabidopsis thaliana OX=3702 GN=ZIP1 PE=2 SV=1	P	Inorganic ion transport and metabolism	zinc transporter 1-like [Quercus suber]
Corylus_avellana_newGene_28717	180	164	98	42	76	84	2.35299	2.27319	1.26025	0.286973	0.747887	0.980427	0.0154459	-1.11807	down	--	--	--	--	--	[S]	Function unknown	--	--	S	Function unknown	PREDICTED: uncharacterized protein C9orf85 homolog [Ziziphus jujuba]
Corylus_avellana_newGene_50113	1182	1059	969	435	326	358	7.50318	7.32822	6.69194	3.1888	2.37303	2.35363	4.6983e-22	-1.55443	down	[K]	Transcription	--	--	--	--	--	Leucine rich repeat;; Leucine Rich repeats (2 copies);; Leucine Rich Repeat;; Di-glucose binding within endoplasmic reticulum	Probable leucine-rich repeat receptor-like serine/threonine-protein kinase At3g14840 OS=Arabidopsis thaliana OX=3702 GN=LRR-RLK PE=1 SV=1	S	Function unknown	PREDICTED: probable leucine-rich repeat receptor-like serine/threonine-protein kinase At3g14840 isoform X1 [Prunus mume]
g17344	6230	5197	4984	1227	1261	1505	21.5214	17.8254	16.439	3.98891	3.63674	4.79638	1.56625e-57	-2.07075	down	--	--	--	--	--	[T]	Signal transduction mechanisms	NB-ARC domain	Putative disease resistance RPP13-like protein 1 OS=Arabidopsis thaliana OX=3702 GN=RPPL1 PE=3 SV=1	S	Function unknown	PREDICTED: putative disease resistance RPP13-like protein 1 isoform X2 [Vitis vinifera]
g12467	89	139	102	263	238	250	1.15197	1.76962	1.19201	3.33452	3.02642	3.34769	8.06882e-05	1.12306	up	[Q]	Secondary metabolites biosynthesis, transport and catabolism	Molecular Function: iron ion binding (GO:0005506);; Molecular Function: naringenin 3-dioxygenase activity (GO:0045486);; Biological Process: oxidation-reduction process (GO:0055114);;	--	--	[QR]	Secondary metabolites biosynthesis, transport and catabolism;; General function prediction only	non-haem dioxygenase in morphine synthesis N-terminal;; 2OG-Fe(II) oxygenase superfamily	Protein DMR6-LIKE OXYGENASE 1 OS=Arabidopsis thaliana OX=3702 GN=DLO1 PE=1 SV=1	S	Function unknown	PREDICTED: protein DMR6-LIKE OXYGENASE 1-like [Juglans regia]
g11946	1731	1808	1911	4640	4335	4041	8.81881	9.3459	9.75517	23.1951	22.0257	19.1857	1.46964e-37	1.20773	up	[S]	Function unknown	Biological Process: metabolic process (GO:0008152);; Cellular Component: integral component of membrane (GO:0016021);; Molecular Function: transferase activity (GO:0016740);;	--	--	[R]	General function prediction only	MORN repeat	Phosphatidylinositol 4-phosphate 5-kinase 5 OS=Arabidopsis thaliana OX=3702 GN=PIP5K5 PE=2 SV=1	S	Function unknown	PREDICTED: uncharacterized protein LOC108991594 isoform X1 [Juglans regia]
g34061	21	24	2	0	0	0	0.18994	0.213413	0.008791	0	0	0	0.00197124	-3.51427	down	--	--	Molecular Function: transferase activity (GO:0016740);;	--	--	--	--	D-mannose binding lectin;; S-locus glycoprotein domain;; PAN-like domain	G-type lectin S-receptor-like serine/threonine-protein kinase At4g03230 OS=Arabidopsis thaliana OX=3702 GN=At4g03230 PE=3 SV=3	T	Signal transduction mechanisms	g-type lectin s-receptor-like serine/threonine-protein kinase [Quercus suber]
Corylus_avellana_newGene_11523	113	108	99	1002	966	973	1.21008	1.16836	1.0442	10.5936	10.1734	10.594	3.32977e-96	3.14105	up	--	--	Cellular Component: integral component of membrane (GO:0016021);;	K17991|2.18769e-46|pop:POPTR_0008s13330g|K17991 peroxygenase [EC:1.11.2.3] | (RefSeq) POPTRDRAFT_820686; calcium binding family protein	Cutin, suberine and wax biosynthesis (ko00073)	--	--	Caleosin related protein	Probable peroxygenase 4 OS=Arabidopsis thaliana OX=3702 GN=PXG4 PE=1 SV=1	S	Function unknown	calcium binding family protein [Populus trichocarpa]
g1120	8413	7894	8412	3508	2593	3390	50.2314	47.3351	48.1113	20.0291	14.8312	19.9743	4.03803e-28	-1.41932	down	--	--	Biological Process: transport (GO:0006810);; Cellular Component: integral component of membrane (GO:0016021);;	--	--	[I]	Lipid transport and metabolism	CRAL/TRIO domain;; CRAL/TRIO, N-terminal domain	Patellin-6 OS=Arabidopsis thaliana OX=3702 GN=PATL6 PE=2 SV=1	S	Function unknown	PREDICTED: patellin-6-like [Juglans regia]
g33096	48	34	62	240	280	320	0.473489	0.3341	0.595688	2.30557	2.69184	3.17932	1.38578e-13	2.44118	up	[G]	Carbohydrate transport and metabolism	Molecular Function: hydrolase activity, hydrolyzing O-glycosyl compounds (GO:0004553);; Cellular Component: cell wall (GO:0005618);; Biological Process: xyloglucan metabolic process (GO:0010411);; Molecular Function: xyloglucan:xyloglucosyl transferase activity (GO:0016762);; Biological Process: cell wall biogenesis (GO:0042546);; Cellular Component: apoplast (GO:0048046);; Biological Process: ce…	--	--	--	--	Glycosyl hydrolases family 16;; Xyloglucan endo-transglycosylase (XET) C-terminus	Probable xyloglucan endotransglucosylase/hydrolase protein 23 OS=Arabidopsis thaliana OX=3702 GN=XTH23 PE=2 SV=1	G	Carbohydrate transport and metabolism	PREDICTED: probable xyloglucan endotransglucosylase/hydrolase protein 23 [Juglans regia]
g8986	55	46	26	125	112	112	0.459931	0.406978	0.204382	1.08032	1.00096	1.03225	0.00105813	1.37154	up	--	--	--	--	--	--	--	PDDEXK-like family of unknown function	--	S	Function unknown	uncharacterized protein LOC111989510 [Quercus suber]
g25014	613	678	569	13	42	21	5.1829	5.71806	4.83043	0.087346	0.299106	0.149964	1.34823e-37	-4.523	down	[T]	Signal transduction mechanisms	--	K04733|1.22691e-59|jcu:105644180|K04733 interleukin-1 receptor-associated kinase 4 [EC:2.7.11.1] | (RefSeq) receptor-like protein kinase FERONIA	--	[T]	Signal transduction mechanisms	Protein tyrosine kinase;; Protein kinase domain;; Protein tyrosine kinase	Receptor-like protein kinase ANXUR1 OS=Arabidopsis thaliana OX=3702 GN=ANX1 PE=2 SV=1	T	Signal transduction mechanisms	receptor-like protein kinase feronia [Quercus suber]
Corylus_avellana_newGene_42834	0	0	9	74	55	58	0	0	0.039948	0.385095	0.304763	0.297079	0.000696024	3.26686	up	[R]	General function prediction only	--	--	--	--	--	Domain of unknown function (DUF2828);; Domain of unknown function (DUF2828)	--	S	Function unknown	unnamed protein product [Coffea canephora]
g7597	1616	1443	1509	5238	5135	4744	8.94846	8.07061	8.42932	28.207	27.7351	26.7226	6.94925e-100	1.68027	up	--	--	--	--	--	[O]	Posttranslational modification, protein turnover, chaperones	Myb-like DNA-binding domain	Protein REVEILLE 7 OS=Arabidopsis thaliana OX=3702 GN=RVE7 PE=2 SV=1	K	Transcription	protein REVEILLE 7-like isoform X2 [Quercus suber]
g18143	105	109	121	305	218	258	0.275957	0.287539	0.312174	0.809243	0.59654	0.68403	1.12637e-05	1.15869	up	[K]	Transcription	Molecular Function: protein serine/threonine kinase activity (GO:0004674);; Molecular Function: ATP binding (GO:0005524);; Biological Process: protein phosphorylation (GO:0006468);; Cellular Component: integral component of membrane (GO:0016021);;	--	--	--	--	Leucine rich repeat;; Protein kinase domain;; Protein tyrosine kinase;; Leucine Rich repeats (2 copies);; Leucine rich repeat N-terminal domain;; Leucine Rich Repeat	Probable LRR receptor-like serine/threonine-protein kinase At1g34110 OS=Arabidopsis thaliana OX=3702 GN=At1g34110 PE=2 SV=2	S	Function unknown	Serine/threonine protein kinase [Trema orientalis]
g27535	7278	7265	6965	29133	28471	27780	58.1237	58.0781	53.285	222.587	217.89	219.008	0	1.94448	up	--	--	Molecular Function: nutrient reservoir activity (GO:0045735);;	--	--	--	--	Cupin	Glutelin type-D 1 OS=Oryza sativa subsp. japonica OX=39947 GN=GLUD1 PE=2 SV=1	S	Function unknown	glutelin type-B 5-like isoform X2 [Quercus suber]
g21108	917	746	971	366	530	403	8.16921	6.70769	8.38303	3.19701	4.62011	3.56457	6.64624e-07	-1.05444	down	--	--	Cellular Component: membrane (GO:0016020);;	K20858|7.47524e-150|pmum:103340034|K20858 calcium uniporter protein, mitochondrial | (RefSeq) calcium uniporter protein 2, mitochondrial	--	[R]	General function prediction only	Mitochondrial calcium uniporter	Calcium uniporter protein 2, mitochondrial OS=Arabidopsis thaliana OX=3702 GN=At2g23790 PE=2 SV=1	S	Function unknown	PREDICTED: calcium uniporter protein 2, mitochondrial-like [Juglans regia]
g21441	12	0	0	53	70	44	0.062116	0	0	0.277932	0.36961	0.23782	0.00859268	2.74044	up	--	--	Biological Process: glycolipid metabolic process (GO:0006664);; Cellular Component: endomembrane system (GO:0012505);; Cellular Component: membrane (GO:0016020);; Molecular Function: glucosyltransferase activity (GO:0046527);;	--	--	[R]	General function prediction only	Glycosyl transferase family 90	--	S	Function unknown	Adenosine deaminase/editase [Corchorus olitorius]
g15203	6	5	4	100	73	71	0.054724	0.047001	0.031306	0.891657	0.649271	0.657844	2.98498e-11	3.69275	up	[P]	Inorganic ion transport and metabolism	--	K17471|2.07078e-109|jcu:105639262|K17471 sulfate transporter 3 | (RefSeq) probable sulfate transporter 3.5	--	[P]	Inorganic ion transport and metabolism	STAS domain;; Sulfate permease family	Probable sulfate transporter 3.5 OS=Arabidopsis thaliana OX=3702 GN=SULTR3;5 PE=2 SV=1	P	Inorganic ion transport and metabolism	PREDICTED: probable sulfate transporter 3.5 [Juglans regia]
Corylus_avellana_newGene_37229	101	107	74	751	627	656	0.449679	0.474645	0.314185	3.20334	2.67908	2.88808	2.28904e-41	2.78158	up	--	--	Molecular Function: nucleic acid binding (GO:0003676);; Biological Process: DNA integration (GO:0015074);;	--	--	[R]	General function prediction only	--	--	S	Function unknown	PREDICTED: uncharacterized protein LOC108980226 [Juglans regia]
g13637	34694	34767	38517	18157	18844	18149	188.745	189.417	201.106	94.6849	98.2924	97.4969	7.04639e-37	-1.01286	down	[G]	Carbohydrate transport and metabolism	Molecular Function: chitinase activity (GO:0004568);; Cellular Component: Golgi apparatus (GO:0005794);; Biological Process: chitin catabolic process (GO:0006032);; Biological Process: response to heat (GO:0009408);; Biological Process: response to water deprivation (GO:0009414);; Biological Process: response to salt stress (GO:0009651);; Biological Process: response to cytokinin (GO:0009735);; B…	--	--	[R]	General function prediction only	Chitinase class I	Chitinase-like protein 1 OS=Arabidopsis thaliana OX=3702 GN=CTL1 PE=1 SV=1	G	Carbohydrate transport and metabolism	PREDICTED: chitinase-like protein 1 [Juglans regia]
g10964	500	527	299	190	165	212	3.28502	3.47175	1.88097	1.19174	1.03967	1.37738	1.45328e-05	-1.24226	down	--	--	--	--	--	--	--	PHD - plant homeodomain finger protein	VIN3-like protein 2 OS=Arabidopsis thaliana OX=3702 GN=VIL2 PE=1 SV=1	S	Function unknown	VIN3-like protein 2 [Quercus suber]
g3323	4	1158	1331	56	3	10	0.013878	5.31293	5.84112	0.245393	0.009889	0.045096	0.019692	-2.77245	down	--		Molecular Function: protein serine/threonine kinase activity (GO:0004674);; Molecular Function: ATP binding (GO:0005524);; Cellular Component: plasma membrane (GO:0005886);; Biological Process: protein phosphorylation (GO:0006468);; Cellular Component: integral component of membrane (GO:0016021);;	--	--	[T]	Signal transduction mechanisms	Protein kinase domain;; Protein tyrosine kinase	Putative receptor-like protein kinase At1g80870 OS=Arabidopsis thaliana OX=3702 GN=At1g80870 PE=3 SV=1	T	Signal transduction mechanisms	PREDICTED: putative receptor-like protein kinase At1g80870 [Juglans regia]
g30987	708	1267	1062	55	39	69	3.57603	6.128	4.79237	0.257831	0.154676	0.279953	1.29497e-43	-4.17694	down	[T]	Signal transduction mechanisms	--	K04733|1.58506e-145|cic:CICLE_v10004630mg|K04733 interleukin-1 receptor-associated kinase 4 [EC:2.7.11.1] | (RefSeq) hypothetical protein	--	--	--	Protein kinase domain;; Protein tyrosine kinase;; Wall-associated receptor kinase galacturonan-binding;; Calcium-binding EGF domain	Wall-associated receptor kinase 5 OS=Arabidopsis thaliana OX=3702 GN=WAK5 PE=2 SV=1	T	Signal transduction mechanisms	hypothetical protein CICLE_v10004630mg [Citrus clementina]
g4967	7	18	30	87	55	84	0.058334	0.148509	0.239816	0.705814	0.445452	0.722716	0.00499147	1.81888	up	--	--	--	K09419|5.68272e-109|pop:POPTR_0006s04770g|K09419 heat shock transcription factor, other eukaryote | (RefSeq) POPTRDRAFT_717386; Heat Stress Transcription Factor family protein	--	[K]	Transcription	HSF-type DNA-binding	Heat stress transcription factor B-3 OS=Arabidopsis thaliana OX=3702 GN=HSFB3 PE=1 SV=1	K	Transcription	heat stress transcription factor B-3-like isoform X1 [Quercus suber]
g12120	441	667	685	34	59	57	2.89347	3.78823	3.84144	0.238039	0.437824	0.322531	5.44335e-30	-3.54573	down	[G]	Carbohydrate transport and metabolism	Cellular Component: cytosol (GO:0005829);; Biological Process: dephosphorylation (GO:0016311);; Molecular Function: sedoheptulose-bisphosphatase activity (GO:0050278);;	--	--	--	--	Histidine phosphatase superfamily (branch 1)	Phosphoglycerate mutase-like protein AT74 OS=Arabidopsis thaliana OX=3702 GN=At3g05170 PE=2 SV=1	T	Signal transduction mechanisms	phosphoglycerate mutase-like protein AT74H isoform X1 [Quercus suber]
g450	253	211	192	608	546	450	1.36915	1.05949	1.02484	2.9294	2.75357	2.57698	1.62345e-09	1.23538	up	--	--	--	--	--	--	--	Transcription factor regulating root and shoot growth via Pin3;; Transcription factor BRX N-terminal domain	Protein BREVIS RADIX OS=Arabidopsis thaliana OX=3702 GN=BRX PE=1 SV=2	S	Function unknown	PREDICTED: protein BREVIS RADIX [Vitis vinifera]
g1851	2748	2952	3350	840	988	851	11.9591	12.8625	13.9664	3.49555	4.11662	3.65395	6.28305e-41	-1.79513	down	--		Molecular Function: nucleotide binding (GO:0000166);; Molecular Function: protein kinase activity (GO:0004672);; Cellular Component: membrane (GO:0016020);; Biological Process: phosphorylation (GO:0016310);;	--	--	--	--	Protein kinase domain;; Protein tyrosine kinase;; S-locus glycoprotein domain;; D-mannose binding lectin	G-type lectin S-receptor-like serine/threonine-protein kinase SD2-2 OS=Arabidopsis thaliana OX=3702 GN=SD22 PE=1 SV=1	T	Signal transduction mechanisms	PREDICTED: G-type lectin S-receptor-like serine/threonine-protein kinase SD2-2 [Juglans regia]
g14359	631	543	529	239	207	243	5.43328	4.21885	4.38266	1.92976	1.84966	2.26662	1.37423e-14	-1.33837	down	--	--	Molecular Function: carboxypeptidase activity (GO:0004180);; Biological Process: proteolysis (GO:0006508);; Molecular Function: serine-type peptidase activity (GO:0008236);; Cellular Component: integral component of membrane (GO:0016021);;	K01285|0|tcc:TCM_046935|K01285 lysosomal Pro-X carboxypeptidase [EC:3.4.16.2] | (RefSeq) Serine carboxypeptidase S28 family protein	--	[OR]	Posttranslational modification, protein turnover, chaperones;; General function prediction only	Serine carboxypeptidase S28	Probable serine protease EDA2 OS=Arabidopsis thaliana OX=3702 GN=EDA2 PE=2 SV=2	S	Function unknown	lysosomal Pro-X carboxypeptidase-like [Quercus suber]
g22450	35	62	45	0	8	0	0.221109	0.397351	0.271687	0	0.045637	0	0.00171115	-3.11662	down	--	--	--	--	--	--	--	S-locus glycoprotein domain;; PAN-like domain;; Wall-associated receptor kinase galacturonan-binding	G-type lectin S-receptor-like serine/threonine-protein kinase At4g03230 OS=Arabidopsis thaliana OX=3702 GN=At4g03230 PE=3 SV=3	T	Signal transduction mechanisms	g-type lectin s-receptor-like serine/threonine-protein kinase [Quercus suber]
Corylus_avellana_newGene_55135	1915	1881	1530	510	451	394	8.67597	5.90493	3.99485	1.49442	1.26665	1.03911	9.3004e-44	-2.00872	down	--	--	--	--	--	[R]	General function prediction only	--	Protein ZINC INDUCED FACILITATOR 1 OS=Arabidopsis thaliana OX=3702 GN=ZIF1 PE=1 SV=2	G	Carbohydrate transport and metabolism	PREDICTED: protein ZINC INDUCED FACILITATOR 1-like isoform X3 [Juglans regia]
g22294	1244	1271	1161	3502	3438	3309	4.87527	4.71579	3.87674	14.1567	13.4617	12.7704	4.74822e-78	1.43389	up	[V]	Defense mechanisms	Cellular Component: plasma membrane (GO:0005886);; Cellular Component: integral component of membrane (GO:0016021);; Molecular Function: ATPase activity, coupled to transmembrane movement of substances (GO:0042626);;	--	--	[Q]	Secondary metabolites biosynthesis, transport and catabolism	ABC-2 type transporter;; Plant PDR ABC transporter associated;; ABC transporter;; AAA domain, putative AbiEii toxin, Type IV TA system;; Type IV leader peptidase family	ABC transporter G family member 39 OS=Arabidopsis thaliana OX=3702 GN=ABCG39 PE=3 SV=1	V	Defense mechanisms	PREDICTED: pleiotropic drug resistance protein 2-like [Juglans regia]
g12307	7319	7262	7279	2917	2812	2994	22.1543	23.0272	22.3197	13.2186	12.934	9.08967	6.81539e-87	-1.3673	down	--	--	Molecular Function: peptidase activity (GO:0008233);; Cellular Component: membrane (GO:0016020);;	--	--	[O]	Posttranslational modification, protein turnover, chaperones	Xylanase inhibitor N-terminal;; Eukaryotic aspartyl protease;; Xylanase inhibitor C-terminal	Aspartyl protease APCB1 OS=Arabidopsis thaliana OX=3702 GN=APCB1 PE=1 SV=1	O	Posttranslational modification, protein turnover, chaperones	PREDICTED: aspartyl protease APCB1 isoform X2 [Juglans regia]
g4132	4616	4706	4344	1498	1381	1070	13.0972	12.225	11.6958	3.44612	4.14582	3.22268	6.69432e-47	-1.83031	down	[G]	Carbohydrate transport and metabolism	Molecular Function: 1,2-alpha-L-fucosidase activity (GO:0047513);; Cellular Component: apoplast (GO:0048046);;	K15923|0|pper:PRUPE_ppa001398mg|K15923 alpha-L-fucosidase 2 [EC:3.2.1.51] | (RefSeq) hypothetical protein	Other glycan degradation (ko00511)	--	--	Glycosyl hydrolase family 65, N-terminal domain	Alpha-L-fucosidase 2 OS=Arabidopsis thaliana OX=3702 GN=FUC95A PE=1 SV=1	S	Function unknown	PREDICTED: alpha-L-fucosidase 2-like isoform X1 [Juglans regia]
Corylus_avellana_newGene_50554	203	224	181	45	65	52	1.94579	1.90562	1.45851	0.376998	0.672557	0.460465	1.70136e-10	-1.9129	down	--	--	Cellular Component: integral component of membrane (GO:0016021);; Biological Process: transmembrane transport (GO:0055085);;	--	--	[R]	General function prediction only	--	Protein ZINC INDUCED FACILITATOR-LIKE 1 OS=Arabidopsis thaliana OX=3702 GN=ZIFL1 PE=2 SV=1	G	Carbohydrate transport and metabolism	protein ZINC INDUCED FACILITATOR 1-like isoform X4 [Quercus suber]
g24897	2125	2526	2107	285	317	226	19.6669	22.941	17.9499	2.35126	2.54981	1.88323	5.82696e-84	-3.05726	down	[T]	Signal transduction mechanisms	Molecular Function: ATP binding (GO:0005524);; Cellular Component: plasma membrane (GO:0005886);; Cellular Component: integral component of membrane (GO:0016021);; Molecular Function: ATPase activity, coupled to transmembrane movement of substances (GO:0042626);; Biological Process: transmembrane transport (GO:0055085);;	--	--	[Q]	Secondary metabolites biosynthesis, transport and catabolism	ABC transporter;; AAA domain, putative AbiEii toxin, Type IV TA system	ABC transporter G family member 9 OS=Arabidopsis thaliana OX=3702 GN=ABCG9 PE=3 SV=2	V	Defense mechanisms	ABC transporter G family member 9 [Quercus suber]
g26436	4	68	5	1	3	2	0.034845	0.711736	0.046696	0.009617	0.024515	0.01802	0.0201313	-2.55483	down	[K]	Transcription	Molecular Function: nucleotide binding (GO:0000166);;	K13459|9.25932e-86|vvi:104881473|K13459 disease resistance protein RPS2 | (RefSeq) probable disease resistance protein At4g27220	Plant-pathogen interaction (ko04626)	[T]	Signal transduction mechanisms	NB-ARC domain;; AAA domain;; NB-ARC domain	Disease resistance protein At4g27190 OS=Arabidopsis thaliana OX=3702 GN=At4g27190 PE=2 SV=1	S	Function unknown	PREDICTED: uncharacterized protein LOC108981555 [Juglans regia]
g22676	853	730	755	191	235	202	6.32581	5.5132	5.45614	1.31792	1.65609	1.46684	1.30195e-31	-1.92726	down	[E]	Amino acid transport and metabolism	--	K14638|0|pop:POPTR_0019s10860g|K14638 solute carrier family 15 (peptide/histidine transporter), member 3/4 | (RefSeq) POPTRDRAFT_914816; proton-dependent oligopeptide transport family protein	--	[E]	Amino acid transport and metabolism	POT family	Protein NRT1/ PTR FAMILY 5.10 OS=Arabidopsis thaliana OX=3702 GN=NPF5.10 PE=2 SV=1	E	Amino acid transport and metabolism	hypothetical protein CUMW_045640 [Citrus unshiu]
g34697	7	10	0	37	38	28	0.103468	0.151922	0	0.556891	0.580537	0.438083	0.0275814	2.08029	up	--	--	--	--	--	--	--	--	--	--	--	PREDICTED: MADS-box transcription factor 50-like [Juglans regia]
g32962	1475	1451	1615	44	67	42	10.7767	10.6074	11.3013	0.306119	0.467184	0.302576	5.63365e-131	-4.89156	down	[D]	Cell cycle control, cell division, chromosome partitioning	Molecular Function: ubiquitin-protein transferase activity (GO:0004842);; Biological Process: protein ubiquitination (GO:0016567);;	--	--	--	--	U-box domain	U-box domain-containing protein 21 OS=Arabidopsis thaliana OX=3702 GN=PUB21 PE=2 SV=1	O	Posttranslational modification, protein turnover, chaperones	PREDICTED: U-box domain-containing protein 21-like [Juglans regia]
Corylus_avellana_newGene_62715	0	0	9	66	64	59	0	0	0.132444	1.04526	1.06405	1.04467	0.000582643	3.29309	up	--	--	Molecular Function: metal ion binding (GO:0046872);;	--	--	[O]	Posttranslational modification, protein turnover, chaperones	Ring finger domain;; RING-like zinc finger;; Zinc finger, C3HC4 type (RING finger);; zinc-RING finger domain;; Zinc finger, C3HC4 type (RING finger);; RING-type zinc-finger	RING-H2 finger protein ATL74 OS=Arabidopsis thaliana OX=3702 GN=ATL74 PE=2 SV=1	O	Posttranslational modification, protein turnover, chaperones	PREDICTED: probable E3 ubiquitin-protein ligase ATL45 [Nicotiana attenuata]
Corylus_avellana_newGene_64006	40	32	36	148	140	149	1.00646	0.792629	0.86723	3.55009	3.37474	3.69774	2.17855e-09	1.93022	up	--	--	--	--	--	[GC]	Carbohydrate transport and metabolism;; Energy production and conversion	--	7-deoxyloganetin glucosyltransferase OS=Gardenia jasminoides OX=114476 GN=UGT85A24 PE=1 SV=1	S	Function unknown	PREDICTED: 7-deoxyloganetin glucosyltransferase-like [Juglans regia]
Corylus_avellana_newGene_20359	0	0	0	45	26	31	0	0	0	0.293591	0.166708	0.205935	1.70232e-07	5.10645	up	--	--	Biological Process: DNA metabolic process (GO:0006259);; Molecular Function: organic cyclic compound binding (GO:0097159);; Molecular Function: heterocyclic compound binding (GO:1901363);;	--	--	[R]	General function prediction only	--	--	S	Function unknown	hypothetical protein VITISV_015869 [Vitis vinifera]
g25964	225	78	6	1063	1167	1036	0.819463	0.283928	0.020419	3.71859	4.09043	3.7396	0.00835904	2.60666	up	--	--	Molecular Function: zinc ion binding (GO:0008270);;	--	--	[R]	General function prediction only	PPR repeat family;; PPR repeat;; DYW family of nucleic acid deaminases;; PPR repeat;; Pentatricopeptide repeat domain;; Pentacotripeptide-repeat region of PRORP	Pentatricopeptide repeat-containing protein At5g50390, chloroplastic OS=Arabidopsis thaliana OX=3702 GN=PCMP-H58 PE=2 SV=1	S	Function unknown	PREDICTED: pentatricopeptide repeat-containing protein At5g50390, chloroplastic [Juglans regia]
Corylus_avellana_newGene_40361	5	19	13	49	64	56	0.065384	0.300912	0.195903	0.74797	0.971446	0.883104	0.0023908	1.96164	up	--	--	--	--	--	[R]	General function prediction only	--	--	S	Function unknown	PREDICTED: F-box/LRR-repeat protein 14-like [Juglans regia]
g22232	2830	2804	2685	10874	11676	10552	5.80778	6.93743	5.81544	23.279	22.7626	21.5411	4.19578e-184	1.94688	up	--	--	--	--	--	--	--	--	--	S	Function unknown	uncharacterized protein LOC112027474 isoform X1 [Quercus suber]
g9692	1851	1888	1891	5054	5180	4873	6.41826	6.3803	7.04759	17.6718	17.3812	17.3842	2.40609e-84	1.37822	up	--	--	Cellular Component: nuclear telomere cap complex (GO:0000783);; Molecular Function: double-stranded telomeric DNA binding (GO:0003691);; Biological Process: telomeric loop formation (GO:0031627);;	--	--	--	--	--	Telomere repeat-binding protein 4 OS=Arabidopsis thaliana OX=3702 GN=TRP4 PE=1 SV=1	K	Transcription	telomere repeat-binding protein 3-like isoform X2 [Quercus suber]
g8153	63	48	63	9	9	11	0.443176	0.336098	0.425039	0.052773	0.053328	0.069929	4.35328e-06	-2.46438	down	--	--	Biological Process: flavonoid biosynthetic process (GO:0009813);; Cellular Component: intracellular membrane-bounded organelle (GO:0043231);; Biological Process: flavonoid glucuronidation (GO:0052696);; Molecular Function: quercetin 3-O-glucosyltransferase activity (GO:0080043);; Molecular Function: quercetin 7-O-glucosyltransferase activity (GO:0080044);;	--	--	[GC]	Carbohydrate transport and metabolism;; Energy production and conversion	UDP-glucoronosyl and UDP-glucosyl transferase	UDP-glycosyltransferase 83A1 OS=Arabidopsis thaliana OX=3702 GN=UGT83A1 PE=2 SV=1	S	Function unknown	PREDICTED: UDP-glycosyltransferase 83A1 [Vitis vinifera]
g9008	408	333	332	3	0	5	4.42638	3.45994	3.31321	0.019412	0	0.038679	1.82251e-40	-6.64567	down	[I]	Lipid transport and metabolism	Molecular Function: monooxygenase activity (GO:0004497);; Molecular Function: iron ion binding (GO:0005506);; Biological Process: fatty acid biosynthetic process (GO:0006633);; Cellular Component: integral component of membrane (GO:0016021);; Biological Process: oxidation-reduction process (GO:0055114);;	K14423|2.53309e-132|vvi:100255536|K14423 4,4-dimethyl-9beta,19-cyclopropylsterol-4alpha-methyl oxidase [EC:1.14.13.72] | (RefSeq) methylsterol monooxygenase 1-1	Steroid biosynthesis (ko00100)	[I]	Lipid transport and metabolism	Fatty acid hydroxylase superfamily	Methylsterol monooxygenase 1-1 OS=Arabidopsis thaliana OX=3702 GN=SMO1-1 PE=1 SV=1	I	Lipid transport and metabolism	PREDICTED: methylsterol monooxygenase 1-1-like [Juglans regia]
g11006	448	553	583	192	169	141	2.14179	2.53242	2.56786	0.916706	0.685154	0.720728	2.41046e-14	-1.68845	down	[T]	Signal transduction mechanisms	Molecular Function: transferase activity (GO:0016740);;	--	--	--	--	Cellulose synthase	Cellulose synthase-like protein H1 OS=Oryza sativa subsp. japonica OX=39947 GN=CSLH1 PE=2 SV=2	M	Cell wall/membrane/envelope biogenesis	cellulose synthase-like protein h1 [Quercus suber]
Corylus_avellana_newGene_5123	324	253	408	1134	428	2607	5.68812	4.43566	7.07408	16.1378	7.38853	33.4648	0.0113143	1.83461	up	[M]	Cell wall/membrane/envelope biogenesis	Cellular Component: integral component of membrane (GO:0016021);; Molecular Function: cinnamoyl-CoA reductase activity (GO:0016621);; Molecular Function: coenzyme binding (GO:0050662);; Biological Process: oxidation-reduction process (GO:0055114);;	--	--	[V]	Defense mechanisms	NmrA-like family;; NAD(P)H-binding;; NAD dependent epimerase/dehydratase family	Cinnamoyl-CoA reductase 1 OS=Arabidopsis thaliana OX=3702 GN=CCR1 PE=1 SV=1	M	Cell wall/membrane/envelope biogenesis	hypothetical protein VIGAN_06248800 [Vigna angularis var. angularis]
g19454	5216	4922	4420	1607	1590	1664	25.9565	24.0924	22.183	7.87058	7.68806	8.55104	9.01801e-78	-1.62141	down	--	--	Molecular Function: transcription cofactor activity (GO:0003712);; Molecular Function: histone acetyltransferase activity (GO:0004402);; Cellular Component: nucleus (GO:0005634);; Biological Process: regulation of transcription, DNA-templated (GO:0006355);; Molecular Function: zinc ion binding (GO:0008270);; Biological Process: histone acetylation (GO:0016573);;	--	--	[K]	Transcription	TAZ zinc finger;; BTB/POZ domain	BTB/POZ and TAZ domain-containing protein 4 OS=Arabidopsis thaliana OX=3702 GN=BT4 PE=1 SV=1	S	Function unknown	PREDICTED: BTB/POZ and TAZ domain-containing protein 4-like [Juglans regia]
Corylus_avellana_newGene_18290	523	398	493	246	217	247	7.03589	5.47904	6.8486	3.22521	2.81466	3.31471	3.52954e-07	-1.02814	down	--	--	--	K16296|6.82285e-36|pper:PRUPE_ppa021755mg|K16296 serine carboxypeptidase-like clade I [EC:3.4.16.-] | (RefSeq) hypothetical protein	--	[OE]	Posttranslational modification, protein turnover, chaperones;; Amino acid transport and metabolism	--	Serine carboxypeptidase-like 6 OS=Arabidopsis thaliana OX=3702 GN=SCPL6 PE=2 SV=2	E	Amino acid transport and metabolism	serine carboxypeptidase-like 13 [Quercus suber]
Corylus_avellana_newGene_49762	73	49	72	244	169	193	0.484764	0.337951	0.497771	1.52239	1.59972	1.46101	2.18923e-06	1.56219	up	[L]	Replication, recombination and repair	Molecular Function: DNA binding (GO:0003677);; Molecular Function: DNA-directed DNA polymerase activity (GO:0003887);; Molecular Function: helicase activity (GO:0004386);; Molecular Function: ATP binding (GO:0005524);; Biological Process: DNA-dependent DNA replication (GO:0006261);; Biological Process: DNA biosynthetic process (GO:0071897);;	K02349|4.87677e-156|cic:CICLE_v100072282m|K02349 DNA polymerase theta [EC:2.7.7.7] | (RefSeq) hypothetical protein	--	[R]	General function prediction only	--	Helicase and polymerase-containing protein TEBICHI OS=Arabidopsis thaliana OX=3702 GN=TEB PE=2 SV=1	L	Replication, recombination and repair	hypothetical protein CRG98_013597 [Punica granatum]
g16333	40	51	32	259	301	273	0.393821	0.501539	0.298197	2.44652	2.84159	2.6594	2.93287e-20	2.66755	up	--	--	Molecular Function: nucleic acid binding (GO:0003676);; Molecular Function: transcription factor activity, sequence-specific DNA binding (GO:0003700);; Cellular Component: nucleus (GO:0005634);; Biological Process: regulation of transcription, DNA-templated (GO:0006355);; Molecular Function: zinc ion binding (GO:0008270);;	--	--	--	--	--	--	--	--	Zinc finger, C2H [Parasponia andersonii]
g27382	5	5	6	0	0	0	0.050104	0.051139	0.055088	0	0	0	0.0485256	-2.43821	down	--	--	--	--	--	[R]	General function prediction only	Reverse transcriptase (RNA-dependent DNA polymerase)	Putative ribonuclease H protein At1g65750 OS=Arabidopsis thaliana OX=3702 GN=At1g65750 PE=3 SV=1	S	Function unknown	hypothetical protein VITISV_025107 [Vitis vinifera]
g13047	25	33	21	3	0	0	0.187999	0.251405	0.147961	0.015016	0	0	0.000307249	-3.50116	down	[Q]	Secondary metabolites biosynthesis, transport and catabolism	Biological Process: fatty acid biosynthetic process (GO:0006633);; Cellular Component: integral component of membrane (GO:0016021);; Molecular Function: transferase activity, transferring acyl groups other than amino-acyl groups (GO:0016747);;	K15397|0|tcc:TCM_020755|K15397 3-ketoacyl-CoA synthase [EC:2.3.1.199] | (RefSeq) 3-ketoacyl-CoA synthase	Fatty acid elongation (ko00062)	--	--	FAE1/Type III polyketide synthase-like protein;; Chalcone and stilbene synthases, C-terminal domain;; 3-Oxoacyl-[acyl-carrier-protein (ACP)] synthase III C terminal;; Chalcone and stilbene synthases, N-terminal domain	3-ketoacyl-CoA synthase 11 OS=Arabidopsis thaliana OX=3702 GN=KCS11 PE=1 SV=1	I	Lipid transport and metabolism	PREDICTED: 3-ketoacyl-CoA synthase 11-like [Juglans regia]
g1661	13	4	9	281	474	187	0.158258	0.044274	0.100018	3.41167	5.76918	2.3376	6.68433e-22	4.82834	up	--	--	--	--	--	--	--	--	--	S	Function unknown	uncharacterized protein LOC112007083 [Quercus suber]
g20897	261	340	367	12	11	0	2.12177	2.78212	2.91885	0.079077	0.071578	0	1.97391e-21	-5.07868	down	--	--	--	K09422|6.6548e-145|tcc:TCM_011659|K09422 myb proto-oncogene protein, plant | (RefSeq) Myb domain protein 106, putative	--	[K]	Transcription	Myb-like DNA-binding domain;; Myb-like DNA-binding domain	Transcription factor MYB106 OS=Arabidopsis thaliana OX=3702 GN=MYB106 PE=2 SV=1	K	Transcription	transcription factor MYB16-like isoform X1 [Quercus suber]
g17334	7	6	5	0	0	0	0.047772	0.0389	0.027346	0	0	0	0.0333538	-2.59547	down	--	--	--	--	--	[R]	General function prediction only	zinc-binding in reverse transcriptase	Putative ribonuclease H protein At1g65750 OS=Arabidopsis thaliana OX=3702 GN=At1g65750 PE=3 SV=1	L	Replication, recombination and repair	uncharacterized protein LOC110931766 [Helianthus annuus]
g4952	275	431	284	36	100	9	0.917007	1.41248	0.948083	0.100379	0.344161	0.023273	6.24792e-05	-2.57166	down	--	--	Molecular Function: actin binding (GO:0003779);; Molecular Function: zinc ion binding (GO:0008270);; Biological Process: actin cytoskeleton organization (GO:0030036);; Cellular Component: cell junction (GO:0030054);;	--	--	[R]	General function prediction only	PPR repeat;; PPR repeat family;; PPR repeat;; DYW family of nucleic acid deaminases;; Pentatricopeptide repeat domain;; Pentacotripeptide-repeat region of PRORP;; Tetratricopeptide repeat;; Tetratricopeptide repeat	Pentatricopeptide repeat-containing protein At1g25360 OS=Arabidopsis thaliana OX=3702 GN=PCMP-H74 PE=2 SV=1	S	Function unknown	PREDICTED: pentatricopeptide repeat-containing protein At1g25360 [Juglans regia]
g3802	130	105	189	21	42	24	0.426254	0.337723	0.591416	0.062747	0.127099	0.074278	1.55897e-06	-2.22718	down	[R]	General function prediction only	--	--	--	[T]	Signal transduction mechanisms	NB-ARC domain;; Leucine rich repeat	Disease resistance protein RGA2 OS=Solanum bulbocastanum OX=147425 GN=RGA2 PE=1 SV=1	S	Function unknown	hypothetical protein GOBAR_DD35888 [Gossypium barbadense]
g11649	105	79	88	235	210	152	0.440282	0.302488	0.416633	1.11974	0.857794	0.62706	0.000705402	1.06773	up	[K]	Transcription	Molecular Function: ADP binding (GO:0043531);;	--	--	--	--	NB-ARC domain;; Leucine Rich repeats (2 copies);; Leucine rich repeat;; Leucine Rich Repeat;; Leucine Rich Repeat	TMV resistance protein N OS=Nicotiana glutinosa OX=35889 GN=N PE=1 SV=1	S	Function unknown	NBS-containing resistance-like protein, partial [Corylus avellana]
g4299	399	401	392	1381	1425	1443	0.794549	0.966882	0.638203	4.46351	4.09738	3.18093	1.96957e-58	1.78571	up	--	--	--	--	--	--	--	--	--	S	Function unknown	dentin sialophosphoprotein-like [Quercus suber]
g30720	13863	14672	13229	2502	2712	2466	114.445	120.321	103.713	19.7588	21.4922	20.5346	6.45091e-245	-2.48347	down	[E]	Amino acid transport and metabolism	Biological Process: urea cycle (GO:0000050);; Biological Process: argininosuccinate metabolic process (GO:0000053);; Molecular Function: argininosuccinate synthase activity (GO:0004055);; Molecular Function: ATP binding (GO:0005524);; Cellular Component: cytoplasm (GO:0005737);; Biological Process: arginine biosynthetic process (GO:0006526);;	K01940|0|pop:POPTR_0010s24550g|K01940 argininosuccinate synthase [EC:6.3.4.5] | (RefSeq) POPTRDRAFT_228730; hypothetical protein	Arginine biosynthesis (ko00220);; Alanine, aspartate and glutamate metabolism (ko00250);; Biosynthesis of amino acids (ko01230)	[E]	Amino acid transport and metabolism	Arginosuccinate synthase	Argininosuccinate synthase, chloroplastic OS=Arabidopsis thaliana OX=3702 GN=At4g24830 PE=1 SV=3	E	Amino acid transport and metabolism	hypothetical protein POPTR_0010s24550g [Populus trichocarpa]
Corylus_avellana_newGene_5742	219	166	418	41	35	47	0.861628	0.62775	1.51292	0.147367	0.123352	0.171717	1.13279e-09	-2.64401	down	--	--	--	--	--	--	--	Mitochondrial domain of unknown function (DUF1713)	--	S	Function unknown	PREDICTED: uncharacterized protein LOC109000770 [Juglans regia]
g15388	54	81	58	1041	1372	1082	0.159848	0.223863	0.172876	3.86536	5.35065	3.91981	5.75847e-75	4.08792	up	[V]	Defense mechanisms	--	--	--	[IR]	Lipid transport and metabolism;; General function prediction only	ABC-2 family transporter protein;; AAA domain, putative AbiEii toxin, Type IV TA system;; ABC transporter	ABC transporter A family member 2 OS=Arabidopsis thaliana OX=3702 GN=ABCA2 PE=2 SV=1	V	Defense mechanisms	ABC transporter A family member 2-like [Quercus suber]
g27582	458	477	480	8	37	26	5.54463	5.79701	5.55991	0.087865	0.427318	0.294251	3.39198e-24	-4.18807	down	--	--	--	K09422|1.6374e-65|tcc:TCM_037377|K09422 myb proto-oncogene protein, plant | (RefSeq) Myb domain protein 4, putative	--	[K]	Transcription	Myb-like DNA-binding domain;; Myb-like DNA-binding domain	Anthocyanin regulatory C1 protein OS=Zea mays OX=4577 GN=C1 PE=2 SV=1	K	Transcription	transcription factor MYB8-like [Quercus suber]
g25388	3602	3952	3730	615	592	590	23.5264	25.7943	23.7181	3.7907	3.90551	3.91413	9.19145e-186	-2.68976	down	[K]	Transcription	--	--	--	--	--	TIR domain;; NB-ARC domain;; TIR domain;; MTH538 TIR-like domain (DUF1863);; Leucine Rich repeats (2 copies);; Leucine Rich Repeat;; ATPase family associated with various cellular activities (AAA)	TMV resistance protein N OS=Nicotiana glutinosa OX=35889 GN=N PE=1 SV=1	S	Function unknown	PREDICTED: TMV resistance protein N-like [Juglans regia]
g25341	91	69	70	251	223	248	0.336414	0.255153	0.247895	0.886302	0.788321	0.90499	1.04359e-09	1.58607	up	--	--	--	--	--	[GC]	Carbohydrate transport and metabolism;; Energy production and conversion	zinc-binding in reverse transcriptase;; UDP-glucoronosyl and UDP-glucosyl transferase	7-deoxyloganetin glucosyltransferase OS=Gardenia jasminoides OX=114476 GN=UGT85A24 PE=1 SV=1	S	Function unknown	7-deoxyloganetin glucosyltransferase-like [Quercus suber]
Corylus_avellana_newGene_56464	127	245	201	564	383	592	0.974331	1.90359	1.47651	4.16897	2.81753	4.51487	3.6898e-05	1.34941	up	--	--	Molecular Function: translation initiation factor activity (GO:0003743);; Biological Process: translational initiation (GO:0006413);;	K03125|9.11823e-60|pxb:103957722|K03125 transcription initiation factor TFIID subunit 1 | (RefSeq) transcription initiation factor TFIID subunit 1-like	Basal transcription factors (ko03022)	[K]	Transcription	Bromodomain	Transcription initiation factor TFIID subunit 1 OS=Arabidopsis thaliana OX=3702 GN=TAF1 PE=1 SV=1	K	Transcription	PREDICTED: transcription initiation factor TFIID subunit 1 isoform X3 [Juglans regia]
g28494	2	5	9	35	14	30	0.026067	0.05362	0.101516	0.425411	0.173949	0.377059	0.0327951	1.89236	up	--	--	--	--	--	--	--	Protein of unknown function (DUF674)	--	--	--	uncharacterized protein LOC112018912 [Quercus suber]
g3099	411	443	524	0	4	20	5.39813	6.0317	6.75598	0	0.051976	0.227896	3.37275e-05	-4.14364	down	--	--	--	--	--	--	--	Homeobox domain	WUSCHEL-related homeobox 3 OS=Arabidopsis thaliana OX=3702 GN=WOX3 PE=1 SV=1	K	Transcription	WUSCHEL-related homeobox 3-like [Herrania umbratica]
g1684	1671	1822	1718	4361	4163	4365	10.1139	11.0405	9.95799	25.2553	24.1484	26.0813	2.05009e-51	1.26073	up	[S]	Function unknown	Molecular Function: acid phosphatase activity (GO:0003993);; Biological Process: seed germination (GO:0009845);; Biological Process: pollen germination (GO:0009846);; Biological Process: dephosphorylation (GO:0016311);; Molecular Function: metal ion binding (GO:0046872);;	--	--	[G]	Carbohydrate transport and metabolism	Calcineurin-like phosphoesterase;; Purple acid Phosphatase, N-terminal domain;; Iron/zinc purple acid phosphatase-like protein C	Purple acid phosphatase 15 OS=Arabidopsis thaliana OX=3702 GN=PAP15 PE=1 SV=1	S	Function unknown	PREDICTED: purple acid phosphatase 15-like isoform X1 [Juglans regia]
g6862	28	34	36	4	0	9	0.157688	0.217955	0.196722	0.021915	0	0.046607	0.0109062	-2.37541	down	[V]	Defense mechanisms	Cellular Component: plasma membrane (GO:0005886);; Biological Process: cellular ion homeostasis (GO:0006873);; Molecular Function: voltage-gated anion channel activity (GO:0008308);; Biological Process: response to humidity (GO:0009270);; Biological Process: response to abscisic acid (GO:0009737);; Biological Process: response to carbon dioxide (GO:0010037);; Biological Process: response to ozone…	--	--	--	--	Voltage-dependent anion channel	Guard cell S-type anion channel SLAC1 OS=Arabidopsis thaliana OX=3702 GN=SLAC1 PE=1 SV=1	P	Inorganic ion transport and metabolism	guard cell S-type anion channel SLAC1 [Quercus suber]
Corylus_avellana_newGene_35833	603	438	474	255	207	275	3.82573	2.79596	2.90605	1.54912	1.29103	1.67137	1.96845e-06	-1.06859	down	--	--	--	--	--	--	--	--	--	--	--	basic leucine zipper 34 isoform X2 [Quercus suber]
g34549	67	79	80	191	213	167	0.880667	1.0415	1.01018	2.42443	2.69637	2.179	8.36738e-06	1.26952	up	--	--	--	--	--	--	--	WRKY DNA -binding domain	Probable WRKY transcription factor 28 OS=Arabidopsis thaliana OX=3702 GN=WRKY28 PE=2 SV=1	K	Transcription	PREDICTED: probable WRKY transcription factor 28 [Juglans regia]
g16215	357	452	349	103	102	217	0.757116	0.960133	0.709135	0.208257	0.206877	0.453831	0.000111641	-1.45029	down	--	--	Molecular Function: nuclease activity (GO:0004518);; Biological Process: DNA metabolic process (GO:0006259);; Molecular Function: peptidase activity (GO:0008233);; Molecular Function: nucleotidyltransferase activity (GO:0016779);; Molecular Function: metal ion binding (GO:0046872);;	K03363|9.81469e-25|tcc:TCM_014797|K03363 cell division cycle 20, cofactor of APC complex | (RefSeq) Transducin/WD40 repeat-like superfamily protein	Ubiquitin mediated proteolysis (ko04120)	[R]	General function prediction only	gag-polypeptide of LTR copia-type	Retrovirus-related Pol polyprotein from transposon TNT 1-94 OS=Nicotiana tabacum OX=4097 PE=2 SV=1	L	Replication, recombination and repair	polyprotein-like [Solanum chilense]
g22353	952	949	1016	2401	2347	2009	3.91516	3.68138	4.53278	10.9028	11.2589	7.66574	1.99202e-25	1.16282	up	[T]	Signal transduction mechanisms	Molecular Function: acid phosphatase activity (GO:0003993);; Biological Process: dephosphorylation (GO:0016311);; Molecular Function: metal ion binding (GO:0046872);;	--	--	[G]	Carbohydrate transport and metabolism	Calcineurin-like phosphoesterase;; Iron/zinc purple acid phosphatase-like protein C;; Purple acid Phosphatase, N-terminal domain	Probable inactive purple acid phosphatase 27 OS=Arabidopsis thaliana OX=3702 GN=PAP27 PE=2 SV=1	S	Function unknown	PREDICTED: nucleotide pyrophosphatase/phosphodiesterase-like [Juglans regia]
g12905	263	294	215	974	1760	1449	0.598468	0.67248	0.469622	2.18555	3.95694	3.3704	1.10975e-21	2.36609	up	[R]	General function prediction only	--	--	--	[T]	Signal transduction mechanisms	NB-ARC domain;; Leucine Rich repeats (2 copies);; Leucine rich repeat	Putative disease resistance RPP13-like protein 1 OS=Arabidopsis thaliana OX=3702 GN=RPPL1 PE=3 SV=1	S	Function unknown	putative disease resistance RPP13-like protein 1 [Quercus suber]
g29671	127	283	171	73	98	52	0.506087	1.13271	0.653175	0.276575	0.373679	0.201832	0.0023204	-1.37441	down	[R]	General function prediction only	--	--	--	[T]	Signal transduction mechanisms	NB-ARC domain;; Leucine Rich repeats (2 copies);; Leucine rich repeat	Disease resistance protein RPP8 OS=Arabidopsis thaliana OX=3702 GN=RPP8 PE=1 SV=2	S	Function unknown	PREDICTED: putative disease resistance RPP13-like protein 2 [Juglans regia]
g30005	76	118	97	303	326	150	0.64672	0.892794	0.896159	2.19468	2.36725	1.12716	0.000892808	1.32664	up	--	--	--	--	--	[GC]	Carbohydrate transport and metabolism;; Energy production and conversion	--	7-deoxyloganetin glucosyltransferase OS=Gardenia jasminoides OX=114476 GN=UGT85A24 PE=1 SV=1	S	Function unknown	PREDICTED: 7-deoxyloganetin glucosyltransferase-like [Juglans regia]
g5111	1258	1334	1338	657	645	702	6.22431	6.61007	6.34081	3.11051	3.05926	3.42563	8.55768e-18	-1.01235	down	--	--	--	--	--	--	--	--	--	S	Function unknown	PREDICTED: uncharacterized protein LOC109009303 isoform X1 [Juglans regia]
Corylus_avellana_newGene_62666	0	0	4	22	49	67	0	0	0.028353	0.165483	0.363809	0.540142	4.80209e-05	3.80757	up	--	--	--	--	--	--	--	Retrotransposon gag protein;; Retroviral aspartyl protease;; gag-polyprotein putative aspartyl protease;; Aspartyl protease	--	S	Function unknown	uncharacterized protein LOC110603257 [Manihot esculenta]
g2190	416	417	370	3928	3794	3895	2.46039	2.46861	2.0976	22.2423	21.518	22.7541	5.50698e-272	3.22268	up	--	--	--	--	--	--	--	--	Protein PHYTOCHROME KINASE SUBSTRATE 1 OS=Arabidopsis thaliana OX=3702 GN=PKS1 PE=1 SV=2	T	Signal transduction mechanisms	PREDICTED: protein PHYTOCHROME KINASE SUBSTRATE 1-like isoform X1 [Juglans regia]
g30997	0	0	0	17	3	5	0	0	0	0.274657	0.036552	0.070495	0.0221612	2.75572	up	--	--	--	--	--	--	--	Stigma-specific protein, Stig1	Stigma-specific STIG1-like protein 3 OS=Arabidopsis thaliana OX=3702 GN=At1g50720 PE=2 SV=1	S	Function unknown	PREDICTED: stigma-specific STIG1-like protein 3 [Fragaria vesca subsp. vesca]
g7884	1	1	1	226	1	3	0.002001	4.9e-05	0.000867	1.54931	0.000369	0.015233	0.00109389	3.60017	up	--	--	Biological Process: DNA metabolic process (GO:0006259);; Cellular Component: intracellular part (GO:0044424);;	--	--	--	--	Protein of unknown function (DUF295)	Putative F-box protein At1g65770 OS=Arabidopsis thaliana OX=3702 GN=At1g65770 PE=4 SV=1	S	Function unknown	putative F-box protein At1g65770 [Quercus suber]
g22622	613	170	130	115	49	19	1.95514	0.543154	0.395752	0.349268	0.148744	0.058026	0.00255541	-2.11866	down	[P]	Inorganic ion transport and metabolism	Molecular Function: calcium-transporting ATPase activity (GO:0005388);; Molecular Function: ATP binding (GO:0005524);; Cellular Component: integral component of membrane (GO:0016021);; Molecular Function: metal ion binding (GO:0046872);; Biological Process: calcium ion transmembrane transport (GO:0070588);;	K01537|0|tcc:TCM_020729|K01537 Ca2+-transporting ATPase [EC:3.6.3.8] | (RefSeq) Autoinhibited calcium ATPase	--	[P]	Inorganic ion transport and metabolism	Cation transporting ATPase, C-terminus;; E1-E2 ATPase;; haloacid dehalogenase-like hydrolase;; Cation transport ATPase (P-type);; Cation transporter/ATPase, N-terminus;; haloacid dehalogenase-like hydrolase;; NADH-ubiquinone oxidoreductase chain 4, amino terminus	Putative calcium-transporting ATPase 13, plasma membrane-type OS=Arabidopsis thaliana OX=3702 GN=ACA13 PE=3 SV=1	P	Inorganic ion transport and metabolism	PREDICTED: putative calcium-transporting ATPase 13, plasma membrane-type [Juglans regia]
g35817	52	35	40	0	0	4	0.853309	0.658867	0.615805	0	0	0.040419	1.08238e-05	-3.91687	down	[I]	Lipid transport and metabolism	Biological Process: pentacyclic triterpenoid biosynthetic process (GO:0019745);; Molecular Function: lupeol synthase activity (GO:0042299);;	K20659|9.20771e-62|pvu:PHAVU_004G178500g|K20659 lupeol synthase [EC:5.4.99.41] | (RefSeq) hypothetical protein	Steroid biosynthesis (ko00100)	[I]	Lipid transport and metabolism	Squalene-hopene cyclase C-terminal domain	Lupeol synthase OS=Betula platyphylla OX=78630 GN=OSCBPW PE=1 SV=1	I	Lipid transport and metabolism	RecName: Full=Lupeol synthase
g23666	3497	3629	3459	47	40	36	39.8994	41.441	37.7934	0.504633	0.428013	0.395297	0	-6.43357	down	--	--	--	K10523|1.58445e-39|sind:105160820|K10523 speckle-type POZ protein | (RefSeq) BTB/POZ domain-containing protein At3g56230-like	--	[DR]	Cell cycle control, cell division, chromosome partitioning;; General function prediction only	BTB/POZ domain	BTB/POZ domain-containing protein At3g56230 OS=Arabidopsis thaliana OX=3702 GN=At3g56230 PE=2 SV=1	S	Function unknown	BTB/POZ domain-containing protein At3g56230 isoform X2 [Quercus suber]
g21147	35	38	50	292	375	316	0.284662	0.311106	0.389361	2.28438	2.93694	2.54794	4.89503e-24	2.89861	up	--	--	--	--	--	--	--	F-box domain;; F-box-like	F-box/kelch-repeat protein At5g43190 OS=Arabidopsis thaliana OX=3702 GN=At5g43190 PE=2 SV=1	S	Function unknown	PREDICTED: F-box/kelch-repeat protein At5g43190 [Juglans regia]
g20836	611	591	633	152	182	249	1.8278	1.7491	1.77018	0.451431	0.546864	0.746772	2.55342e-12	-1.67362	down	--	--	--	K11138|0|vvi:104880667|K11138 telomere-associated protein RIF1 | (RefSeq) uncharacterized LOC104880667	--	--	--	Rap1-interacting factor 1 N terminal	--	S	Function unknown	uncharacterized protein LOC112008629 [Quercus suber]
g25073	1714	1831	2009	5384	5444	5053	8.80681	9.41881	9.89121	26.4751	26.8134	25.636	1.05882e-48	1.4665	up	--	--	Biological Process: transcription, DNA-templated (GO:0006351);;	--	--	--	--	GRAS domain family	Scarecrow-like protein 9 OS=Arabidopsis thaliana OX=3702 GN=SCL9 PE=2 SV=1	S	Function unknown	PREDICTED: scarecrow-like protein 14 [Juglans regia]
g21939	552	578	583	8	22	30	6.42757	6.79995	6.52455	0.079145	0.240248	0.333898	2.72417e-40	-4.73218	down	--	--	--	--	--	--	--	--	--	--	--	hypothetical protein CFOL_v3_20909 [Cephalotus follicularis]
g20864	317	15	23	16	10	31	1.68229	0.075765	0.113499	0.076929	0.046988	0.161286	0.0294566	-2.11502	down	[G]	Carbohydrate transport and metabolism	Cellular Component: integral component of membrane (GO:0016021);; Biological Process: transmembrane transport (GO:0055085);;	--	--	[G]	Carbohydrate transport and metabolism	Major Facilitator Superfamily;; Sugar (and other) transporter;; Organic Anion Transporter Polypeptide (OATP) family	--	G	Carbohydrate transport and metabolism	uncharacterized protein LOC111988113 isoform X1 [Quercus suber]
g21675	43	38	59	225	185	201	0.430472	0.380628	0.569263	2.16729	1.77966	1.99633	2.38625e-10	2.03273	up	--	--	Molecular Function: zinc ion binding (GO:0008270);; Cellular Component: integral component of membrane (GO:0016021);;	K19041|1.79046e-155|tcc:TCM_004073|K19041 E3 ubiquitin-protein ligase RNF38/44 [EC:2.3.2.27] | (RefSeq) RING/U-box superfamily protein	--	[O]	Posttranslational modification, protein turnover, chaperones	Ring finger domain;; RING-like zinc finger;; RING-H2 zinc finger domain;; Zinc finger, C3HC4 type (RING finger);; Zinc finger, C3HC4 type (RING finger);; Anaphase-promoting complex subunit 11 RING-H2 finger;; RING-type zinc-finger	RING-H2 finger protein ATL16 OS=Arabidopsis thaliana OX=3702 GN=ATL16 PE=2 SV=1	O	Posttranslational modification, protein turnover, chaperones	PREDICTED: RING-H2 finger protein ATL1-like [Juglans regia]
g3902	109	138	107	769	977	813	0.775265	0.984131	0.733486	5.2743	6.71001	5.74967	1.01171e-44	2.78566	up	--	--	--	--	--	--	--	BAG domain;; IQ calmodulin-binding motif	BAG family molecular chaperone regulator 5, mitochondrial OS=Arabidopsis thaliana OX=3702 GN=BAG5 PE=1 SV=1	S	Function unknown	PREDICTED: BAG family molecular chaperone regulator 6 [Ziziphus jujuba]
Corylus_avellana_newGene_54952	60	100	103	5	16	13	0.960609	1.62488	1.58855	0.063839	0.243205	0.203872	1.58859e-06	-2.77609	down	--	--	--	--	--	[T]	Signal transduction mechanisms	--	Putative disease resistance RPP13-like protein 3 OS=Arabidopsis thaliana OX=3702 GN=RPP13L3 PE=3 SV=1	S	Function unknown	PREDICTED: putative late blight resistance protein homolog R1B-16 [Ziziphus jujuba]
g563	809	790	778	4194	3763	3771	3.60992	3.53091	3.47071	18.8477	16.7411	17.4627	6.24582e-153	2.25493	up	--	--	Molecular Function: nucleotide binding (GO:0000166);; Molecular Function: RNA binding (GO:0003723);; Molecular Function: metal ion binding (GO:0046872);;	--	--	--	--	OST-HTH/LOTUS domain;; RNA recognition motif. (a.k.a. RRM, RBD, or RNP domain)	Zinc finger CCCH domain-containing protein 18 OS=Arabidopsis thaliana OX=3702 GN=At2g05160 PE=2 SV=1	S	Function unknown	hypothetical protein CISIN_1g007997mg [Citrus sinensis]
g13414	239	240	279	15	22	33	2.0322	2.63851	2.49044	0.176164	0.165942	0.400862	1.52423e-20	-3.37488	down	--	--	--	K07204|2.75311e-138|rcu:8284741|K07204 regulatory associated protein of mTOR | (RefSeq) regulatory-associated protein of TOR 1	--	[D]	Cell cycle control, cell division, chromosome partitioning	--	Regulatory-associated protein of TOR 1 OS=Arabidopsis thaliana OX=3702 GN=RAPTOR1 PE=1 SV=1	S	Function unknown	regulatory-associated protein of TOR 1-like isoform X3 [Durio zibethinus]
g4224	13440	14225	13391	6619	6162	6924	41.8522	42.436	38.6872	20.8878	19.8757	21.4417	9.16834e-43	-1.10054	down	--	--	Cellular Component: endosome (GO:0005768);; Cellular Component: trans-Golgi network (GO:0005802);; Molecular Function: methyltransferase activity (GO:0008168);; Biological Process: response to cytokinin (GO:0009735);; Biological Process: homogalacturonan biosynthetic process (GO:0010289);; Cellular Component: integral component of membrane (GO:0016021);; Biological Process: methylation (GO:003225…	--	--	--	--	Putative S-adenosyl-L-methionine-dependent methyltransferase;; Methyltransferase domain;; Methyltransferase domain;; Methyltransferase domain	Probable pectin methyltransferase QUA2 OS=Arabidopsis thaliana OX=3702 GN=QUA2 PE=1 SV=2	S	Function unknown	PREDICTED: probable pectin methyltransferase QUA2 isoform X1 [Juglans regia]
g14578	3	9	11	25	43	47	0.012133	0.098074	0.109416	0.269237	0.552344	0.52583	0.00772821	2.0097	up	[Q]	Secondary metabolites biosynthesis, transport and catabolism	--	--	--	[QR]	Secondary metabolites biosynthesis, transport and catabolism;; General function prediction only	2OG-Fe(II) oxygenase superfamily	Protein DMR6-LIKE OXYGENASE 1 OS=Arabidopsis thaliana OX=3702 GN=DLO1 PE=1 SV=1	S	Function unknown	uncharacterized protein LOC110771169 [Prunus avium]
g13321	3621	4046	4413	558	632	610	24.1545	26.8549	27.8118	3.55455	4.12007	4.10902	1.66527e-105	-2.78169	down	Cytochrome P450	Energy production and conversion;; Inorganic ion transport and metabolism	--	--	--	[Q]	Secondary metabolites biosynthesis, transport and catabolism	Cytochrome P450	Cytochrome P450 81E8 OS=Medicago truncatula OX=3880 GN=CYP81E8 PE=2 SV=1	Q	Secondary metabolites biosynthesis, transport and catabolism	cytochrome P450 81E8-like isoform X1 [Quercus suber]
g3238	26074	25389	23279	3544	2865	2973	281.633	276.704	243.459	35.2068	30.343	32.5537	2.23189e-236	-3.03187	down	[T]	Signal transduction mechanisms	--	--	--	[G]	Carbohydrate transport and metabolism	Iron/zinc purple acid phosphatase-like protein C;; Calcineurin-like phosphoesterase	Nucleotide pyrophosphatase/phosphodiesterase (Fragments) OS=Hordeum vulgare OX=4513 GN=npp PE=1 SV=2	S	Function unknown	probable inactive purple acid phosphatase 27 isoform X3 [Olea europaea var. sylvestris]
g2852	143	124	182	1128	1279	1184	0.501642	0.477399	0.597334	4.19962	4.73781	4.8289	2.40295e-54	2.93035	up	[P]	Inorganic ion transport and metabolism	Molecular Function: ATP binding (GO:0005524);; Cellular Component: integral component of plasma membrane (GO:0005887);; Biological Process: ATP biosynthetic process (GO:0006754);; Molecular Function: hydrogen-exporting ATPase activity, phosphorylative mechanism (GO:0008553);; Cellular Component: intracellular membrane-bounded organelle (GO:0043231);; Molecular Function: metal ion binding (GO:0046…	K01535|0|vvi:100267065|K01535 H+-transporting ATPase [EC:3.6.3.6] | (RefSeq) ATPase 8, plasma membrane-type	Oxidative phosphorylation (ko00190)	[P]	Inorganic ion transport and metabolism	E1-E2 ATPase;; haloacid dehalogenase-like hydrolase;; Cation transporter/ATPase, N-terminus	ATPase 8, plasma membrane-type OS=Arabidopsis thaliana OX=3702 GN=AHA8 PE=3 SV=1	P	Inorganic ion transport and metabolism	PREDICTED: ATPase 8, plasma membrane-type-like [Juglans regia]
Corylus_avellana_newGene_46284	846	682	847	384	340	157	3.13164	3.40781	3.4268	1.3249	1.31171	0.579423	7.29261e-06	-1.44989	down	--	--	Molecular Function: nucleic acid binding (GO:0003676);; Molecular Function: catalytic activity (GO:0003824);; Biological Process: cellular macromolecule metabolic process (GO:0044260);; Biological Process: nucleic acid metabolic process (GO:0090304);;	--	--	[R]	General function prediction only	--	--	S	Function unknown	line-1 retrotransposable element orf2 protein [Quercus suber]
Corylus_avellana_newGene_56082	307	350	203	27	36	47	4.65239	5.21884	3.17416	0.323249	0.526077	0.659183	3.57987e-16	-2.91796	down	--		Molecular Function: protein serine/threonine kinase activity (GO:0004674);; Molecular Function: ATP binding (GO:0005524);; Biological Process: protein phosphorylation (GO:0006468);; Cellular Component: integral component of membrane (GO:0016021);;	--	--	--	--	Protein kinase domain;; Protein tyrosine kinase;; Protein tyrosine kinase	Probable leucine-rich repeat receptor-like serine/threonine-protein kinase At3g14840 OS=Arabidopsis thaliana OX=3702 GN=LRR-RLK PE=1 SV=1	S	Function unknown	PREDICTED: probable LRR receptor-like serine/threonine-protein kinase At1g53440, partial [Prunus mume]
g29189	11	2	2	43	16	33	0.084124	0.016705	0.013687	0.338418	0.120423	0.269594	0.0207039	2.1234	up	--	--	--	--	--	--	--	C1 domain;; Phorbol esters/diacylglycerol binding domain (C1 domain)	--	S	Function unknown	uncharacterized protein LOC112004869 [Quercus suber]
g9733	3302	2551	3310	1349	1153	1262	18.6036	14.8132	19.6789	7.22734	6.48826	7.06112	6.41754e-21	-1.32202	down	[M]	Cell wall/membrane/envelope biogenesis	--	--	--	[IE]	Lipid transport and metabolism;; Amino acid transport and metabolism	RmlD substrate binding domain;; NAD dependent epimerase/dehydratase family;; GDP-mannose 4,6 dehydratase;; Polysaccharide biosynthesis protein;; Male sterility protein	--	M	Cell wall/membrane/envelope biogenesis	PREDICTED: LOW QUALITY PROTEIN: methionine adenosyltransferase 2 subunit beta [Juglans regia]
g4492	34247	34444	34209	10689	10674	10603	139.644	140.39	134.892	39.5983	40.577	40.6512	3.11623e-257	-1.72942	down	[G]	Carbohydrate transport and metabolism	--	K06617|0|cit:102622912|K06617 raffinose synthase [EC:2.4.1.82] | (RefSeq) probable galactinol--sucrose galactosyltransferase 2	Galactose metabolism (ko00052)	--	--	Raffinose synthase or seed imbibition protein Sip1	Probable galactinol--sucrose galactosyltransferase 2 OS=Arabidopsis thaliana OX=3702 GN=RFS2 PE=2 SV=2	S	Function unknown	putative galactinol--sucrose galactosyltransferase 2 [Quercus suber]
Corylus_avellana_newGene_6757	6	6	0	81	70	21	0.058095	0.058313	0	0.862115	0.882162	0.329211	0.00031469	3.11512	up	--	--	Biological Process: transport (GO:0006810);; Cellular Component: membrane (GO:0016020);;	K14638|3.05353e-22|pper:PRUPE_ppa003507mg|K14638 solute carrier family 15 (peptide/histidine transporter), member 3/4 | (RefSeq) hypothetical protein	--	[E]	Amino acid transport and metabolism	POT family	Protein NRT1/ PTR FAMILY 5.4 OS=Arabidopsis thaliana OX=3702 GN=NPF5.4 PE=2 SV=1	E	Amino acid transport and metabolism	PREDICTED: protein NRT1/ PTR FAMILY 5.4-like isoform X2 [Juglans regia]
Corylus_avellana_newGene_1679	380	383	332	24	15	51	2.44038	2.82054	2.08605	0.144078	0.08548	0.325338	4.36097e-17	-3.49821	down	--	--	Cellular Component: intracellular (GO:0005622);; Molecular Function: zinc ion binding (GO:0008270);;	--	--	--	--	B-box zinc finger	B-box domain protein 31 OS=Arabidopsis thaliana OX=3702 GN=MIP1B PE=2 SV=1	--	--	PREDICTED: zinc finger protein CONSTANS-LIKE 4-like [Juglans regia]
g25899	79	96	110	0	0	3	0.788171	1.05503	1.13255	0	0	0.021202	3.133e-14	-5.56146	down	--	--	Biological Process: drug transmembrane transport (GO:0006855);; Molecular Function: drug transmembrane transporter activity (GO:0015238);; Cellular Component: membrane (GO:0016020);;	K03327|2.47198e-98|egr:104441397|K03327 multidrug resistance protein, MATE family | (RefSeq) protein DETOXIFICATION 40	--	[R]	General function prediction only	MatE	Protein DETOXIFICATION 40 OS=Arabidopsis thaliana OX=3702 GN=DTX40 PE=1 SV=1	V	Defense mechanisms	PREDICTED: protein DETOXIFICATION 40-like isoform X2 [Juglans regia]
g16244	2666	2594	2610	946	947	934	7.98846	7.78106	7.49493	2.74695	2.71962	2.76032	3.81836e-80	-1.51854	down	[T]	Signal transduction mechanisms	--	K11274|0|jcu:105640680|K11274 chromosome transmission fidelity protein 4 | (RefSeq) WD repeat and HMG-box DNA-binding protein 1	--	[R]	General function prediction only	Minichromosome loss protein, Mcl1, middle region;; WD domain, G-beta repeat;; Anaphase-promoting complex subunit 4 WD40 domain;; Eukaryotic translation initiation factor eIF2A	WD40 repeat-containing protein HOS15 OS=Arabidopsis thaliana OX=3702 GN=HOS15 PE=2 SV=1	S	Function unknown	WD repeat and HMG-box DNA-binding protein 1 [Quercus suber]
g34235	511	598	505	165	156	111	6.65039	8.29625	6.4539	2.04245	1.77435	1.31723	1.4287e-18	-1.92761	down	--	--	--	K08145|3.04409e-30|jcu:105647597|K08145 MFS transporter, SP family, solute carrier family 2 (facilitated glucose transporter), member 8 | (RefSeq) sugar transporter ERD6-like 5	--	[R]	General function prediction only	--	Sugar transporter ERD6-like 5 OS=Arabidopsis thaliana OX=3702 GN=At1g54730 PE=2 SV=2	G	Carbohydrate transport and metabolism	PREDICTED: sugar transporter ERD6-like 5 isoform X3 [Juglans regia]
g27110	37	35	54	10	5	22	0.463199	0.427898	0.703087	0.125671	0.068204	0.304683	0.0342792	-1.61007	down	--	--	--	--	--	--	--	Ankyrin repeats (3 copies)	--	S	Function unknown	ankyrin repeat-containing protein itn1 [Quercus suber]
g30461	4707	4954	6018	1664	1930	1574	60.3393	63.5773	73.9029	20.4081	23.706	19.9177	1.57252e-31	-1.64126	down	[K]	Transcription	--	--	--	--	--	--	Uncharacterized protein At4g06744 OS=Arabidopsis thaliana OX=3702 GN=At4g06744 PE=2 SV=1	--	--	PREDICTED: uncharacterized protein At4g06744-like [Juglans regia]
g771	28693	27326	28574	6771	8236	7519	90.4695	86.1315	86.2851	20.4851	25.0356	23.4225	1.20313e-97	-1.94829	down	[G]	Carbohydrate transport and metabolism	Molecular Function: beta-galactosidase activity (GO:0004565);; Cellular Component: cell wall (GO:0005618);; Cellular Component: vacuole (GO:0005773);; Biological Process: carbohydrate metabolic process (GO:0005975);; Molecular Function: carbohydrate binding (GO:0030246);;	--	--	[G]	Carbohydrate transport and metabolism	Glycosyl hydrolases family 35;; Galactose binding lectin domain;; Beta-galactosidase	Beta-galactosidase 3 OS=Arabidopsis thaliana OX=3702 GN=BGAL3 PE=2 SV=1	G	Carbohydrate transport and metabolism	PREDICTED: beta-galactosidase 3-like [Juglans regia]
Corylus_avellana_newGene_57917	0	0	0	0	20	29	0	0	0	0	0.336755	0.520163	0.0267219	2.68909	up	--	--	Molecular Function: protein kinase activity (GO:0004672);; Molecular Function: binding (GO:0005488);; Biological Process: defense response (GO:0006952);; Biological Process: cellular process (GO:0009987);; Cellular Component: membrane (GO:0016020);;	--	--	--	--	--	G-type lectin S-receptor-like serine/threonine-protein kinase At4g03230 OS=Arabidopsis thaliana OX=3702 GN=At4g03230 PE=3 SV=3	--	--	PREDICTED: receptor-like serine/threonine-protein kinase SD1-6 isoform X2 [Juglans regia]
g324	1659	1887	1749	491	503	587	16.0048	17.2918	24.8284	4.19715	5.13377	5.7719	1.60933e-38	-1.7791	down	[T]	Signal transduction mechanisms	Biological Process: response to stress (GO:0006950);;	--	--	--	--	Universal stress protein family	Universal stress protein A-like protein OS=Arabidopsis thaliana OX=3702 GN=At3g01520 PE=1 SV=2	T	Signal transduction mechanisms	PREDICTED: uncharacterized protein LOC109020114 [Juglans regia]
g30693	13	17	13	0	0	0	0.081265	0.108509	0.075418	0	0	0	0.000327717	-3.9011	down	--	--	Molecular Function: protein kinase activity (GO:0004672);; Molecular Function: binding (GO:0005488);; Cellular Component: membrane (GO:0016020);; Biological Process: phosphorylation (GO:0016310);;	--	--	--	--	D-mannose binding lectin;; S-locus glycoprotein domain	G-type lectin S-receptor-like serine/threonine-protein kinase LECRK2 OS=Oryza sativa subsp. japonica OX=39947 GN=LECRK2 PE=3 SV=1	T	Signal transduction mechanisms	PREDICTED: G-type lectin S-receptor-like serine/threonine-protein kinase LECRK2 isoform X1 [Juglans regia]
g20442	25163	24259	23203	4635	5011	4838	236.831	228.588	209.103	41.74	45.2087	44.9193	1.57875e-304	-2.36646	down	[E]	Amino acid transport and metabolism	Molecular Function: argininosuccinate synthase activity (GO:0004055);; Molecular Function: ATP binding (GO:0005524);; Biological Process: arginine biosynthetic process (GO:0006526);;	K01940|7.23243e-172|cit:102630538|K01940 argininosuccinate synthase [EC:6.3.4.5] | (RefSeq) argininosuccinate synthase, chloroplastic	Arginine biosynthesis (ko00220);; Alanine, aspartate and glutamate metabolism (ko00250);; Biosynthesis of amino acids (ko01230)	[E]	Amino acid transport and metabolism	Arginosuccinate synthase	Argininosuccinate synthase, chloroplastic OS=Arabidopsis thaliana OX=3702 GN=At4g24830 PE=1 SV=3	E	Amino acid transport and metabolism	argininosuccinate synthase, chloroplastic [Quercus suber]
g15580	2099	1745	1779	6867	6990	6746	3.06093	2.38412	2.33547	9.50543	10.1366	9.39321	1.32397e-96	1.82808	up	--	--	--	--	--	--	--	CW-type Zinc Finger	--	--	--	uncharacterized protein LOC111995674 [Quercus suber]
g12647	323	173	229	40	121	113	1.0786	0.578476	0.732422	0.126887	0.386128	0.372605	0.00593954	-1.37034	down	[R]	General function prediction only	--	--	--	[T]	Signal transduction mechanisms	NB-ARC domain;; Leucine Rich repeats (2 copies);; Leucine rich repeat	Disease resistance protein RPS2 OS=Arabidopsis thaliana OX=3702 GN=RPS2 PE=1 SV=1	S	Function unknown	disease resistance protein [Quercus suber]
g16688	4290	4404	4444	10947	11182	10201	19.3775	19.669	19.0189	46.8592	47.9784	45.0215	2.58916e-76	1.25309	up	[T]	Signal transduction mechanisms	Molecular Function: signal transducer, downstream of receptor, with serine/threonine kinase activity (GO:0004702);; Molecular Function: ATP binding (GO:0005524);; Cellular Component: cytoplasm (GO:0005737);; Biological Process: signal transduction by protein phosphorylation (GO:0023014);;	--	--	[T]	Signal transduction mechanisms	Protein kinase domain;; Protein tyrosine kinase;; Kinase-like	Mitogen-activated protein kinase kinase kinase 3 OS=Arabidopsis thaliana OX=3702 GN=MAPKKK3 PE=1 SV=1	T	Signal transduction mechanisms	PREDICTED: mitogen-activated protein kinase kinase kinase YODA-like [Juglans regia]
g15267	57	126	83	683	757	621	0.48712	1.32805	0.825893	7.21516	4.3259	4.48201	6.78374e-22	2.85012	up	--	--	--	K09422|7.995e-125|jcu:105648476|K09422 myb proto-oncogene protein, plant | (RefSeq) transcription factor MYB3-like	--	[K]	Transcription	Myb-like DNA-binding domain;; Myb-like DNA-binding domain	Transcription factor MYB41 OS=Arabidopsis thaliana OX=3702 GN=MYB17 PE=1 SV=1	K	Transcription	transcription factor MYB41-like [Quercus suber]
g29473	2393	2590	2348	246	426	355	21.0349	22.7623	19.7456	2.37418	3.64062	3.09262	9.08794e-47	-2.85188	down	--	--	Molecular Function: DNA binding (GO:0003677);; Cellular Component: nucleus (GO:0005634);;	--	--	--	--	SBP domain	Squamosa promoter-binding-like protein 4 OS=Arabidopsis thaliana OX=3702 GN=SPL4 PE=1 SV=1	S	Function unknown	SBP-box transcription factor [Betula luminifera]
g35576	329	303	332	1245	1143	1136	5.60257	5.15514	5.41247	20.2816	18.6581	19.1024	4.10861e-48	1.8194	up	--	--	--	--	--	--	--	--	MACPF domain-containing protein At1g14780 OS=Arabidopsis thaliana OX=3702 GN=At1g14780 PE=2 SV=1	--	--	unnamed protein product [Coffea canephora]
g21729	4479	2827	2093	1170	1008	1035	37.4072	23.6728	16.8298	10.4454	9.05253	8.8438	9.17299e-11	-1.56528	down	--	--	--	--	--	--	--	Staygreen protein;; Staygreen protein	Protein STAY-GREEN, chloroplastic OS=Pisum sativum OX=3888 GN=SGR PE=2 SV=1	S	Function unknown	protein STAY-GREEN, chloroplastic-like [Quercus suber]
Corylus_avellana_newGene_63467	0	0	0	364	409	390	0	0	0	6.4085	6.63624	5.95037	4.98662e-29	8.53463	up	--	--	--	--	--	--	--	Neprosin;; Neprosin activation peptide	--	S	Function unknown	PREDICTED: uncharacterized protein LOC108985334 [Juglans regia]
g2936	3003	2961	3900	7939	8287	7998	41.2903	40.756	51.3646	104.427	109.181	108.549	2.33073e-20	1.24457	up	--	--	--	--	--	--	--	Proline-rich nuclear receptor coactivator motif	--	S	Function unknown	PREDICTED: uncharacterized protein LOC103341189 [Prunus mume]
g19801	25	31	23	3	3	13	0.102551	0.130948	0.090738	0.010008	0.009084	0.051211	0.0465714	-1.76533	down	--	--	--	--	--	[R]	General function prediction only	--	--	S	Function unknown	PREDICTED: uncharacterized protein LOC109020385 [Juglans regia]
Corylus_avellana_newGene_59203	10	15	10	173	147	113	0.129321	0.193656	0.117357	2.16018	1.83994	1.46098	2.06935e-15	3.43077	up	--	--	--	--	--	--	--	--	--	--	--	hypothetical protein MANES_07G123700 [Manihot esculenta]
g13937	9	4	5	2	1135	100	0.029522	0.010499	0.013132	0.0033	3.65113	0.328638	0.00560736	3.19932	up	[X]	--	Molecular Function: RNA-directed DNA polymerase activity (GO:0003964);; Cellular Component: mitochondrion (GO:0005739);; Biological Process: RNA-dependent DNA biosynthetic process (GO:0006278);; Biological Process: mRNA processing (GO:0006397);;	--	--	[R]	General function prediction only	Type II intron maturase;; Reverse transcriptase (RNA-dependent DNA polymerase)	Nuclear intron maturase 2, mitochondrial OS=Arabidopsis thaliana OX=3702 GN=NMAT2 PE=1 SV=1	S	Function unknown	PREDICTED: uncharacterized protein LOC109008042 [Juglans regia]
g7062	28	38	28	463	426	371	0.493076	0.77617	0.529844	8.575	7.85969	7.13608	4.54256e-43	3.64088	up	--	--	--	--	--	--	--	--	--	S	Function unknown	uncharacterized protein LOC112012173 isoform X1 [Quercus suber]
Corylus_avellana_newGene_56248	65	62	75	597	549	532	0.545516	0.547909	0.471656	5.02884	4.57976	4.41773	2.17154e-49	2.98146	up	--	--	Biological Process: metal ion transport (GO:0030001);; Molecular Function: metal ion binding (GO:0046872);;	--	--	[P]	Inorganic ion transport and metabolism	--	Protein SODIUM POTASSIUM ROOT DEFECTIVE 2 OS=Arabidopsis thaliana OX=3702 GN=NAKR2 PE=2 SV=1	S	Function unknown	protein SODIUM POTASSIUM ROOT DEFECTIVE 2 [Quercus suber]
g9007	825	1011	778	294	389	325	6.46562	7.60627	6.18784	2.33071	2.99986	2.59203	1.28831e-13	-1.4066	down	--	--	Molecular Function: iron ion binding (GO:0005506);; Biological Process: fatty acid biosynthetic process (GO:0006633);; Cellular Component: integral component of membrane (GO:0016021);; Molecular Function: oxidoreductase activity (GO:0016491);; Biological Process: oxidation-reduction process (GO:0055114);;	K14423|4.11252e-135|jcu:105645947|K14423 4,4-dimethyl-9beta,19-cyclopropylsterol-4alpha-methyl oxidase [EC:1.14.13.72] | (RefSeq) methylsterol monooxygenase 1-1-like	Steroid biosynthesis (ko00100)	[I]	Lipid transport and metabolism	Fatty acid hydroxylase superfamily	Methylsterol monooxygenase 1-1 OS=Arabidopsis thaliana OX=3702 GN=SMO1-1 PE=1 SV=1	I	Lipid transport and metabolism	PREDICTED: methylsterol monooxygenase 1-1-like [Juglans regia]
Corylus_avellana_newGene_22344	46	32	13	135	106	141	0.070374	0.037243	0.021037	0.186706	0.267866	0.182322	0.000174154	1.92696	up	--	--	--	K14771|8.24771e-09|vvi:104878215|K14771 U3 small nucleolar RNA-associated protein 19 | (RefSeq) uncharacterized LOC104878215	--	--	--	--	--	--	--	PREDICTED: uncharacterized protein LOC109001043 [Juglans regia]
Corylus_avellana_newGene_60614	177	171	195	37	14	21	2.812	2.72053	2.9598	0.556218	0.203959	0.325041	7.37772e-12	-2.85007	down	--	--	Molecular Function: DNA binding (GO:0003677);;	K09422|1.65092e-102|vvi:100244939|K09422 myb proto-oncogene protein, plant | (RefSeq) transcription factor MYB86	--	[K]	Transcription	Myb-like DNA-binding domain;; Myb-like DNA-binding domain	Transcription factor MYB26 OS=Arabidopsis thaliana OX=3702 GN=MYB26 PE=2 SV=1	K	Transcription	PREDICTED: transcription factor MYB39-like [Juglans regia]
g22071	3560	3230	2908	349	260	274	10.3414	9.30467	7.68626	1.09499	0.676863	0.799285	1.27729e-138	-3.48501	down	--	--	Biological Process: cellular process (GO:0009987);;	--	--	--	--	Auxin response factor;; B3 DNA binding domain;; AUX/IAA family	Auxin response factor 2 OS=Arabidopsis thaliana OX=3702 GN=ARF2 PE=1 SV=2	S	Function unknown	auxin response factor 23-like isoform X1 [Quercus suber]
g30376	657	789	642	0	3	1	7.49047	9.0742	7.00376	0	0.024714	0.006624	2.37498e-50	-8.24336	down	--	--	--	--	--	--	--	Transferase family	(Z)-3-hexen-1-ol acetyltransferase OS=Arabidopsis thaliana OX=3702 GN=CHAT PE=1 SV=1	S	Function unknown	PREDICTED: shikimate O-hydroxycinnamoyltransferase-like [Juglans regia]
g13671	725	444	481	2041	1530	1583	3.78046	2.31453	2.40068	10.1796	7.64313	8.14647	1.13597e-13	1.58638	up	[C]	Energy production and conversion	Molecular Function: oxidoreductase activity, acting on CH-OH group of donors (GO:0016614);; Molecular Function: flavin adenine dinucleotide binding (GO:0050660);; Biological Process: oxidation-reduction process (GO:0055114);;	--	--	--	--	Berberine and berberine like;; FAD binding domain	Berberine bridge enzyme-like 15 OS=Arabidopsis thaliana OX=3702 GN=MEE23 PE=1 SV=1	C	Energy production and conversion	PREDICTED: flavin-dependent oxidoreductase FOX2-like [Juglans regia]
Corylus_avellana_newGene_61474	66	38	36	0	0	8	0.587926	0.333628	0.302214	0	0	0.070633	0.00248658	-3.04642	down	[T]	Signal transduction mechanisms	--	--	--	[R]	General function prediction only	Ankyrin repeats (3 copies);; Ankyrin repeat;; Ankyrin repeats (many copies);; Ankyrin repeats (many copies);; Ankyrin repeat	Protein ACCELERATED CELL DEATH 6 OS=Arabidopsis thaliana OX=3702 GN=ACD6 PE=1 SV=1	S	Function unknown	PREDICTED: death-associated protein kinase 1-like [Juglans regia]
g26423	352	346	317	190	185	137	1.17283	1.15343	1.01246	0.605857	0.589551	0.449963	4.19605e-06	-1.0221	down	[K]	Transcription	--	--	--	[T]	Signal transduction mechanisms	NB-ARC domain;; Leucine rich repeat	Putative disease resistance RPP13-like protein 3 OS=Arabidopsis thaliana OX=3702 GN=RPP13L3 PE=3 SV=1	S	Function unknown	PREDICTED: disease resistance protein RPP13-like [Juglans regia]
g8247	465	392	465	11	0	0	5.76301	5.33189	5.41735	0.117543	0	0	0.0013992	-3.61127	down	--	--	Molecular Function: DNA binding (GO:0003677);;	K09422|2.28419e-97|tcc:TCM_029126|K09422 myb proto-oncogene protein, plant | (RefSeq) Myb domain protein 23	--	[K]	Transcription	Myb-like DNA-binding domain;; Myb-like DNA-binding domain	Anthocyanin regulatory C1 protein OS=Zea mays OX=4577 GN=C1 PE=2 SV=1	K	Transcription	PREDICTED: transcription factor WER-like isoform X2 [Juglans regia]
g25395	861	980	1018	285	258	270	5.11801	5.83227	5.79803	1.61686	1.46871	1.57916	3.68558e-33	-1.85013	down	[Q]	Secondary metabolites biosynthesis, transport and catabolism	Biological Process: fatty acid biosynthetic process (GO:0006633);; Cellular Component: integral component of membrane (GO:0016021);; Molecular Function: transferase activity, transferring acyl groups other than amino-acyl groups (GO:0016747);;	K15397|0|pxb:103966995|K15397 3-ketoacyl-CoA synthase [EC:2.3.1.199] | (RefSeq) 3-ketoacyl-CoA synthase 4-like	Fatty acid elongation (ko00062)	--	--	FAE1/Type III polyketide synthase-like protein;; 3-Oxoacyl-[acyl-carrier-protein (ACP)] synthase III C terminal;; Chalcone and stilbene synthases, C-terminal domain;; 3-Oxoacyl-[acyl-carrier-protein (ACP)] synthase III	3-ketoacyl-CoA synthase 4 OS=Arabidopsis thaliana OX=3702 GN=KCS4 PE=2 SV=1	I	Lipid transport and metabolism	PREDICTED: 3-ketoacyl-CoA synthase 4-like [Juglans regia]
Corylus_avellana_newGene_52975	84	98	74	0	6	14	0.947794	1.10267	0.797062	0	0.055591	0.14492	5.77503e-05	-3.16754	down	[IR]	Lipid transport and metabolism;; General function prediction only	Molecular Function: hydrolase activity, acting on ester bonds (GO:0016788);; Molecular Function: 9,9'-dicis-carotene:quinone oxidoreductase activity (GO:0052886);; Molecular Function: 7,9,9'-tricis-neurosporene:quinone oxidoreductase activity (GO:0052887);; Biological Process: 9,9'-di-cis-zeta-carotene desaturation to 7,9,7',9'-tetra-cis-lycopene (GO:0052889);; Biological Process: oxidation-reduc…	K21026|7.75464e-49|cam:101496997|K21026 acetylajmaline esterase [EC:3.1.1.80] | (RefSeq) GDSL esterase/lipase At1g28610-like	--	--	--	--	GDSL esterase/lipase At1g28660 OS=Arabidopsis thaliana OX=3702 GN=At1g28660 PE=2 SV=1	S	Function unknown	GDSL esterase/lipase At1g28580-like [Quercus suber]
g26104	1230	1057	1150	278	273	279	9.81424	8.44652	8.79492	2.11158	2.08733	2.19281	1.35423e-56	-2.08494	down	Cytochrome P450	Energy production and conversion;; Inorganic ion transport and metabolism	Molecular Function: binding (GO:0005488);; Molecular Function: oxidoreductase activity (GO:0016491);;	--	--	[Q]	Secondary metabolites biosynthesis, transport and catabolism	Cytochrome P450	Cytochrome P450 71A1 OS=Persea americana OX=3435 GN=CYP71A1 PE=1 SV=2	Q	Secondary metabolites biosynthesis, transport and catabolism	hypothetical protein CICLE_v10024390mg [Citrus clementina]
g17556	15183	15122	15343	31395	32437	30399	55.534	55.3707	53.7653	109.858	113.692	109.759	7.97943e-73	1.00077	up	[C]	Energy production and conversion	Molecular Function: aconitate hydratase activity (GO:0003994);; Biological Process: metabolic process (GO:0008152);; Molecular Function: 4 iron, 4 sulfur cluster binding (GO:0051539);;	K01681|0|jcu:105648160|K01681 aconitate hydratase [EC:4.2.1.3] | (RefSeq) aconitate hydratase, cytoplasmic	Citrate cycle (TCA cycle) (ko00020);; Glyoxylate and dicarboxylate metabolism (ko00630);; Carbon metabolism (ko01200);; 2-Oxocarboxylic acid metabolism (ko01210);; Biosynthesis of amino acids (ko01230)	[AJ]	RNA processing and modification;; Translation, ribosomal structure and biogenesis	Aconitase family (aconitate hydratase);; Aconitase C-terminal domain	Aconitate hydratase, cytoplasmic OS=Cucurbita maxima OX=3661 PE=2 SV=1	C	Energy production and conversion	aconitate hydratase, cytoplasmic [Quercus suber]
g17794	12200	11798	10721	2097	1970	1920	54.8464	52.4253	48.3344	9.28772	8.77671	9.07094	1.49915e-292	-2.57593	down	[C]	Energy production and conversion	Molecular Function: 3-chloroallyl aldehyde dehydrogenase activity (GO:0004028);; Molecular Function: aldehyde dehydrogenase (NAD) activity (GO:0004029);; Molecular Function: aldehyde dehydrogenase [NAD(P)+] activity (GO:0004030);; Biological Process: cellular aldehyde metabolic process (GO:0006081);; Cellular Component: chloroplast envelope (GO:0009941);; Molecular Function: aldehyde dehydrogenas…	K00128|0|pmum:103327081|K00128 aldehyde dehydrogenase (NAD+) [EC:1.2.1.3] | (RefSeq) aldehyde dehydrogenase family 3 member H1	Glycolysis / Gluconeogenesis (ko00010);; Pentose and glucuronate interconversions (ko00040);; Ascorbate and aldarate metabolism (ko00053);; Fatty acid degradation (ko00071);; Valine, leucine and isoleucine degradation (ko00280);; Lysine degradation (ko00310);; Arginine and proline metabolism (ko00330);; Histidine metabolism (ko00340);; Tryptophan metabolism (ko00380);; beta-Alanine metabolism (ko…	[C]	Energy production and conversion	Aldehyde dehydrogenase family	Aldehyde dehydrogenase family 3 member I1, chloroplastic OS=Arabidopsis thaliana OX=3702 GN=ALDH3I1 PE=1 SV=2	C	Energy production and conversion	aldehyde dehydrogenase family 3 member H1-like [Quercus suber]
g28609	517	366	205	1407	623	1264	1.56037	1.10518	0.589991	4.06212	1.8004	3.76388	8.42909e-05	1.51705	up	[K]	Transcription	Molecular Function: protein serine/threonine kinase activity (GO:0004674);; Molecular Function: ATP binding (GO:0005524);; Biological Process: protein phosphorylation (GO:0006468);; Cellular Component: integral component of membrane (GO:0016021);; Molecular Function: 2-alkenal reductase [NAD(P)] activity (GO:0032440);; Biological Process: oxidation-reduction process (GO:0055114);;	--	--	--	--	Protein kinase domain;; Leucine rich repeat;; Protein tyrosine kinase;; Leucine Rich repeats (2 copies);; Leucine Rich Repeat;; Leucine rich repeat N-terminal domain	Phytosulfokine receptor 1 OS=Daucus carota OX=4039 GN=PSKR PE=1 SV=1	T	Signal transduction mechanisms	PREDICTED: phytosulfokine receptor 1 [Juglans regia]
Corylus_avellana_newGene_10369	413	304	336	822	806	805	4.95372	4.1587	4.38734	10.3221	9.30399	9.63213	1.20055e-12	1.1598	up	--	--	Cellular Component: condensed nuclear chromosome (GO:0000794);; Molecular Function: ATP binding (GO:0005524);; Biological Process: synapsis (GO:0007129);; Cellular Component: plasmodesma (GO:0009506);; Biological Process: meiotic mismatch repair involved in reciprocal meiotic recombination (GO:0010777);; Cellular Component: integral component of membrane (GO:0016021);; Molecular Function: mismatc…	K08740|9.23016e-54|pper:PRUPE_ppa001614mg|K08740 DNA mismatch repair protein MSH4 | (RefSeq) hypothetical protein	--	[L]	Replication, recombination and repair	--	DNA mismatch repair protein MSH4 OS=Arabidopsis thaliana OX=3702 GN=MSH4 PE=2 SV=1	L	Replication, recombination and repair	hypothetical protein VITISV_008586 [Vitis vinifera]
g23412	7030	6960	6154	862	970	840	14.6023	16.2095	13.5036	1.68833	2.0617	2.15919	5.47968e-222	-2.95134	down	--	--	Cellular Component: integral component of membrane (GO:0016021);;	--	--	[T]	Signal transduction mechanisms	--	--	S	Function unknown	uncharacterized protein LOC111986423 isoform X1 [Quercus suber]
g6150	186	193	212	1228	1308	1268	1.04613	1.02322	1.04471	6.35324	6.52067	6.76566	1.64147e-80	2.63053	up	[O]	Posttranslational modification, protein turnover, chaperones	Biological Process: proteolysis (GO:0006508);; Molecular Function: peptidase activity (GO:0008233);; Cellular Component: integral component of membrane (GO:0016021);;	--	--	--	--	--	Probable zinc metallopeptidase EGY3, chloroplastic OS=Arabidopsis thaliana OX=3702 GN=EGY3 PE=1 SV=1	M	Cell wall/membrane/envelope biogenesis	PREDICTED: probable zinc metallopeptidase EGY3, chloroplastic isoform X1 [Juglans regia]
g16437	2645	2664	2289	7014	7373	6754	9.77766	12.1052	9.57291	24.6579	26.0985	24.5162	1.37539e-67	1.4315	up	--	--	Cellular Component: cytoplasm (GO:0005737);; Cellular Component: plant-type cell wall (GO:0009505);; Cellular Component: plasmodesma (GO:0009506);; Biological Process: gravitropism (GO:0009630);; Biological Process: auxin-activated signaling pathway (GO:0009734);; Biological Process: flower development (GO:0009908);; Cellular Component: basal plasma membrane (GO:0009925);; Biological Process: aux…	K13947|0|tcc:TCM_012854|K13947 auxin efflux carrier family | (RefSeq) Auxin efflux facilitator isoform 1	--	--	--	Membrane transport protein	Auxin efflux carrier component 1a OS=Oryza sativa subsp. japonica OX=39947 GN=PIN1A PE=2 SV=1	U	Intracellular trafficking, secretion, and vesicular transport	PIN1-like auxin transport protein PIN1 [Betula luminifera]
g15690	45	56	52	441	494	581	0.324497	0.489051	0.345337	3.21742	3.50443	4.17519	1.39939e-38	3.22154	up	--	--	Molecular Function: DNA binding (GO:0003677);; Cellular Component: nucleus (GO:0005634);; Biological Process: regulation of transcription, DNA-templated (GO:0006355);;	--	--	--	--	No apical meristem (NAM) protein	NAC domain-containing protein 7 OS=Arabidopsis thaliana OX=3702 GN=NAC007 PE=1 SV=2	S	Function unknown	NAC domain-containing protein 7-like [Quercus suber]
g10842	598	666	539	2250	2129	1960	9.45007	10.548	8.16087	34.0536	32.2786	30.6111	5.24419e-50	1.76446	up	--	--	Biological Process: defense response (GO:0006952);; Biological Process: response to biotic stimulus (GO:0009607);;	--	--	--	--	Pathogenesis-related protein Bet v I family	S-norcoclaurine synthase OS=Thalictrum flavum subsp. glaucum OX=150095 PE=1 SV=1	S	Function unknown	S-norcoclaurine synthase 2-like [Durio zibethinus]
g13087	179	147	247	14	27	36	1.10452	0.864166	1.31552	0.061726	0.159749	0.174491	4.77582e-10	-2.80653	down	[R]	General function prediction only	--	--	--	--	--	Endonuclease/Exonuclease/phosphatase family	--	S	Function unknown	PREDICTED: uncharacterized protein LOC108995035 [Juglans regia]
Corylus_avellana_newGene_1211	59	67	64	7	9	6	0.820586	0.939571	0.855316	0.08202	0.120922	0.074243	4.3395e-08	-2.95121	down	[M]	Cell wall/membrane/envelope biogenesis	Cellular Component: cytosol (GO:0005829);; Molecular Function: 3-deoxy-manno-octulosonate cytidylyltransferase activity (GO:0008690);; Biological Process: lipopolysaccharide biosynthetic process (GO:0009103);; Cellular Component: integral component of membrane (GO:0016021);;	K00979|1.63638e-36|vvi:100246238|K00979 3-deoxy-manno-octulosonate cytidylyltransferase (CMP-KDO synthetase) [EC:2.7.7.38] | (RefSeq) 3-deoxy-manno-octulosonate cytidylyltransferase, mitochondrial	--	--	--	--	3-deoxy-manno-octulosonate cytidylyltransferase, mitochondrial OS=Arabidopsis thaliana OX=3702 GN=KDSB PE=1 SV=1	M	Cell wall/membrane/envelope biogenesis	PREDICTED: 3-deoxy-manno-octulosonate cytidylyltransferase, mitochondrial [Vitis vinifera]
g26	713	838	623	1937	1876	1777	3.94735	4.68464	3.40027	10.5943	10.7172	10.6612	2.91876e-22	1.31411	up	--	--	--	--	--	--	--	BRO1-like domain	--	S	Function unknown	PREDICTED: uncharacterized protein LOC108993285 isoform X1 [Juglans regia]
g17752	0	0	0	6	9	4	0	0	0	0.022874	0.037733	0.014616	0.0352398	2.57343	up	--	--	Molecular Function: phospholipid binding (GO:0005543);;	K20043|0|tcc:TCM_038121|K20043 clathrin coat assembly protein AP180 | (RefSeq) Epsin N-terminal domain-containing protein / clathrin assembly protein-related	--	[TU]	Signal transduction mechanisms;; Intracellular trafficking, secretion, and vesicular transport	ANTH domain;; ENTH domain	Putative clathrin assembly protein At2g25430 OS=Arabidopsis thaliana OX=3702 GN=At2g25430 PE=1 SV=2	U	Intracellular trafficking, secretion, and vesicular transport	PREDICTED: putative clathrin assembly protein At2g25430 [Theobroma cacao]
g12040	45130	43376	48773	10207	9820	9425	366.326	352.409	379.297	79.1522	76.1095	75.4148	4.3443e-191	-2.26298	down	--	--	Cellular Component: cell wall (GO:0005618);; Cellular Component: plasma membrane (GO:0005886);;	--	--	--	--	Protein of unknown function (DUF642)	--	S	Function unknown	PREDICTED: uncharacterized protein LOC108983944 [Juglans regia]
g21200	547	688	601	75	74	72	1.27449	1.86993	1.46882	0.163286	0.154336	0.148678	2.38784e-50	-3.06993	down	Alpha-tubulin suppressor and related RCC1 domain-containing proteins	RNA processing and modification;; General function prediction only;; Energy production and conversion;; Energy production and conversion	--	--	--	--	--	Regulator of chromosome condensation (RCC1) repeat;; Regulator of chromosome condensation (RCC1) repeat;; Transcription factor regulating root and shoot growth via Pin3;; FYVE zinc finger	PH, RCC1 and FYVE domains-containing protein 1 OS=Arabidopsis thaliana OX=3702 GN=PRAF1 PE=1 SV=1	DZ	Cell cycle control, cell division, chromosome partitioning;; Cytoskeleton	PREDICTED: uncharacterized protein LOC108987924 [Juglans regia]
g4287	17	9	2	0	0	0	0.099189	0.052043	0.011137	0	0	0	0.014079	-2.91939	down	--	--	--	--	--	[R]	General function prediction only	gag-polypeptide of LTR copia-type	Retrovirus-related Pol polyprotein from transposon RE1 OS=Arabidopsis thaliana OX=3702 GN=RE1 PE=2 SV=1	S	Function unknown	PREDICTED: uncharacterized protein LOC108984155 [Juglans regia]
g18577	958	1088	1078	528	429	411	3.10676	4.15299	3.68325	1.63021	1.30844	1.57933	4.97039e-15	-1.23148	down	--	--	Biological Process: primary metabolic process (GO:0044238);; Biological Process: cellular macromolecule metabolic process (GO:0044260);;	K10683|0|vvi:100256563|K10683 BRCA1-associated RING domain protein 1 | (RefSeq) protein BREAST CANCER SUSCEPTIBILITY 1 homolog	--	[LK]	Replication, recombination and repair;; Transcription	BRCT domain, a BRCA1 C-terminus domain;; BRCA1 C Terminus (BRCT) domain;; PHD-like zinc-binding domain;; PHD-zinc-finger like domain	Protein BREAST CANCER SUSCEPTIBILITY 1 homolog OS=Arabidopsis thaliana OX=3702 GN=BRCA1 PE=1 SV=1	S	Function unknown	protein BREAST CANCER SUSCEPTIBILITY 1 homolog [Quercus suber]
g20993	38	44	90	143	268	154	0.28151	0.385176	0.644281	1.2634	2.04235	1.36075	0.00138651	1.58228	up	--	--	Cellular Component: intracellular membrane-bounded organelle (GO:0043231);; Cellular Component: cytoplasmic part (GO:0044444);; Biological Process: single-organism process (GO:0044699);;	K00522|3.4253e-74|tcc:TCM_021608|K00522 ferritin heavy chain [EC:1.16.3.2] | (RefSeq) Ferretin 1 isoform 1	--	[P]	Inorganic ion transport and metabolism	Ferritin-like domain	Ferritin-3, chloroplastic OS=Glycine max OX=3847 PE=2 SV=1	P	Inorganic ion transport and metabolism	PREDICTED: ferritin-3, chloroplastic-like [Juglans regia]
g3552	959	1075	908	2323	2003	1850	5.23605	5.64342	5.41325	12.3663	11.3979	10.2086	1.64172e-15	1.02129	up	--	--	--	--	--	--	--	--	--	S	Function unknown	hypothetical protein CFP56_47348 [Quercus suber]
g19771	38	54	27	650	726	625	0.255723	0.255708	0.113725	3.83725	4.38559	3.74845	5.61006e-52	3.96717	up	--	--	--	--	--	--	--	Protein of unknown function (DUF642)	--	S	Function unknown	PREDICTED: uncharacterized protein LOC109021882 [Juglans regia]
g2394	5525	5724	5585	2739	3089	2622	20.3555	22.2376	19.9948	9.67413	11.4517	9.45395	2.18485e-31	-1.03699	down	[G]	Carbohydrate transport and metabolism	Biological Process: lipid metabolic process (GO:0006629);; Molecular Function: phosphoric diester hydrolase activity (GO:0008081);; Cellular Component: integral component of membrane (GO:0016021);; Cellular Component: anchored component of plasma membrane (GO:0046658);;	--	--	--	--	--	PI-PLC X domain-containing protein At5g67130 OS=Arabidopsis thaliana OX=3702 GN=At5g67130 PE=1 SV=1	S	Function unknown	PREDICTED: PI-PLC X domain-containing protein At5g67130 [Juglans regia]
g6734	15121	15187	13962	4417	4660	4084	65.5206	65.8803	57.961	18.3087	19.3478	17.4681	7.30321e-143	-1.79172	down	[I]	Lipid transport and metabolism	Cellular Component: vacuole (GO:0005773);; Biological Process: pollen development (GO:0009555);; Biological Process: thylakoid membrane organization (GO:0010027);; Biological Process: tetracyclic triterpenoid biosynthetic process (GO:0010686);; Molecular Function: cycloartenol synthase activity (GO:0016871);; Biological Process: pentacyclic triterpenoid biosynthetic process (GO:0019745);;	K01853|0|tcc:TCM_036191|K01853 cycloartenol synthase [EC:5.4.99.8] | (RefSeq) Cycloartenol synthase 1 isoform 1	Steroid biosynthesis (ko00100)	[I]	Lipid transport and metabolism	Squalene-hopene cyclase C-terminal domain;; Squalene-hopene cyclase N-terminal domain;; Prenyltransferase and squalene oxidase repeat	Cycloartenol synthase 2 OS=Betula platyphylla OX=78630 GN=CASBPX2 PE=1 SV=1	I	Lipid transport and metabolism	RecName: Full=Cycloartenol synthase 2
g7752	21	13	12	93	83	50	0.128666	0.197971	0.081149	0.611546	0.552201	0.456202	7.31498e-05	2.11845	up	--	--	--	--	--	--	--	--	Uncharacterized protein At4g06598 OS=Arabidopsis thaliana OX=3702 GN=At4g06598 PE=2 SV=2	K	Transcription	PREDICTED: uncharacterized protein At4g06598-like isoform X2 [Juglans regia]
g16554	418	427	430	1294	1566	1347	4.08321	3.54451	3.89526	11.1864	12.699	11.9254	2.32183e-35	1.67165	up	--	--	Molecular Function: nucleic acid binding (GO:0003676);; Molecular Function: chromatin binding (GO:0003682);; Molecular Function: transcription factor activity, sequence-specific DNA binding (GO:0003700);; Molecular Function: transcription coactivator activity (GO:0003713);; Molecular Function: histone acetyltransferase activity (GO:0004402);; Cellular Component: nucleus (GO:0005634);; Biological …	--	--	--	--	Myb-like DNA-binding domain	Transcription factor KUA1 OS=Arabidopsis thaliana OX=3702 GN=KUA1 PE=1 SV=1	K	Transcription	transcription factor MYBS3-like isoform X2 [Quercus suber]
g7957	350	303	296	16	10	9	1.12275	1.09494	0.842549	0.042918	0.025638	0.024879	3.86692e-42	-4.67366	down	--	--	--	--	--	--	--	FAR1 DNA-binding domain;; MULE transposase domain	Protein FAR1-RELATED SEQUENCE 5 OS=Arabidopsis thaliana OX=3702 GN=FRS5 PE=1 SV=1	S	Function unknown	PREDICTED: protein FAR1-RELATED SEQUENCE 5-like, partial [Juglans regia]
g28802	5060	5268	4720	14674	15067	14178	18.4847	21.2116	17.6443	53.9581	54.2897	51.1875	1.047e-120	1.50054	up	[E]	Amino acid transport and metabolism	Biological Process: proteolysis (GO:0006508);; Molecular Function: serine-type peptidase activity (GO:0008236);;	--	--	[O]	Posttranslational modification, protein turnover, chaperones	Prolyl oligopeptidase family;; Dienelactone hydrolase family	Acylamino-acid-releasing enzyme OS=Arabidopsis thaliana OX=3702 GN=AARE PE=1 SV=1	E	Amino acid transport and metabolism	PREDICTED: uncharacterized protein LOC109010309 [Juglans regia]
g33257	1163	1209	1167	12	3	5	11.1799	11.7149	10.6954	0.093857	0.014878	0.034041	1.6841e-105	-7.30753	down	--	--	--	K05909|1.97404e-96|fve:101314089|K05909 laccase [EC:1.10.3.2] | (RefSeq) laccase-14-like	--	[Q]	Secondary metabolites biosynthesis, transport and catabolism	Multicopper oxidase;; Multicopper oxidase	Laccase-1 OS=Arabidopsis thaliana OX=3702 GN=LAC1 PE=2 SV=1	Q	Secondary metabolites biosynthesis, transport and catabolism	PREDICTED: laccase-14-like [Fragaria vesca subsp. vesca]
g1617	520	436	488	119	87	113	4.34706	3.67281	3.91378	0.952262	0.69582	0.932248	3.73691e-24	-2.19858	down	--	--	--	--	--	--	--	Helix-loop-helix DNA-binding domain	Transcription factor bHLH51 OS=Arabidopsis thaliana OX=3702 GN=BHLH51 PE=2 SV=1	K	Transcription	PREDICTED: transcription factor bHLH51 [Juglans regia]
g419	492	399	307	110	85	140	3.4998	2.96762	2.14358	0.860037	0.640774	1.10219	7.00317e-10	-1.83912	down	[V]	Defense mechanisms	Molecular Function: hydrolase activity (GO:0016787);;	--	--	[T]	Signal transduction mechanisms	NUDIX domain	Nudix hydrolase 2 OS=Arabidopsis thaliana OX=3702 GN=NUDT2 PE=1 SV=1	S	Function unknown	PREDICTED: nudix hydrolase 10-like isoform X2 [Juglans regia]
g5265	3550	3490	3910	1695	1327	1494	15.4666	15.3378	15.2778	7.73448	5.86062	6.24711	1.37555e-26	-1.31897	down	--	--	Biological Process: transcription, DNA-templated (GO:0006351);; Molecular Function: sigma factor activity (GO:0016987);; Biological Process: regulation of RNA biosynthetic process (GO:2001141);;	K03093|4.27203e-78|vvi:100252651|K03093 RNA polymerase sigma factor | (RefSeq) RNA polymerase sigma factor sigC	--	--	--	--	RNA polymerase sigma factor sigC OS=Arabidopsis thaliana OX=3702 GN=SIGC PE=2 SV=1	K	Transcription	PREDICTED: RNA polymerase sigma factor sigC-like isoform X2 [Juglans regia]
g10038	260	201	384	676	1150	704	1.60263	1.17488	2.33249	4.11016	6.82559	4.40676	3.5663e-06	1.49994	up	[G]	Carbohydrate transport and metabolism	Biological Process: flavonoid metabolic process (GO:0009812);; Molecular Function: UDP-glucosyltransferase activity (GO:0035251);;	--	--	[GC]	Carbohydrate transport and metabolism;; Energy production and conversion	UDP-glucoronosyl and UDP-glucosyl transferase	UDP-glycosyltransferase 87A1 OS=Arabidopsis thaliana OX=3702 GN=UGT87A1 PE=2 SV=1	S	Function unknown	UDP-glucuronosyl/UDP-glucosyltransferase [Corchorus capsularis]
g22138	3397	3138	4318	316	363	288	30.5553	19.8452	40.6309	2.67229	2.93658	2.44361	3.39314e-98	-3.51377	down	--	--	Cellular Component: integral component of membrane (GO:0016021);;	--	--	--	--	Late embryogenesis abundant protein	--	S	Function unknown	PREDICTED: uncharacterized protein LOC108989191 [Juglans regia]
g13402	40	55	216	25	28	30	0.140332	0.19446	0.740537	0.081069	0.092783	0.086169	0.0148705	-1.76503	down	[R]	General function prediction only	Molecular Function: ATP binding (GO:0005524);; Molecular Function: ATPase-coupled organic phosphonate transmembrane transporter activity (GO:0015416);; Biological Process: organic phosphonate transport (GO:0015716);; Biological Process: organophosphate ester transport (GO:0015748);;	K06184|0|jcu:105650783|K06184 ATP-binding cassette, subfamily F, member 1 | (RefSeq) ABC transporter F family member 4	--	[J]	Translation, ribosomal structure and biogenesis	ABC transporter;; AAA domain, putative AbiEii toxin, Type IV TA system;; RecF/RecN/SMC N terminal domain;; RsgA GTPase;; P-loop containing region of AAA domain;; ATPase family associated with various cellular activities (AAA);; AAA domain;; 50S ribosome-binding GTPase;; Magnesium chelatase, subunit ChlI	ABC transporter F family member 4 OS=Arabidopsis thaliana OX=3702 GN=ABCF4 PE=2 SV=1	S	Function unknown	ABC_tran domain-containing protein [Cephalotus follicularis]
g10256	1223	783	819	230	195	205	4.74956	3.05163	3.10687	0.864629	0.72371	0.78536	9.45352e-24	-2.18196	down	[S]	Function unknown	--	--	--	--	--	--	IQ domain-containing protein IQM6 OS=Arabidopsis thaliana OX=3702 GN=IQM6 PE=2 SV=1	S	Function unknown	PREDICTED: IQ domain-containing protein IQM6-like [Juglans regia]
g27896	1962	1771	2182	741	723	690	10.6545	9.6315	11.3519	3.84888	3.7613	3.69501	5.68989e-32	-1.49754	down	[M]	Cell wall/membrane/envelope biogenesis	Molecular Function: protein serine/threonine kinase activity (GO:0004674);; Molecular Function: protein tyrosine kinase activity (GO:0004713);; Molecular Function: ATP binding (GO:0005524);; Cellular Component: plasma membrane (GO:0005886);; Biological Process: positive regulation of cell death (GO:0010942);; Cellular Component: integral component of membrane (GO:0016021);; Biological Process: pe…	--	--	--	--	Protein kinase domain;; Protein tyrosine kinase;; Leucine Rich repeats (2 copies);; Leucine rich repeat;; Leucine Rich Repeat	Leucine-rich repeat receptor-like serine/threonine/tyrosine-protein kinase SOBIR1 OS=Arabidopsis thaliana OX=3702 GN=SOBIR1 PE=1 SV=1	T	Signal transduction mechanisms	leucine-rich repeat receptor-like serine/threonine/tyrosine-protein kinase SOBIR1 isoform X1 [Quercus suber]
g14503	2542	1863	2309	16085	16398	14965	19.6418	13.9645	16.9643	119.036	119.673	114.013	1.50804e-124	2.76918	up	Threonine dehydrogenase or related Zn-dependent dehydrogenase	Signal transduction mechanisms;; Cytoskeleton	Molecular Function: zinc ion binding (GO:0008270);; Molecular Function: oxidoreductase activity (GO:0016491);; Biological Process: oxidation-reduction process (GO:0055114);;	K00008|0|gra:105798495|K00008 L-iditol 2-dehydrogenase [EC:1.1.1.14] | (RefSeq) sorbitol dehydrogenase	Pentose and glucuronate interconversions (ko00040);; Fructose and mannose metabolism (ko00051)	[Q]	Secondary metabolites biosynthesis, transport and catabolism	Alcohol dehydrogenase GroES-like domain;; Zinc-binding dehydrogenase	Sorbitol dehydrogenase OS=Arabidopsis thaliana OX=3702 GN=SDH PE=1 SV=1	E	Amino acid transport and metabolism	sorbitol dehydrogenase [Quercus suber]
g5710	7	22	22	43	45	63	0.067948	0.215074	0.250949	0.499389	0.550822	0.640593	0.0438484	1.38795	up	[Q]	Secondary metabolites biosynthesis, transport and catabolism	Molecular Function: oxidoreductase activity (GO:0016491);; Biological Process: oxidation-reduction process (GO:0055114);;	--	--	[R]	General function prediction only	Aldo/keto reductase family	NADPH-dependent aldo-keto reductase, chloroplastic OS=Arabidopsis thaliana OX=3702 GN=AKR4C9 PE=1 SV=1	S	Function unknown	aldo-keto reductase family 4 member c9 [Quercus suber]
g26583	28	28	17	526	499	445	0.081673	0.08166	0.047746	1.71096	1.61332	1.51521	5.20598e-55	4.21798	up	--	--	--	--	--	--	--	--	--	S	Function unknown	PREDICTED: uncharacterized protein LOC108989431 [Juglans regia]
g20262	75	290	46	46	48	29	0.423396	1.59683	0.313094	0.299885	0.386557	0.15548	0.0260017	-1.60903	down	--	--	Molecular Function: ribonuclease activity (GO:0004540);; Biological Process: tRNA processing (GO:0008033);; Biological Process: RNA phosphodiester bond hydrolysis (GO:0090501);;	K03539|1.51003e-72|pxb:103945667|K03539 ribonuclease P/MRP protein subunit RPP1 [EC:3.1.26.5] | (RefSeq) uncharacterized LOC103945667	Ribosome biogenesis in eukaryotes (ko03008);; RNA transport (ko03013)	[J]	Translation, ribosomal structure and biogenesis	RNase P subunit p30	--	J	Translation, ribosomal structure and biogenesis	PREDICTED: uncharacterized protein LOC108993971 isoform X1 [Juglans regia]
g33112	1528	1628	1749	3915	4299	4208	9.79177	10.4444	10.7355	24.0062	26.4029	26.624	1.44215e-34	1.29282	up	[E]	Amino acid transport and metabolism	Cellular Component: cytoplasm (GO:0005737);; Biological Process: cysteine biosynthetic process from serine (GO:0006535);; Molecular Function: serine O-acetyltransferase activity (GO:0009001);;	K00640|0|tcc:TCM_030673|K00640 serine O-acetyltransferase [EC:2.3.1.30] | (RefSeq) Serine acetyltransferase 3, mitochondrial, putative	Cysteine and methionine metabolism (ko00270);; Sulfur metabolism (ko00920);; Carbon metabolism (ko01200);; Biosynthesis of amino acids (ko01230)	[E]	Amino acid transport and metabolism	Serine acetyltransferase, N-terminal;; Bacterial transferase hexapeptide (six repeats);; Hexapeptide repeat of succinyl-transferase	Serine acetyltransferase 3, mitochondrial OS=Arabidopsis thaliana OX=3702 GN=SAT3 PE=1 SV=3	E	Amino acid transport and metabolism	PREDICTED: serine acetyltransferase 1, chloroplastic-like [Juglans regia]
Corylus_avellana_newGene_61584	65	65	87	110	193	188	0.88496	0.755881	1.15432	1.34088	2.21892	2.07712	0.00623921	1.1007	up	--	--	--	--	--	--	--	--	--	--	--	PREDICTED: uncharacterized protein LOC18610143 [Theobroma cacao]
g26978	6031	5954	7081	1556	1392	1414	68.6952	67.8913	77.2765	16.949	15.1889	15.8952	2.47008e-83	-2.16806	down	--	--	--	--	--	--	--	SBP domain	Squamosa promoter-binding protein 1 OS=Antirrhinum majus OX=4151 GN=SBP1 PE=2 SV=1	K	Transcription	SBP-box transcription factor [Betula luminifera]
g4067	5326	5155	6439	1308	1317	1372	30.0981	29.1665	34.8631	7.07063	7.12858	7.64929	4.61631e-66	-2.11999	down	[S]	Function unknown	Molecular Function: oxidoreductase activity (GO:0016491);;	K20929|0|pper:PRUPE_ppa003824mg|K20929 glyoxal/methylglyoxal oxidase [EC:1.2.3.15] | (RefSeq) hypothetical protein	--	--	--	Glyoxal oxidase N-terminus;; Domain of unknown function (DUF1929)	Aldehyde oxidase GLOX1 OS=Arabidopsis thaliana OX=3702 GN=GLOX1 PE=2 SV=1	S	Function unknown	PREDICTED: aldehyde oxidase GLOX1-like [Juglans regia]
g33983	127	112	119	19	18	27	0.97551	0.861014	0.871863	0.133613	0.132265	0.198256	4.33139e-10	-2.44079	down	--	--	--	--	--	[T]	Signal transduction mechanisms	NB-ARC domain;; Protein of unknown function (DUF3945)	Putative disease resistance protein RGA3 OS=Solanum bulbocastanum OX=147425 GN=RGA3 PE=2 SV=2	S	Function unknown	putative disease resistance protein RGA3 [Hevea brasiliensis]
g18183	948	1048	792	1940	1554	2370	3.02421	3.64537	2.63593	5.66493	4.31051	6.93443	2.19764e-07	1.02499	up	--	--	--	K11593|0|jcu:105644217|K11593 eukaryotic translation initiation factor 2C | (RefSeq) protein argonaute 2-like	--	[J]	Translation, ribosomal structure and biogenesis	Piwi domain;; PAZ domain;; N-terminal domain of argonaute;; Argonaute linker 1 domain;; Argonaute linker 2 domain	Protein argonaute 2 OS=Arabidopsis thaliana OX=3702 GN=AGO2 PE=1 SV=1	J	Translation, ribosomal structure and biogenesis	PREDICTED: protein argonaute 2 [Juglans regia]
g8014	14169	14338	12677	39063	40876	37966	49.7978	50.5168	42.6675	131.432	137.888	131.786	9.06868e-112	1.47317	up	[S]	Function unknown	Biological Process: L-arabinose metabolic process (GO:0046373);; Molecular Function: alpha-L-arabinofuranosidase activity (GO:0046556);;	K09955|0|cit:102617902|K09955 uncharacterized protein | (RefSeq) hypothetical protein	--	--	--	Beta-L-arabinofuranosidase, GH127	--	S	Function unknown	PREDICTED: uncharacterized protein LOC108980890 [Juglans regia]
g14770	1454	1486	1400	4923	5228	5533	6.3927	6.46045	5.94603	21.4694	22.8426	24.2666	2.85102e-88	1.80789	up	--	--	--	--	--	[K]	Transcription	Associated with HOX;; Homeobox KN domain;; Homeobox domain	BEL1-like homeodomain protein 6 OS=Arabidopsis thaliana OX=3702 GN=BLH6 PE=1 SV=1	K	Transcription	PREDICTED: BEL1-like homeodomain protein 7 isoform X2 [Juglans regia]
g26151	13854	13602	13120	2038	2742	2494	38.3139	37.5712	33.5095	5.07911	6.99622	6.87661	2.22869e-98	-2.51365	down	[K]	Transcription	Molecular Function: protein kinase activity (GO:0004672);; Molecular Function: ATP binding (GO:0005524);; Biological Process: protein phosphorylation (GO:0006468);; Cellular Component: integral component of membrane (GO:0016021);;	--	--	--	--	Leucine rich repeat;; Leucine Rich repeats (2 copies);; Protein tyrosine kinase;; Protein kinase domain;; Leucine Rich Repeat;; Leucine rich repeat N-terminal domain;; Leucine Rich repeat	Probable LRR receptor-like serine/threonine-protein kinase At4g20940 OS=Arabidopsis thaliana OX=3702 GN=At4g20940 PE=1 SV=1	S	Function unknown	PREDICTED: probable LRR receptor-like serine/threonine-protein kinase At4g20940 isoform X2 [Juglans regia]
g22160	219	941	1089	169	172	346	2.00807	7.99704	10.142	0.884982	1.17336	2.22791	0.00257143	-1.65569	down	--	--	--	--	--	--	--	Lecithin retinol acyltransferase;; gag-polypeptide of LTR copia-type;; Domain of unknown function (DUF4219);; Lecithin retinol acyltransferase	--	S	Function unknown	PREDICTED: uncharacterized protein LOC109122563 [Vitis vinifera]
g14366	936	721	864	2315	2125	2162	5.39173	4.13961	4.75823	12.8138	11.8009	12.4669	5.35337e-26	1.34076	up	--	--	--	--	--	--	--	Frigida-like protein	FRIGIDA-like protein 4a OS=Arabidopsis thaliana OX=3702 GN=FRL4A PE=2 SV=1	S	Function unknown	FRIGIDA-like protein 4a [Quercus suber]
g11601	3197	3199	2803	1265	1189	1454	7.77224	7.25347	6.99903	2.73237	3.14805	3.43959	5.99985e-26	-1.27188	down	--	--	--	--	--	[H]	Coenzyme transport and metabolism	Potential Queuosine, Q, salvage protein family	--	S	Function unknown	queuosine salvage protein-like [Quercus suber]
g13240	37	51	25	73	124	64	0.099354	0.136854	0.062081	0.18733	0.31826	0.168841	0.0434167	1.10455	up	[K]	Transcription	--	--	--	[T]	Signal transduction mechanisms	NB-ARC domain;; Leucine rich repeat	Putative disease resistance RPP13-like protein 1 OS=Arabidopsis thaliana OX=3702 GN=RPPL1 PE=3 SV=1	S	Function unknown	PREDICTED: putative disease resistance protein RGA1 [Theobroma cacao]
Corylus_avellana_newGene_14660	74	53	52	157	193	179	0.322276	0.237576	0.213966	0.722531	0.92571	0.896652	2.05057e-06	1.49252	up	[G]	Carbohydrate transport and metabolism	Molecular Function: ATP binding (GO:0005524);; Cellular Component: integral component of membrane (GO:0016021);; Molecular Function: hydrolase activity (GO:0016787);;	--	--	[O]	Posttranslational modification, protein turnover, chaperones	--	Ribulose bisphosphate carboxylase/oxygenase activase, chloroplastic OS=Zea mays OX=4577 GN=RCA1 PE=2 SV=3	O	Posttranslational modification, protein turnover, chaperones	hypothetical protein B456_009G149200 [Gossypium raimondii]
g5673	333	346	424	26	2	56	1.56618	1.63594	1.90451	0.109872	0.007012	0.247636	8.60706e-07	-3.35246	down	AAA+-type ATPase	RNA processing and modification;; RNA processing and modification;; RNA processing and modification;; RNA processing and modification;; Signal transduction mechanisms;; Inorganic ion transport and metabolism	--	K08900|9.69399e-159|gmx:100789094|K08900 mitochondrial chaperone BCS1 | (RefSeq) probable mitochondrial chaperone BCS1-B	--	[O]	Posttranslational modification, protein turnover, chaperones	ATPase family associated with various cellular activities (AAA);; Domain associated at C-terminal with AAA	AAA-ATPase At2g18193 OS=Arabidopsis thaliana OX=3702 GN=At2g18193 PE=2 SV=1	O	Posttranslational modification, protein turnover, chaperones	putative mitochondrial chaperone BCS1-B-like protein [Trifolium pratense]
Corylus_avellana_newGene_8615	49	62	23	307	307	306	0.568586	0.727179	0.250287	3.4572	3.45429	3.5534	2.94753e-13	2.66116	up	--	--	Biological Process: DNA mediated transformation (GO:0009294);; Biological Process: response to bacterium (GO:0009617);; Cellular Component: integral component of membrane (GO:0016021);; Molecular Function: cellulose synthase (UDP-forming) activity (GO:0016760);; Molecular Function: mannan synthase activity (GO:0051753);; Biological Process: mannosylation (GO:0097502);;	K13680|3.39817e-54|rcu:8267806|K13680 beta-mannan synthase [EC:2.4.1.32] | (RefSeq) glucomannan 4-beta-mannosyltransferase 9	--	--	--	--	Probable mannan synthase 9 OS=Oryza sativa subsp. japonica OX=39947 GN=CSLA9 PE=2 SV=1	M	Cell wall/membrane/envelope biogenesis	glucomannan 4-beta-mannosyltransferase 9-like [Quercus suber]
g9036	1495	1737	1630	10518	11131	10926	11.491	13.3635	12.0018	77.3636	82.0051	82.9209	2.10152e-193	2.6949	up	[E]	Amino acid transport and metabolism	Cellular Component: cytoplasm (GO:0005737);; Biological Process: polyamine biosynthetic process (GO:0006596);; Molecular Function: thermospermine synthase activity (GO:0010487);;	K18787|0|pper:PRUPE_ppa007950mg|K18787 thermospermine synthase [EC:2.5.1.79] | (RefSeq) hypothetical protein	--	[E]	Amino acid transport and metabolism	Spermine/spermidine synthase domain;; Spermidine synthase tetramerisation domain	Thermospermine synthase ACAULIS5 OS=Arabidopsis thaliana OX=3702 GN=ACL5 PE=1 SV=1	E	Amino acid transport and metabolism	thermospermine synthase ACAULIS5-like [Quercus suber]
g15076	350	302	329	860	977	951	1.51264	1.29952	1.66612	3.5687	4.14545	4.13139	1.2246e-23	1.45769	up	--	--	--	--	--	--	--	Microtubule-associated protein 70	Microtubule-associated protein 70-5 OS=Arabidopsis thaliana OX=3702 GN=MAP70.5 PE=1 SV=1	S	Function unknown	PREDICTED: microtubule-associated protein 70-5-like [Juglans regia]
g13312	989	1152	1194	44	67	30	8.65555	10.101	10.0146	0.361095	0.560248	0.258126	1.43404e-66	-4.53954	down	--	--	Cellular Component: nucleus (GO:0005634);; Biological Process: regulation of transcription, DNA-templated (GO:0006355);; Molecular Function: sequence-specific DNA binding (GO:0043565);; Biological Process: single-organism developmental process (GO:0044767);; Biological Process: anatomical structure development (GO:0048856);;	--	--	[K]	Transcription	KNOX2 domain;; KNOX1 domain;; Homeobox KN domain;; ELK domain;; Homeobox domain	Homeobox protein SBH1 OS=Glycine max OX=3847 GN=H1 PE=2 SV=1	K	Transcription	homeobox protein knotted-1-like LET6 isoform X1 [Quercus suber]
g23382	172	148	192	434	564	530	0.747991	0.643944	0.800672	1.80697	2.35186	2.27925	6.82491e-12	1.51789	up	--		Molecular Function: nucleotide binding (GO:0000166);; Molecular Function: protein kinase activity (GO:0004672);; Cellular Component: membrane (GO:0016020);; Biological Process: phosphorylation (GO:0016310);;	--	--	--	--	Protein kinase domain;; Protein tyrosine kinase;; D-mannose binding lectin;; S-locus glycoprotein domain	G-type lectin S-receptor-like serine/threonine-protein kinase At1g34300 OS=Arabidopsis thaliana OX=3702 GN=At1g34300 PE=1 SV=1	T	Signal transduction mechanisms	PREDICTED: G-type lectin S-receptor-like serine/threonine-protein kinase At1g34300 [Juglans regia]
Corylus_avellana_newGene_22744	1728	1762	1953	360	304	346	27.4295	28.0112	29.7195	5.46082	4.6086	5.41397	1.41065e-74	-2.4651	down	--	--	Biological Process: transcription, DNA-templated (GO:0006351);;	--	--	--	--	--	NAC domain-containing protein 2 OS=Arabidopsis thaliana OX=3702 GN=NAC002 PE=2 SV=2	S	Function unknown	NAC domain-containing protein 2-like [Quercus suber]
g23800	23616	25167	28608	525	529	480	181.107	193.205	210.175	3.8479	3.88639	3.62977	0	-5.68791	down	Cytochrome P450	Energy production and conversion;; Inorganic ion transport and metabolism	--	--	--	[Q]	Secondary metabolites biosynthesis, transport and catabolism	Cytochrome P450	Cytochrome P450 81E8 OS=Medicago truncatula OX=3880 GN=CYP81E8 PE=2 SV=1	Q	Secondary metabolites biosynthesis, transport and catabolism	cytochrome P450 81E8-like isoform X1 [Quercus suber]
g19394	25021	23186	14464	9976	6830	9716	76.9368	57.9836	59.5629	31.6049	29.3221	28.4642	1.28509e-09	-1.26657	down	[T]	Signal transduction mechanisms	--	K14500|0|tcc:TCM_034358|K14500 BR-signaling kinase [EC:2.7.11.1] | (RefSeq) BR-signaling kinase 1	Plant hormone signal transduction (ko04075)	--	--	Protein tyrosine kinase;; Protein kinase domain	Serine/threonine-protein kinase BSK1 OS=Arabidopsis thaliana OX=3702 GN=BSK1 PE=1 SV=1	T	Signal transduction mechanisms	probable serine/threonine-protein kinase At4g35230 [Quercus suber]
g6241	53	46	74	4	0	0	0.246116	0.212613	0.355519	0.014255	0	0	8.3091e-08	-4.44134	down	--	--	Cellular Component: integral component of membrane (GO:0016021);;	--	--	[TZ]	Signal transduction mechanisms;; Cytoskeleton	Formin Homology 2 Domain	Formin-like protein 8 OS=Arabidopsis thaliana OX=3702 GN=FH8 PE=1 SV=1	S	Function unknown	formin-like protein 4 [Quercus suber]
g21820	0	0	7	43	58	82	0	0	0.047226	0.330651	0.447537	0.652352	0.000116461	3.58118	up	--	--	--	--	--	--	--	--	Putative FBD-associated F-box protein At1g61330 OS=Arabidopsis thaliana OX=3702 GN=At1g61330 PE=4 SV=1	S	Function unknown	putative FBD-associated F-box protein At1g61330 [Quercus suber]
g21877	13	28	11	157	175	206	0.054454	0.124659	0.045699	0.72781	0.938754	1.26497	7.28808e-13	3.18432	up	--	--	--	--	--	--	--	--	--	--	--	hypothetical protein CFP56_16023 [Quercus suber]
Corylus_avellana_newGene_58534	6375	6373	6436	317	233	149	33.3978	30.2414	28.8642	1.40385	1.30935	1.06397	1.12963e-116	-4.78045	down	--	--	Molecular Function: protein dimerization activity (GO:0046983);;	--	--	--	--	--	Transcription factor bHLH35 OS=Arabidopsis thaliana OX=3702 GN=BHLH35 PE=2 SV=1	K	Transcription	transcription factor bHLH35 [Quercus suber]
Corylus_avellana_newGene_65206	1626	1803	1215	713	769	656	7.89357	8.32674	5.60977	3.57379	3.71719	3.09358	1.95925e-11	-1.15351	down	--	--	--	K09264|2.21602e-08|cit:102630220|K09264 MADS-box transcription factor, plant | (RefSeq) MADS-box transcription factor 23-like	--	--	--	--	--	S	Function unknown	PREDICTED: uncharacterized protein LOC108979033, partial [Juglans regia]
Corylus_avellana_newGene_49955	1237	1261	1026	485	536	410	14.1994	14.1345	11.9293	5.38714	5.91717	5.22648	8.58782e-18	-1.33652	down	[R]	General function prediction only	Biological Process: protein depalmitoylation (GO:0002084);; Cellular Component: cytoplasm (GO:0005737);; Molecular Function: palmitoyl-(protein) hydrolase activity (GO:0008474);; Molecular Function: carboxylic ester hydrolase activity (GO:0052689);;	K06130|2.62633e-94|rcu:8278564|K06130 lysophospholipase II [EC:3.1.1.5] | (RefSeq) acyl-protein thioesterase 2	Glycerophospholipid metabolism (ko00564)	[I]	Lipid transport and metabolism	Phospholipase/Carboxylesterase	Probable carboxylesterase Os04g0669500 OS=Oryza sativa subsp. japonica OX=39947 GN=Os04g0669500 PE=3 SV=1	S	Function unknown	acyl-protein thioesterase 2-like [Quercus suber]
g15057	628	587	262	70	54	41	5.08176	5.72546	3.10309	0.291497	0.222519	0.275876	2.90865e-16	-3.09957	down	[T]	Signal transduction mechanisms	Molecular Function: protein serine/threonine kinase activity (GO:0004674);; Molecular Function: ATP binding (GO:0005524);; Cellular Component: plasma membrane (GO:0005886);; Biological Process: protein phosphorylation (GO:0006468);; Biological Process: defense response (GO:0006952);; Cellular Component: plasmodesma (GO:0009506);;	K04733|4.64174e-81|mdm:103442565|K04733 interleukin-1 receptor-associated kinase 4 [EC:2.7.11.1] | (RefSeq) G-type lectin S-receptor-like serine/threonine-protein kinase At4g03230	--	--	--	Protein tyrosine kinase;; Protein kinase domain	G-type lectin S-receptor-like serine/threonine-protein kinase At4g03230 OS=Arabidopsis thaliana OX=3702 GN=At4g03230 PE=3 SV=3	--	--	PREDICTED: G-type lectin S-receptor-like serine/threonine-protein kinase At4g03230 [Juglans regia]
g26032	0	0	0	12	3	12	0	0	0	0.094724	0.016958	0.096653	0.0125677	2.95416	up	[G]	Carbohydrate transport and metabolism	Molecular Function: nucleotide binding (GO:0000166);; Molecular Function: zinc ion binding (GO:0008270);; Molecular Function: oxidoreductase activity (GO:0016491);; Biological Process: oxidation-reduction process (GO:0055114);;	K00083|1.77102e-164|pop:POPTR_0016s07910g|K00083 cinnamyl-alcohol dehydrogenase [EC:1.1.1.195] | (RefSeq) POPTRDRAFT_667694; mannitol dehydrogenase family protein	Phenylpropanoid biosynthesis (ko00940)	[Q]	Secondary metabolites biosynthesis, transport and catabolism	Alcohol dehydrogenase GroES-like domain;; Zinc-binding dehydrogenase;; D-isomer specific 2-hydroxyacid dehydrogenase, NAD binding domain	Probable mannitol dehydrogenase OS=Fragaria ananassa OX=3747 GN=CAD PE=2 SV=1	C	Energy production and conversion	PREDICTED: probable mannitol dehydrogenase [Juglans regia]
g26177	4613	4302	5141	813	693	585	50.0226	46.7033	53.4056	8.42787	7.19597	6.25771	9.24276e-88	-2.78418	down	--	--	Cellular Component: nucleus (GO:0005634);; Biological Process: entrainment of circadian clock (GO:0009649);; Biological Process: regulation of flower development (GO:0009909);; Biological Process: red or far-red light signaling pathway (GO:0010017);; Biological Process: response to red light (GO:0010114);; Biological Process: positive regulation of circadian rhythm (GO:0042753);; Molecular Functi…	--	--	--	--	Protein of unknown function (DUF1313)	Protein EARLY FLOWERING 4 OS=Arabidopsis thaliana OX=3702 GN=ELF4 PE=1 SV=1	S	Function unknown	PREDICTED: protein EARLY FLOWERING 4-like [Juglans regia]
g7335	400	454	474	1052	1102	1016	1.96634	2.20188	2.19728	4.95758	5.43284	4.93978	7.06819e-18	1.20453	up	[J]	Translation, ribosomal structure and biogenesis	Molecular Function: nucleotide binding (GO:0000166);; Molecular Function: RNA binding (GO:0003723);; Cellular Component: cytoplasm (GO:0005737);;	K13126|0|gra:105767704|K13126 polyadenylate-binding protein | (RefSeq) polyadenylate-binding protein 7-like	RNA transport (ko03013);; mRNA surveillance pathway (ko03015);; RNA degradation (ko03018)	[AJ]	RNA processing and modification;; Translation, ribosomal structure and biogenesis	RNA recognition motif. (a.k.a. RRM, RBD, or RNP domain);; Poly-adenylate binding protein, unique domain;; Occluded RNA-recognition motif;; Nup53/35/40-type RNA recognition motif;; RNA recognition motif;; RNA binding motif	Polyadenylate-binding protein 7 OS=Arabidopsis thaliana OX=3702 GN=PAB7 PE=2 SV=1	S	Function unknown	PREDICTED: polyadenylate-binding protein 7 isoform X1 [Juglans regia]
Corylus_avellana_newGene_17662	42	19	35	89	126	85	0.85332	0.375008	0.685022	1.94602	2.78706	1.93285	0.00160031	1.52754	up	--	--	--	--	--	--	--	--	--	--	--	PREDICTED: uncharacterized protein LOC109003835 [Juglans regia]
g19431	0	0	0	31	11	13	0	0	0	0.215391	0.07261	0.088919	0.000167497	4.05019	up	[G]	Carbohydrate transport and metabolism	--	K01213|9.04441e-167|tcc:TCM_004700|K01213 galacturan 1,4-alpha-galacturonidase [EC:3.2.1.67] | (RefSeq) Polygalacturonase 4, putative	Pentose and glucuronate interconversions (ko00040);; Starch and sucrose metabolism (ko00500)	--	--	Glycosyl hydrolases family 28;; Pectate lyase superfamily protein	Exopolygalacturonase clone GBGE184 OS=Arabidopsis thaliana OX=3702 GN=PGA3 PE=2 SV=1	M	Cell wall/membrane/envelope biogenesis	exopolygalacturonase clone GBGE184-like [Quercus suber]
g6310	1497	1408	1448	3593	3568	3441	8.75152	8.33854	8.26221	20.2542	20.2524	20.0389	6.42766e-65	1.23905	up	--	--	Biological Process: signal transduction (GO:0007165);;	K20642|0|pper:PRUPE_ppa004100mg|K20642 Rho GTPase-activating protein 22/24/25 | (RefSeq) hypothetical protein	--	[T]	Signal transduction mechanisms	RhoGAP domain;; P21-Rho-binding domain	Rho GTPase-activating protein 1 OS=Arabidopsis thaliana OX=3702 GN=ROPGAP1 PE=2 SV=1	S	Function unknown	PREDICTED: rho GTPase-activating protein 5-like [Juglans regia]
g19634	2383	2217	2140	4858	4999	4504	6.84152	6.37338	5.88603	13.3486	13.7595	12.774	1.37738e-43	1.04665	up	--	--	Molecular Function: nucleic acid binding (GO:0003676);; Cellular Component: cytosol (GO:0005829);; Biological Process: nucleobase-containing compound metabolic process (GO:0006139);; Molecular Function: methyltransferase activity (GO:0008168);; Biological Process: methylation (GO:0032259);;	--	--	[K]	Transcription	MT-A70	Methyltransferase-like protein 1 OS=Arabidopsis thaliana OX=3702 GN=EMB1691 PE=2 SV=1	S	Function unknown	PREDICTED: methyltransferase-like protein 1 [Juglans regia]
g15741	35	30	45	0	0	3	0.219019	0.189562	0.275324	0	0	0.013037	7.70925e-06	-4.02001	down	--	--	--	--	--	--	--	bZIP transcription factor;; Basic region leucine zipper	Protein FD OS=Arabidopsis thaliana OX=3702 GN=FD PE=1 SV=1	K	Transcription	PREDICTED: protein FD-like [Juglans regia]
g25876	9	23	21	49	70	42	0.035551	0.097573	0.083954	0.201112	0.288004	0.176779	0.0245206	1.43484	up	--		Molecular Function: protein serine/threonine kinase activity (GO:0004674);; Molecular Function: ATP binding (GO:0005524);; Biological Process: protein phosphorylation (GO:0006468);; Cellular Component: integral component of membrane (GO:0016021);;	--	--	[T]	Signal transduction mechanisms	Protein kinase domain;; Protein tyrosine kinase;; Regulator of chromosome condensation (RCC1) repeat	Putative serine/threonine-protein kinase-like protein CCR3 OS=Arabidopsis thaliana OX=3702 GN=CCR3 PE=2 SV=1	T	Signal transduction mechanisms	putative serine/threonine-protein kinase-like protein CCR3 [Quercus suber]
g22018	116	182	198	21	24	25	0.672774	1.05814	1.08108	0.098381	0.110316	0.126815	4.04923e-12	-2.77189	down	[T]	Signal transduction mechanisms	Molecular Function: G-protein coupled receptor kinase activity (GO:0004703);; Molecular Function: ATP binding (GO:0005524);; Cellular Component: intracellular (GO:0005622);; Cellular Component: plasma membrane (GO:0005886);; Biological Process: protein phosphorylation (GO:0006468);; Biological Process: abscisic acid-activated signaling pathway (GO:0009738);; Biological Process: seed germination (…	--	--	[T]	Signal transduction mechanisms	Protein tyrosine kinase;; Protein kinase domain	Proline-rich receptor-like protein kinase PERK4 OS=Arabidopsis thaliana OX=3702 GN=PERK4 PE=1 SV=1	T	Signal transduction mechanisms	PREDICTED: proline-rich receptor-like protein kinase PERK4 [Juglans regia]
g14500	2019	1778	1757	406	389	397	11.1066	9.51046	9.72366	1.83031	2.00462	1.70571	1.53043e-93	-2.25644	down	[K]	Transcription	--	--	--	--	--	TIR domain;; NB-ARC domain;; TIR domain	TMV resistance protein N OS=Nicotiana glutinosa OX=35889 GN=N PE=1 SV=1	S	Function unknown	PREDICTED: TMV resistance protein N-like [Juglans regia]
g16289	6	28	0	349	349	332	0.017945	0.08584	0	1.24921	1.08498	1.04663	0.00125761	3.37743	up	[T]	Signal transduction mechanisms	Molecular Function: ATP binding (GO:0005524);; Biological Process: transport (GO:0006810);; Cellular Component: integral component of membrane (GO:0016021);; Molecular Function: ATPase activity (GO:0016887);;	--	--	[Q]	Secondary metabolites biosynthesis, transport and catabolism	ABC-2 type transporter;; ABC transporter;; Plant PDR ABC transporter associated	ABC transporter G family member 38 OS=Arabidopsis thaliana OX=3702 GN=ABCG38 PE=2 SV=1	V	Defense mechanisms	ABC transporter G family member 38 isoform X2 [Durio zibethinus]
g21306	3467	3766	3885	7908	8778	7944	26.3261	28.2119	27.7894	57.4691	62.6957	59.1794	6.93364e-32	1.10035	up	--	--	Molecular Function: protein serine/threonine phosphatase activity (GO:0004722);; Biological Process: protein dephosphorylation (GO:0006470);; Biological Process: response to abscisic acid (GO:0009737);; Molecular Function: metal ion binding (GO:0046872);;	K14497|5.00606e-158|tcc:TCM_015028|K14497 protein phosphatase 2C [EC:3.1.3.16] | (RefSeq) Phosphatase 2C family protein, putative	Plant hormone signal transduction (ko04075)	[T]	Signal transduction mechanisms	Protein phosphatase 2C	Probable protein phosphatase 2C 75 OS=Arabidopsis thaliana OX=3702 GN=AHG1 PE=1 SV=1	T	Signal transduction mechanisms	probable protein phosphatase 2C 75 isoform X1 [Quercus suber]
g294	3199	3301	4243	924	1068	1095	19.1974	19.8304	24.3928	5.30179	6.14154	6.48558	7.16661e-31	-1.83453	down	[P]	Inorganic ion transport and metabolism	Molecular Function: ammonium transmembrane transporter activity (GO:0008519);; Cellular Component: integral component of membrane (GO:0016021);; Biological Process: ammonium transmembrane transport (GO:0072488);;	K03320|0|pmum:103323778|K03320 ammonium transporter, Amt family | (RefSeq) ammonium transporter 1 member 1-like	--	[P]	Inorganic ion transport and metabolism	Ammonium Transporter Family	Ammonium transporter 1 member 1 OS=Arabidopsis thaliana OX=3702 GN=AMT1-1 PE=1 SV=1	P	Inorganic ion transport and metabolism	PREDICTED: ammonium transporter 1 member 1-like [Juglans regia]
g26118	10	2	8	0	0	0	0.030608	0.005597	0.022852	0	0	0	0.035333	-2.57345	down	[K]	Transcription	--	--	--	[R]	General function prediction only	Leucine rich repeat;; Leucine Rich repeats (2 copies);; Leucine rich repeat N-terminal domain;; Leucine Rich Repeat	Receptor-like protein 19 OS=Arabidopsis thaliana OX=3702 GN=RLP19 PE=2 SV=1	S	Function unknown	receptor-like protein Cf-9 homolog [Quercus suber]
g17403	94	56	77	35	36	40	1.06993	0.634949	0.832189	0.378951	0.412966	0.440164	0.0255606	-1.03223	down	--	--	--	K09422|3.17711e-81|tcc:TCM_038131|K09422 myb proto-oncogene protein, plant | (RefSeq) Myb domain protein 82, putative	--	[K]	Transcription	Myb-like DNA-binding domain;; Myb-like DNA-binding domain	Transcription factor MYB82 OS=Arabidopsis thaliana OX=3702 GN=MYB82 PE=1 SV=1	K	Transcription	PREDICTED: transcription factor MYB82-like [Juglans regia]
g17224	11366	12003	10939	27579	27999	26421	28.848	30.2437	26.5042	59.7798	60.8528	59.0723	9.06268e-92	1.21238	up	--	--	Molecular Function: DNA binding (GO:0003677);; Cellular Component: nucleus (GO:0005634);; Cellular Component: integral component of membrane (GO:0016021);;	--	--	--	--	SBP domain	Squamosa promoter-binding-like protein 1 OS=Arabidopsis thaliana OX=3702 GN=SPL1 PE=1 SV=2	S	Function unknown	SBP-box transcription factor [Betula luminifera]
Corylus_avellana_newGene_29107	219	254	328	1355	1515	1423	4.69514	5.46711	6.75135	27.9068	31.2573	30.2418	1.5579e-35	2.35591	up	--	--	--	--	--	--	--	--	Protein LATERAL ROOT PRIMORDIUM 1 OS=Arabidopsis thaliana OX=3702 GN=LRP1 PE=1 SV=1	S	Function unknown	unnamed protein product, partial [Vitis vinifera]
g30029	637	581	567	263	255	268	2.96345	3.02922	2.72538	1.10991	1.19753	1.17273	3.11795e-16	-1.21985	down	--	--	--	--	--	--	--	TIR domain;; NB-ARC domain;; TIR domain	TMV resistance protein N OS=Nicotiana glutinosa OX=35889 GN=N PE=1 SV=1	S	Function unknown	PREDICTED: TMV resistance protein N-like [Juglans regia]
g5636	10238	8084	8545	26555	24625	26292	18.5023	14.6422	14.8217	45.9314	42.7053	46.6669	1.09773e-52	1.48307	up	--	--	Molecular Function: binding (GO:0005488);; Biological Process: transcription elongation from RNA polymerase II promoter (GO:0006368);; Cellular Component: elongin complex (GO:0070449);;	--	--	[K]	Transcription	BAH domain;; TFIIS helical bundle-like domain	--	S	Function unknown	PREDICTED: uncharacterized protein LOC108999147 [Juglans regia]
Corylus_avellana_newGene_54461	17	5	11	28	44	40	0.174217	0.025524	0.091785	0.270531	0.435627	0.40018	0.0339648	1.55284	up	--	--	Molecular Function: DNA binding (GO:0003677);;	--	--	[L]	Replication, recombination and repair	--	Zinc finger BED domain-containing protein RICESLEEPER 2 OS=Oryza sativa subsp. japonica OX=39947 GN=Os03g0733400 PE=2 SV=1	S	Function unknown	zinc finger BED domain-containing protein RICESLEEPER 2-like [Quercus suber]
g31458	1	7	1	78	38	1	0.000375	0.02673	0.000693	0.289058	0.139838	0.001534	0.0255606	2.48484	up	--	--	--	--	--	[R]	General function prediction only	PPR repeat family;; PPR repeat;; PPR repeat;; Pentatricopeptide repeat domain;; Pentacotripeptide-repeat region of PRORP	Pentatricopeptide repeat-containing protein At3g02650, mitochondrial OS=Arabidopsis thaliana OX=3702 GN=At3g02650 PE=2 SV=1	S	Function unknown	PREDICTED: pentatricopeptide repeat-containing protein At3g02650, mitochondrial [Juglans regia]
g8452	4498	4730	4319	11706	11946	10696	6.94209	7.27847	6.162	16.8474	16.8303	15.6068	3.73489e-75	1.29666	up	[O]	Posttranslational modification, protein turnover, chaperones	Molecular Function: 1-phosphatidylinositol-3-phosphate 5-kinase activity (GO:0000285);; Molecular Function: ATP binding (GO:0005524);; Cellular Component: mitochondrion (GO:0005739);; Cellular Component: endosome (GO:0005768);; Biological Process: vacuole organization (GO:0007033);; Biological Process: pollen development (GO:0009555);; Biological Process: endomembrane system organization (GO:0010…	K00921|0|pper:PRUPE_ppa000102mg|K00921 1-phosphatidylinositol-3-phosphate 5-kinase [EC:2.7.1.150] | (RefSeq) hypothetical protein	Inositol phosphate metabolism (ko00562);; Phosphatidylinositol signaling system (ko04070);; Phagosome (ko04145)	[T]	Signal transduction mechanisms	Phosphatidylinositol-4-phosphate 5-Kinase;; TCP-1/cpn60 chaperonin family;; FYVE zinc finger	1-phosphatidylinositol-3-phosphate 5-kinase FAB1B OS=Arabidopsis thaliana OX=3702 GN=FAB1B PE=2 SV=1	O	Posttranslational modification, protein turnover, chaperones	PREDICTED: 1-phosphatidylinositol-3-phosphate 5-kinase FAB1B-like [Juglans regia]
g25251	6410	6350	5524	1251	996	1032	22.5244	21.7526	18.2911	2.99704	2.33079	3.08207	3.74618e-114	-2.51579	down	--	--	--	--	--	--	--	TIR domain;; NB-ARC domain;; TIR domain;; MTH538 TIR-like domain (DUF1863);; Leucine Rich Repeat	TMV resistance protein N OS=Nicotiana glutinosa OX=35889 GN=N PE=1 SV=1	S	Function unknown	PREDICTED: TMV resistance protein N-like [Juglans regia]
g18441	5569	5483	5795	13997	13831	13774	27.7	27.3461	27.3851	66.9884	66.3688	67.8227	8.82754e-86	1.25875	up	--		Molecular Function: protein kinase activity (GO:0004672);; Molecular Function: ATP binding (GO:0005524);; Biological Process: protein phosphorylation (GO:0006468);;	--	--	[T]	Signal transduction mechanisms	Protein tyrosine kinase;; Protein kinase domain	Serine/threonine-protein kinase HT1 OS=Arabidopsis thaliana OX=3702 GN=HT1 PE=1 SV=1	T	Signal transduction mechanisms	PREDICTED: serine/threonine-protein kinase HT1-like [Juglans regia]
g29795	958	914	786	2711	2850	2426	3.23003	2.74851	2.45157	8.03435	9.1826	8.65025	4.74875e-43	1.54015	up	--	--	--	--	--	--	--	--	Nodulin homeobox OS=Arabidopsis thaliana OX=3702 GN=NDX PE=2 SV=1	S	Function unknown	PREDICTED: nodulin homeobox-like isoform X3 [Juglans regia]
Corylus_avellana_newGene_27452	636	627	439	204	277	133	6.73102	6.79776	5.62433	1.79075	2.70585	1.50536	1.3759e-06	-1.48515	down	--	--	--	--	--	[R]	General function prediction only	PPR repeat family;; PPR repeat;; PPR repeat;; Pentatricopeptide repeat domain;; Pentacotripeptide-repeat region of PRORP;; Mitochondrial 28S ribosomal protein S27;; PPR repeat family;; PPR repeat;; PPR repeat;; Pentatricopeptide repeat domain;; Pentacotripeptide-repeat region of PRORP	Pentatricopeptide repeat-containing protein At3g22470, mitochondrial OS=Arabidopsis thaliana OX=3702 GN=At3g22470 PE=1 SV=1	S	Function unknown	putative pentatricopeptide repeat-containing protein At1g12700, mitochondrial [Quercus suber]
g10246	1672	1820	1760	753	652	697	11.5751	12.1884	11.6143	4.88448	4.31976	4.87803	2.50504e-33	-1.3619	down	--	--	--	--	--	--	--	WRC;; QLQ	Growth-regulating factor 8 OS=Arabidopsis thaliana OX=3702 GN=GRF8 PE=2 SV=1	K	Transcription	PREDICTED: growth-regulating factor 8-like isoform X1 [Juglans regia]
g7042	2590	2829	3145	994	1001	995	33.4959	36.6271	38.9557	12.2901	12.404	12.6991	1.24193e-38	-1.55898	down	--	--	Molecular Function: electron carrier activity (GO:0009055);; Cellular Component: integral component of membrane (GO:0016021);; Cellular Component: anchored component of plasma membrane (GO:0046658);;	--	--	--	--	Plastocyanin-like domain	Early nodulin-like protein 3 OS=Arabidopsis thaliana OX=3702 GN=At5g25090 PE=1 SV=2	S	Function unknown	PREDICTED: early nodulin-like protein 1 [Juglans regia]
g7449	10048	9209	9360	20916	20333	20036	26.0404	23.9153	23.3224	52.3202	51.0192	51.8898	2.63016e-82	1.05463	up	--	--	--	K12616|0|pmum:103319697|K12616 enhancer of mRNA-decapping protein 4 | (RefSeq) enhancer of mRNA-decapping protein 4	RNA degradation (ko03018)	[R]	General function prediction only	WD40 region of Ge1, enhancer of mRNA-decapping protein;; WD domain, G-beta repeat	Enhancer of mRNA-decapping protein 4 OS=Arabidopsis thaliana OX=3702 GN=VCS PE=1 SV=1	S	Function unknown	PREDICTED: enhancer of mRNA-decapping protein 4-like [Juglans regia]
g25188	2452	2781	2771	1256	1290	1269	12.4653	14.1556	13.4959	6.10685	6.28449	6.36555	8.35668e-26	-1.11123	down	[K]	Transcription	Molecular Function: protein kinase activity (GO:0004672);; Molecular Function: ATP binding (GO:0005524);; Biological Process: protein phosphorylation (GO:0006468);; Cellular Component: integral component of membrane (GO:0016021);;	--	--	--	--	Protein tyrosine kinase;; Protein kinase domain;; Leucine Rich repeats (2 copies);; Leucine rich repeat;; Leucine rich repeat N-terminal domain	Probable inactive receptor kinase At1g27190 OS=Arabidopsis thaliana OX=3702 GN=At1g27190 PE=1 SV=1	T	Signal transduction mechanisms	PREDICTED: probable inactive receptor kinase At1g27190 [Juglans regia]
g4220	170	126	157	1317	1470	1316	1.88417	1.39672	1.67431	14.0341	15.6967	14.4688	1.84606e-84	3.11782	up	--	--	--	--	--	--	--	Transcriptional repressor, ovate	Transcription repressor OFP13 OS=Arabidopsis thaliana OX=3702 GN=OFP13 PE=1 SV=1	--	--	transcription repressor OFP13-like [Herrania umbratica]
Corylus_avellana_newGene_13618	275	226	228	567	548	586	2.75926	2.2655	2.18953	5.33661	5.16944	5.69289	2.4168e-12	1.17373	up	--	--	--	--	--	--	--	Reverse transcriptase-like	--	--	--	--
g30557	37	47	56	5	5	6	0.204219	0.259968	0.294154	0.02218	0.025281	0.03114	4.35701e-06	-2.89298	down	--	--	--	--	--	--	--	Plant protein of unknown function;; Plant protein of unknown function	UPF0481 protein At3g47200 OS=Arabidopsis thaliana OX=3702 GN=At3g47200 PE=2 SV=1	S	Function unknown	PREDICTED: UPF0481 protein At3g47200-like [Juglans regia]
Corylus_avellana_newGene_4486	466	408	373	40	57	40	6.85894	4.44297	5.08061	0.257439	0.661103	0.509899	1.05153e-35	-3.18117	down	--	--	--	--	--	[T]	Signal transduction mechanisms	--	Probable receptor-like protein kinase At5g39030 OS=Arabidopsis thaliana OX=3702 GN=At5g39030 PE=2 SV=1	T	Signal transduction mechanisms	rust resistance kinase lr10 [Quercus suber]
g3806	89	58	64	5	18	8	0.581158	0.253142	0.318176	0.025836	0.111397	0.029277	2.91244e-05	-2.57535	down	Cytochrome P450	Energy production and conversion;; Inorganic ion transport and metabolism	Molecular Function: monooxygenase activity (GO:0004497);; Molecular Function: iron ion binding (GO:0005506);; Cellular Component: integral component of membrane (GO:0016021);; Molecular Function: oxidoreductase activity, acting on paired donors, with incorporation or reduction of molecular oxygen (GO:0016705);; Molecular Function: heme binding (GO:0020037);; Biological Process: oxidation-reductio…	--	--	[QI]	Secondary metabolites biosynthesis, transport and catabolism;; Lipid transport and metabolism	Cytochrome P450;; gag-polypeptide of LTR copia-type	Cytochrome P450 714C2 OS=Oryza sativa subsp. japonica OX=39947 GN=CYP714C2 PE=2 SV=1	Q	Secondary metabolites biosynthesis, transport and catabolism	cytochrome p450 [Quercus suber]
Corylus_avellana_newGene_52885	15	16	20	118	90	89	0.084646	0.093765	0.10936	0.668994	0.508798	0.519491	2.99496e-08	2.39378	up	--	--	Cellular Component: cytoplasm (GO:0005737);; Cellular Component: membrane (GO:0016020);;	--	--	--	--	--	--	S	Function unknown	hypothetical protein CFOL_v3_33668 [Cephalotus follicularis]
g8739	845	261	1035	180	87	170	2.75479	0.850063	3.23612	0.559092	0.270506	0.547346	3.85888e-06	-2.22448	down	--	--	--	K19026|0|fve:101305114|K19026 spatacsin | (RefSeq) uncharacterized LOC101305114	--	[S]	Function unknown	Spatacsin C-terminus	--	S	Function unknown	PREDICTED: uncharacterized protein LOC109005353 [Juglans regia]
g27585	310	337	353	31	44	33	2.18039	2.37097	2.37966	0.205574	0.296167	0.224937	7.50994e-32	-3.20194	down	--	--	Molecular Function: nutrient reservoir activity (GO:0045735);;	--	--	--	--	Cupin;; Reverse transcriptase-like	11S globulin seed storage protein 2 OS=Sesamum indicum OX=4182 PE=2 SV=1	S	Function unknown	glutelin type-A 3-like isoform X2 [Quercus suber]
g1394	654	686	673	1635	1763	1792	3.26258	3.28041	3.11802	7.75571	8.28435	8.68022	5.17992e-33	1.31963	up	[T]	Signal transduction mechanisms	Molecular Function: protein serine/threonine kinase activity (GO:0004674);; Molecular Function: ATP binding (GO:0005524);; Biological Process: protein phosphorylation (GO:0006468);; Cellular Component: chloroplast (GO:0009507);; Biological Process: regulation of photosynthesis, light reaction (GO:0042548);;	--	--	[R]	General function prediction only	Protein kinase domain;; Protein tyrosine kinase	Serine/threonine-protein kinase STN7, chloroplastic OS=Arabidopsis thaliana OX=3702 GN=STN7 PE=1 SV=1	T	Signal transduction mechanisms	serine/threonine-protein kinase STN7, chloroplastic isoform X1 [Quercus suber]
g34502	185	182	195	0	0	3	1.71511	1.69528	1.73197	0	0	0.018706	2.67079e-24	-6.61646	down	Multicopper oxidase with three cupredoxin domains (includes cell division protein FtsP and spore coat protein CotA)	Cell wall/membrane/envelope biogenesis;; Nucleotide transport and metabolism;; Inorganic ion transport and metabolism;; Energy production and conversion;; RNA processing and modification	Molecular Function: copper ion binding (GO:0005507);; Biological Process: lignin catabolic process (GO:0046274);; Cellular Component: apoplast (GO:0048046);; Molecular Function: hydroquinone:oxygen oxidoreductase activity (GO:0052716);; Biological Process: oxidation-reduction process (GO:0055114);;	K05909|0|egr:104450806|K05909 laccase [EC:1.10.3.2] | (RefSeq) laccase-14	--	[Q]	Secondary metabolites biosynthesis, transport and catabolism	Multicopper oxidase;; Multicopper oxidase	Putative laccase-9 OS=Oryza sativa subsp. japonica OX=39947 GN=LAC9 PE=3 SV=1	Q	Secondary metabolites biosynthesis, transport and catabolism	laccase-14-like [Quercus suber]
g19019	0	0	0	34	0	22	0	0	0	0.237663	0	0.15917	0.0189542	2.82172	up	--	--	--	--	--	[S]	Function unknown	Domain of unknown function (DUF4149)	--	S	Function unknown	PREDICTED: uncharacterized protein LOC109018725 [Juglans regia]
g21160	5671	5502	4909	2010	1976	1927	29.8969	26.7668	23.297	10.674	10.2932	9.77966	2.35032e-83	-1.48408	down	[I]	Lipid transport and metabolism	Molecular Function: catalytic activity (GO:0003824);; Biological Process: metabolic process (GO:0008152);; Cellular Component: integral component of membrane (GO:0016021);;	--	--	[I]	Lipid transport and metabolism	AMP-binding enzyme	Probable acyl-activating enzyme 18, peroxisomal OS=Arabidopsis thaliana OX=3702 GN=AAE18 PE=2 SV=1	I	Lipid transport and metabolism	putative acyl-activating enzyme 18, peroxisomal [Quercus suber]
Corylus_avellana_newGene_29710	2559	2588	1568	933	790	770	4.84933	4.83553	2.84843	1.67452	1.38734	1.42631	4.60996e-13	-1.4571	down	--	--	--	--	--	--	--	--	--	K	Transcription	PREDICTED: transcription factor bHLH128-like [Juglans regia]
Corylus_avellana_newGene_2990	21999	21940	22237	206415	198521	207154	116.473	108.903	109.924	1106.29	1076.8	1167.18	0	3.16338	up	[IR]	Lipid transport and metabolism;; General function prediction only	--	--	--	--	--	GDSL-like Lipase/Acylhydrolase	GDSL esterase/lipase 1 OS=Arabidopsis thaliana OX=3702 GN=GLIP1 PE=1 SV=1	S	Function unknown	PREDICTED: GDSL esterase/lipase 1-like [Juglans regia]
Corylus_avellana_newGene_20584	102	149	79	0	5	0	1.17002	1.73848	0.872561	0	0.045167	0	2.80262e-12	-5.17108	down	--	--	--	--	--	[R]	General function prediction only	Reverse transcriptase (RNA-dependent DNA polymerase)	Retrovirus-related Pol polyprotein from transposon RE1 OS=Arabidopsis thaliana OX=3702 GN=RE1 PE=2 SV=1	L	Replication, recombination and repair	PREDICTED: uncharacterized mitochondrial protein AtMg00810-like [Malus domestica]
g12423	2568	2113	1811	4633	4820	4654	12.1612	10.281	8.74865	22.6477	22.9199	23.2062	2.33614e-17	1.07589	up	[C]	Energy production and conversion	Molecular Function: D-lactate dehydrogenase (cytochrome) activity (GO:0004458);; Molecular Function: ATP binding (GO:0005524);; Cellular Component: mitochondrion (GO:0005739);; Molecular Function: D-lactate dehydrogenase activity (GO:0008720);; Molecular Function: glycolate oxidase activity (GO:0008891);; Molecular Function: glycolate dehydrogenase activity (GO:0019154);; Molecular Function: iden…	K00102|0|jcu:105648980|K00102 D-lactate dehydrogenase (cytochrome) [EC:1.1.2.4] | (RefSeq) D-lactate dehydrogenase [cytochrome], mitochondrial	Pyruvate metabolism (ko00620)	[C]	Energy production and conversion	FAD linked oxidases, C-terminal domain;; FAD binding domain	D-lactate dehydrogenase [cytochrome], mitochondrial OS=Arabidopsis thaliana OX=3702 GN=DLD PE=1 SV=1	C	Energy production and conversion	PREDICTED: D-lactate dehydrogenase [cytochrome], mitochondrial [Juglans regia]
g1173	20	15	20	45	48	45	0.145326	0.110515	0.135883	0.312192	0.334072	0.323976	0.0259494	1.21469	up	--	--	--	--	--	--	--	C1 domain;; Phorbol esters/diacylglycerol binding domain (C1 domain)	--	S	Function unknown	PREDICTED: uncharacterized protein LOC109011949 [Juglans regia]
g28116	104	36	75	18	8	3	1.11721	0.380103	0.773349	0.179673	0.07504	0.023216	0.000358062	-2.59875	down	--	--	--	--	--	--	--	Wall-associated receptor kinase galacturonan-binding	--	--	--	PREDICTED: uncharacterized protein LOC109011456 [Juglans regia]
g21127	1159	1038	1371	2771	2775	2817	14.7446	13.2142	16.7053	33.722	33.829	35.3761	4.94326e-18	1.17872	up	--	--	Molecular Function: DNA binding (GO:0003677);;	K09422|2.12418e-119|pxb:103965615|K09422 myb proto-oncogene protein, plant | (RefSeq) myb-related protein 308-like	--	[K]	Transcription	Myb-like DNA-binding domain;; Myb-like DNA-binding domain	Myb-related protein 308 OS=Antirrhinum majus OX=4151 GN=MYB308 PE=2 SV=1	K	Transcription	PREDICTED: myb-related protein 308-like [Juglans regia]
g17245	3949	3469	4711	9581	8986	10567	9.74108	8.53402	12.0731	22.297	20.8659	26.9239	8.6046e-18	1.21426	up	--	--	Molecular Function: protein kinase activity (GO:0004672);; Molecular Function: ATP binding (GO:0005524);; Cellular Component: nucleus (GO:0005634);; Cellular Component: cytoplasm (GO:0005737);; Biological Process: protein phosphorylation (GO:0006468);; Molecular Function: GTPase binding (GO:0051020);;	--	--	[R]	General function prediction only	Breast carcinoma amplified sequence 3	Autophagy-related protein 18h OS=Arabidopsis thaliana OX=3702 GN=ATG18H PE=2 SV=1	S	Function unknown	PREDICTED: autophagy-related protein 18h [Juglans regia]
g29519	2184	2140	2490	13405	12914	12407	9.58533	9.40185	10.4693	56.2933	54.3239	53.763	7.50181e-156	2.45623	up	--	--	Biological Process: transcription, DNA-templated (GO:0006351);;	--	--	--	--	GRAS domain family	Scarecrow-like protein 6 OS=Arabidopsis thaliana OX=3702 GN=SCL6 PE=1 SV=1	S	Function unknown	PREDICTED: scarecrow-like protein 22 [Juglans regia]
g18039	7426	8297	8106	16963	18852	15520	20.2771	23.3801	23.3125	48.6244	50.5211	43.4963	3.9639e-27	1.05933	up	[K]	Transcription	--	--	--	[T]	Signal transduction mechanisms	NB-ARC domain	Putative disease resistance protein At1g50180 OS=Arabidopsis thaliana OX=3702 GN=At1g50180 PE=3 SV=2	S	Function unknown	putative disease resistance protein At1g50180 [Quercus suber]
Corylus_avellana_newGene_35071	164	200	211	373	434	402	4.45638	5.42769	5.48049	9.70591	11.3124	10.795	2.85373e-06	1.01681	up	--	--	Cellular Component: integral component of membrane (GO:0016021);; Molecular Function: hydrolase activity (GO:0016787);;	--	--	[M]	Cell wall/membrane/envelope biogenesis	--	Pectin acetylesterase 8 OS=Arabidopsis thaliana OX=3702 GN=PAE8 PE=2 SV=1	S	Function unknown	pectin acetylesterase 8-like [Quercus suber]
g4518	1663	1566	1696	556	426	596	6.81455	6.16663	5.80475	2.03402	1.35525	1.79746	4.28031e-25	-1.67522	down	--	--	--	--	--	--	--	SBP domain	Squamosa promoter-binding-like protein 6 OS=Arabidopsis thaliana OX=3702 GN=SPL6 PE=1 SV=2	S	Function unknown	SBP-box transcription factor, partial [Betula luminifera]
g3835	0	0	0	35	68	47	0	0	0	0.25043	0.491127	0.343612	1.63175e-09	5.64379	up	Pectin methylesterase and related acyl-CoA thioesterases	Inorganic ion transport and metabolism;; Energy production and conversion;; RNA processing and modification	Cellular Component: cell wall (GO:0005618);; Molecular Function: pectinesterase activity (GO:0030599);; Biological Process: cell wall modification (GO:0042545);; Molecular Function: aspartyl esterase activity (GO:0045330);; Biological Process: pectin catabolic process (GO:0045490);;	K01051|2.46776e-171|vvi:100246890|K01051 pectinesterase [EC:3.1.1.11] | (RefSeq) putative pectinesterase 11	Pentose and glucuronate interconversions (ko00040);; Starch and sucrose metabolism (ko00500)	--	--	Pectinesterase	Putative pectinesterase 11 OS=Arabidopsis thaliana OX=3702 GN=PME11 PE=3 SV=1	G	Carbohydrate transport and metabolism	putative pectinesterase 11 [Quercus suber]
g20202	3160	3740	3639	1750	1522	1744	26.9897	32.0465	29.7721	14.2473	12.4942	14.6445	7.21175e-20	-1.11246	down	[M]	Cell wall/membrane/envelope biogenesis	Cellular Component: plasma membrane (GO:0005886);; Molecular Function: dihydrokaempferol 4-reductase activity (GO:0045552);; Molecular Function: coenzyme binding (GO:0050662);; Biological Process: oxidation-reduction process (GO:0055114);;	--	--	[V]	Defense mechanisms	NAD dependent epimerase/dehydratase family;; 3-beta hydroxysteroid dehydrogenase/isomerase family;; NAD(P)H-binding;; GDP-mannose 4,6 dehydratase;; Male sterility protein;; Polysaccharide biosynthesis protein;; KR domain	Cinnamoyl-CoA reductase 1 OS=Arabidopsis thaliana OX=3702 GN=CCR1 PE=1 SV=1	M	Cell wall/membrane/envelope biogenesis	cinnamoyl-CoA reductase 1 [Betula platyphylla]
g21052	2405	2292	1941	5973	5020	5357	8.81875	11.6727	9.94901	28.1211	26.6813	26.4191	3.91256e-31	1.25501	up	[T]	Signal transduction mechanisms	Molecular Function: phosphoprotein phosphatase activity (GO:0004721);; Biological Process: protein dephosphorylation (GO:0006470);; Cellular Component: integral component of membrane (GO:0016021);; Molecular Function: metal ion binding (GO:0046872);;	K06269|0|sind:105171711|K06269 serine/threonine-protein phosphatase PP1 catalytic subunit [EC:3.1.3.16] | (RefSeq) serine/threonine-protein phosphatase PP1 isozyme 3	mRNA surveillance pathway (ko03015)	[TR]	Signal transduction mechanisms;; General function prediction only	Calcineurin-like phosphoesterase;; Serine-threonine protein phosphatase N-terminal domain	Serine/threonine-protein phosphatase PP1 OS=Oryza sativa subsp. japonica OX=39947 GN=Os03g0268000 PE=2 SV=2	T	Signal transduction mechanisms	serine/threonine-protein phosphatase PP1 isozyme 3-like [Herrania umbratica]
g24808	37	14	14	0	0	5	0.250396	0.093131	0.088545	0	0	0.030831	0.0287224	-2.4681	down	--	--	--	--	--	--	--	Plant protein of unknown function	UPF0481 protein At3g47200 OS=Arabidopsis thaliana OX=3702 GN=At3g47200 PE=2 SV=1	--	--	PREDICTED: UPF0481 protein At3g47200-like [Juglans regia]
g27513	0	3	1	18	15	9	0	0.012044	0.001766	0.282926	0.050294	0.212728	0.0290074	2.3668	up	--	--	--	--	--	--	--	Transposase family tnp2;; Transposase-associated domain;; Domain of unknown function (DUF4216)	--	S	Function unknown	PREDICTED: uncharacterized protein LOC109012936 [Juglans regia]
g15013	240	161	185	5	52	15	1.52955	1.02731	1.12848	0.026993	0.317602	0.092287	3.43292e-05	-2.7652	down	--	--	Cellular Component: integral component of membrane (GO:0016021);; Molecular Function: lactosylceramide 4-alpha-galactosyltransferase activity (GO:0050512);;	K01988|2.5671e-161|pop:POPTR_0011s04750g|K01988 lactosylceramide 4-alpha-galactosyltransferase [EC:2.4.1.228] | (RefSeq) POPTRDRAFT_890037; hypothetical protein	Glycosphingolipid biosynthesis - globo series (ko00603)	[G]	Carbohydrate transport and metabolism	Alpha 1,4-glycosyltransferase conserved region;; Glycosyltransferase sugar-binding region containing DXD motif	Uncharacterized protein At4g19900 OS=Arabidopsis thaliana OX=3702 GN=At4g19900 PE=2 SV=1	S	Function unknown	PREDICTED: uncharacterized protein At4g19900-like [Juglans regia]
g2839	25	16	3	0	0	0	0.275109	0.166497	0.02171	0	0	0	0.00170837	-3.54495	down	--	--	--	--	--	--	--	Domain of unknown function (DUF966)	Protein UPSTREAM OF FLC OS=Arabidopsis thaliana OX=3702 GN=UFC PE=2 SV=1	S	Function unknown	PREDICTED: protein UPSTREAM OF FLC-like [Juglans regia]
g15406	1290	1258	1378	5918	5374	5609	9.12651	8.83509	9.27009	40.3032	36.5115	39.1308	7.84687e-121	2.05773	up	--	--	--	--	--	--	--	WRC	Growth-regulating factor 12 OS=Oryza sativa subsp. japonica OX=39947 GN=GRF12 PE=2 SV=1	K	Transcription	PREDICTED: growth-regulating factor 2-like isoform X3 [Juglans regia]
g22576	908	744	894	4109	4713	4649	5.11913	4.19826	4.82922	22.181	25.4847	25.8971	9.95858e-83	2.35298	up	Multicopper oxidase with three cupredoxin domains (includes cell division protein FtsP and spore coat protein CotA)	Cell wall/membrane/envelope biogenesis;; Nucleotide transport and metabolism;; Inorganic ion transport and metabolism;; Energy production and conversion;; RNA processing and modification	Molecular Function: copper ion binding (GO:0005507);; Biological Process: lignin catabolic process (GO:0046274);; Cellular Component: apoplast (GO:0048046);; Molecular Function: hydroquinone:oxygen oxidoreductase activity (GO:0052716);; Biological Process: oxidation-reduction process (GO:0055114);;	K05909|0|fve:101299827|K05909 laccase [EC:1.10.3.2] | (RefSeq) putative laccase-9	--	[Q]	Secondary metabolites biosynthesis, transport and catabolism	Multicopper oxidase;; Multicopper oxidase;; Multicopper oxidase	Putative laccase-9 OS=Oryza sativa subsp. japonica OX=39947 GN=LAC9 PE=3 SV=1	Q	Secondary metabolites biosynthesis, transport and catabolism	laccase-14-like [Quercus suber]
Corylus_avellana_newGene_65102	208	233	159	113	103	81	1.77387	1.98541	1.30208	0.917698	0.833938	0.678002	0.000685212	-1.03904	down	--	--	Biological Process: maturation of SSU-rRNA from tricistronic rRNA transcript (SSU-rRNA, 5.8S rRNA, LSU-rRNA) (GO:0000462);; Biological Process: endonucleolytic cleavage of tricistronic rRNA transcript (SSU-rRNA, 5.8S rRNA, LSU-rRNA) (GO:0000479);; Molecular Function: GTPase activity (GO:0003924);; Molecular Function: GTP binding (GO:0005525);; Cellular Component: nucleus (GO:0005634);; Cellular C…	K14799|4.24347e-15|rcu:8273598|K14799 pre-rRNA-processing protein TSR1 | (RefSeq) pre-rRNA-processing protein TSR1 homolog	--	[S]	Function unknown	--	--	S	Function unknown	pre-rrna-processing protein tsr1 like [Quercus suber]
g29813	750	589	683	281	221	266	5.97	4.56315	5.2141	1.99153	1.63424	1.95587	1.93975e-14	-1.42871	down	[E]	Amino acid transport and metabolism	--	K05387|1.19689e-65|pop:POPTR_0018s10550g|K05387 glutamate receptor, ionotropic, plant | (RefSeq) POPTRDRAFT_578647; hypothetical protein	--	[PET]	Inorganic ion transport and metabolism;; Amino acid transport and metabolism;; Signal transduction mechanisms	Receptor family ligand binding region;; Periplasmic binding protein;; Receptor family ligand binding region	Glutamate receptor 2.6 OS=Arabidopsis thaliana OX=3702 GN=GLR2.6 PE=2 SV=2	S	Function unknown	glutamate receptor 2.7 [Quercus suber]
g32869	2040	2143	2598	1129	1066	991	8.56195	9.00467	10.4495	4.53229	4.28633	4.10723	1.44905e-15	-1.1323	down	--		Molecular Function: protein serine/threonine kinase activity (GO:0004674);; Molecular Function: ATP binding (GO:0005524);; Biological Process: protein phosphorylation (GO:0006468);; Cellular Component: integral component of membrane (GO:0016021);;	--	--	[T]	Signal transduction mechanisms	Protein kinase domain;; Protein tyrosine kinase;; Regulator of chromosome condensation (RCC1) repeat	Putative serine/threonine-protein kinase-like protein CCR3 OS=Arabidopsis thaliana OX=3702 GN=CCR3 PE=2 SV=1	T	Signal transduction mechanisms	PREDICTED: putative serine/threonine-protein kinase-like protein CCR3 [Juglans regia]
g2256	4362	4880	4455	11569	11914	11709	14.5514	15.9998	14.0983	36.6563	37.7409	38.649	2.24224e-66	1.31585	up	--	--	Molecular Function: hydrolase activity (GO:0016787);; Molecular Function: metal ion binding (GO:0046872);;	--	--	--	--	TPL-binding domain in jasmonate signalling;; PHD-finger	Increased DNA methylation 1 OS=Arabidopsis thaliana OX=3702 GN=IDM1 PE=1 SV=1	S	Function unknown	uncharacterized protein LOC111989551 isoform X2 [Quercus suber]
g8794	2	13	7	195	170	229	0.012395	0.149477	0.071404	2.26036	1.96943	2.73795	3.61526e-18	4.42226	up	[T]	Signal transduction mechanisms	Cellular Component: Golgi apparatus (GO:0005794);; Cellular Component: membrane (GO:0016020);;	--	--	--	--	TspO/MBR family	Translocator protein homolog OS=Arabidopsis thaliana OX=3702 GN=TSPO PE=1 SV=1	U	Intracellular trafficking, secretion, and vesicular transport	translocator protein homolog [Quercus suber]
g618	47	65	42	15	14	17	0.215922	0.542823	0.352658	0.062678	0.061538	0.073554	0.00204254	-1.68016	down	[S]	Function unknown	Cellular Component: membrane (GO:0016020);;	--	--	--	--	Fusaric acid resistance protein family;; Fusaric acid resistance protein-like	--	S	Function unknown	uncharacterized protein LOC112017264 [Quercus suber]
g1935	1580	1375	1416	14073	13778	13844	11.458	10.0554	9.85473	95.1841	92.6198	96.5599	0	3.2074	up	--	--	--	K09422|1.18745e-172|vvi:100240910|K09422 myb proto-oncogene protein, plant | (RefSeq) transcription factor MYB86	--	[K]	Transcription	Myb-like DNA-binding domain;; Myb-like DNA-binding domain	Transcription factor MYB61 OS=Arabidopsis thaliana OX=3702 GN=MYB61 PE=2 SV=1	K	Transcription	transcription factor MYB61-like [Quercus suber]
g29995	81	69	40	146	123	184	0.67766	0.580877	0.32219	1.16762	0.988349	1.52515	0.00465457	1.17893	up	--	--	--	K09422|3.18275e-67|tcc:TCM_037245|K09422 myb proto-oncogene protein, plant | (RefSeq) Myb domain protein 84, putative	--	[K]	Transcription	Myb-like DNA-binding domain;; Myb-like DNA-binding domain	Transcription factor MYB36 OS=Arabidopsis thaliana OX=3702 GN=MYB36 PE=1 SV=1	K	Transcription	PREDICTED: transcription factor RAX1-like isoform X2 [Juglans regia]
Corylus_avellana_newGene_15206	590	762	547	157	173	137	6.48146	8.03159	4.96105	1.66764	1.57796	1.69161	7.72097e-22	-2.04729	down	--	--	Molecular Function: ADP binding (GO:0043531);; Biological Process: response to stimulus (GO:0050896);;	--	--	--	--	NB-ARC domain;; ATPase family associated with various cellular activities (AAA)	TMV resistance protein N OS=Nicotiana glutinosa OX=35889 GN=N PE=1 SV=1	S	Function unknown	NBS-containing resistance-like protein, partial [Corylus avellana]
g19113	12068	13371	11957	1530	1843	1601	54.5576	63.733	52.1259	6.36027	7.93178	7.08099	1.91166e-189	-2.94724	down	[K]	Transcription	Molecular Function: protein kinase activity (GO:0004672);; Molecular Function: ATP binding (GO:0005524);; Biological Process: protein phosphorylation (GO:0006468);; Cellular Component: integral component of membrane (GO:0016021);;	--	--	--	--	Protein tyrosine kinase;; Protein kinase domain;; Leucine rich repeat;; Leucine rich repeat N-terminal domain;; Leucine Rich repeats (2 copies)	LRR receptor kinase SERK2 OS=Oryza sativa subsp. japonica OX=39947 GN=SERK2 PE=1 SV=1	S	Function unknown	probable leucine-rich repeat receptor-like protein kinase At5g63930 [Quercus suber]
g2873	23618	22516	22171	11407	11587	10952	79.3921	76.0641	71.6495	37.7898	38.8816	36.7512	1.96103e-100	-1.05162	down	--	--	Molecular Function: calmodulin binding (GO:0005516);; Biological Process: response to stress (GO:0006950);;	--	--	--	--	Calmodulin binding protein-like	Calmodulin-binding protein 60 C OS=Arabidopsis thaliana OX=3702 GN=CBP60C PE=2 SV=1	S	Function unknown	calmodulin-binding protein 60 B-like [Quercus suber]
g26056	575	638	659	9370	10331	10532	2.71092	3.16381	3.14104	44.7513	46.4694	56.6535	0	3.95955	up	[G]	Carbohydrate transport and metabolism	Molecular Function: hydrolase activity (GO:0016787);;	--	--	--	--	Raffinose synthase or seed imbibition protein Sip1	Probable galactinol--sucrose galactosyltransferase 2 OS=Arabidopsis thaliana OX=3702 GN=RFS2 PE=2 SV=2	S	Function unknown	probable galactinol--sucrose galactosyltransferase 2 [Quercus suber]
Corylus_avellana_newGene_48406	127	167	148	454	385	450	1.5085	1.98493	1.67915	5.16344	4.39214	5.2861	9.09878e-12	1.48437	up	--	--	Biological Process: guard cell differentiation (GO:0010052);; Cellular Component: membrane (GO:0016020);;	--	--	--	--	Epidermal patterning factor proteins	EPIDERMAL PATTERNING FACTOR-like protein 8 OS=Arabidopsis thaliana OX=3702 GN=EPFL8 PE=1 SV=1	S	Function unknown	PREDICTED: EPIDERMAL PATTERNING FACTOR-like protein 8 isoform X1 [Juglans regia]
g23746	6462	6735	6601	99	98	91	43.6323	46.9346	41.5764	0.586859	0.578705	0.552773	0	-6.12854	down	--	--	Molecular Function: serine-type carboxypeptidase activity (GO:0004185);; Biological Process: proteolysis (GO:0006508);; Cellular Component: integral component of membrane (GO:0016021);;	K16296|1.20641e-94|rcu:8273228|K16296 serine carboxypeptidase-like clade I [EC:3.4.16.-] | (RefSeq) serine carboxypeptidase-like 18	--	[OE]	Posttranslational modification, protein turnover, chaperones;; Amino acid transport and metabolism	Serine carboxypeptidase	Serine carboxypeptidase-like 17 OS=Arabidopsis thaliana OX=3702 GN=SCPL17 PE=2 SV=1	E	Amino acid transport and metabolism	hypothetical protein VITISV_044004 [Vitis vinifera]
Corylus_avellana_newGene_14437	619	620	700	17	21	26	6.93177	6.94753	7.50912	0.181309	0.225303	0.277325	2.74299e-77	-4.88641	down	[IR]	Lipid transport and metabolism;; General function prediction only	Molecular Function: hydrolase activity, acting on ester bonds (GO:0016788);; Molecular Function: 9,9'-dicis-carotene:quinone oxidoreductase activity (GO:0052886);; Molecular Function: 7,9,9'-tricis-neurosporene:quinone oxidoreductase activity (GO:0052887);; Biological Process: 9,9'-di-cis-zeta-carotene desaturation to 7,9,7',9'-tetra-cis-lycopene (GO:0052889);; Biological Process: oxidation-reduc…	K21026|6.89008e-49|mtr:MTR_2g015580|K21026 acetylajmaline esterase [EC:3.1.1.80] | (RefSeq) GDSL-like lipase/acylhydrolase	--	--	--	--	GDSL esterase/lipase At1g28660 OS=Arabidopsis thaliana OX=3702 GN=At1g28660 PE=2 SV=1	S	Function unknown	GDSL esterase/lipase At1g28580-like [Quercus suber]
g23802	0	0	0	13	23	29	0	0	0	0.126652	0.236578	0.312024	2.58438e-05	4.38478	up	[P]	Inorganic ion transport and metabolism	--	--	--	--	--	Molybdate transporter of MFS superfamily	Molybdate transporter 1 OS=Arabidopsis thaliana OX=3702 GN=MOT1 PE=1 SV=1	P	Inorganic ion transport and metabolism	molybdate transporter 1-like protein [Trifolium pratense]
g11596	7536	7835	8119	2072	2155	1833	27.7622	29.1524	29.4845	7.44152	7.8222	6.65281	1.32795e-108	-1.99668	down	--	--	--	--	--	--	--	--	Interactor of constitutive active ROPs 3 OS=Arabidopsis thaliana OX=3702 GN=ICR3 PE=1 SV=1	S	Function unknown	interactor of constitutive active ROPs 3 [Quercus suber]
g30534	22	19	15	0	0	0	0.373924	0.320855	0.246623	0	0	0	4.00613e-05	-4.30205	down	--	--	--	--	--	[E]	Amino acid transport and metabolism	--	Protein NRT1/ PTR FAMILY 5.5 OS=Arabidopsis thaliana OX=3702 GN=NPF5.5 PE=2 SV=1	E	Amino acid transport and metabolism	protein NRT1/ PTR FAMILY 5.5-like isoform X2 [Quercus suber]
g24751	220	208	272	33	54	55	1.31299	1.26406	1.37634	0.187082	0.320708	0.270553	1.02638e-11	-2.28743	down	--	--	--	--	--	--	--	D-mannose binding lectin;; S-locus glycoprotein domain;; PAN-like domain;; Wall-associated receptor kinase galacturonan-binding	G-type lectin S-receptor-like serine/threonine-protein kinase At4g03230 OS=Arabidopsis thaliana OX=3702 GN=At4g03230 PE=3 SV=3	T	Signal transduction mechanisms	g-type lectin s-receptor-like serine/threonine-protein kinase [Quercus suber]
g6160	2091	2146	1831	4580	4570	4290	7.85156	8.22544	6.96733	17.7151	17.3638	17.0502	7.34419e-39	1.10253	up	[R]	General function prediction only	Cellular Component: membrane (GO:0016020);;	--	--	--	--	HAD superfamily, subfamily IIIB (Acid phosphatase)	Uncharacterized protein At2g39920 OS=Arabidopsis thaliana OX=3702 GN=At2g39920 PE=2 SV=2	S	Function unknown	PREDICTED: uncharacterized protein At2g39920 isoform X1 [Juglans regia]
Corylus_avellana_newGene_16334	99	150	58	13	15	31	1.19033	1.68131	0.864221	0.116819	0.132222	0.287821	0.000130155	-2.23817	down	--	--	Biological Process: defense response (GO:0006952);; Biological Process: signal transduction (GO:0007165);; Molecular Function: ADP binding (GO:0043531);;	--	--	--	--	NB-ARC domain	TMV resistance protein N OS=Nicotiana glutinosa OX=35889 GN=N PE=1 SV=1	S	Function unknown	PREDICTED: TMV resistance protein N-like [Juglans regia]
g30741	1342	1065	1287	369	555	568	12.6529	10.0546	11.6287	3.32675	5.01622	5.28338	6.3857e-10	-1.33503	down	--	--	--	--	--	--	--	F-box domain;; F-box associated;; F-box-like;; F-box associated domain	F-box/kelch-repeat protein At3g06240 OS=Arabidopsis thaliana OX=3702 GN=At3g06240 PE=2 SV=1	S	Function unknown	PREDICTED: F-box/kelch-repeat protein At3g23880-like [Juglans regia]
g12468	606	558	527	38716	38734	36305	1.23422	1.24609	1.07556	79.606	79.7859	76.7589	0	6.02213	up	--	--	Molecular Function: DNA binding (GO:0003677);; Cellular Component: nucleus (GO:0005634);; Biological Process: regulation of transcription, DNA-templated (GO:0006355);; Biological Process: circadian rhythm (GO:0007623);; Biological Process: negative regulation of biological process (GO:0048519);;	K12133|0|vvi:100250535|K12133 MYB-related transcription factor LHY | (RefSeq) protein LHY	Circadian rhythm - plant (ko04712)	[O]	Posttranslational modification, protein turnover, chaperones	--	Protein LHY OS=Arabidopsis thaliana OX=3702 GN=LHY PE=1 SV=2	K	Transcription	LHY [Betula platyphylla]
g2458	2184	2231	2401	351	349	362	5.31923	5.37849	5.60946	0.776583	0.809008	0.860077	3.68212e-125	-2.71868	down	--	--	Molecular Function: GTP binding (GO:0005525);; Cellular Component: intracellular (GO:0005622);; Biological Process: small GTPase mediated signal transduction (GO:0007264);;	--	--	[S]	Function unknown	C-terminal of Roc, COR, domain;; Ras of Complex, Roc, domain of DAPkinase;; Leucine Rich repeat;; Protein of unknown function (DUF1556)	Protein TORNADO 1 OS=Arabidopsis thaliana OX=3702 GN=TRN1 PE=2 SV=1	S	Function unknown	PREDICTED: protein TORNADO 1 [Juglans regia]
g32089	620	588	478	1787	1659	1839	11.9637	11.3562	8.82398	33.0088	30.6802	35.0312	1.91985e-33	1.60123	up	--	--	--	--	--	--	--	--	Snakin-2 OS=Solanum tuberosum OX=4113 GN=SN2 PE=1 SV=1	O	Posttranslational modification, protein turnover, chaperones	PREDICTED: snakin-2 [Nicotiana tomentosiformis]
g19999	152	103	144	386	411	375	0.752747	0.236928	0.464469	1.34137	1.55082	1.64918	1.7273e-10	1.49342	up	[C]	Energy production and conversion	Molecular Function: aconitate hydratase activity (GO:0003994);; Biological Process: metabolic process (GO:0008152);; Molecular Function: 4 iron, 4 sulfur cluster binding (GO:0051539);;	K01681|0|cit:102628904|K01681 aconitate hydratase [EC:4.2.1.3] | (RefSeq) aconitate hydratase, cytoplasmic	Citrate cycle (TCA cycle) (ko00020);; Glyoxylate and dicarboxylate metabolism (ko00630);; Carbon metabolism (ko01200);; 2-Oxocarboxylic acid metabolism (ko01210);; Biosynthesis of amino acids (ko01230)	[AJ]	RNA processing and modification;; Translation, ribosomal structure and biogenesis	Aconitase family (aconitate hydratase);; Aconitase C-terminal domain	Aconitate hydratase 3, mitochondrial OS=Arabidopsis thaliana OX=3702 GN=ACO3 PE=1 SV=2	C	Energy production and conversion	aconitate hydratase, cytoplasmic [Citrus clementina]
Corylus_avellana_newGene_5423	18	47	49	173	76	101	0.164228	0.424279	0.770966	1.5815	0.711809	0.959394	0.012299	1.46223	up	[P]	Inorganic ion transport and metabolism	Molecular Function: potassium ion transmembrane transporter activity (GO:0015079);; Cellular Component: integral component of membrane (GO:0016021);; Biological Process: potassium ion transmembrane transport (GO:0071805);;	K03549|3.23054e-72|adu:107492433|K03549 KUP system potassium uptake protein | (RefSeq) potassium transporter 5-like	--	--	--	K+ potassium transporter	Potassium transporter 5 OS=Arabidopsis thaliana OX=3702 GN=POT5 PE=1 SV=1	P	Inorganic ion transport and metabolism	PREDICTED: potassium transporter 5-like [Vigna angularis]
g141	687	624	665	1969	1771	1758	4.01479	4.43444	3.8891	14.347	11.619	12.3286	5.55468e-42	1.4286	up	[G]	Carbohydrate transport and metabolism	Biological Process: carbohydrate metabolic process (GO:0005975);; Cellular Component: chloroplast (GO:0009507);; Biological Process: dephosphorylation (GO:0016311);; Molecular Function: fructose 1,6-bisphosphate 1-phosphatase activity (GO:0042132);;	K03841|0|gra:105780332|K03841 fructose-1,6-bisphosphatase I [EC:3.1.3.11] | (RefSeq) fructose-1,6-bisphosphatase, chloroplastic	Glycolysis / Gluconeogenesis (ko00010);; Pentose phosphate pathway (ko00030);; Fructose and mannose metabolism (ko00051);; Carbon fixation in photosynthetic organisms (ko00710);; Carbon metabolism (ko01200)	[G]	Carbohydrate transport and metabolism	Fructose-1-6-bisphosphatase, N-terminal domain	Fructose-1,6-bisphosphatase, chloroplastic OS=Brassica napus OX=3708 GN=FBP PE=2 SV=1	G	Carbohydrate transport and metabolism	fructose-1,6-bisphosphatase, chloroplastic-like [Quercus suber]
g21367	123	142	77	25	26	42	0.50671	0.643412	0.469114	0.099664	0.109863	0.19326	7.8801e-05	-1.82978	down	--	--	--	--	--	[R]	General function prediction only	Domain of unknown function (DUF4283);; Domain of unknown function;; Ankyrin repeats (3 copies);; Ankyrin repeats (many copies);; Ankyrin repeats (many copies);; Ankyrin repeat;; Ankyrin repeat;; Reverse transcriptase (RNA-dependent DNA polymerase)	--	S	Function unknown	PREDICTED: uncharacterized protein LOC109012753 [Juglans regia]
g32564	5	14	30	0	1	0	0.04838	0.137226	0.289178	0	0.003104	0	0.00242352	-3.32866	down	--	--	--	--	--	[R]	General function prediction only	Dimerisation domain;; O-methyltransferase	Acetylserotonin O-methyltransferase OS=Arabidopsis thaliana OX=3702 GN=ASMT PE=1 SV=1	S	Function unknown	acetylserotonin O-methyltransferase-like [Quercus suber]
g3039	624	774	374	233	136	144	2.83431	3.52154	1.68729	1.22118	0.635989	0.695118	1.12113e-07	-1.78745	down	--	--	--	--	--	[R]	General function prediction only	PPR repeat family;; PPR repeat;; PPR repeat;; Pentatricopeptide repeat domain;; Pentacotripeptide-repeat region of PRORP;; Mitochondrial 28S ribosomal protein S27	Putative pentatricopeptide repeat-containing protein At1g12700, mitochondrial OS=Arabidopsis thaliana OX=3702 GN=At1g12700 PE=3 SV=1	S	Function unknown	putative pentatricopeptide repeat-containing protein At1g12700, mitochondrial [Quercus suber]
g19691	234	310	294	71	72	81	1.62322	2.11391	1.93575	0.411639	0.422359	0.507783	5.19944e-13	-1.91873	down	[O]	Posttranslational modification, protein turnover, chaperones	--	--	--	[GC]	Carbohydrate transport and metabolism;; Energy production and conversion	UDP-glucoronosyl and UDP-glucosyl transferase	UDP-glucose iridoid glucosyltransferase OS=Catharanthus roseus OX=4058 GN=UGT76A2 PE=1 SV=1	S	Function unknown	UDP-glucose iridoid glucosyltransferase-like [Quercus suber]
g18013	1471	2472	2531	445	319	536	5.44819	10.3198	10.3907	1.48307	1.27393	1.92962	4.32327e-18	-2.32548	down	[M]	Cell wall/membrane/envelope biogenesis	Molecular Function: protein kinase activity (GO:0004672);; Molecular Function: ATP binding (GO:0005524);; Biological Process: protein phosphorylation (GO:0006468);; Cellular Component: integral component of membrane (GO:0016021);;	--	--	--	--	Protein kinase domain;; Protein tyrosine kinase;; Leucine Rich repeats (2 copies);; Leucine rich repeat N-terminal domain;; Leucine rich repeat;; Leucine Rich Repeat	Probable LRR receptor-like serine/threonine-protein kinase At4g37250 OS=Arabidopsis thaliana OX=3702 GN=At4g37250 PE=2 SV=1	T	Signal transduction mechanisms	probable LRR receptor-like serine/threonine-protein kinase At4g37250 [Quercus suber]
Corylus_avellana_newGene_16376	59	69	58	0	0	0	1.32073	1.50962	1.14088	0	0	0	9.07289e-12	-6.11358	down	[P]	Inorganic ion transport and metabolism	Molecular Function: binding (GO:0005488);; Biological Process: ion transport (GO:0006811);; Molecular Function: hydrolase activity (GO:0016787);; Biological Process: single-organism process (GO:0044699);;	K01535|2.34895e-39|vvi:104878753|K01535 H+-transporting ATPase [EC:3.6.3.6] | (RefSeq) plasma membrane ATPase 2	Oxidative phosphorylation (ko00190)	[P]	Inorganic ion transport and metabolism	--	Plasma membrane ATPase 1 OS=Nicotiana plumbaginifolia OX=4092 GN=PMA1 PE=2 SV=1	P	Inorganic ion transport and metabolism	plasma membrane atpase 1 [Quercus suber]
g34339	10	4	4	0	0	0	0.088838	0.0289	0.03409	0	0	0	0.040673	-2.51434	down	--	--	Molecular Function: binding (GO:0005488);;	--	--	[R]	General function prediction only	Domain of unknown function (DUF4283);; Zinc knuckle	Uncharacterized protein At4g02000 OS=Arabidopsis thaliana OX=3702 GN=At4g02000 PE=2 SV=1	S	Function unknown	PREDICTED: uncharacterized protein LOC109004818 [Juglans regia]
g32747	9304	9743	10385	4786	5198	4760	66.011	69.1991	70.5869	32.4824	35.3345	33.3301	4.60922e-32	-1.0406	down	--	--	Molecular Function: GTPase activity (GO:0003924);; Molecular Function: structural constituent of cytoskeleton (GO:0005200);; Molecular Function: GTP binding (GO:0005525);; Cellular Component: cytoplasm (GO:0005737);; Cellular Component: microtubule (GO:0005874);; Biological Process: microtubule-based process (GO:0007017);;	K07375|0|vvi:100259087|K07375 tubulin beta | (RefSeq) tubulin beta-1 chain	Phagosome (ko04145)	[Z]	Cytoskeleton	Tubulin/FtsZ family, GTPase domain;; Tubulin C-terminal domain	Tubulin beta-1 chain OS=Arabidopsis thaliana OX=3702 GN=TUBB1 PE=2 SV=1	Z	Cytoskeleton	tubulin beta chain-like [Quercus suber]
g5054	115	108	130	6	22	29	0.310068	0.575184	0.4449	0.013524	0.263971	0.068637	1.24375e-05	-2.48255	down	[V]	Defense mechanisms	Molecular Function: ATP binding (GO:0005524);; Molecular Function: ATPase-coupled organic phosphonate transmembrane transporter activity (GO:0015416);; Biological Process: organic phosphonate transport (GO:0015716);; Biological Process: organophosphate ester transport (GO:0015748);; Cellular Component: integral component of membrane (GO:0016021);;	--	--	[Q]	Secondary metabolites biosynthesis, transport and catabolism	ABC-2 type transporter;; ABC transporter;; Plant PDR ABC transporter associated;; AAA domain, putative AbiEii toxin, Type IV TA system;; ABC-transporter extracellular N-terminal;; AAA domain;; ATPase family associated with various cellular activities (AAA)	Pleiotropic drug resistance protein 3 OS=Nicotiana tabacum OX=4097 GN=PDR3 PE=2 SV=1	V	Defense mechanisms	pleiotropic drug resistance protein 3-like isoform X1 [Quercus suber]
g12302	191	116	197	477	505	162	1.69459	1.03655	1.683	4.13612	4.40423	1.42991	0.0247046	1.08347	up	--	--	--	--	--	--	--	Gibberellin regulated protein	Snakin-2 OS=Solanum tuberosum OX=4113 GN=SN2 PE=1 SV=1	O	Posttranslational modification, protein turnover, chaperones	PREDICTED: snakin-2-like isoform X2 [Juglans regia]
g20979	83	79	102	28	7	16	0.815598	0.773657	0.961602	0.257774	0.060091	0.152409	9.20893e-05	-2.2523	down	--	--	--	--	--	--	--	Plant protein of unknown function	UPF0481 protein At3g47200 OS=Arabidopsis thaliana OX=3702 GN=At3g47200 PE=2 SV=1	S	Function unknown	UPF0481 protein At3g47200-like [Quercus suber]
g11962	114	56	72	14	21	14	1.78859	0.805335	0.995579	0.185995	0.295962	0.216773	2.61266e-05	-2.20723	down	--	--	--	--	--	--	--	Pentapeptide repeats (8 copies)	Thylakoid lumenal protein TL20.3, chloroplastic OS=Arabidopsis thaliana OX=3702 GN=TL20.3 PE=1 SV=1	S	Function unknown	hypothetical protein EUGRSUZ_D02028 [Eucalyptus grandis]
Corylus_avellana_newGene_2265	105	95	121	45	53	34	2.40265	2.17113	2.65469	0.968801	1.15083	0.7448	0.000896758	-1.29047	down	--	--	Biological Process: double-strand break repair via homologous recombination (GO:0000724);; Molecular Function: zinc ion binding (GO:0008270);; Molecular Function: SUMO transferase activity (GO:0019789);; Cellular Component: Smc5-Smc6 complex (GO:0030915);;	--	--	--	--	--	--	L	Replication, recombination and repair	PREDICTED: E3 SUMO-protein ligase MMS21 [Juglans regia]
g26923	8	1	3	7	7	96	0.020576	0.002674	0.008264	0.01764	0.01708	0.272077	0.0368286	2.2818	up	[R]	General function prediction only	--	K13459|0|vvi:100263996|K13459 disease resistance protein RPS2 | (RefSeq) disease resistance protein At4g27190-like	Plant-pathogen interaction (ko04626)	[T]	Signal transduction mechanisms	NB-ARC domain;; Leucine rich repeat	Disease resistance protein At4g27190 OS=Arabidopsis thaliana OX=3702 GN=At4g27190 PE=2 SV=1	S	Function unknown	PREDICTED: disease resistance protein At4g27190-like [Ziziphus jujuba]
g18917	3	4	0	31	68	35	0.006044	0.016942	0	0.221942	0.354666	0.26027	2.35583e-05	3.49744	up	--	--	Cellular Component: membrane (GO:0016020);; Molecular Function: transferase activity (GO:0016740);;	--	--	[G]	Carbohydrate transport and metabolism	Protein of unknown function, DUF604;; Carbohydrate-binding protein of the ER;; Di-glucose binding within endoplasmic reticulum;; Fringe-like	Probable receptor-like protein kinase At5g24010 OS=Arabidopsis thaliana OX=3702 GN=At5g24010 PE=1 SV=1	S	Function unknown	probable receptor-like protein kinase At5g24010 [Quercus suber]
Corylus_avellana_newGene_12506	86	86	67	13	0	5	0.690259	0.685977	0.509676	0.093566	0	0.032381	3.59344e-05	-3.23373	down	--	--	--	--	--	[T]	Signal transduction mechanisms	NB-ARC domain;; Leucine Rich repeats (2 copies)	Putative disease resistance RPP13-like protein 3 OS=Arabidopsis thaliana OX=3702 GN=RPP13L3 PE=3 SV=1	S	Function unknown	PREDICTED: disease resistance protein RPP13-like [Juglans regia]
Corylus_avellana_newGene_18065	114	90	59	48	44	17	2.46644	1.72076	1.12541	0.870073	0.802533	0.297959	0.0341111	-1.23532	down	--	--	--	--	--	[R]	General function prediction only	--	Retrovirus-related Pol polyprotein from transposon RE1 OS=Arabidopsis thaliana OX=3702 GN=RE1 PE=2 SV=1	L	Replication, recombination and repair	uncharacterized protein LOC112009313 [Quercus suber]
[truncated: 197 more rows]

## Sheet: OV1 vs OV3
#ID	Ov1A_Count	Ov1B_Count	Ov1C_Count	Ov3A_Count	Ov3B_Count	Ov3C_Count	Ov1A_FPKM	Ov1B_FPKM	Ov1C_FPKM	Ov3A_FPKM	Ov3B_FPKM	Ov3C_FPKM	FDR	log2FC	regulated	COG_class	COG_class_annotation	GO_annotation	KEGG_annotation	KEGG_pathway_annotation	KOG_class	KOG_class_annotation	Pfam_annotation	Swiss-Prot_annotation	eggNOG_class	eggNOG_class_annotation	NR_annotation
[truncated: 1,188 more rows]

## Sheet: OV1 vs OV4
#ID	Ov1A_Count	Ov1B_Count	Ov1C_Count	Ov4A_Count	Ov4B_Count	Ov4C_Count	Ov1A_FPKM	Ov1B_FPKM	Ov1C_FPKM	Ov4A_FPKM	Ov4B_FPKM	Ov4C_FPKM	FDR	log2FC	regulated	COG_class	COG_class_annotation	GO_annotation	KEGG_annotation	KEGG_pathway_annotation	KOG_class	KOG_class_annotation	Pfam_annotation	Swiss-Prot_annotation	eggNOG_class	eggNOG_class_annotation	NR_annotation
[truncated: 1,485 more rows]

[truncated: 3 more sheets: OV2 vs OV3, OV2 vs OV4, OV3 vs OV4]
