# Supplementary material for: Identification of vital candidate microRNA/mRNA pairs regulating ovule development using high-throughput sequencing in hazel
Source: BMC Dev Biol. 2020 Jul 1;20:13. doi: 10.1186/s12861-020-00219-z (PMC7329476; doi:10.1186/s12861-020-00219-z)
Supplement: Supplementary file 9 — Additional file 9 Table S8 Target DEmRNA of DEmiRNA showing opposite changing trend [file 12861_2020_219_MOESM9_ESM.xlsx]

## Sheet: 1 vs 2
product	mRNALog2 FC	mRNA	#ID	Target_gene	miRNA_Seq	miRNA_Length	Ov1A	Ov1B	Ov1C	Ov2A	Ov2B	Ov2C	FDR	log2FC	regulated	COG_class	COG_class_annotation	GO_annotation	KEGG_annotation	KOG_class	KOG_class_annotation	Pfam_annotation	Swissprot_annotation	eggNOG_class	eggNOG_class_annotation	nr_annotation	KEGG_pathway_annotation	GO_second_level_annotation
-44.0774	-8.92348	Corylus_avellana_newGene_36405	vvi-miR156h	Corylus_avellana_newGene_36405	UGACAGAAGAGAGAGAGCAU	20	0	0	0	8.1406	9.48965	13.9391	0.0372389	4.93949	up	--	--	--	--	--	--	--	--	--	--	--
-40.0131	-6.08938	Corylus_avellana_newGene_1144	bna-miR167d	Corylus_avellana_newGene_1144	UGAAGCUGCCAGCAUGAUCU	20	5.44221	7.99614	13.9572	525.069	911.006	662.109	3.58e-34	6.57096	up	[E]	Amino acid transport and metabolism	Cellular Component: cytosol (GO:0005829);; Cellular Component: plasma membrane (GO:0005886);; Biological Process: defense response to bacterium (GO:0042742);; Biological Process: defense response to fungus (GO:0050832);;	--	--	--	Stress responsive A/B Barrel Domain	Stress-response A/B barrel domain-containing protein HS1 OS=Arabidopsis thaliana OX=3702 GN=HS1 PE=1 SV=1	S	Function unknown	stress-response A/B barrel domain-containing protein HS1-like [Quercus suber]	--	cellular component: cell (GO:0005623);; cellular component: cell part (GO:0044464);; cellular component: membrane (GO:0016020);; biological process: response to stimulus (GO:0050896);; biological process: multi-organism process (GO:0051704)
-39.3685	-6.08938	Corylus_avellana_newGene_1144	ptc-miR167f-5p	Corylus_avellana_newGene_1144	UGAAGCUGCCAGCAUGAUCUU	21	81.6331	69.2999	73.2752	4147.64	5570.42	5948.52	8.43e-176	6.4651	up	[E]	Amino acid transport and metabolism	Cellular Component: cytosol (GO:0005829);; Cellular Component: plasma membrane (GO:0005886);; Biological Process: defense response to bacterium (GO:0042742);; Biological Process: defense response to fungus (GO:0050832);;	--	--	--	Stress responsive A/B Barrel Domain	Stress-response A/B barrel domain-containing protein HS1 OS=Arabidopsis thaliana OX=3702 GN=HS1 PE=1 SV=1	S	Function unknown	stress-response A/B barrel domain-containing protein HS1-like [Quercus suber]	--	cellular component: cell (GO:0005623);; cellular component: cell part (GO:0044464);; cellular component: membrane (GO:0016020);; biological process: response to stimulus (GO:0050896);; biological process: multi-organism process (GO:0051704)
-39.1878	-6.08938	Corylus_avellana_newGene_1144	mdm-miR167h	Corylus_avellana_newGene_1144	UGAAGCUGCCAGCAUGAUCUUA	22	84.3542	69.2999	80.2537	4241.25	5646.34	6073.97	7.52e-178	6.43542	up	[E]	Amino acid transport and metabolism	Cellular Component: cytosol (GO:0005829);; Cellular Component: plasma membrane (GO:0005886);; Biological Process: defense response to bacterium (GO:0042742);; Biological Process: defense response to fungus (GO:0050832);;	--	--	--	Stress responsive A/B Barrel Domain	Stress-response A/B barrel domain-containing protein HS1 OS=Arabidopsis thaliana OX=3702 GN=HS1 PE=1 SV=1	S	Function unknown	stress-response A/B barrel domain-containing protein HS1-like [Quercus suber]	--	cellular component: cell (GO:0005623);; cellular component: cell part (GO:0044464);; cellular component: membrane (GO:0016020);; biological process: response to stimulus (GO:0050896);; biological process: multi-organism process (GO:0051704)
-37.7752	-4.68064	Corylus_avellana_newGene_27628	novel_miR_256	Corylus_avellana_newGene_27628	UCUGGUAAUCCACUGAUUCGAU	22	2.7211	0	0	244.218	336.882	393.78	3.43e-12	8.07052	up	--	--	--	--	[R]	General function prediction only	--	Retrovirus-related Pol polyprotein from transposon RE2 OS=Arabidopsis thaliana OX=3702 GN=RE2 PE=4 SV=1	--	--	PREDICTED: uncharacterized protein LOC108986115 [Juglans regia]	--	--
-36.2101	-6.62674	Corylus_avellana_newGene_48510	gma-miR6300	Corylus_avellana_newGene_48510	GUCGUUGUAGUAUAGUGG	18	10.8844	2.66538	6.97859	207.585	332.138	219.541	9.15e-18	5.46424	up	--	--	--	--	--	--	--	--	--	--	--
-36.1539	-6.61646	g34502	gma-miR6300	g34502	GUCGUUGUAGUAUAGUGG	18	10.8844	2.66538	6.97859	207.585	332.138	219.541	9.15e-18	5.46424	up	Multicopper oxidase with three cupredoxin domains (includes cell division protein FtsP and spore coat protein CotA)	;; ;; ;; ;;	Molecular Function: copper ion binding (GO:0005507);; Biological Process: lignin catabolic process (GO:0046274);; Cellular Component: apoplast (GO:0048046);; Molecular Function: hydroquinone:oxygen oxidoreductase activity (GO:0052716);; Biological Process: oxidation-reduction process (GO:0055114);;	K05909|0|egr:104450806|K05909 laccase [EC:1.10.3.2] | (RefSeq) laccase-14	[Q]	Secondary metabolites biosynthesis, transport and catabolism	Multicopper oxidase;; Multicopper oxidase	Putative laccase-9 OS=Oryza sativa subsp. japonica OX=39947 GN=LAC9 PE=3 SV=1	Q	Secondary metabolites biosynthesis, transport and catabolism	laccase-14-like [Quercus suber]	--	molecular function: binding (GO:0005488);; biological process: metabolic process (GO:0008152);; biological process: cellular process (GO:0009987);; biological process: single-organism process (GO:0044699);; cellular component: extracellular region (GO:0005576);; molecular function: catalytic activity (GO:0003824)
-35.1716	-5.35257	Corylus_avellana_newGene_17095	bna-miR167d	Corylus_avellana_newGene_17095	UGAAGCUGCCAGCAUGAUCU	20	5.44221	7.99614	13.9572	525.069	911.006	662.109	3.58e-34	6.57096	up	--	--	--	--	--	--	--	--	--	--	--
-34.5755	-5.66419	g20889	ahy-miR156a	g20889	UGACAGAAGAGAGAGAGCAC	20	2.7211	5.33076	0	150.601	223.007	174.239	1.31e-12	6.10422	up	NAD(P)-dependent dehydrogenase	;; ;; ;; ;;	--	--	[R]	General function prediction only	Enoyl-(Acyl carrier protein) reductase;; short chain dehydrogenase	Secoisolariciresinol dehydrogenase (Fragment) OS=Forsythia intermedia OX=55183 PE=1 SV=1	S	Function unknown	secoisolariciresinol dehydrogenase-like isoform X1 [Quercus suber]	--	--
-34.3298	-6.43799	g2718	tae-miR395b	g2718	UGAAGUGUUUGGGGGAACUC	20	0	0	0	12.2109	9.48965	20.9087	0.0187629	5.33238	up	--	--	Molecular Function: peptidase activity (GO:0008233);; Cellular Component: membrane (GO:0016020);; Biological Process: primary metabolic process (GO:0044238);; Biological Process: organic substance metabolic process (GO:0071704);;	K08245|0|tcc:TCM_021509|K08245 phytepsin [EC:3.4.23.40] | (RefSeq) Aspartic proteinase A1, putative isoform 2	[O]	Posttranslational modification, protein turnover, chaperones	Eukaryotic aspartyl protease;; Xylanase inhibitor N-terminal;; Saposin-like type B, region 2;; Saposin-like type B, region 1	Aspartic proteinase oryzasin-1 OS=Oryza sativa subsp. japonica OX=39947 GN=Os05g0567100 PE=2 SV=2	O	Posttranslational modification, protein turnover, chaperones	PREDICTED: aspartic proteinase-like [Juglans regia]	--	molecular function: catalytic activity (GO:0003824);; biological process: metabolic process (GO:0008152);; cellular component: membrane (GO:0016020)
-34.3298	-6.43799	g2718	ath-miR395a	g2718	CUGAAGUGUUUGGGGGAACUC	21	0	0	0	12.2109	9.48965	20.9087	0.0187629	5.33238	up	--	--	Molecular Function: peptidase activity (GO:0008233);; Cellular Component: membrane (GO:0016020);; Biological Process: primary metabolic process (GO:0044238);; Biological Process: organic substance metabolic process (GO:0071704);;	K08245|0|tcc:TCM_021509|K08245 phytepsin [EC:3.4.23.40] | (RefSeq) Aspartic proteinase A1, putative isoform 2	[O]	Posttranslational modification, protein turnover, chaperones	Eukaryotic aspartyl protease;; Xylanase inhibitor N-terminal;; Saposin-like type B, region 2;; Saposin-like type B, region 1	Aspartic proteinase oryzasin-1 OS=Oryza sativa subsp. japonica OX=39947 GN=Os05g0567100 PE=2 SV=2	O	Posttranslational modification, protein turnover, chaperones	PREDICTED: aspartic proteinase-like [Juglans regia]	--	molecular function: catalytic activity (GO:0003824);; biological process: metabolic process (GO:0008152);; cellular component: membrane (GO:0016020)
-34.3298	-6.43799	g2718	sly-miR395a	g2718	CUGAAGUGUUUGGGGGAACUCC	22	0	0	0	12.2109	9.48965	20.9087	0.0187629	5.33238	up	--	--	Molecular Function: peptidase activity (GO:0008233);; Cellular Component: membrane (GO:0016020);; Biological Process: primary metabolic process (GO:0044238);; Biological Process: organic substance metabolic process (GO:0071704);;	K08245|0|tcc:TCM_021509|K08245 phytepsin [EC:3.4.23.40] | (RefSeq) Aspartic proteinase A1, putative isoform 2	[O]	Posttranslational modification, protein turnover, chaperones	Eukaryotic aspartyl protease;; Xylanase inhibitor N-terminal;; Saposin-like type B, region 2;; Saposin-like type B, region 1	Aspartic proteinase oryzasin-1 OS=Oryza sativa subsp. japonica OX=39947 GN=Os05g0567100 PE=2 SV=2	O	Posttranslational modification, protein turnover, chaperones	PREDICTED: aspartic proteinase-like [Juglans regia]	--	molecular function: catalytic activity (GO:0003824);; biological process: metabolic process (GO:0008152);; cellular component: membrane (GO:0016020)
-33.2044	-5.43958	Corylus_avellana_newGene_54589	gma-miR156f	Corylus_avellana_newGene_54589	UUGACAGAAGAGAGAGAGCACA	22	2.7211	5.33076	0	150.601	223.007	174.239	1.31e-12	6.10422	up	--	--	--	K21026|1.22693e-84|aly:ARALYDRAFT_680622|K21026 acetylajmaline esterase [EC:3.1.1.80] | (RefSeq) hypothetical protein	--	--	--	GDSL esterase/lipase At1g28610 OS=Arabidopsis thaliana OX=3702 GN=At1g28610 PE=2 SV=2	S	Function unknown	predicted protein [Arabidopsis lyrata subsp. lyrata]	--	--
-33.2044	-5.43958	Corylus_avellana_newGene_54589	ahy-miR156a	Corylus_avellana_newGene_54589	UGACAGAAGAGAGAGAGCAC	20	2.7211	5.33076	0	150.601	223.007	174.239	1.31e-12	6.10422	up	--	--	--	K21026|1.22693e-84|aly:ARALYDRAFT_680622|K21026 acetylajmaline esterase [EC:3.1.1.80] | (RefSeq) hypothetical protein	--	--	--	GDSL esterase/lipase At1g28610 OS=Arabidopsis thaliana OX=3702 GN=At1g28610 PE=2 SV=2	S	Function unknown	predicted protein [Arabidopsis lyrata subsp. lyrata]	--	--
-33.2044	-5.43958	Corylus_avellana_newGene_54589	ahy-miR156c	Corylus_avellana_newGene_54589	UUGACAGAAGAGAGAGAGCAC	21	2.7211	5.33076	0	150.601	223.007	174.239	1.31e-12	6.10422	up	--	--	--	K21026|1.22693e-84|aly:ARALYDRAFT_680622|K21026 acetylajmaline esterase [EC:3.1.1.80] | (RefSeq) hypothetical protein	--	--	--	GDSL esterase/lipase At1g28610 OS=Arabidopsis thaliana OX=3702 GN=At1g28610 PE=2 SV=2	S	Function unknown	predicted protein [Arabidopsis lyrata subsp. lyrata]	--	--
-32.0204	-4.92264	g30762	stu-miR8051-5p	g30762	UAGUAUGGUAGAAAGAUUCA	20	0	0	0	32.5624	33.2138	38.3326	0.00122787	6.50471	up	--	--	--	--	[R]	General function prediction only	Ankyrin repeats (many copies);; Ankyrin repeats (3 copies);; Ankyrin repeats (many copies);; Ankyrin repeat;; Ankyrin repeat;; Domain of unknown function	Ankyrin repeat-containing protein BDA1 OS=Arabidopsis thaliana OX=3702 GN=BAD1 PE=1 SV=1	S	Function unknown	PREDICTED: protein ACCELERATED CELL DEATH 6-like [Juglans regia]	--	--
-31.1845	-5.10868	Corylus_avellana_newGene_7828	gma-miR156f	Corylus_avellana_newGene_7828	UUGACAGAAGAGAGAGAGCACA	22	2.7211	5.33076	0	150.601	223.007	174.239	1.31e-12	6.10422	up	--	--	Molecular Function: ATP binding (GO:0005524);; Cellular Component: plasma membrane (GO:0005886);; Cellular Component: integral component of membrane (GO:0016021);; Molecular Function: ATPase activity, coupled to transmembrane movement of substances (GO:0042626);; Biological Process: transmembrane transport (GO:0055085);;	--	[Q]	Secondary metabolites biosynthesis, transport and catabolism	--	ABC transporter G family member 11 OS=Arabidopsis thaliana OX=3702 GN=ABCG11 PE=1 SV=1	V	Defense mechanisms	abc transporter g family member 11 [Quercus suber]	--	molecular function: binding (GO:0005488);; cellular component: cell (GO:0005623);; cellular component: membrane (GO:0016020);; cellular component: cell part (GO:0044464);; cellular component: membrane part (GO:0044425);; molecular function: catalytic activity (GO:0003824);; molecular function: transporter activity (GO:0005215);; biological process: metabolic process (GO:0008152);; biological proc…
-31.1845	-5.10868	Corylus_avellana_newGene_7828	ahy-miR156a	Corylus_avellana_newGene_7828	UGACAGAAGAGAGAGAGCAC	20	2.7211	5.33076	0	150.601	223.007	174.239	1.31e-12	6.10422	up	--	--	Molecular Function: ATP binding (GO:0005524);; Cellular Component: plasma membrane (GO:0005886);; Cellular Component: integral component of membrane (GO:0016021);; Molecular Function: ATPase activity, coupled to transmembrane movement of substances (GO:0042626);; Biological Process: transmembrane transport (GO:0055085);;	--	[Q]	Secondary metabolites biosynthesis, transport and catabolism	--	ABC transporter G family member 11 OS=Arabidopsis thaliana OX=3702 GN=ABCG11 PE=1 SV=1	V	Defense mechanisms	abc transporter g family member 11 [Quercus suber]	--	molecular function: binding (GO:0005488);; cellular component: cell (GO:0005623);; cellular component: membrane (GO:0016020);; cellular component: cell part (GO:0044464);; cellular component: membrane part (GO:0044425);; molecular function: catalytic activity (GO:0003824);; molecular function: transporter activity (GO:0005215);; biological process: metabolic process (GO:0008152);; biological proc…
-31.1845	-5.10868	Corylus_avellana_newGene_7828	ahy-miR156c	Corylus_avellana_newGene_7828	UUGACAGAAGAGAGAGAGCAC	21	2.7211	5.33076	0	150.601	223.007	174.239	1.31e-12	6.10422	up	--	--	Molecular Function: ATP binding (GO:0005524);; Cellular Component: plasma membrane (GO:0005886);; Cellular Component: integral component of membrane (GO:0016021);; Molecular Function: ATPase activity, coupled to transmembrane movement of substances (GO:0042626);; Biological Process: transmembrane transport (GO:0055085);;	--	[Q]	Secondary metabolites biosynthesis, transport and catabolism	--	ABC transporter G family member 11 OS=Arabidopsis thaliana OX=3702 GN=ABCG11 PE=1 SV=1	V	Defense mechanisms	abc transporter g family member 11 [Quercus suber]	--	molecular function: binding (GO:0005488);; cellular component: cell (GO:0005623);; cellular component: membrane (GO:0016020);; cellular component: cell part (GO:0044464);; cellular component: membrane part (GO:0044425);; molecular function: catalytic activity (GO:0003824);; molecular function: transporter activity (GO:0005215);; biological process: metabolic process (GO:0008152);; biological proc…
-29.8277	-4.88641	Corylus_avellana_newGene_14437	gma-miR156f	Corylus_avellana_newGene_14437	UUGACAGAAGAGAGAGAGCACA	22	2.7211	5.33076	0	150.601	223.007	174.239	1.31e-12	6.10422	up	[IR]	--	Molecular Function: hydrolase activity, acting on ester bonds (GO:0016788);; Molecular Function: 9,9'-dicis-carotene:quinone oxidoreductase activity (GO:0052886);; Molecular Function: 7,9,9'-tricis-neurosporene:quinone oxidoreductase activity (GO:0052887);; Biological Process: 9,9'-di-cis-zeta-carotene desaturation to 7,9,7',9'-tetra-cis-lycopene (GO:0052889);; Biological Process: oxidation-reduc…	K21026|6.89008e-49|mtr:MTR_2g015580|K21026 acetylajmaline esterase [EC:3.1.1.80] | (RefSeq) GDSL-like lipase/acylhydrolase	--	--	--	GDSL esterase/lipase At1g28660 OS=Arabidopsis thaliana OX=3702 GN=At1g28660 PE=2 SV=1	S	Function unknown	GDSL esterase/lipase At1g28580-like [Quercus suber]	--	molecular function: catalytic activity (GO:0003824);; biological process: metabolic process (GO:0008152);; biological process: single-organism process (GO:0044699);; biological process: cellular process (GO:0009987)
-29.8277	-4.88641	Corylus_avellana_newGene_14437	ahy-miR156a	Corylus_avellana_newGene_14437	UGACAGAAGAGAGAGAGCAC	20	2.7211	5.33076	0	150.601	223.007	174.239	1.31e-12	6.10422	up	[IR]	--	Molecular Function: hydrolase activity, acting on ester bonds (GO:0016788);; Molecular Function: 9,9'-dicis-carotene:quinone oxidoreductase activity (GO:0052886);; Molecular Function: 7,9,9'-tricis-neurosporene:quinone oxidoreductase activity (GO:0052887);; Biological Process: 9,9'-di-cis-zeta-carotene desaturation to 7,9,7',9'-tetra-cis-lycopene (GO:0052889);; Biological Process: oxidation-reduc…	K21026|6.89008e-49|mtr:MTR_2g015580|K21026 acetylajmaline esterase [EC:3.1.1.80] | (RefSeq) GDSL-like lipase/acylhydrolase	--	--	--	GDSL esterase/lipase At1g28660 OS=Arabidopsis thaliana OX=3702 GN=At1g28660 PE=2 SV=1	S	Function unknown	GDSL esterase/lipase At1g28580-like [Quercus suber]	--	molecular function: catalytic activity (GO:0003824);; biological process: metabolic process (GO:0008152);; biological process: single-organism process (GO:0044699);; biological process: cellular process (GO:0009987)
-29.8277	-4.88641	Corylus_avellana_newGene_14437	ahy-miR156c	Corylus_avellana_newGene_14437	UUGACAGAAGAGAGAGAGCAC	21	2.7211	5.33076	0	150.601	223.007	174.239	1.31e-12	6.10422	up	[IR]	--	Molecular Function: hydrolase activity, acting on ester bonds (GO:0016788);; Molecular Function: 9,9'-dicis-carotene:quinone oxidoreductase activity (GO:0052886);; Molecular Function: 7,9,9'-tricis-neurosporene:quinone oxidoreductase activity (GO:0052887);; Biological Process: 9,9'-di-cis-zeta-carotene desaturation to 7,9,7',9'-tetra-cis-lycopene (GO:0052889);; Biological Process: oxidation-reduc…	K21026|6.89008e-49|mtr:MTR_2g015580|K21026 acetylajmaline esterase [EC:3.1.1.80] | (RefSeq) GDSL-like lipase/acylhydrolase	--	--	--	GDSL esterase/lipase At1g28660 OS=Arabidopsis thaliana OX=3702 GN=At1g28660 PE=2 SV=1	S	Function unknown	GDSL esterase/lipase At1g28580-like [Quercus suber]	--	molecular function: catalytic activity (GO:0003824);; biological process: metabolic process (GO:0008152);; biological process: single-organism process (GO:0044699);; biological process: cellular process (GO:0009987)
-29.6137	-5.35257	Corylus_avellana_newGene_17095	ath-miR167a-5p	Corylus_avellana_newGene_17095	UGAAGCUGCCAGCAUGAUCUA	21	8.16331	5.33076	13.9572	260.499	512.441	257.874	5.08e-20	5.53261	up	--	--	--	--	--	--	--	--	--	--	--
-28.7144	-5.66419	g20889	ath-miR156g	g20889	CGACAGAAGAGAGUGAGCAC	20	0	0	0	8.1406	9.48965	17.4239	0.0303032	5.06945	up	NAD(P)-dependent dehydrogenase	;; ;; ;; ;;	--	--	[R]	General function prediction only	Enoyl-(Acyl carrier protein) reductase;; short chain dehydrogenase	Secoisolariciresinol dehydrogenase (Fragment) OS=Forsythia intermedia OX=55183 PE=1 SV=1	S	Function unknown	secoisolariciresinol dehydrogenase-like isoform X1 [Quercus suber]	--	--
-28.299	-4.63597	g12518	gma-miR156f	g12518	UUGACAGAAGAGAGAGAGCACA	22	2.7211	5.33076	0	150.601	223.007	174.239	1.31e-12	6.10422	up	--	--	Molecular Function: DNA binding (GO:0003677);; Cellular Component: nucleus (GO:0005634);;	--	--	--	SBP domain	Squamosa promoter-binding-like protein 9 OS=Arabidopsis thaliana OX=3702 GN=SPL9 PE=2 SV=2	K	Transcription	SBP-box transcription factor, partial [Betula luminifera]	--	molecular function: binding (GO:0005488);; cellular component: cell (GO:0005623);; cellular component: organelle (GO:0043226);; cellular component: cell part (GO:0044464)
-28.299	-4.63597	g12518	ahy-miR156a	g12518	UGACAGAAGAGAGAGAGCAC	20	2.7211	5.33076	0	150.601	223.007	174.239	1.31e-12	6.10422	up	--	--	Molecular Function: DNA binding (GO:0003677);; Cellular Component: nucleus (GO:0005634);;	--	--	--	SBP domain	Squamosa promoter-binding-like protein 9 OS=Arabidopsis thaliana OX=3702 GN=SPL9 PE=2 SV=2	K	Transcription	SBP-box transcription factor, partial [Betula luminifera]	--	molecular function: binding (GO:0005488);; cellular component: cell (GO:0005623);; cellular component: organelle (GO:0043226);; cellular component: cell part (GO:0044464)
-28.299	-4.63597	g12518	ahy-miR156c	g12518	UUGACAGAAGAGAGAGAGCAC	21	2.7211	5.33076	0	150.601	223.007	174.239	1.31e-12	6.10422	up	--	--	Molecular Function: DNA binding (GO:0003677);; Cellular Component: nucleus (GO:0005634);;	--	--	--	SBP domain	Squamosa promoter-binding-like protein 9 OS=Arabidopsis thaliana OX=3702 GN=SPL9 PE=2 SV=2	K	Transcription	SBP-box transcription factor, partial [Betula luminifera]	--	molecular function: binding (GO:0005488);; cellular component: cell (GO:0005623);; cellular component: organelle (GO:0043226);; cellular component: cell part (GO:0044464)
-27.9782	-5.66419	g20889	vvi-miR156h	g20889	UGACAGAAGAGAGAGAGCAU	20	0	0	0	8.1406	9.48965	13.9391	0.0372389	4.93949	up	NAD(P)-dependent dehydrogenase	;; ;; ;; ;;	--	--	[R]	General function prediction only	Enoyl-(Acyl carrier protein) reductase;; short chain dehydrogenase	Secoisolariciresinol dehydrogenase (Fragment) OS=Forsythia intermedia OX=55183 PE=1 SV=1	S	Function unknown	secoisolariciresinol dehydrogenase-like isoform X1 [Quercus suber]	--	--
-27.7103	-4.53954	g13312	ahy-miR156a	g13312	UGACAGAAGAGAGAGAGCAC	20	2.7211	5.33076	0	150.601	223.007	174.239	1.31e-12	6.10422	up	--	--	Cellular Component: nucleus (GO:0005634);; Biological Process: regulation of transcription, DNA-templated (GO:0006355);; Molecular Function: sequence-specific DNA binding (GO:0043565);; Biological Process: single-organism developmental process (GO:0044767);; Biological Process: anatomical structure development (GO:0048856);;	--	[K]	Transcription	KNOX2 domain;; KNOX1 domain;; Homeobox KN domain;; ELK domain;; Homeobox domain	Homeobox protein SBH1 OS=Glycine max OX=3847 GN=H1 PE=2 SV=1	K	Transcription	homeobox protein knotted-1-like LET6 isoform X1 [Quercus suber]	--	cellular component: cell (GO:0005623);; cellular component: organelle (GO:0043226);; cellular component: cell part (GO:0044464);; biological process: biological regulation (GO:0065007);; molecular function: binding (GO:0005488);; biological process: developmental process (GO:0032502);; biological process: single-organism process (GO:0044699)
-27.5827	-5.58412	Corylus_avellana_newGene_33065	vvi-miR156h	Corylus_avellana_newGene_33065	UGACAGAAGAGAGAGAGCAU	20	0	0	0	8.1406	9.48965	13.9391	0.0372389	4.93949	up	--	--	Molecular Function: structural constituent of ribosome (GO:0003735);; Cellular Component: ribosome (GO:0005840);; Biological Process: translation (GO:0006412);;	--	[J]	Translation, ribosomal structure and biogenesis	--	60S ribosomal protein L27-1 OS=Arabidopsis thaliana OX=3702 GN=RPL27A PE=2 SV=1	J	Translation, ribosomal structure and biogenesis	60S ribosomal protein L27-3-like [Quercus suber]	--	molecular function: structural molecule activity (GO:0005198);; cellular component: cell (GO:0005623);; cellular component: macromolecular complex (GO:0032991);; cellular component: organelle (GO:0043226);; cellular component: cell part (GO:0044464);; biological process: metabolic process (GO:0008152);; biological process: cellular process (GO:0009987)
-27.5757	-5.43958	Corylus_avellana_newGene_54589	ath-miR156g	Corylus_avellana_newGene_54589	CGACAGAAGAGAGUGAGCAC	20	0	0	0	8.1406	9.48965	17.4239	0.0303032	5.06945	up	--	--	--	K21026|1.22693e-84|aly:ARALYDRAFT_680622|K21026 acetylajmaline esterase [EC:3.1.1.80] | (RefSeq) hypothetical protein	--	--	--	GDSL esterase/lipase At1g28610 OS=Arabidopsis thaliana OX=3702 GN=At1g28610 PE=2 SV=2	S	Function unknown	predicted protein [Arabidopsis lyrata subsp. lyrata]	--	--
-26.8688	-5.43958	Corylus_avellana_newGene_54589	vvi-miR156h	Corylus_avellana_newGene_54589	UGACAGAAGAGAGAGAGCAU	20	0	0	0	8.1406	9.48965	13.9391	0.0372389	4.93949	up	--	--	--	K21026|1.22693e-84|aly:ARALYDRAFT_680622|K21026 acetylajmaline esterase [EC:3.1.1.80] | (RefSeq) hypothetical protein	--	--	--	GDSL esterase/lipase At1g28610 OS=Arabidopsis thaliana OX=3702 GN=At1g28610 PE=2 SV=2	S	Function unknown	predicted protein [Arabidopsis lyrata subsp. lyrata]	--	--
-26.6707	-4.36923	g13304	gma-miR156f	g13304	UUGACAGAAGAGAGAGAGCACA	22	2.7211	5.33076	0	150.601	223.007	174.239	1.31e-12	6.10422	up	--	--	Molecular Function: DNA binding (GO:0003677);; Cellular Component: nucleus (GO:0005634);;	--	--	--	--	Squamosa promoter-binding-like protein 7 OS=Oryza sativa subsp. japonica OX=39947 GN=SPL7 PE=2 SV=2	K	Transcription	SBP-box transcription factor [Betula luminifera]	--	molecular function: binding (GO:0005488);; cellular component: cell (GO:0005623);; cellular component: organelle (GO:0043226);; cellular component: cell part (GO:0044464)
-26.6707	-4.36923	g13304	ahy-miR156a	g13304	UGACAGAAGAGAGAGAGCAC	20	2.7211	5.33076	0	150.601	223.007	174.239	1.31e-12	6.10422	up	--	--	Molecular Function: DNA binding (GO:0003677);; Cellular Component: nucleus (GO:0005634);;	--	--	--	--	Squamosa promoter-binding-like protein 7 OS=Oryza sativa subsp. japonica OX=39947 GN=SPL7 PE=2 SV=2	K	Transcription	SBP-box transcription factor [Betula luminifera]	--	molecular function: binding (GO:0005488);; cellular component: cell (GO:0005623);; cellular component: organelle (GO:0043226);; cellular component: cell part (GO:0044464)
-26.6707	-4.36923	g13304	ahy-miR156c	g13304	UUGACAGAAGAGAGAGAGCAC	21	2.7211	5.33076	0	150.601	223.007	174.239	1.31e-12	6.10422	up	--	--	Molecular Function: DNA binding (GO:0003677);; Cellular Component: nucleus (GO:0005634);;	--	--	--	--	Squamosa promoter-binding-like protein 7 OS=Oryza sativa subsp. japonica OX=39947 GN=SPL7 PE=2 SV=2	K	Transcription	SBP-box transcription factor [Betula luminifera]	--	molecular function: binding (GO:0005488);; cellular component: cell (GO:0005623);; cellular component: organelle (GO:0043226);; cellular component: cell part (GO:0044464)
-26.6611	-4.87919	Corylus_avellana_newGene_38746	gma-miR6300	Corylus_avellana_newGene_38746	GUCGUUGUAGUAUAGUGG	18	10.8844	2.66538	6.97859	207.585	332.138	219.541	9.15e-18	5.46424	up	--	--	Molecular Function: hydrolase activity, acting on ester bonds (GO:0016788);;	--	--	--	--	GDSL esterase/lipase 5 OS=Arabidopsis thaliana OX=3702 GN=GLIP5 PE=2 SV=2	S	Function unknown	PREDICTED: GDSL esterase/lipase 5-like isoform X2 [Juglans regia]	--	molecular function: catalytic activity (GO:0003824);; biological process: metabolic process (GO:0008152)
-26.5209	-5.56146	g25899	ata-miR167d-3p	g25899	AGGUCAUGUGGCAGCUUCAUU	21	0	0	0	4.0703	14.2345	10.4543	0.0480096	4.7687	up	--	--	Biological Process: drug transmembrane transport (GO:0006855);; Molecular Function: drug transmembrane transporter activity (GO:0015238);; Cellular Component: membrane (GO:0016020);;	K03327|2.47198e-98|egr:104441397|K03327 multidrug resistance protein, MATE family | (RefSeq) protein DETOXIFICATION 40	[R]	General function prediction only	MatE	Protein DETOXIFICATION 40 OS=Arabidopsis thaliana OX=3702 GN=DTX40 PE=1 SV=1	V	Defense mechanisms	PREDICTED: protein DETOXIFICATION 40-like isoform X2 [Juglans regia]	--	biological process: cellular process (GO:0009987);; biological process: single-organism process (GO:0044699);; biological process: response to stimulus (GO:0050896);; biological process: localization (GO:0051179);; molecular function: transporter activity (GO:0005215);; cellular component: membrane (GO:0016020)
-25.6794	-6.43799	g2718	mdm-miR395l	g2718	CUGAAGUGUUUGGGGGAACCC	21	5.44221	15.9923	13.9572	146.531	151.834	153.33	1.21e-12	3.98873	up	--	--	Molecular Function: peptidase activity (GO:0008233);; Cellular Component: membrane (GO:0016020);; Biological Process: primary metabolic process (GO:0044238);; Biological Process: organic substance metabolic process (GO:0071704);;	K08245|0|tcc:TCM_021509|K08245 phytepsin [EC:3.4.23.40] | (RefSeq) Aspartic proteinase A1, putative isoform 2	[O]	Posttranslational modification, protein turnover, chaperones	Eukaryotic aspartyl protease;; Xylanase inhibitor N-terminal;; Saposin-like type B, region 2;; Saposin-like type B, region 1	Aspartic proteinase oryzasin-1 OS=Oryza sativa subsp. japonica OX=39947 GN=Os05g0567100 PE=2 SV=2	O	Posttranslational modification, protein turnover, chaperones	PREDICTED: aspartic proteinase-like [Juglans regia]	--	molecular function: catalytic activity (GO:0003824);; biological process: metabolic process (GO:0008152);; cellular component: membrane (GO:0016020)
-25.2343	-5.10868	Corylus_avellana_newGene_7828	vvi-miR156h	Corylus_avellana_newGene_7828	UGACAGAAGAGAGAGAGCAU	20	0	0	0	8.1406	9.48965	13.9391	0.0372389	4.93949	up	--	--	Molecular Function: ATP binding (GO:0005524);; Cellular Component: plasma membrane (GO:0005886);; Cellular Component: integral component of membrane (GO:0016021);; Molecular Function: ATPase activity, coupled to transmembrane movement of substances (GO:0042626);; Biological Process: transmembrane transport (GO:0055085);;	--	[Q]	Secondary metabolites biosynthesis, transport and catabolism	--	ABC transporter G family member 11 OS=Arabidopsis thaliana OX=3702 GN=ABCG11 PE=1 SV=1	V	Defense mechanisms	abc transporter g family member 11 [Quercus suber]	--	molecular function: binding (GO:0005488);; cellular component: cell (GO:0005623);; cellular component: membrane (GO:0016020);; cellular component: cell part (GO:0044464);; cellular component: membrane part (GO:0044425);; molecular function: catalytic activity (GO:0003824);; molecular function: transporter activity (GO:0005215);; biological process: metabolic process (GO:0008152);; biological proc…
-25.0861	-5.07868	g20897	vvi-miR156h	g20897	UGACAGAAGAGAGAGAGCAU	20	0	0	0	8.1406	9.48965	13.9391	0.0372389	4.93949	up	--	--	--	K09422|6.6548e-145|tcc:TCM_011659|K09422 myb proto-oncogene protein, plant | (RefSeq) Myb domain protein 106, putative	[K]	Transcription	Myb-like DNA-binding domain;; Myb-like DNA-binding domain	Transcription factor MYB106 OS=Arabidopsis thaliana OX=3702 GN=MYB106 PE=2 SV=1	K	Transcription	transcription factor MYB16-like isoform X1 [Quercus suber]	--	--
-24.7714	-4.88641	Corylus_avellana_newGene_14437	ath-miR156g	Corylus_avellana_newGene_14437	CGACAGAAGAGAGUGAGCAC	20	0	0	0	8.1406	9.48965	17.4239	0.0303032	5.06945	up	[IR]	--	Molecular Function: hydrolase activity, acting on ester bonds (GO:0016788);; Molecular Function: 9,9'-dicis-carotene:quinone oxidoreductase activity (GO:0052886);; Molecular Function: 7,9,9'-tricis-neurosporene:quinone oxidoreductase activity (GO:0052887);; Biological Process: 9,9'-di-cis-zeta-carotene desaturation to 7,9,7',9'-tetra-cis-lycopene (GO:0052889);; Biological Process: oxidation-reduc…	K21026|6.89008e-49|mtr:MTR_2g015580|K21026 acetylajmaline esterase [EC:3.1.1.80] | (RefSeq) GDSL-like lipase/acylhydrolase	--	--	--	GDSL esterase/lipase At1g28660 OS=Arabidopsis thaliana OX=3702 GN=At1g28660 PE=2 SV=1	S	Function unknown	GDSL esterase/lipase At1g28580-like [Quercus suber]	--	molecular function: catalytic activity (GO:0003824);; biological process: metabolic process (GO:0008152);; biological process: single-organism process (GO:0044699);; biological process: cellular process (GO:0009987)
-24.6829	-4.99706	Corylus_avellana_newGene_19265	vvi-miR156h	Corylus_avellana_newGene_19265	UGACAGAAGAGAGAGAGCAU	20	0	0	0	8.1406	9.48965	13.9391	0.0372389	4.93949	up	--	--	Cellular Component: integral component of membrane (GO:0016021);; Biological Process: carbohydrate transmembrane transport (GO:0034219);; Molecular Function: sugar transmembrane transporter activity (GO:0051119);;	K15382|1.18723e-24|cit:102616345|K15382 solute carrier family 50 (sugar transporter) | (RefSeq) bidirectional sugar transporter SWEET17-like	[R]	General function prediction only	Sugar efflux transporter for intercellular exchange	Bidirectional sugar transporter SWEET17 OS=Arabidopsis thaliana OX=3702 GN=SWEET17 PE=1 SV=2	U	Intracellular trafficking, secretion, and vesicular transport	hypothetical protein CUMW_019070 [Citrus unshiu]	--	cellular component: membrane (GO:0016020);; cellular component: membrane part (GO:0044425);; biological process: cellular process (GO:0009987);; biological process: single-organism process (GO:0044699);; biological process: localization (GO:0051179);; molecular function: transporter activity (GO:0005215)
-24.2637	-4.44046	g778	gma-miR6300	g778	GUCGUUGUAGUAUAGUGG	18	10.8844	2.66538	6.97859	207.585	332.138	219.541	9.15e-18	5.46424	up	--	--	--	--	--	--	Protein of unknown function, DUF617	Protein MIZU-KUSSEI 1 OS=Arabidopsis thaliana OX=3702 GN=MIZ1 PE=1 SV=1	S	Function unknown	PREDICTED: protein MIZU-KUSSEI 1-like [Juglans regia]	--	--
-24.1839	-5.17108	Corylus_avellana_newGene_20584	novel_miR_290	Corylus_avellana_newGene_20584	UUUAGACUGGAUGUAAAUUGU	21	46.2588	31.9846	24.4251	549.491	659.53	906.043	1.74e-40	4.67676	up	--	--	--	--	[R]	General function prediction only	Reverse transcriptase (RNA-dependent DNA polymerase)	Retrovirus-related Pol polyprotein from transposon RE1 OS=Arabidopsis thaliana OX=3702 GN=RE1 PE=2 SV=1	L	Replication, recombination and repair	PREDICTED: uncharacterized mitochondrial protein AtMg00810-like [Malus domestica]	--	--
-24.1364	-4.88641	Corylus_avellana_newGene_14437	vvi-miR156h	Corylus_avellana_newGene_14437	UGACAGAAGAGAGAGAGCAU	20	0	0	0	8.1406	9.48965	13.9391	0.0372389	4.93949	up	[IR]	--	Molecular Function: hydrolase activity, acting on ester bonds (GO:0016788);; Molecular Function: 9,9'-dicis-carotene:quinone oxidoreductase activity (GO:0052886);; Molecular Function: 7,9,9'-tricis-neurosporene:quinone oxidoreductase activity (GO:0052887);; Biological Process: 9,9'-di-cis-zeta-carotene desaturation to 7,9,7',9'-tetra-cis-lycopene (GO:0052889);; Biological Process: oxidation-reduc…	K21026|6.89008e-49|mtr:MTR_2g015580|K21026 acetylajmaline esterase [EC:3.1.1.80] | (RefSeq) GDSL-like lipase/acylhydrolase	--	--	--	GDSL esterase/lipase At1g28660 OS=Arabidopsis thaliana OX=3702 GN=At1g28660 PE=2 SV=1	S	Function unknown	GDSL esterase/lipase At1g28580-like [Quercus suber]	--	molecular function: catalytic activity (GO:0003824);; biological process: metabolic process (GO:0008152);; biological process: single-organism process (GO:0044699);; biological process: cellular process (GO:0009987)
-23.8132	-3.9011	g30693	gma-miR156f	g30693	UUGACAGAAGAGAGAGAGCACA	22	2.7211	5.33076	0	150.601	223.007	174.239	1.31e-12	6.10422	up	--	--	Molecular Function: protein kinase activity (GO:0004672);; Molecular Function: binding (GO:0005488);; Cellular Component: membrane (GO:0016020);; Biological Process: phosphorylation (GO:0016310);;	--	--	--	D-mannose binding lectin;; S-locus glycoprotein domain	G-type lectin S-receptor-like serine/threonine-protein kinase LECRK2 OS=Oryza sativa subsp. japonica OX=39947 GN=LECRK2 PE=3 SV=1	T	Signal transduction mechanisms	PREDICTED: G-type lectin S-receptor-like serine/threonine-protein kinase LECRK2 isoform X1 [Juglans regia]	--	molecular function: catalytic activity (GO:0003824);; biological process: metabolic process (GO:0008152);; biological process: cellular process (GO:0009987);; molecular function: binding (GO:0005488);; cellular component: membrane (GO:0016020)
-23.8132	-3.9011	g30693	ahy-miR156a	g30693	UGACAGAAGAGAGAGAGCAC	20	2.7211	5.33076	0	150.601	223.007	174.239	1.31e-12	6.10422	up	--	--	Molecular Function: protein kinase activity (GO:0004672);; Molecular Function: binding (GO:0005488);; Cellular Component: membrane (GO:0016020);; Biological Process: phosphorylation (GO:0016310);;	--	--	--	D-mannose binding lectin;; S-locus glycoprotein domain	G-type lectin S-receptor-like serine/threonine-protein kinase LECRK2 OS=Oryza sativa subsp. japonica OX=39947 GN=LECRK2 PE=3 SV=1	T	Signal transduction mechanisms	PREDICTED: G-type lectin S-receptor-like serine/threonine-protein kinase LECRK2 isoform X1 [Juglans regia]	--	molecular function: catalytic activity (GO:0003824);; biological process: metabolic process (GO:0008152);; biological process: cellular process (GO:0009987);; molecular function: binding (GO:0005488);; cellular component: membrane (GO:0016020)
-23.5019	-4.63597	g12518	ath-miR156g	g12518	CGACAGAAGAGAGUGAGCAC	20	0	0	0	8.1406	9.48965	17.4239	0.0303032	5.06945	up	--	--	Molecular Function: DNA binding (GO:0003677);; Cellular Component: nucleus (GO:0005634);;	--	--	--	SBP domain	Squamosa promoter-binding-like protein 9 OS=Arabidopsis thaliana OX=3702 GN=SPL9 PE=2 SV=2	K	Transcription	SBP-box transcription factor, partial [Betula luminifera]	--	molecular function: binding (GO:0005488);; cellular component: cell (GO:0005623);; cellular component: organelle (GO:0043226);; cellular component: cell part (GO:0044464)
-23.3263	-5.43958	Corylus_avellana_newGene_54589	gma-miR156q	Corylus_avellana_newGene_54589	UGACAGAAGAGAGUGAGCACU	21	2.7211	0	6.97859	32.5624	47.4482	80.15	5.37e-05	4.28825	up	--	--	--	K21026|1.22693e-84|aly:ARALYDRAFT_680622|K21026 acetylajmaline esterase [EC:3.1.1.80] | (RefSeq) hypothetical protein	--	--	--	GDSL esterase/lipase At1g28610 OS=Arabidopsis thaliana OX=3702 GN=At1g28610 PE=2 SV=2	S	Function unknown	predicted protein [Arabidopsis lyrata subsp. lyrata]	--	--
-23.3102	-4.71915	Corylus_avellana_newGene_18511	vvi-miR156h	Corylus_avellana_newGene_18511	UGACAGAAGAGAGAGAGCAU	20	0	0	0	8.1406	9.48965	13.9391	0.0372389	4.93949	up	--	--	Molecular Function: phosphoethanolamine N-methyltransferase activity (GO:0000234);; Cellular Component: cytoplasm (GO:0005737);; Biological Process: phosphatidylcholine biosynthetic process (GO:0006656);; Biological Process: methylation (GO:0032259);;	K05929|2.20745e-13|cit:102621248|K05929 phosphoethanolamine N-methyltransferase [EC:2.1.1.103] | (RefSeq) phosphoethanolamine N-methyltransferase 1-like	[IR]	--	--	Phosphoethanolamine N-methyltransferase 1 OS=Arabidopsis thaliana OX=3702 GN=NMT1 PE=1 SV=1	S	Function unknown	phosphomethylethanolamine N-methyltransferase-like isoform X2 [Cucurbita pepo subsp. pepo]	Glycerophospholipid metabolism (ko00564)	molecular function: catalytic activity (GO:0003824);; biological process: metabolic process (GO:0008152);; cellular component: cell (GO:0005623);; cellular component: cell part (GO:0044464);; biological process: cellular process (GO:0009987);; biological process: single-organism process (GO:0044699)
-22.8994	-4.63597	g12518	vvi-miR156h	g12518	UGACAGAAGAGAGAGAGCAU	20	0	0	0	8.1406	9.48965	13.9391	0.0372389	4.93949	up	--	--	Molecular Function: DNA binding (GO:0003677);; Cellular Component: nucleus (GO:0005634);;	--	--	--	SBP domain	Squamosa promoter-binding-like protein 9 OS=Arabidopsis thaliana OX=3702 GN=SPL9 PE=2 SV=2	K	Transcription	SBP-box transcription factor, partial [Betula luminifera]	--	molecular function: binding (GO:0005488);; cellular component: cell (GO:0005623);; cellular component: organelle (GO:0043226);; cellular component: cell part (GO:0044464)
-22.657	3.96507	g16260	pab-miR164b	g16260	CAUGUGCUCUUUUUCUCCAUC	21	32.6532	31.9846	55.8287	0	0	0	0.0075918	-5.71414	down	--	--	--	K09338|9.23483e-66|rcu:8278641|K09338 homeobox-leucine zipper protein | (RefSeq) homeobox-leucine zipper protein ATHB-12	[K]	Transcription	Homeobox domain;; Homeobox associated leucine zipper;; Homeobox KN domain	Homeobox-leucine zipper protein ATHB-7 OS=Arabidopsis thaliana OX=3702 GN=ATHB-7 PE=1 SV=2	K	Transcription	homeobox-leucine zipper protein ATHB-7-like isoform X1 [Quercus suber]	--	--
-22.5596	-7.30753	g33257	novel_miR_162	g33257	UUGGGUGUUCUUCUUUGUUGA	21	21.7688	34.6499	34.8929	223.867	232.496	156.815	2.16e-12	3.08718	up	--	--	--	K05909|1.97404e-96|fve:101314089|K05909 laccase [EC:1.10.3.2] | (RefSeq) laccase-14-like	[Q]	Secondary metabolites biosynthesis, transport and catabolism	Multicopper oxidase;; Multicopper oxidase	Laccase-1 OS=Arabidopsis thaliana OX=3702 GN=LAC1 PE=2 SV=1	Q	Secondary metabolites biosynthesis, transport and catabolism	PREDICTED: laccase-14-like [Fragaria vesca subsp. vesca]	--	--
-22.423	-4.53954	g13312	vvi-miR156h	g13312	UGACAGAAGAGAGAGAGCAU	20	0	0	0	8.1406	9.48965	13.9391	0.0372389	4.93949	up	--	--	Cellular Component: nucleus (GO:0005634);; Biological Process: regulation of transcription, DNA-templated (GO:0006355);; Molecular Function: sequence-specific DNA binding (GO:0043565);; Biological Process: single-organism developmental process (GO:0044767);; Biological Process: anatomical structure development (GO:0048856);;	--	[K]	Transcription	KNOX2 domain;; KNOX1 domain;; Homeobox KN domain;; ELK domain;; Homeobox domain	Homeobox protein SBH1 OS=Glycine max OX=3847 GN=H1 PE=2 SV=1	K	Transcription	homeobox protein knotted-1-like LET6 isoform X1 [Quercus suber]	--	cellular component: cell (GO:0005623);; cellular component: organelle (GO:0043226);; cellular component: cell part (GO:0044464);; biological process: biological regulation (GO:0065007);; molecular function: binding (GO:0005488);; biological process: developmental process (GO:0032502);; biological process: single-organism process (GO:0044699)
-22.3238	-3.65712	Corylus_avellana_newGene_3695	ahy-miR156a	Corylus_avellana_newGene_3695	UGACAGAAGAGAGAGAGCAC	20	2.7211	5.33076	0	150.601	223.007	174.239	1.31e-12	6.10422	up	--	--	--	--	--	--	--	--	--	--	--
-22.3238	-3.65712	Corylus_avellana_newGene_3695	ahy-miR156c	Corylus_avellana_newGene_3695	UUGACAGAAGAGAGAGAGCAC	21	2.7211	5.33076	0	150.601	223.007	174.239	1.31e-12	6.10422	up	--	--	--	--	--	--	--	--	--	--	--
-22.194	-3.63585	g6183	ahy-miR156a	g6183	UGACAGAAGAGAGAGAGCAC	20	2.7211	5.33076	0	150.601	223.007	174.239	1.31e-12	6.10422	up	--	--	--	--	--	--	--	--	--	--	--
-22.1496	-4.36923	g13304	ath-miR156g	g13304	CGACAGAAGAGAGUGAGCAC	20	0	0	0	8.1406	9.48965	17.4239	0.0303032	5.06945	up	--	--	Molecular Function: DNA binding (GO:0003677);; Cellular Component: nucleus (GO:0005634);;	--	--	--	--	Squamosa promoter-binding-like protein 7 OS=Oryza sativa subsp. japonica OX=39947 GN=SPL7 PE=2 SV=2	K	Transcription	SBP-box transcription factor [Betula luminifera]	--	molecular function: binding (GO:0005488);; cellular component: cell (GO:0005623);; cellular component: organelle (GO:0043226);; cellular component: cell part (GO:0044464)
-21.9347	-3.20194	g27585	novel_miR_62	g27585	GGAUCAAAACUCACCGUUUUGG	22	38.0954	47.9768	31.4036	1880.48	1584.77	9178.92	3.09e-16	6.85044	up	--	--	Molecular Function: nutrient reservoir activity (GO:0045735);;	--	--	--	Cupin;; Reverse transcriptase-like	11S globulin seed storage protein 2 OS=Sesamum indicum OX=4182 PE=2 SV=1	S	Function unknown	glutelin type-A 3-like isoform X2 [Quercus suber]	--	molecular function: nutrient reservoir activity (GO:0045735)
-21.5818	-4.36923	g13304	vvi-miR156h	g13304	UGACAGAAGAGAGAGAGCAU	20	0	0	0	8.1406	9.48965	13.9391	0.0372389	4.93949	up	--	--	Molecular Function: DNA binding (GO:0003677);; Cellular Component: nucleus (GO:0005634);;	--	--	--	--	Squamosa promoter-binding-like protein 7 OS=Oryza sativa subsp. japonica OX=39947 GN=SPL7 PE=2 SV=2	K	Transcription	SBP-box transcription factor [Betula luminifera]	--	molecular function: binding (GO:0005488);; cellular component: cell (GO:0005623);; cellular component: organelle (GO:0043226);; cellular component: cell part (GO:0044464)
-21.5323	-3.19406	g9403	vvi-miR167c	g9403	UGAAGCUGCCAGCAUGAUCUC	21	21.7688	23.9884	34.8929	1648.47	2310.73	2867.98	6.52e-81	6.74136	up	[C]	Energy production and conversion	Molecular Function: oxidoreductase activity, acting on CH-OH group of donors (GO:0016614);; Molecular Function: flavin adenine dinucleotide binding (GO:0050660);; Biological Process: oxidation-reduction process (GO:0055114);;	--	--	--	FAD binding domain;; Berberine and berberine like	Berberine bridge enzyme-like 15 OS=Arabidopsis thaliana OX=3702 GN=MEE23 PE=1 SV=1	C	Energy production and conversion	PREDICTED: flavin-dependent oxidoreductase FOX2-like [Juglans regia]	--	molecular function: catalytic activity (GO:0003824);; biological process: metabolic process (GO:0008152);; biological process: single-organism process (GO:0044699);; molecular function: binding (GO:0005488)
-21.4839	-3.93173	g17355	gma-miR6300	g17355	GUCGUUGUAGUAUAGUGG	18	10.8844	2.66538	6.97859	207.585	332.138	219.541	9.15e-18	5.46424	up	[K]	Transcription	--	--	[T]	Signal transduction mechanisms	NB-ARC domain;; Leucine Rich repeats (2 copies);; Leucine rich repeat	Putative disease resistance protein RGA4 OS=Solanum bulbocastanum OX=147425 GN=RGA4 PE=2 SV=1	S	Function unknown	putative disease resistance protein RGA3 [Quercus suber]	--	--
-21.4607	-6.11358	Corylus_avellana_newGene_16376	vvi-miR3630-3p	Corylus_avellana_newGene_16376	UUUGGGAAUCUCUCUGAUGCAC	22	40.8165	45.3115	76.7644	480.296	436.524	515.748	1.17e-27	3.51033	up	[P]	Inorganic ion transport and metabolism	Molecular Function: binding (GO:0005488);; Biological Process: ion transport (GO:0006811);; Molecular Function: hydrolase activity (GO:0016787);; Biological Process: single-organism process (GO:0044699);;	K01535|2.34895e-39|vvi:104878753|K01535 H+-transporting ATPase [EC:3.6.3.6] | (RefSeq) plasma membrane ATPase 2	[P]	Inorganic ion transport and metabolism	--	Plasma membrane ATPase 1 OS=Nicotiana plumbaginifolia OX=4092 GN=PMA1 PE=2 SV=1	P	Inorganic ion transport and metabolism	plasma membrane atpase 1 [Quercus suber]	Oxidative phosphorylation (ko00190)	molecular function: binding (GO:0005488);; biological process: single-organism process (GO:0044699);; biological process: localization (GO:0051179);; molecular function: catalytic activity (GO:0003824);; biological process: metabolic process (GO:0008152)
-21.1647	-3.25375	Corylus_avellana_newGene_22653	stu-miR8051-5p	Corylus_avellana_newGene_22653	UAGUAUGGUAGAAAGAUUCA	20	0	0	0	32.5624	33.2138	38.3326	0.00122787	6.50471	up	--	--	--	--	[R]	General function prediction only	--	Receptor-like protein 14 OS=Arabidopsis thaliana OX=3702 GN=RLP14 PE=3 SV=1	S	Function unknown	isoform 2 of probable leucine-rich repeat receptor-like protein kinase [Quercus suber]	--	--
-21.1283	-3.51377	g22138	csi-miR167b-3p	g22138	AGAUCAUGCGGCAGUUUCACC	21	10.8844	5.33076	3.48929	362.257	336.882	393.78	5.76e-24	6.01299	up	--	--	Cellular Component: integral component of membrane (GO:0016021);;	--	--	--	Late embryogenesis abundant protein	--	S	Function unknown	PREDICTED: uncharacterized protein LOC108989191 [Juglans regia]	--	cellular component: membrane (GO:0016020);; cellular component: membrane part (GO:0044425)
-20.9541	-4.88641	Corylus_avellana_newGene_14437	gma-miR156q	Corylus_avellana_newGene_14437	UGACAGAAGAGAGUGAGCACU	21	2.7211	0	6.97859	32.5624	47.4482	80.15	5.37e-05	4.28825	up	[IR]	--	Molecular Function: hydrolase activity, acting on ester bonds (GO:0016788);; Molecular Function: 9,9'-dicis-carotene:quinone oxidoreductase activity (GO:0052886);; Molecular Function: 7,9,9'-tricis-neurosporene:quinone oxidoreductase activity (GO:0052887);; Biological Process: 9,9'-di-cis-zeta-carotene desaturation to 7,9,7',9'-tetra-cis-lycopene (GO:0052889);; Biological Process: oxidation-reduc…	K21026|6.89008e-49|mtr:MTR_2g015580|K21026 acetylajmaline esterase [EC:3.1.1.80] | (RefSeq) GDSL-like lipase/acylhydrolase	--	--	--	GDSL esterase/lipase At1g28660 OS=Arabidopsis thaliana OX=3702 GN=At1g28660 PE=2 SV=1	S	Function unknown	GDSL esterase/lipase At1g28580-like [Quercus suber]	--	molecular function: catalytic activity (GO:0003824);; biological process: metabolic process (GO:0008152);; biological process: single-organism process (GO:0044699);; biological process: cellular process (GO:0009987)
-20.8862	-3.91687	g35817	tae-miR395b	g35817	UGAAGUGUUUGGGGGAACUC	20	0	0	0	12.2109	9.48965	20.9087	0.0187629	5.33238	up	[I]	Lipid transport and metabolism	Biological Process: pentacyclic triterpenoid biosynthetic process (GO:0019745);; Molecular Function: lupeol synthase activity (GO:0042299);;	K20659|9.20771e-62|pvu:PHAVU_004G178500g|K20659 lupeol synthase [EC:5.4.99.41] | (RefSeq) hypothetical protein	[I]	Lipid transport and metabolism	Squalene-hopene cyclase C-terminal domain	Lupeol synthase OS=Betula platyphylla OX=78630 GN=OSCBPW PE=1 SV=1	I	Lipid transport and metabolism	RecName: Full=Lupeol synthase	Steroid biosynthesis (ko00100)	biological process: metabolic process (GO:0008152);; biological process: cellular process (GO:0009987);; biological process: single-organism process (GO:0044699);; molecular function: catalytic activity (GO:0003824)
-20.8614	-6.75742	g22337	novel_miR_162	g22337	UUGGGUGUUCUUCUUUGUUGA	21	21.7688	34.6499	34.8929	223.867	232.496	156.815	2.16e-12	3.08718	up	[S]	Function unknown	Cellular Component: extracellular region (GO:0005576);;	K13449|1.77365e-65|gra:105763018|K13449 pathogenesis-related protein 1 | (RefSeq) pathogenesis-related protein 1-like	[S]	Function unknown	Cysteine-rich secretory protein family	Pathogenesis-related protein 1 OS=Arabidopsis thaliana OX=3702 GN=At2g14610 PE=1 SV=1	S	Function unknown	Allergen V5/Tpx-1-related protein [Corchorus olitorius]	Plant-pathogen interaction (ko04626)	cellular component: extracellular region (GO:0005576)
-20.6377	-3.77687	g13505	gma-miR6300	g13505	GUCGUUGUAGUAUAGUGG	18	10.8844	2.66538	6.97859	207.585	332.138	219.541	9.15e-18	5.46424	up	--	--	--	--	--	--	Ankyrin repeats (3 copies);; Ankyrin repeats (many copies);; Ankyrin repeats (many copies);; Ankyrin repeat	--	S	Function unknown	ankyrin repeat-containing protein At5g02620-like isoform X1 [Quercus suber]	--	--
-20.6369	-8.24336	g30376	ath-miR160a-5p	g30376	UGCCUGGCUCCCUGUAUGCCA	21	21.7688	15.9923	13.9572	69.1951	94.8965	73.1804	2.54e-05	2.50346	up	--	--	--	--	--	--	Transferase family	(Z)-3-hexen-1-ol acetyltransferase OS=Arabidopsis thaliana OX=3702 GN=CHAT PE=1 SV=1	S	Function unknown	PREDICTED: shikimate O-hydroxycinnamoyltransferase-like [Juglans regia]	--	--
-20.5087	-3.75325	Corylus_avellana_newGene_16719	gma-miR6300	Corylus_avellana_newGene_16719	GUCGUUGUAGUAUAGUGG	18	10.8844	2.66538	6.97859	207.585	332.138	219.541	9.15e-18	5.46424	up	--	--	--	--	--	--	--	--	--	--	--
-20.4675	-4.14364	g3099	vvi-miR156h	g3099	UGACAGAAGAGAGAGAGCAU	20	0	0	0	8.1406	9.48965	13.9391	0.0372389	4.93949	up	--	--	--	--	--	--	Homeobox domain	WUSCHEL-related homeobox 3 OS=Arabidopsis thaliana OX=3702 GN=WOX3 PE=1 SV=1	K	Transcription	WUSCHEL-related homeobox 3-like [Herrania umbratica]	--	--
-20.2562	-5.00295	Corylus_avellana_newGene_9878	novel_miR_130	Corylus_avellana_newGene_9878	UUGACUUAGGGACUUAUAAUAUA	23	127.892	183.911	139.572	2299.72	1565.79	1982.84	3.23e-55	4.04886	up	--	--	--	--	--	--	--	--	--	--	--
-20.1748	6.02213	g12468	mes-miR159c	g12468	AUUGGAGUGAAGGGAGCUCUG	21	21.7688	26.6538	20.9358	0	0	3.48478	0.0477172	-3.35011	down	--	--	Molecular Function: DNA binding (GO:0003677);; Cellular Component: nucleus (GO:0005634);; Biological Process: regulation of transcription, DNA-templated (GO:0006355);; Biological Process: circadian rhythm (GO:0007623);; Biological Process: negative regulation of biological process (GO:0048519);;	K12133|0|vvi:100250535|K12133 MYB-related transcription factor LHY | (RefSeq) protein LHY	[O]	Posttranslational modification, protein turnover, chaperones	--	Protein LHY OS=Arabidopsis thaliana OX=3702 GN=LHY PE=1 SV=2	K	Transcription	LHY [Betula platyphylla]	Circadian rhythm - plant (ko04712)	molecular function: binding (GO:0005488);; cellular component: cell (GO:0005623);; cellular component: organelle (GO:0043226);; cellular component: cell part (GO:0044464);; biological process: biological regulation (GO:0065007);; biological process: rhythmic process (GO:0048511)
-20.1657	-5.74467	Corylus_avellana_newGene_17450	vvi-miR3630-3p	Corylus_avellana_newGene_17450	UUUGGGAAUCUCUCUGAUGCAC	22	40.8165	45.3115	76.7644	480.296	436.524	515.748	1.17e-27	3.51033	up	[K]	Transcription	--	--	--	--	Leucine rich repeat;; Leucine Rich repeats (2 copies);; Leucine Rich Repeat;; Leucine Rich repeat	Probable LRR receptor-like serine/threonine-protein kinase At3g47570 OS=Arabidopsis thaliana OX=3702 GN=At3g47570 PE=2 SV=1	S	Function unknown	PREDICTED: receptor kinase-like protein Xa21 [Juglans regia]	--	--
-20.0625	-3.6716	g1225	gma-miR6300	g1225	GUCGUUGUAGUAUAGUGG	18	10.8844	2.66538	6.97859	207.585	332.138	219.541	9.15e-18	5.46424	up	--	--	Molecular Function: transferase activity, transferring acyl groups other than amino-acyl groups (GO:0016747);;	--	--	--	Transferase family	Uncharacterized acetyltransferase At3g50280 OS=Arabidopsis thaliana OX=3702 GN=At3g50280 PE=3 SV=1	S	Function unknown	PREDICTED: BAHD acyltransferase DCR [Juglans regia]	--	molecular function: catalytic activity (GO:0003824);; biological process: metabolic process (GO:0008152)
-19.8802	-4.63597	g12518	gma-miR156q	g12518	UGACAGAAGAGAGUGAGCACU	21	2.7211	0	6.97859	32.5624	47.4482	80.15	5.37e-05	4.28825	up	--	--	Molecular Function: DNA binding (GO:0003677);; Cellular Component: nucleus (GO:0005634);;	--	--	--	SBP domain	Squamosa promoter-binding-like protein 9 OS=Arabidopsis thaliana OX=3702 GN=SPL9 PE=2 SV=2	K	Transcription	SBP-box transcription factor, partial [Betula luminifera]	--	molecular function: binding (GO:0005488);; cellular component: cell (GO:0005623);; cellular component: organelle (GO:0043226);; cellular component: cell part (GO:0044464)
-19.8568	-4.02001	g15741	vvi-miR156h	g15741	UGACAGAAGAGAGAGAGCAU	20	0	0	0	8.1406	9.48965	13.9391	0.0372389	4.93949	up	--	--	--	--	--	--	bZIP transcription factor;; Basic region leucine zipper	Protein FD OS=Arabidopsis thaliana OX=3702 GN=FD PE=1 SV=1	K	Transcription	PREDICTED: protein FD-like [Juglans regia]	--	--
-19.7764	-3.9011	g30693	ath-miR156g	g30693	CGACAGAAGAGAGUGAGCAC	20	0	0	0	8.1406	9.48965	17.4239	0.0303032	5.06945	up	--	--	Molecular Function: protein kinase activity (GO:0004672);; Molecular Function: binding (GO:0005488);; Cellular Component: membrane (GO:0016020);; Biological Process: phosphorylation (GO:0016310);;	--	--	--	D-mannose binding lectin;; S-locus glycoprotein domain	G-type lectin S-receptor-like serine/threonine-protein kinase LECRK2 OS=Oryza sativa subsp. japonica OX=39947 GN=LECRK2 PE=3 SV=1	T	Signal transduction mechanisms	PREDICTED: G-type lectin S-receptor-like serine/threonine-protein kinase LECRK2 isoform X1 [Juglans regia]	--	molecular function: catalytic activity (GO:0003824);; biological process: metabolic process (GO:0008152);; biological process: cellular process (GO:0009987);; molecular function: binding (GO:0005488);; cellular component: membrane (GO:0016020)
-19.7394	-3.23373	Corylus_avellana_newGene_12506	ahy-miR156a	Corylus_avellana_newGene_12506	UGACAGAAGAGAGAGAGCAC	20	2.7211	5.33076	0	150.601	223.007	174.239	1.31e-12	6.10422	up	--	--	--	--	[T]	Signal transduction mechanisms	NB-ARC domain;; Leucine Rich repeats (2 copies)	Putative disease resistance RPP13-like protein 3 OS=Arabidopsis thaliana OX=3702 GN=RPP13L3 PE=3 SV=1	S	Function unknown	PREDICTED: disease resistance protein RPP13-like [Juglans regia]	--	--
-19.7371	-3.53511	g6588	novel_miR_70	g6588	AAGGAUUCUUGCUUUAUGAACA	22	2.7211	0	6.97859	175.023	94.8965	114.998	1.18e-09	5.58317	up	--	--	--	--	[R]	General function prediction only	zinc-binding in reverse transcriptase;; Reverse transcriptase-like	Putative ribonuclease H protein At1g65750 OS=Arabidopsis thaliana OX=3702 GN=At1g65750 PE=3 SV=1	S	Function unknown	PREDICTED: uncharacterized protein LOC108987582 [Juglans regia]	--	--
-19.5661	-9.2719	g21652	novel_miR_194	g21652	UUUGAAAAUAUGAAUGGGUUG	21	51.701	50.6422	34.8929	113.968	204.027	156.815	7e-07	2.11026	up	Phosphoglycerate dehydrogenase or related dehydrogenase	;; ;; ;;	Molecular Function: oxidoreductase activity, acting on the CH-OH group of donors, NAD or NADP as acceptor (GO:0016616);; Molecular Function: NAD binding (GO:0051287);; Biological Process: oxidation-reduction process (GO:0055114);;	--	[C]	Energy production and conversion	D-isomer specific 2-hydroxyacid dehydrogenase, NAD binding domain;; Alanine dehydrogenase/PNT, C-terminal domain;; Acetohydroxy acid isomeroreductase, NADPH-binding domain	Formate dehydrogenase, chloroplastic/mitochondrial OS=Arabidopsis thaliana OX=3702 GN=FDH1 PE=1 SV=1	E	Amino acid transport and metabolism	uncharacterized protein LOC18047357 isoform X6 [Citrus clementina]	--	molecular function: catalytic activity (GO:0003824);; biological process: metabolic process (GO:0008152);; biological process: single-organism process (GO:0044699);; molecular function: binding (GO:0005488)
-19.5621	3.95955	g26056	rgl-miR7972	g26056	UUGUCAGGCUUGUUAUUCUCC	21	5.44221	2.66538	69.7859	0	0	0	0.0382065	-4.94049	down	[G]	Carbohydrate transport and metabolism	Molecular Function: hydrolase activity (GO:0016787);;	--	--	--	Raffinose synthase or seed imbibition protein Sip1	Probable galactinol--sucrose galactosyltransferase 2 OS=Arabidopsis thaliana OX=3702 GN=RFS2 PE=2 SV=2	S	Function unknown	probable galactinol--sucrose galactosyltransferase 2 [Quercus suber]	--	molecular function: catalytic activity (GO:0003824);; biological process: metabolic process (GO:0008152)
-19.5076	5.10645	Corylus_avellana_newGene_20359	cme-miR858	Corylus_avellana_newGene_20359	UCUCGUUGUCUGUUCGACCUU	21	10149.7	10874.8	11870.6	439.593	763.917	623.776	1.74e-89	-3.82019	down	--	--	Biological Process: DNA metabolic process (GO:0006259);; Molecular Function: organic cyclic compound binding (GO:0097159);; Molecular Function: heterocyclic compound binding (GO:1901363);;	--	[R]	General function prediction only	--	--	S	Function unknown	hypothetical protein VITISV_015869 [Vitis vinifera]	--	biological process: metabolic process (GO:0008152);; biological process: cellular process (GO:0009987);; molecular function: binding (GO:0005488)
-19.5048	-4.78045	Corylus_avellana_newGene_58534	ptc-miR167h-5p	Corylus_avellana_newGene_58534	UGAAGCUGCCAACAUGAUCUG	21	2.7211	0	0	12.2109	18.9793	24.3935	0.013775	4.08012	up	--	--	Molecular Function: protein dimerization activity (GO:0046983);;	--	--	--	--	Transcription factor bHLH35 OS=Arabidopsis thaliana OX=3702 GN=BHLH35 PE=2 SV=1	K	Transcription	transcription factor bHLH35 [Quercus suber]	--	molecular function: binding (GO:0005488)
-19.4659	5.10645	Corylus_avellana_newGene_20359	ppe-miR858	Corylus_avellana_newGene_20359	CUCGUUGUCUGUUCGACCUUG	21	10220.5	10938.7	11947.3	447.733	778.151	623.776	4.5e-89	-3.81202	down	--	--	Biological Process: DNA metabolic process (GO:0006259);; Molecular Function: organic cyclic compound binding (GO:0097159);; Molecular Function: heterocyclic compound binding (GO:1901363);;	--	[R]	General function prediction only	--	--	S	Function unknown	hypothetical protein VITISV_015869 [Vitis vinifera]	--	biological process: metabolic process (GO:0008152);; biological process: cellular process (GO:0009987);; molecular function: binding (GO:0005488)
-19.4287	-3.00692	g35468	gra-miR167c	g35468	UCAGAUGAAGCUGCCAGCAUGA	22	81.6331	69.2999	73.2752	4123.22	5570.42	5934.58	1.3e-174	6.46133	up	--	--	--	--	--	--	Reverse transcriptase-like	--	--	--	uncharacterized protein LOC112029377 [Quercus suber]	--	--
-19.3354	-3.16754	Corylus_avellana_newGene_52975	gma-miR156f	Corylus_avellana_newGene_52975	UUGACAGAAGAGAGAGAGCACA	22	2.7211	5.33076	0	150.601	223.007	174.239	1.31e-12	6.10422	up	[IR]	--	Molecular Function: hydrolase activity, acting on ester bonds (GO:0016788);; Molecular Function: 9,9'-dicis-carotene:quinone oxidoreductase activity (GO:0052886);; Molecular Function: 7,9,9'-tricis-neurosporene:quinone oxidoreductase activity (GO:0052887);; Biological Process: 9,9'-di-cis-zeta-carotene desaturation to 7,9,7',9'-tetra-cis-lycopene (GO:0052889);; Biological Process: oxidation-reduc…	K21026|7.75464e-49|cam:101496997|K21026 acetylajmaline esterase [EC:3.1.1.80] | (RefSeq) GDSL esterase/lipase At1g28610-like	--	--	--	GDSL esterase/lipase At1g28660 OS=Arabidopsis thaliana OX=3702 GN=At1g28660 PE=2 SV=1	S	Function unknown	GDSL esterase/lipase At1g28580-like [Quercus suber]	--	molecular function: catalytic activity (GO:0003824);; biological process: metabolic process (GO:0008152);; biological process: single-organism process (GO:0044699);; biological process: cellular process (GO:0009987)
-19.3354	-3.16754	Corylus_avellana_newGene_52975	ahy-miR156a	Corylus_avellana_newGene_52975	UGACAGAAGAGAGAGAGCAC	20	2.7211	5.33076	0	150.601	223.007	174.239	1.31e-12	6.10422	up	[IR]	--	Molecular Function: hydrolase activity, acting on ester bonds (GO:0016788);; Molecular Function: 9,9'-dicis-carotene:quinone oxidoreductase activity (GO:0052886);; Molecular Function: 7,9,9'-tricis-neurosporene:quinone oxidoreductase activity (GO:0052887);; Biological Process: 9,9'-di-cis-zeta-carotene desaturation to 7,9,7',9'-tetra-cis-lycopene (GO:0052889);; Biological Process: oxidation-reduc…	K21026|7.75464e-49|cam:101496997|K21026 acetylajmaline esterase [EC:3.1.1.80] | (RefSeq) GDSL esterase/lipase At1g28610-like	--	--	--	GDSL esterase/lipase At1g28660 OS=Arabidopsis thaliana OX=3702 GN=At1g28660 PE=2 SV=1	S	Function unknown	GDSL esterase/lipase At1g28580-like [Quercus suber]	--	molecular function: catalytic activity (GO:0003824);; biological process: metabolic process (GO:0008152);; biological process: single-organism process (GO:0044699);; biological process: cellular process (GO:0009987)
-19.3354	-3.16754	Corylus_avellana_newGene_52975	ahy-miR156c	Corylus_avellana_newGene_52975	UUGACAGAAGAGAGAGAGCAC	21	2.7211	5.33076	0	150.601	223.007	174.239	1.31e-12	6.10422	up	[IR]	--	Molecular Function: hydrolase activity, acting on ester bonds (GO:0016788);; Molecular Function: 9,9'-dicis-carotene:quinone oxidoreductase activity (GO:0052886);; Molecular Function: 7,9,9'-tricis-neurosporene:quinone oxidoreductase activity (GO:0052887);; Biological Process: 9,9'-di-cis-zeta-carotene desaturation to 7,9,7',9'-tetra-cis-lycopene (GO:0052889);; Biological Process: oxidation-reduc…	K21026|7.75464e-49|cam:101496997|K21026 acetylajmaline esterase [EC:3.1.1.80] | (RefSeq) GDSL esterase/lipase At1g28610-like	--	--	--	GDSL esterase/lipase At1g28660 OS=Arabidopsis thaliana OX=3702 GN=At1g28660 PE=2 SV=1	S	Function unknown	GDSL esterase/lipase At1g28580-like [Quercus suber]	--	molecular function: catalytic activity (GO:0003824);; biological process: metabolic process (GO:0008152);; biological process: single-organism process (GO:0044699);; biological process: cellular process (GO:0009987)
-19.2694	-3.9011	g30693	vvi-miR156h	g30693	UGACAGAAGAGAGAGAGCAU	20	0	0	0	8.1406	9.48965	13.9391	0.0372389	4.93949	up	--	--	Molecular Function: protein kinase activity (GO:0004672);; Molecular Function: binding (GO:0005488);; Cellular Component: membrane (GO:0016020);; Biological Process: phosphorylation (GO:0016310);;	--	--	--	D-mannose binding lectin;; S-locus glycoprotein domain	G-type lectin S-receptor-like serine/threonine-protein kinase LECRK2 OS=Oryza sativa subsp. japonica OX=39947 GN=LECRK2 PE=3 SV=1	T	Signal transduction mechanisms	PREDICTED: G-type lectin S-receptor-like serine/threonine-protein kinase LECRK2 isoform X1 [Juglans regia]	--	molecular function: catalytic activity (GO:0003824);; biological process: metabolic process (GO:0008152);; biological process: cellular process (GO:0009987);; molecular function: binding (GO:0005488);; cellular component: membrane (GO:0016020)
-18.7953	-8.24336	g30376	csi-miR160a-5p	g30376	GCCUGGCUCCCUGUAUGCCAU	21	19.0477	21.323	27.9143	73.2654	113.876	76.6652	4.73e-05	2.28005	up	--	--	--	--	--	--	Transferase family	(Z)-3-hexen-1-ol acetyltransferase OS=Arabidopsis thaliana OX=3702 GN=CHAT PE=1 SV=1	S	Function unknown	PREDICTED: shikimate O-hydroxycinnamoyltransferase-like [Juglans regia]	--	--
-18.7953	-8.24336	g30376	gma-miR160b	g30376	UGCCUGGCUCCCUGUAUGCC	20	19.0477	21.323	27.9143	73.2654	113.876	76.6652	4.73e-05	2.28005	up	--	--	--	--	--	--	Transferase family	(Z)-3-hexen-1-ol acetyltransferase OS=Arabidopsis thaliana OX=3702 GN=CHAT PE=1 SV=1	S	Function unknown	PREDICTED: shikimate O-hydroxycinnamoyltransferase-like [Juglans regia]	--	--
-18.7363	-4.36923	g13304	gma-miR156q	g13304	UGACAGAAGAGAGUGAGCACU	21	2.7211	0	6.97859	32.5624	47.4482	80.15	5.37e-05	4.28825	up	--	--	Molecular Function: DNA binding (GO:0003677);; Cellular Component: nucleus (GO:0005634);;	--	--	--	--	Squamosa promoter-binding-like protein 7 OS=Oryza sativa subsp. japonica OX=39947 GN=SPL7 PE=2 SV=2	K	Transcription	SBP-box transcription factor [Betula luminifera]	--	molecular function: binding (GO:0005488);; cellular component: cell (GO:0005623);; cellular component: organelle (GO:0043226);; cellular component: cell part (GO:0044464)
-18.5933	-3.09219	g8723	csi-miR167b-3p	g8723	AGAUCAUGCGGCAGUUUCACC	21	10.8844	5.33076	3.48929	362.257	336.882	393.78	5.76e-24	6.01299	up	[M]	Cell wall/membrane/envelope biogenesis	Cellular Component: chloroplast thylakoid membrane (GO:0009535);; Biological Process: photosynthetic electron transport in photosystem I (GO:0009773);; Cellular Component: NAD(P)H dehydrogenase complex (plastoquinone) (GO:0010598);; Molecular Function: transferase activity, transferring glycosyl groups (GO:0016757);;	--	--	--	--	Photosynthetic NDH subunit of subcomplex B 1, chloroplastic OS=Arabidopsis thaliana OX=3702 GN=PNSB1 PE=2 SV=1	M	Cell wall/membrane/envelope biogenesis	photosynthetic NDH subunit of subcomplex B 1, chloroplastic [Quercus suber]	--	cellular component: cell (GO:0005623);; cellular component: membrane (GO:0016020);; cellular component: organelle (GO:0043226);; cellular component: organelle part (GO:0044422);; cellular component: cell part (GO:0044464);; biological process: metabolic process (GO:0008152);; biological process: cellular process (GO:0009987);; biological process: single-organism process (GO:0044699);; cellular co…
-18.5396	-3.65712	Corylus_avellana_newGene_3695	ath-miR156g	Corylus_avellana_newGene_3695	CGACAGAAGAGAGUGAGCAC	20	0	0	0	8.1406	9.48965	17.4239	0.0303032	5.06945	up	--	--	--	--	--	--	--	--	--	--	--
-18.4261	-3.45552	g27606	tae-miR395b	g27606	UGAAGUGUUUGGGGGAACUC	20	0	0	0	12.2109	9.48965	20.9087	0.0187629	5.33238	up	--	--	--	--	--	--	Homeobox domain	WUSCHEL-related homeobox 1 OS=Arabidopsis thaliana OX=3702 GN=WOX1 PE=2 SV=2	K	Transcription	WUSCHEL-related homeobox 1-like [Quercus suber]	--	--
-18.1695	5.42355	g23764	mes-miR159c	g23764	AUUGGAGUGAAGGGAGCUCUG	21	21.7688	26.6538	20.9358	0	0	3.48478	0.0477172	-3.35011	down	--	--	Biological Process: flavonoid biosynthetic process (GO:0009813);; Cellular Component: intracellular membrane-bounded organelle (GO:0043231);; Biological Process: flavonoid glucuronidation (GO:0052696);; Molecular Function: quercetin 3-O-glucosyltransferase activity (GO:0080043);; Molecular Function: quercetin 7-O-glucosyltransferase activity (GO:0080044);;	K13692|9.56451e-121|rcu:8285597|K13692 UDP-glucose:(indol-3-yl)acetate beta-D-glucosyltransferase [EC:2.4.1.121] | (RefSeq) UDP-glycosyltransferase 84B2	[GC]	--	UDP-glucoronosyl and UDP-glucosyl transferase;; Glycosyltransferase family 28 N-terminal domain	UDP-glycosyltransferase 84B2 OS=Arabidopsis thaliana OX=3702 GN=UGT84B2 PE=3 SV=1	S	Function unknown	UDP-glycosyltransferase 84B2-like [Hevea brasiliensis]	--	biological process: metabolic process (GO:0008152);; cellular component: cell (GO:0005623);; cellular component: organelle (GO:0043226);; cellular component: cell part (GO:0044464);; biological process: cellular process (GO:0009987);; biological process: single-organism process (GO:0044699);; molecular function: catalytic activity (GO:0003824)
-18.1517	-2.76241	Corylus_avellana_newGene_8952	bna-miR167d	Corylus_avellana_newGene_8952	UGAAGCUGCCAGCAUGAUCU	20	5.44221	7.99614	13.9572	525.069	911.006	662.109	3.58e-34	6.57096	up	[P]	Inorganic ion transport and metabolism	--	K01674|1.84165e-37|csv:101202774|K01674 carbonic anhydrase [EC:4.2.1.1] | (RefSeq) alpha carbonic anhydrase 7-like	[R]	General function prediction only	Eukaryotic-type carbonic anhydrase	Bifunctional monodehydroascorbate reductase and carbonic anhydrase nectarin-3 OS=Nicotiana langsdorffii x Nicotiana sanderae OX=164110 GN=NEC3 PE=1 SV=1	P	Inorganic ion transport and metabolism	alpha carbonic anhydrase 7-like [Quercus suber]	Nitrogen metabolism (ko00910)	--
-18.0545	-2.95771	Corylus_avellana_newGene_39387	ahy-miR156a	Corylus_avellana_newGene_39387	UGACAGAAGAGAGAGAGCAC	20	2.7211	5.33076	0	150.601	223.007	174.239	1.31e-12	6.10422	up	--	--	--	--	--	--	--	--	--	--	--
-18.0149	-2.95121	Corylus_avellana_newGene_1211	ahy-miR156a	Corylus_avellana_newGene_1211	UGACAGAAGAGAGAGAGCAC	20	2.7211	5.33076	0	150.601	223.007	174.239	1.31e-12	6.10422	up	[M]	Cell wall/membrane/envelope biogenesis	Cellular Component: cytosol (GO:0005829);; Molecular Function: 3-deoxy-manno-octulosonate cytidylyltransferase activity (GO:0008690);; Biological Process: lipopolysaccharide biosynthetic process (GO:0009103);; Cellular Component: integral component of membrane (GO:0016021);;	K00979|1.63638e-36|vvi:100246238|K00979 3-deoxy-manno-octulosonate cytidylyltransferase (CMP-KDO synthetase) [EC:2.7.7.38] | (RefSeq) 3-deoxy-manno-octulosonate cytidylyltransferase, mitochondrial	--	--	--	3-deoxy-manno-octulosonate cytidylyltransferase, mitochondrial OS=Arabidopsis thaliana OX=3702 GN=KDSB PE=1 SV=1	M	Cell wall/membrane/envelope biogenesis	PREDICTED: 3-deoxy-manno-octulosonate cytidylyltransferase, mitochondrial [Vitis vinifera]	--	cellular component: cell (GO:0005623);; cellular component: cell part (GO:0044464);; molecular function: catalytic activity (GO:0003824);; biological process: metabolic process (GO:0008152);; biological process: cellular process (GO:0009987);; biological process: single-organism process (GO:0044699);; cellular component: membrane (GO:0016020);; cellular component: membrane part (GO:0044425)
-17.9321	-2.93766	Corylus_avellana_newGene_34742	ahy-miR156a	Corylus_avellana_newGene_34742	UGACAGAAGAGAGAGAGCAC	20	2.7211	5.33076	0	150.601	223.007	174.239	1.31e-12	6.10422	up	--	--	--	--	--	--	--	--	--	--	--
-17.9321	-2.93766	Corylus_avellana_newGene_34742	ahy-miR156c	Corylus_avellana_newGene_34742	UUGACAGAAGAGAGAGAGCAC	21	2.7211	5.33076	0	150.601	223.007	174.239	1.31e-12	6.10422	up	--	--	--	--	--	--	--	--	--	--	--
-17.6281	-2.88785	g1451	gma-miR156f	g1451	UUGACAGAAGAGAGAGAGCACA	22	2.7211	5.33076	0	150.601	223.007	174.239	1.31e-12	6.10422	up	--	--	Molecular Function: DNA binding (GO:0003677);; Cellular Component: nucleus (GO:0005634);;	--	--	--	SBP domain	Squamosa promoter-binding-like protein 13B OS=Arabidopsis thaliana OX=3702 GN=SPL13B PE=3 SV=1	S	Function unknown	SBP-box transcription factor [Betula luminifera]	--	molecular function: binding (GO:0005488);; cellular component: cell (GO:0005623);; cellular component: organelle (GO:0043226);; cellular component: cell part (GO:0044464)
-17.6281	-2.88785	g1451	ahy-miR156a	g1451	UGACAGAAGAGAGAGAGCAC	20	2.7211	5.33076	0	150.601	223.007	174.239	1.31e-12	6.10422	up	--	--	Molecular Function: DNA binding (GO:0003677);; Cellular Component: nucleus (GO:0005634);;	--	--	--	SBP domain	Squamosa promoter-binding-like protein 13B OS=Arabidopsis thaliana OX=3702 GN=SPL13B PE=3 SV=1	S	Function unknown	SBP-box transcription factor [Betula luminifera]	--	molecular function: binding (GO:0005488);; cellular component: cell (GO:0005623);; cellular component: organelle (GO:0043226);; cellular component: cell part (GO:0044464)
-17.6281	-2.88785	g1451	ahy-miR156c	g1451	UUGACAGAAGAGAGAGAGCAC	21	2.7211	5.33076	0	150.601	223.007	174.239	1.31e-12	6.10422	up	--	--	Molecular Function: DNA binding (GO:0003677);; Cellular Component: nucleus (GO:0005634);;	--	--	--	SBP domain	Squamosa promoter-binding-like protein 13B OS=Arabidopsis thaliana OX=3702 GN=SPL13B PE=3 SV=1	S	Function unknown	SBP-box transcription factor [Betula luminifera]	--	molecular function: binding (GO:0005488);; cellular component: cell (GO:0005623);; cellular component: organelle (GO:0043226);; cellular component: cell part (GO:0044464)
-17.6166	-2.55918	g27478	osa-miR167d-5p	g27478	UGAAGCUGCCAGCAUGAUCUG	21	19.0477	18.6577	27.9143	1742.09	2334.45	2017.69	2.56e-87	6.88372	up	--	--	Molecular Function: DNA binding (GO:0003677);; Molecular Function: DNA ligase (ATP) activity (GO:0003910);; Molecular Function: NAD+ ADP-ribosyltransferase activity (GO:0003950);; Cellular Component: nucleus (GO:0005634);; Cellular Component: cytoplasm (GO:0005737);; Biological Process: lagging strand elongation (GO:0006273);; Biological Process: protein ADP-ribosylation (GO:0006471);; Biological…	K10798|0|pmum:103328815|K10798 poly [ADP-ribose] polymerase [EC:2.4.2.30] | (RefSeq) poly [ADP-ribose] polymerase 3	[KLO]	--	Poly(ADP-ribose) polymerase catalytic domain;; PADR1 (NUC008) domain;; Poly(ADP-ribose) polymerase, regulatory domain;; WGR domain;; BRCA1 C Terminus (BRCT) domain;; BRCT domain, a BRCA1 C-terminus domain	Poly [ADP-ribose] polymerase 3 OS=Glycine max OX=3847 GN=PARP3 PE=2 SV=1	S	Function unknown	PREDICTED: poly [ADP-ribose] polymerase 3 [Juglans regia]	Base excision repair (ko03410)	molecular function: binding (GO:0005488);; molecular function: catalytic activity (GO:0003824);; biological process: metabolic process (GO:0008152);; biological process: cellular process (GO:0009987);; cellular component: cell (GO:0005623);; cellular component: organelle (GO:0043226);; cellular component: cell part (GO:0044464);; biological process: single-organism process (GO:0044699)
-17.5596	-5.68791	g23800	novel_miR_162	g23800	UUGGGUGUUCUUCUUUGUUGA	21	21.7688	34.6499	34.8929	223.867	232.496	156.815	2.16e-12	3.08718	up	Cytochrome P450	;; ;; ;;	--	--	[Q]	Secondary metabolites biosynthesis, transport and catabolism	Cytochrome P450	Cytochrome P450 81E8 OS=Medicago truncatula OX=3880 GN=CYP81E8 PE=2 SV=1	Q	Secondary metabolites biosynthesis, transport and catabolism	cytochrome P450 81E8-like isoform X1 [Quercus suber]	--	--
-17.4085	-2.85188	g29473	gma-miR156f	g29473	UUGACAGAAGAGAGAGAGCACA	22	2.7211	5.33076	0	150.601	223.007	174.239	1.31e-12	6.10422	up	--	--	Molecular Function: DNA binding (GO:0003677);; Cellular Component: nucleus (GO:0005634);;	--	--	--	SBP domain	Squamosa promoter-binding-like protein 4 OS=Arabidopsis thaliana OX=3702 GN=SPL4 PE=1 SV=1	S	Function unknown	SBP-box transcription factor [Betula luminifera]	--	molecular function: binding (GO:0005488);; cellular component: cell (GO:0005623);; cellular component: organelle (GO:0043226);; cellular component: cell part (GO:0044464)
-17.4085	-2.85188	g29473	ahy-miR156a	g29473	UGACAGAAGAGAGAGAGCAC	20	2.7211	5.33076	0	150.601	223.007	174.239	1.31e-12	6.10422	up	--	--	Molecular Function: DNA binding (GO:0003677);; Cellular Component: nucleus (GO:0005634);;	--	--	--	SBP domain	Squamosa promoter-binding-like protein 4 OS=Arabidopsis thaliana OX=3702 GN=SPL4 PE=1 SV=1	S	Function unknown	SBP-box transcription factor [Betula luminifera]	--	molecular function: binding (GO:0005488);; cellular component: cell (GO:0005623);; cellular component: organelle (GO:0043226);; cellular component: cell part (GO:0044464)
-17.4085	-2.85188	g29473	ahy-miR156c	g29473	UUGACAGAAGAGAGAGAGCAC	21	2.7211	5.33076	0	150.601	223.007	174.239	1.31e-12	6.10422	up	--	--	Molecular Function: DNA binding (GO:0003677);; Cellular Component: nucleus (GO:0005634);;	--	--	--	SBP domain	Squamosa promoter-binding-like protein 4 OS=Arabidopsis thaliana OX=3702 GN=SPL4 PE=1 SV=1	S	Function unknown	SBP-box transcription factor [Betula luminifera]	--	molecular function: binding (GO:0005488);; cellular component: cell (GO:0005623);; cellular component: organelle (GO:0043226);; cellular component: cell part (GO:0044464)
-17.0699	-5.43958	Corylus_avellana_newGene_54589	ath-miR157a-5p	Corylus_avellana_newGene_54589	UUGACAGAAGAUAGAGAGCAC	21	0	0	6.97859	16.2812	23.7241	13.9391	0.040568	3.13808	up	--	--	--	K21026|1.22693e-84|aly:ARALYDRAFT_680622|K21026 acetylajmaline esterase [EC:3.1.1.80] | (RefSeq) hypothetical protein	--	--	--	GDSL esterase/lipase At1g28610 OS=Arabidopsis thaliana OX=3702 GN=At1g28610 PE=2 SV=2	S	Function unknown	predicted protein [Arabidopsis lyrata subsp. lyrata]	--	--
-17.0699	-5.43958	Corylus_avellana_newGene_54589	hbr-miR156	Corylus_avellana_newGene_54589	UUGACAGAAGAUAGAGAGC	19	0	0	6.97859	16.2812	23.7241	13.9391	0.040568	3.13808	up	--	--	--	K21026|1.22693e-84|aly:ARALYDRAFT_680622|K21026 acetylajmaline esterase [EC:3.1.1.80] | (RefSeq) hypothetical protein	--	--	--	GDSL esterase/lipase At1g28610 OS=Arabidopsis thaliana OX=3702 GN=At1g28610 PE=2 SV=2	S	Function unknown	predicted protein [Arabidopsis lyrata subsp. lyrata]	--	--
-16.8163	-2.55918	g27478	bna-miR167d	g27478	UGAAGCUGCCAGCAUGAUCU	20	5.44221	7.99614	13.9572	525.069	911.006	662.109	3.58e-34	6.57096	up	--	--	Molecular Function: DNA binding (GO:0003677);; Molecular Function: DNA ligase (ATP) activity (GO:0003910);; Molecular Function: NAD+ ADP-ribosyltransferase activity (GO:0003950);; Cellular Component: nucleus (GO:0005634);; Cellular Component: cytoplasm (GO:0005737);; Biological Process: lagging strand elongation (GO:0006273);; Biological Process: protein ADP-ribosylation (GO:0006471);; Biological…	K10798|0|pmum:103328815|K10798 poly [ADP-ribose] polymerase [EC:2.4.2.30] | (RefSeq) poly [ADP-ribose] polymerase 3	[KLO]	--	Poly(ADP-ribose) polymerase catalytic domain;; PADR1 (NUC008) domain;; Poly(ADP-ribose) polymerase, regulatory domain;; WGR domain;; BRCA1 C Terminus (BRCT) domain;; BRCT domain, a BRCA1 C-terminus domain	Poly [ADP-ribose] polymerase 3 OS=Glycine max OX=3847 GN=PARP3 PE=2 SV=1	S	Function unknown	PREDICTED: poly [ADP-ribose] polymerase 3 [Juglans regia]	Base excision repair (ko03410)	molecular function: binding (GO:0005488);; molecular function: catalytic activity (GO:0003824);; biological process: metabolic process (GO:0008152);; biological process: cellular process (GO:0009987);; cellular component: cell (GO:0005623);; cellular component: organelle (GO:0043226);; cellular component: cell part (GO:0044464);; biological process: single-organism process (GO:0044699)
-16.8067	-4.89156	g32962	stu-miR167a-3p	g32962	GAUCAUGUGGCAGCCUCACC	20	0	2.66538	3.48929	20.3515	23.7241	17.4239	0.0139073	3.43585	up	[D]	Cell cycle control, cell division, chromosome partitioning	Molecular Function: ubiquitin-protein transferase activity (GO:0004842);; Biological Process: protein ubiquitination (GO:0016567);;	--	--	--	U-box domain	U-box domain-containing protein 21 OS=Arabidopsis thaliana OX=3702 GN=PUB21 PE=2 SV=1	O	Posttranslational modification, protein turnover, chaperones	PREDICTED: U-box domain-containing protein 21-like [Juglans regia]	--	molecular function: catalytic activity (GO:0003824);; biological process: metabolic process (GO:0008152);; biological process: cellular process (GO:0009987)
-16.7444	2.93035	g2852	pab-miR164b	g2852	CAUGUGCUCUUUUUCUCCAUC	21	32.6532	31.9846	55.8287	0	0	0	0.0075918	-5.71414	down	[P]	Inorganic ion transport and metabolism	Molecular Function: ATP binding (GO:0005524);; Cellular Component: integral component of plasma membrane (GO:0005887);; Biological Process: ATP biosynthetic process (GO:0006754);; Molecular Function: hydrogen-exporting ATPase activity, phosphorylative mechanism (GO:0008553);; Cellular Component: intracellular membrane-bounded organelle (GO:0043231);; Molecular Function: metal ion binding (GO:0046…	K01535|0|vvi:100267065|K01535 H+-transporting ATPase [EC:3.6.3.6] | (RefSeq) ATPase 8, plasma membrane-type	[P]	Inorganic ion transport and metabolism	E1-E2 ATPase;; haloacid dehalogenase-like hydrolase;; Cation transporter/ATPase, N-terminus	ATPase 8, plasma membrane-type OS=Arabidopsis thaliana OX=3702 GN=AHA8 PE=3 SV=1	P	Inorganic ion transport and metabolism	PREDICTED: ATPase 8, plasma membrane-type-like [Juglans regia]	Oxidative phosphorylation (ko00190)	molecular function: binding (GO:0005488);; cellular component: cell (GO:0005623);; cellular component: membrane (GO:0016020);; cellular component: membrane part (GO:0044425);; cellular component: cell part (GO:0044464);; biological process: metabolic process (GO:0008152);; biological process: cellular process (GO:0009987);; biological process: single-organism process (GO:0044699);; molecular func…
-16.5945	-5.28809	g1529	hbr-miR156	g1529	UUGACAGAAGAUAGAGAGC	19	0	0	6.97859	16.2812	23.7241	13.9391	0.040568	3.13808	up	--	--	--	--	[R]	General function prediction only	Major Facilitator Superfamily;; SPX domain;; Sugar (and other) transporter	SPX domain-containing membrane protein At4g22990 OS=Arabidopsis thaliana OX=3702 GN=At4g22990 PE=2 SV=2	T	Signal transduction mechanisms	PREDICTED: SPX domain-containing membrane protein At4g22990-like isoform X2 [Juglans regia]	--	--
-16.561	-3.03079	g13948	gma-miR6300	g13948	GUCGUUGUAGUAUAGUGG	18	10.8844	2.66538	6.97859	207.585	332.138	219.541	9.15e-18	5.46424	up	--	--	Cellular Component: membrane (GO:0016020);;	--	[R]	General function prediction only	Ankyrin repeats (3 copies);; Ankyrin repeats (many copies);; Ankyrin repeats (many copies);; Ankyrin repeat	--	S	Function unknown	PREDICTED: uncharacterized protein LOC109017122, partial [Juglans regia]	--	cellular component: membrane (GO:0016020)
-16.4847	-3.33733	g4511	vvi-miR156h	g4511	UGACAGAAGAGAGAGAGCAU	20	0	0	0	8.1406	9.48965	13.9391	0.0372389	4.93949	up	[E]	Amino acid transport and metabolism	--	K18787|9.64138e-48|mdm:103440896|K18787 thermospermine synthase [EC:2.5.1.79] | (RefSeq) thermospermine synthase ACAULIS5-like	[E]	Amino acid transport and metabolism	Spermidine synthase tetramerisation domain	Thermospermine synthase ACAULIS5 OS=Arabidopsis thaliana OX=3702 GN=ACL5 PE=1 SV=1	E	Amino acid transport and metabolism	thermospermine synthase ACAULIS5 [Quercus suber]	--	--
-16.3933	-3.23373	Corylus_avellana_newGene_12506	ath-miR156g	Corylus_avellana_newGene_12506	CGACAGAAGAGAGUGAGCAC	20	0	0	0	8.1406	9.48965	17.4239	0.0303032	5.06945	up	--	--	--	--	[T]	Signal transduction mechanisms	NB-ARC domain;; Leucine Rich repeats (2 copies)	Putative disease resistance RPP13-like protein 3 OS=Arabidopsis thaliana OX=3702 GN=RPP13L3 PE=3 SV=1	S	Function unknown	PREDICTED: disease resistance protein RPP13-like [Juglans regia]	--	--
-16.154	2.82702	g7824	pab-miR164b	g7824	CAUGUGCUCUUUUUCUCCAUC	21	32.6532	31.9846	55.8287	0	0	0	0.0075918	-5.71414	down	[F]	Nucleotide transport and metabolism	Molecular Function: purine nucleobase transmembrane transporter activity (GO:0005345);; Cellular Component: integral component of membrane (GO:0016021);; Biological Process: purine nucleobase transmembrane transport (GO:1904823);;	K06901|0|tcc:TCM_014561|K06901 putative MFS transporter, AGZA family, xanthine/uracil permease | (RefSeq) Xanthine/uracil permease family protein	--	--	Permease family	Adenine/guanine permease AZG2 OS=Arabidopsis thaliana OX=3702 GN=AZG2 PE=2 SV=1	S	Function unknown	PREDICTED: adenine/guanine permease AZG2-like [Juglans regia]	--	molecular function: transporter activity (GO:0005215);; biological process: cellular process (GO:0009987);; biological process: single-organism process (GO:0044699);; biological process: localization (GO:0051179);; cellular component: membrane (GO:0016020);; cellular component: membrane part (GO:0044425)
-16.0577	-3.16754	Corylus_avellana_newGene_52975	ath-miR156g	Corylus_avellana_newGene_52975	CGACAGAAGAGAGUGAGCAC	20	0	0	0	8.1406	9.48965	17.4239	0.0303032	5.06945	up	[IR]	--	Molecular Function: hydrolase activity, acting on ester bonds (GO:0016788);; Molecular Function: 9,9'-dicis-carotene:quinone oxidoreductase activity (GO:0052886);; Molecular Function: 7,9,9'-tricis-neurosporene:quinone oxidoreductase activity (GO:0052887);; Biological Process: 9,9'-di-cis-zeta-carotene desaturation to 7,9,7',9'-tetra-cis-lycopene (GO:0052889);; Biological Process: oxidation-reduc…	K21026|7.75464e-49|cam:101496997|K21026 acetylajmaline esterase [EC:3.1.1.80] | (RefSeq) GDSL esterase/lipase At1g28610-like	--	--	--	GDSL esterase/lipase At1g28660 OS=Arabidopsis thaliana OX=3702 GN=At1g28660 PE=2 SV=1	S	Function unknown	GDSL esterase/lipase At1g28580-like [Quercus suber]	--	molecular function: catalytic activity (GO:0003824);; biological process: metabolic process (GO:0008152);; biological process: single-organism process (GO:0044699);; biological process: cellular process (GO:0009987)
-16.0315	-5.10868	Corylus_avellana_newGene_7828	hbr-miR156	Corylus_avellana_newGene_7828	UUGACAGAAGAUAGAGAGC	19	0	0	6.97859	16.2812	23.7241	13.9391	0.040568	3.13808	up	--	--	Molecular Function: ATP binding (GO:0005524);; Cellular Component: plasma membrane (GO:0005886);; Cellular Component: integral component of membrane (GO:0016021);; Molecular Function: ATPase activity, coupled to transmembrane movement of substances (GO:0042626);; Biological Process: transmembrane transport (GO:0055085);;	--	[Q]	Secondary metabolites biosynthesis, transport and catabolism	--	ABC transporter G family member 11 OS=Arabidopsis thaliana OX=3702 GN=ABCG11 PE=1 SV=1	V	Defense mechanisms	abc transporter g family member 11 [Quercus suber]	--	molecular function: binding (GO:0005488);; cellular component: cell (GO:0005623);; cellular component: membrane (GO:0016020);; cellular component: cell part (GO:0044464);; cellular component: membrane part (GO:0044425);; molecular function: catalytic activity (GO:0003824);; molecular function: transporter activity (GO:0005215);; biological process: metabolic process (GO:0008152);; biological proc…
-15.9815	-4.32064	Corylus_avellana_newGene_19139	vvi-miR482	Corylus_avellana_newGene_19139	UCUUUCCUACUCCUCCCAUUCC	22	2.7211	0	0	4.0703	18.9793	20.9087	0.0416687	3.69887	up	--	--	--	--	--	--	--	--	--	--	--
-15.9282	-2.915	g31129	gma-miR6300	g31129	GUCGUUGUAGUAUAGUGG	18	10.8844	2.66538	6.97859	207.585	332.138	219.541	9.15e-18	5.46424	up	--	--	Biological Process: killing of cells of other organism (GO:0031640);; Cellular Component: apoplast (GO:0048046);; Biological Process: defense response to fungus (GO:0050832);;	--	--	--	Thaumatin family;; Thaumatin family	Thaumatin-like protein 1 OS=Castanea sativa OX=21020 GN=TL1 PE=2 SV=1	S	Function unknown	thaumatin-like protein 1 [Quercus suber]	--	biological process: cell killing (GO:0001906);; biological process: multi-organism process (GO:0051704);; biological process: biological regulation (GO:0065007);; cellular component: extracellular region (GO:0005576);; biological process: response to stimulus (GO:0050896)
-15.8235	2.76918	g14503	pab-miR164b	g14503	CAUGUGCUCUUUUUCUCCAUC	21	32.6532	31.9846	55.8287	0	0	0	0.0075918	-5.71414	down	Threonine dehydrogenase or related Zn-dependent dehydrogenase	;; ;; ;;	Molecular Function: zinc ion binding (GO:0008270);; Molecular Function: oxidoreductase activity (GO:0016491);; Biological Process: oxidation-reduction process (GO:0055114);;	K00008|0|gra:105798495|K00008 L-iditol 2-dehydrogenase [EC:1.1.1.14] | (RefSeq) sorbitol dehydrogenase	[Q]	Secondary metabolites biosynthesis, transport and catabolism	Alcohol dehydrogenase GroES-like domain;; Zinc-binding dehydrogenase	Sorbitol dehydrogenase OS=Arabidopsis thaliana OX=3702 GN=SDH PE=1 SV=1	E	Amino acid transport and metabolism	sorbitol dehydrogenase [Quercus suber]	Fructose and mannose metabolism (ko00051)	molecular function: binding (GO:0005488);; molecular function: catalytic activity (GO:0003824);; biological process: metabolic process (GO:0008152);; biological process: single-organism process (GO:0044699)
-15.8079	-2.89298	g30557	gma-miR6300	g30557	GUCGUUGUAGUAUAGUGG	18	10.8844	2.66538	6.97859	207.585	332.138	219.541	9.15e-18	5.46424	up	--	--	--	--	--	--	Plant protein of unknown function;; Plant protein of unknown function	UPF0481 protein At3g47200 OS=Arabidopsis thaliana OX=3702 GN=At3g47200 PE=2 SV=1	S	Function unknown	PREDICTED: UPF0481 protein At3g47200-like [Juglans regia]	--	--
-15.7714	-5.10868	Corylus_avellana_newGene_7828	novel_miR_162	Corylus_avellana_newGene_7828	UUGGGUGUUCUUCUUUGUUGA	21	21.7688	34.6499	34.8929	223.867	232.496	156.815	2.16e-12	3.08718	up	--	--	Molecular Function: ATP binding (GO:0005524);; Cellular Component: plasma membrane (GO:0005886);; Cellular Component: integral component of membrane (GO:0016021);; Molecular Function: ATPase activity, coupled to transmembrane movement of substances (GO:0042626);; Biological Process: transmembrane transport (GO:0055085);;	--	[Q]	Secondary metabolites biosynthesis, transport and catabolism	--	ABC transporter G family member 11 OS=Arabidopsis thaliana OX=3702 GN=ABCG11 PE=1 SV=1	V	Defense mechanisms	abc transporter g family member 11 [Quercus suber]	--	molecular function: binding (GO:0005488);; cellular component: cell (GO:0005623);; cellular component: membrane (GO:0016020);; cellular component: cell part (GO:0044464);; cellular component: membrane part (GO:0044425);; molecular function: catalytic activity (GO:0003824);; molecular function: transporter activity (GO:0005215);; biological process: metabolic process (GO:0008152);; biological proc…
-15.7249	-4.89156	g32962	stu-miR167b-3p	g32962	GAUCAUGUGGCAGCAUCACC	20	0	2.66538	3.48929	12.2109	23.7241	17.4239	0.0286086	3.2147	up	[D]	Cell cycle control, cell division, chromosome partitioning	Molecular Function: ubiquitin-protein transferase activity (GO:0004842);; Biological Process: protein ubiquitination (GO:0016567);;	--	--	--	U-box domain	U-box domain-containing protein 21 OS=Arabidopsis thaliana OX=3702 GN=PUB21 PE=2 SV=1	O	Posttranslational modification, protein turnover, chaperones	PREDICTED: U-box domain-containing protein 21-like [Juglans regia]	--	molecular function: catalytic activity (GO:0003824);; biological process: metabolic process (GO:0008152);; biological process: cellular process (GO:0009987)
-15.6826	-3.65712	Corylus_avellana_newGene_3695	gma-miR156q	Corylus_avellana_newGene_3695	UGACAGAAGAGAGUGAGCACU	21	2.7211	0	6.97859	32.5624	47.4482	80.15	5.37e-05	4.28825	up	--	--	--	--	--	--	--	--	--	--	--
-15.6544	-3.28274	g4391	ata-miR167d-3p	g4391	AGGUCAUGUGGCAGCUUCAUU	21	0	0	0	4.0703	14.2345	10.4543	0.0480096	4.7687	up	--	--	--	--	--	--	NPR1 interacting	--	S	Function unknown	PREDICTED: protein NIM1-INTERACTING 1-like [Juglans regia]	--	--
-15.646	-3.16754	Corylus_avellana_newGene_52975	vvi-miR156h	Corylus_avellana_newGene_52975	UGACAGAAGAGAGAGAGCAU	20	0	0	0	8.1406	9.48965	13.9391	0.0372389	4.93949	up	[IR]	--	Molecular Function: hydrolase activity, acting on ester bonds (GO:0016788);; Molecular Function: 9,9'-dicis-carotene:quinone oxidoreductase activity (GO:0052886);; Molecular Function: 7,9,9'-tricis-neurosporene:quinone oxidoreductase activity (GO:0052887);; Biological Process: 9,9'-di-cis-zeta-carotene desaturation to 7,9,7',9'-tetra-cis-lycopene (GO:0052889);; Biological Process: oxidation-reduc…	K21026|7.75464e-49|cam:101496997|K21026 acetylajmaline esterase [EC:3.1.1.80] | (RefSeq) GDSL esterase/lipase At1g28610-like	--	--	--	GDSL esterase/lipase At1g28660 OS=Arabidopsis thaliana OX=3702 GN=At1g28660 PE=2 SV=1	S	Function unknown	GDSL esterase/lipase At1g28580-like [Quercus suber]	--	molecular function: catalytic activity (GO:0003824);; biological process: metabolic process (GO:0008152);; biological process: single-organism process (GO:0044699);; biological process: cellular process (GO:0009987)
-15.6218	-2.55918	g27478	ahy-miR156a	g27478	UGACAGAAGAGAGAGAGCAC	20	2.7211	5.33076	0	150.601	223.007	174.239	1.31e-12	6.10422	up	--	--	Molecular Function: DNA binding (GO:0003677);; Molecular Function: DNA ligase (ATP) activity (GO:0003910);; Molecular Function: NAD+ ADP-ribosyltransferase activity (GO:0003950);; Cellular Component: nucleus (GO:0005634);; Cellular Component: cytoplasm (GO:0005737);; Biological Process: lagging strand elongation (GO:0006273);; Biological Process: protein ADP-ribosylation (GO:0006471);; Biological…	K10798|0|pmum:103328815|K10798 poly [ADP-ribose] polymerase [EC:2.4.2.30] | (RefSeq) poly [ADP-ribose] polymerase 3	[KLO]	--	Poly(ADP-ribose) polymerase catalytic domain;; PADR1 (NUC008) domain;; Poly(ADP-ribose) polymerase, regulatory domain;; WGR domain;; BRCA1 C Terminus (BRCT) domain;; BRCT domain, a BRCA1 C-terminus domain	Poly [ADP-ribose] polymerase 3 OS=Glycine max OX=3847 GN=PARP3 PE=2 SV=1	S	Function unknown	PREDICTED: poly [ADP-ribose] polymerase 3 [Juglans regia]	Base excision repair (ko03410)	molecular function: binding (GO:0005488);; molecular function: catalytic activity (GO:0003824);; biological process: metabolic process (GO:0008152);; biological process: cellular process (GO:0009987);; cellular component: cell (GO:0005623);; cellular component: organelle (GO:0043226);; cellular component: cell part (GO:0044464);; biological process: single-organism process (GO:0044699)
-15.5818	-3.15454	Corylus_avellana_newGene_58811	vvi-miR156h	Corylus_avellana_newGene_58811	UGACAGAAGAGAGAGAGCAU	20	0	0	0	8.1406	9.48965	13.9391	0.0372389	4.93949	up	[IQR]	--	Molecular Function: oxidoreductase activity (GO:0016491);; Biological Process: oxidation-reduction process (GO:0055114);;	K08081|2.42992e-101|egr:104422471|K08081 tropinone reductase I [EC:1.1.1.206] | (RefSeq) tropinone reductase homolog At5g06060	[R]	General function prediction only	Enoyl-(Acyl carrier protein) reductase;; short chain dehydrogenase	Tropinone reductase homolog At1g07440 OS=Arabidopsis thaliana OX=3702 GN=At1g07440 PE=1 SV=1	S	Function unknown	tropinone reductase homolog At2g29150-like [Quercus suber]	Tropane, piperidine and pyridine alkaloid biosynthesis (ko00960)	molecular function: catalytic activity (GO:0003824);; biological process: metabolic process (GO:0008152);; biological process: single-organism process (GO:0044699)
-15.5639	-2.55918	g27478	tae-miR167c-5p	g27478	UGAAGCUGCCAGCAUGAUCUGC	22	5.44221	5.33076	13.9572	329.694	626.317	390.296	1.21e-24	6.08159	up	--	--	Molecular Function: DNA binding (GO:0003677);; Molecular Function: DNA ligase (ATP) activity (GO:0003910);; Molecular Function: NAD+ ADP-ribosyltransferase activity (GO:0003950);; Cellular Component: nucleus (GO:0005634);; Cellular Component: cytoplasm (GO:0005737);; Biological Process: lagging strand elongation (GO:0006273);; Biological Process: protein ADP-ribosylation (GO:0006471);; Biological…	K10798|0|pmum:103328815|K10798 poly [ADP-ribose] polymerase [EC:2.4.2.30] | (RefSeq) poly [ADP-ribose] polymerase 3	[KLO]	--	Poly(ADP-ribose) polymerase catalytic domain;; PADR1 (NUC008) domain;; Poly(ADP-ribose) polymerase, regulatory domain;; WGR domain;; BRCA1 C Terminus (BRCT) domain;; BRCT domain, a BRCA1 C-terminus domain	Poly [ADP-ribose] polymerase 3 OS=Glycine max OX=3847 GN=PARP3 PE=2 SV=1	S	Function unknown	PREDICTED: poly [ADP-ribose] polymerase 3 [Juglans regia]	Base excision repair (ko03410)	molecular function: binding (GO:0005488);; molecular function: catalytic activity (GO:0003824);; biological process: metabolic process (GO:0008152);; biological process: cellular process (GO:0009987);; cellular component: cell (GO:0005623);; cellular component: organelle (GO:0043226);; cellular component: cell part (GO:0044464);; biological process: single-organism process (GO:0044699)
-15.4128	4.08792	g15388	gma-miR4414a-5p	g15388	AGCUGCUGACUCGUUGGCUC	20	394.56	354.496	425.694	0	47.4482	20.9087	3.21e-13	-3.77033	down	[V]	Defense mechanisms	--	--	[IR]	--	ABC-2 family transporter protein;; AAA domain, putative AbiEii toxin, Type IV TA system;; ABC transporter	ABC transporter A family member 2 OS=Arabidopsis thaliana OX=3702 GN=ABCA2 PE=2 SV=1	V	Defense mechanisms	ABC transporter A family member 2-like [Quercus suber]	--	--
-15.3161	-2.80297	Corylus_avellana_newGene_21124	gma-miR6300	Corylus_avellana_newGene_21124	GUCGUUGUAGUAUAGUGG	18	10.8844	2.66538	6.97859	207.585	332.138	219.541	9.15e-18	5.46424	up	--	--	--	--	--	--	--	--	--	--	--
-15.3065	-2.87048	g18495	tae-miR395b	g18495	UGAAGUGUUUGGGGGAACUC	20	0	0	0	12.2109	9.48965	20.9087	0.0187629	5.33238	up	--	--	Molecular Function: nucleic acid binding (GO:0003676);;	--	--	--	RNA recognition motif. (a.k.a. RRM, RBD, or RNP domain);; Zinc finger C-x8-C-x5-C-x3-H type (and similar)	Zinc finger CCCH domain-containing protein 22 OS=Oryza sativa subsp. japonica OX=39947 GN=Os03g0328900 PE=2 SV=2	S	Function unknown	PREDICTED: zinc finger CCCH domain-containing protein 46-like isoform X1 [Juglans regia]	--	molecular function: binding (GO:0005488)
-15.3065	-2.87048	g18495	ath-miR395a	g18495	CUGAAGUGUUUGGGGGAACUC	21	0	0	0	12.2109	9.48965	20.9087	0.0187629	5.33238	up	--	--	Molecular Function: nucleic acid binding (GO:0003676);;	--	--	--	RNA recognition motif. (a.k.a. RRM, RBD, or RNP domain);; Zinc finger C-x8-C-x5-C-x3-H type (and similar)	Zinc finger CCCH domain-containing protein 22 OS=Oryza sativa subsp. japonica OX=39947 GN=Os03g0328900 PE=2 SV=2	S	Function unknown	PREDICTED: zinc finger CCCH domain-containing protein 46-like isoform X1 [Juglans regia]	--	molecular function: binding (GO:0005488)
-15.3065	-2.87048	g18495	sly-miR395a	g18495	CUGAAGUGUUUGGGGGAACUCC	22	0	0	0	12.2109	9.48965	20.9087	0.0187629	5.33238	up	--	--	Molecular Function: nucleic acid binding (GO:0003676);;	--	--	--	RNA recognition motif. (a.k.a. RRM, RBD, or RNP domain);; Zinc finger C-x8-C-x5-C-x3-H type (and similar)	Zinc finger CCCH domain-containing protein 22 OS=Oryza sativa subsp. japonica OX=39947 GN=Os03g0328900 PE=2 SV=2	S	Function unknown	PREDICTED: zinc finger CCCH domain-containing protein 46-like isoform X1 [Juglans regia]	--	molecular function: binding (GO:0005488)
-15.2833	-2.76241	Corylus_avellana_newGene_8952	ath-miR167a-5p	Corylus_avellana_newGene_8952	UGAAGCUGCCAGCAUGAUCUA	21	8.16331	5.33076	13.9572	260.499	512.441	257.874	5.08e-20	5.53261	up	[P]	Inorganic ion transport and metabolism	--	K01674|1.84165e-37|csv:101202774|K01674 carbonic anhydrase [EC:4.2.1.1] | (RefSeq) alpha carbonic anhydrase 7-like	[R]	General function prediction only	Eukaryotic-type carbonic anhydrase	Bifunctional monodehydroascorbate reductase and carbonic anhydrase nectarin-3 OS=Nicotiana langsdorffii x Nicotiana sanderae OX=164110 GN=NEC3 PE=1 SV=1	P	Inorganic ion transport and metabolism	alpha carbonic anhydrase 7-like [Quercus suber]	Nitrogen metabolism (ko00910)	--
-15.0272	-3.54219	g2476	novel_miR_143	g2476	GCUAUGAGAUCUGAGGGCUU	20	1055.79	1087.48	1182.87	14897.3	17930.7	16402.9	2.67e-260	4.24235	up	--	--	--	--	--	--	F-box domain;; F-box-like	F-box/kelch-repeat protein At3g06240 OS=Arabidopsis thaliana OX=3702 GN=At3g06240 PE=2 SV=1	--	--	F-box/kelch-repeat protein At3g06240-like [Quercus suber]	--	--
-14.9611	-2.95121	Corylus_avellana_newGene_1211	ath-miR156g	Corylus_avellana_newGene_1211	CGACAGAAGAGAGUGAGCAC	20	0	0	0	8.1406	9.48965	17.4239	0.0303032	5.06945	up	[M]	Cell wall/membrane/envelope biogenesis	Cellular Component: cytosol (GO:0005829);; Molecular Function: 3-deoxy-manno-octulosonate cytidylyltransferase activity (GO:0008690);; Biological Process: lipopolysaccharide biosynthetic process (GO:0009103);; Cellular Component: integral component of membrane (GO:0016021);;	K00979|1.63638e-36|vvi:100246238|K00979 3-deoxy-manno-octulosonate cytidylyltransferase (CMP-KDO synthetase) [EC:2.7.7.38] | (RefSeq) 3-deoxy-manno-octulosonate cytidylyltransferase, mitochondrial	--	--	--	3-deoxy-manno-octulosonate cytidylyltransferase, mitochondrial OS=Arabidopsis thaliana OX=3702 GN=KDSB PE=1 SV=1	M	Cell wall/membrane/envelope biogenesis	PREDICTED: 3-deoxy-manno-octulosonate cytidylyltransferase, mitochondrial [Vitis vinifera]	--	cellular component: cell (GO:0005623);; cellular component: cell part (GO:0044464);; molecular function: catalytic activity (GO:0003824);; biological process: metabolic process (GO:0008152);; biological process: cellular process (GO:0009987);; biological process: single-organism process (GO:0044699);; cellular component: membrane (GO:0016020);; cellular component: membrane part (GO:0044425)
-14.9297	-3.02252	g1273	vvi-miR156h	g1273	UGACAGAAGAGAGAGAGCAU	20	0	0	0	8.1406	9.48965	13.9391	0.0372389	4.93949	up	--	--	Biological Process: DNA metabolic process (GO:0006259);;	K04802|5.00193e-31|pmum:103331921|K04802 proliferating cell nuclear antigen | (RefSeq) proliferating cell nuclear antigen-like	[L]	Replication, recombination and repair	Proliferating cell nuclear antigen, C-terminal domain;; Proliferating cell nuclear antigen, N-terminal domain	Proliferating cell nuclear antigen OS=Zea mays OX=4577 GN=PCNA PE=2 SV=1	L	Replication, recombination and repair	proliferating cell nuclear antigen-like [Prunus avium]	Mismatch repair (ko03430)	biological process: metabolic process (GO:0008152);; biological process: cellular process (GO:0009987)
-14.8908	-3.01464	g35368	vvi-miR156h	g35368	UGACAGAAGAGAGAGAGCAU	20	0	0	0	8.1406	9.48965	13.9391	0.0372389	4.93949	up	--	--	Molecular Function: DNA binding (GO:0003677);; Biological Process: regulation of transcription, DNA-templated (GO:0006355);;	--	--	--	--	Cyclic dof factor 4 OS=Arabidopsis thaliana OX=3702 GN=CDF4 PE=2 SV=1	K	Transcription	dof zinc finger protein DOF1.5 [Prunus avium]	--	molecular function: binding (GO:0005488);; biological process: biological regulation (GO:0065007)
-14.72	-2.26298	g12040	stu-miR8051-5p	g12040	UAGUAUGGUAGAAAGAUUCA	20	0	0	0	32.5624	33.2138	38.3326	0.00122787	6.50471	up	--	--	Cellular Component: cell wall (GO:0005618);; Cellular Component: plasma membrane (GO:0005886);;	--	--	--	Protein of unknown function (DUF642)	--	S	Function unknown	PREDICTED: uncharacterized protein LOC108983944 [Juglans regia]	--	cellular component: cell (GO:0005623);; cellular component: cell part (GO:0044464);; cellular component: membrane (GO:0016020)
-14.6398	-2.88785	g1451	ath-miR156g	g1451	CGACAGAAGAGAGUGAGCAC	20	0	0	0	8.1406	9.48965	17.4239	0.0303032	5.06945	up	--	--	Molecular Function: DNA binding (GO:0003677);; Cellular Component: nucleus (GO:0005634);;	--	--	--	SBP domain	Squamosa promoter-binding-like protein 13B OS=Arabidopsis thaliana OX=3702 GN=SPL13B PE=3 SV=1	S	Function unknown	SBP-box transcription factor [Betula luminifera]	--	molecular function: binding (GO:0005488);; cellular component: cell (GO:0005623);; cellular component: organelle (GO:0043226);; cellular component: cell part (GO:0044464)
-14.6096	-2.95771	Corylus_avellana_newGene_39387	vvi-miR156h	Corylus_avellana_newGene_39387	UGACAGAAGAGAGAGAGCAU	20	0	0	0	8.1406	9.48965	13.9391	0.0372389	4.93949	up	--	--	--	--	--	--	--	--	--	--	--
-14.5775	-2.95121	Corylus_avellana_newGene_1211	vvi-miR156h	Corylus_avellana_newGene_1211	UGACAGAAGAGAGAGAGCAU	20	0	0	0	8.1406	9.48965	13.9391	0.0372389	4.93949	up	[M]	Cell wall/membrane/envelope biogenesis	Cellular Component: cytosol (GO:0005829);; Molecular Function: 3-deoxy-manno-octulosonate cytidylyltransferase activity (GO:0008690);; Biological Process: lipopolysaccharide biosynthetic process (GO:0009103);; Cellular Component: integral component of membrane (GO:0016021);;	K00979|1.63638e-36|vvi:100246238|K00979 3-deoxy-manno-octulosonate cytidylyltransferase (CMP-KDO synthetase) [EC:2.7.7.38] | (RefSeq) 3-deoxy-manno-octulosonate cytidylyltransferase, mitochondrial	--	--	--	3-deoxy-manno-octulosonate cytidylyltransferase, mitochondrial OS=Arabidopsis thaliana OX=3702 GN=KDSB PE=1 SV=1	M	Cell wall/membrane/envelope biogenesis	PREDICTED: 3-deoxy-manno-octulosonate cytidylyltransferase, mitochondrial [Vitis vinifera]	--	cellular component: cell (GO:0005623);; cellular component: cell part (GO:0044464);; molecular function: catalytic activity (GO:0003824);; biological process: metabolic process (GO:0008152);; biological process: cellular process (GO:0009987);; biological process: single-organism process (GO:0044699);; cellular component: membrane (GO:0016020);; cellular component: membrane part (GO:0044425)
-14.5481	-4.63597	g12518	ath-miR157a-5p	g12518	UUGACAGAAGAUAGAGAGCAC	21	0	0	6.97859	16.2812	23.7241	13.9391	0.040568	3.13808	up	--	--	Molecular Function: DNA binding (GO:0003677);; Cellular Component: nucleus (GO:0005634);;	--	--	--	SBP domain	Squamosa promoter-binding-like protein 9 OS=Arabidopsis thaliana OX=3702 GN=SPL9 PE=2 SV=2	K	Transcription	SBP-box transcription factor, partial [Betula luminifera]	--	molecular function: binding (GO:0005488);; cellular component: cell (GO:0005623);; cellular component: organelle (GO:0043226);; cellular component: cell part (GO:0044464)
-14.5481	-4.63597	g12518	bgy-miR156	g12518	UUUGACAGAAGAUAGAGAGCAC	22	0	0	6.97859	16.2812	23.7241	13.9391	0.040568	3.13808	up	--	--	Molecular Function: DNA binding (GO:0003677);; Cellular Component: nucleus (GO:0005634);;	--	--	--	SBP domain	Squamosa promoter-binding-like protein 9 OS=Arabidopsis thaliana OX=3702 GN=SPL9 PE=2 SV=2	K	Transcription	SBP-box transcription factor, partial [Betula luminifera]	--	molecular function: binding (GO:0005488);; cellular component: cell (GO:0005623);; cellular component: organelle (GO:0043226);; cellular component: cell part (GO:0044464)
-14.5481	-4.63597	g12518	hbr-miR156	g12518	UUGACAGAAGAUAGAGAGC	19	0	0	6.97859	16.2812	23.7241	13.9391	0.040568	3.13808	up	--	--	Molecular Function: DNA binding (GO:0003677);; Cellular Component: nucleus (GO:0005634);;	--	--	--	SBP domain	Squamosa promoter-binding-like protein 9 OS=Arabidopsis thaliana OX=3702 GN=SPL9 PE=2 SV=2	K	Transcription	SBP-box transcription factor, partial [Betula luminifera]	--	molecular function: binding (GO:0005488);; cellular component: cell (GO:0005623);; cellular component: organelle (GO:0043226);; cellular component: cell part (GO:0044464)
-14.5106	-2.93766	Corylus_avellana_newGene_34742	vvi-miR156h	Corylus_avellana_newGene_34742	UGACAGAAGAGAGAGAGCAU	20	0	0	0	8.1406	9.48965	13.9391	0.0372389	4.93949	up	--	--	--	--	--	--	--	--	--	--	--
-14.4575	-2.85188	g29473	ath-miR156g	g29473	CGACAGAAGAGAGUGAGCAC	20	0	0	0	8.1406	9.48965	17.4239	0.0303032	5.06945	up	--	--	Molecular Function: DNA binding (GO:0003677);; Cellular Component: nucleus (GO:0005634);;	--	--	--	SBP domain	Squamosa promoter-binding-like protein 4 OS=Arabidopsis thaliana OX=3702 GN=SPL4 PE=1 SV=1	S	Function unknown	SBP-box transcription factor [Betula luminifera]	--	molecular function: binding (GO:0005488);; cellular component: cell (GO:0005623);; cellular component: organelle (GO:0043226);; cellular component: cell part (GO:0044464)
-14.3854	-2.35663	g11963	ahy-miR156a	g11963	UGACAGAAGAGAGAGAGCAC	20	2.7211	5.33076	0	150.601	223.007	174.239	1.31e-12	6.10422	up	--	--	Biological Process: carbohydrate metabolic process (GO:0005975);; Molecular Function: hydrolase activity (GO:0016787);; Biological Process: cell wall organization or biogenesis (GO:0071554);;	K08235|6.47741e-99|tcc:TCM_003190|K08235 xyloglucan:xyloglucosyl transferase [EC:2.4.1.207] | (RefSeq) Xyloglucan endotransglucosylase/hydrolase 4	--	--	Glycosyl hydrolases family 16;; Xyloglucan endo-transglycosylase (XET) C-terminus	Xyloglucan endotransglucosylase/hydrolase protein A OS=Phaseolus angularis OX=3914 GN=XTHA PE=1 SV=1	G	Carbohydrate transport and metabolism	Xyloglucan endotransglucosylase/hydrolase 4 [Theobroma cacao]	--	biological process: metabolic process (GO:0008152);; molecular function: catalytic activity (GO:0003824);; biological process: cellular process (GO:0009987)
-14.2645	-2.88785	g1451	vvi-miR156h	g1451	UGACAGAAGAGAGAGAGCAU	20	0	0	0	8.1406	9.48965	13.9391	0.0372389	4.93949	up	--	--	Molecular Function: DNA binding (GO:0003677);; Cellular Component: nucleus (GO:0005634);;	--	--	--	SBP domain	Squamosa promoter-binding-like protein 13B OS=Arabidopsis thaliana OX=3702 GN=SPL13B PE=3 SV=1	S	Function unknown	SBP-box transcription factor [Betula luminifera]	--	molecular function: binding (GO:0005488);; cellular component: cell (GO:0005623);; cellular component: organelle (GO:0043226);; cellular component: cell part (GO:0044464)
-14.0868	-2.85188	g29473	vvi-miR156h	g29473	UGACAGAAGAGAGAGAGCAU	20	0	0	0	8.1406	9.48965	13.9391	0.0372389	4.93949	up	--	--	Molecular Function: DNA binding (GO:0003677);; Cellular Component: nucleus (GO:0005634);;	--	--	--	SBP domain	Squamosa promoter-binding-like protein 4 OS=Arabidopsis thaliana OX=3702 GN=SPL4 PE=1 SV=1	S	Function unknown	SBP-box transcription factor [Betula luminifera]	--	molecular function: binding (GO:0005488);; cellular component: cell (GO:0005623);; cellular component: organelle (GO:0043226);; cellular component: cell part (GO:0044464)
-13.8056	-3.12007	Corylus_avellana_newGene_2940	novel_miR_232	Corylus_avellana_newGene_2940	UUUUCUGACGUGUAAAUAGUGC	22	106.123	133.269	111.657	2161.33	1831.5	1909.66	4.5e-89	4.42477	up	--	--	--	--	--	--	Phloem protein 2	Protein PHLOEM PROTEIN 2-LIKE A1 OS=Arabidopsis thaliana OX=3702 GN=PP2A1 PE=2 SV=1	--	--	protein PHLOEM PROTEIN 2-LIKE A1-like [Quercus suber]	--	--
-13.711	-4.36923	g13304	ath-miR157a-5p	g13304	UUGACAGAAGAUAGAGAGCAC	21	0	0	6.97859	16.2812	23.7241	13.9391	0.040568	3.13808	up	--	--	Molecular Function: DNA binding (GO:0003677);; Cellular Component: nucleus (GO:0005634);;	--	--	--	--	Squamosa promoter-binding-like protein 7 OS=Oryza sativa subsp. japonica OX=39947 GN=SPL7 PE=2 SV=2	K	Transcription	SBP-box transcription factor [Betula luminifera]	--	molecular function: binding (GO:0005488);; cellular component: cell (GO:0005623);; cellular component: organelle (GO:0043226);; cellular component: cell part (GO:0044464)
-13.711	-4.36923	g13304	bgy-miR156	g13304	UUUGACAGAAGAUAGAGAGCAC	22	0	0	6.97859	16.2812	23.7241	13.9391	0.040568	3.13808	up	--	--	Molecular Function: DNA binding (GO:0003677);; Cellular Component: nucleus (GO:0005634);;	--	--	--	--	Squamosa promoter-binding-like protein 7 OS=Oryza sativa subsp. japonica OX=39947 GN=SPL7 PE=2 SV=2	K	Transcription	SBP-box transcription factor [Betula luminifera]	--	molecular function: binding (GO:0005488);; cellular component: cell (GO:0005623);; cellular component: organelle (GO:0043226);; cellular component: cell part (GO:0044464)
-13.711	-4.36923	g13304	hbr-miR156	g13304	UUGACAGAAGAUAGAGAGC	19	0	0	6.97859	16.2812	23.7241	13.9391	0.040568	3.13808	up	--	--	Molecular Function: DNA binding (GO:0003677);; Cellular Component: nucleus (GO:0005634);;	--	--	--	--	Squamosa promoter-binding-like protein 7 OS=Oryza sativa subsp. japonica OX=39947 GN=SPL7 PE=2 SV=2	K	Transcription	SBP-box transcription factor [Betula luminifera]	--	molecular function: binding (GO:0005488);; cellular component: cell (GO:0005623);; cellular component: organelle (GO:0043226);; cellular component: cell part (GO:0044464)
-13.678	-3.54573	g12120	bdi-miR167d-3p	g12120	AGAUCAUGUUGCAGCUUCAC	20	2.7211	0	0	8.1406	18.9793	20.9087	0.0260841	3.8576	up	[G]	Carbohydrate transport and metabolism	Cellular Component: cytosol (GO:0005829);; Biological Process: dephosphorylation (GO:0016311);; Molecular Function: sedoheptulose-bisphosphatase activity (GO:0050278);;	--	--	--	Histidine phosphatase superfamily (branch 1)	Phosphoglycerate mutase-like protein AT74 OS=Arabidopsis thaliana OX=3702 GN=At3g05170 PE=2 SV=1	T	Signal transduction mechanisms	phosphoglycerate mutase-like protein AT74H isoform X1 [Quercus suber]	--	cellular component: cell (GO:0005623);; cellular component: cell part (GO:0044464);; biological process: metabolic process (GO:0008152);; biological process: cellular process (GO:0009987);; molecular function: catalytic activity (GO:0003824)
-13.5832	-3.16754	Corylus_avellana_newGene_52975	gma-miR156q	Corylus_avellana_newGene_52975	UGACAGAAGAGAGUGAGCACU	21	2.7211	0	6.97859	32.5624	47.4482	80.15	5.37e-05	4.28825	up	[IR]	--	Molecular Function: hydrolase activity, acting on ester bonds (GO:0016788);; Molecular Function: 9,9'-dicis-carotene:quinone oxidoreductase activity (GO:0052886);; Molecular Function: 7,9,9'-tricis-neurosporene:quinone oxidoreductase activity (GO:0052887);; Biological Process: 9,9'-di-cis-zeta-carotene desaturation to 7,9,7',9'-tetra-cis-lycopene (GO:0052889);; Biological Process: oxidation-reduc…	K21026|7.75464e-49|cam:101496997|K21026 acetylajmaline esterase [EC:3.1.1.80] | (RefSeq) GDSL esterase/lipase At1g28610-like	--	--	--	GDSL esterase/lipase At1g28660 OS=Arabidopsis thaliana OX=3702 GN=At1g28660 PE=2 SV=1	S	Function unknown	GDSL esterase/lipase At1g28580-like [Quercus suber]	--	molecular function: catalytic activity (GO:0003824);; biological process: metabolic process (GO:0008152);; biological process: single-organism process (GO:0044699);; biological process: cellular process (GO:0009987)
-13.5787	-2.22448	g8739	ahy-miR156a	g8739	UGACAGAAGAGAGAGAGCAC	20	2.7211	5.33076	0	150.601	223.007	174.239	1.31e-12	6.10422	up	--	--	--	K19026|0|fve:101305114|K19026 spatacsin | (RefSeq) uncharacterized LOC101305114	[S]	Function unknown	Spatacsin C-terminus	--	S	Function unknown	PREDICTED: uncharacterized protein LOC109005353 [Juglans regia]	--	--
-13.5566	-3.51427	g34061	osa-miR167e-3p	g34061	AGAUCAUGUUGCAGCUUCACU	21	2.7211	0	0	8.1406	18.9793	20.9087	0.0260841	3.8576	up	--	--	Molecular Function: transferase activity (GO:0016740);;	--	--	--	D-mannose binding lectin;; S-locus glycoprotein domain;; PAN-like domain	G-type lectin S-receptor-like serine/threonine-protein kinase At4g03230 OS=Arabidopsis thaliana OX=3702 GN=At4g03230 PE=3 SV=3	T	Signal transduction mechanisms	g-type lectin s-receptor-like serine/threonine-protein kinase [Quercus suber]	--	molecular function: catalytic activity (GO:0003824);; biological process: metabolic process (GO:0008152)
-13.5566	-3.51427	g34061	bdi-miR167d-3p	g34061	AGAUCAUGUUGCAGCUUCAC	20	2.7211	0	0	8.1406	18.9793	20.9087	0.0260841	3.8576	up	--	--	Molecular Function: transferase activity (GO:0016740);;	--	--	--	D-mannose binding lectin;; S-locus glycoprotein domain;; PAN-like domain	G-type lectin S-receptor-like serine/threonine-protein kinase At4g03230 OS=Arabidopsis thaliana OX=3702 GN=At4g03230 PE=3 SV=3	T	Signal transduction mechanisms	g-type lectin s-receptor-like serine/threonine-protein kinase [Quercus suber]	--	molecular function: catalytic activity (GO:0003824);; biological process: metabolic process (GO:0008152)
-13.5561	-6.64567	g9008	rgl-miR5139	g9008	AAACCUGGCUCUGAUACCA	19	13.6055	18.6577	38.3822	65.1248	71.1724	90.6043	0.00131229	2.03983	up	[I]	Lipid transport and metabolism	Molecular Function: monooxygenase activity (GO:0004497);; Molecular Function: iron ion binding (GO:0005506);; Biological Process: fatty acid biosynthetic process (GO:0006633);; Cellular Component: integral component of membrane (GO:0016021);; Biological Process: oxidation-reduction process (GO:0055114);;	K14423|2.53309e-132|vvi:100255536|K14423 4,4-dimethyl-9beta,19-cyclopropylsterol-4alpha-methyl oxidase [EC:1.14.13.72] | (RefSeq) methylsterol monooxygenase 1-1	[I]	Lipid transport and metabolism	Fatty acid hydroxylase superfamily	Methylsterol monooxygenase 1-1 OS=Arabidopsis thaliana OX=3702 GN=SMO1-1 PE=1 SV=1	I	Lipid transport and metabolism	PREDICTED: methylsterol monooxygenase 1-1-like [Juglans regia]	Steroid biosynthesis (ko00100)	molecular function: catalytic activity (GO:0003824);; biological process: metabolic process (GO:0008152);; biological process: single-organism process (GO:0044699);; molecular function: binding (GO:0005488);; biological process: cellular process (GO:0009987);; cellular component: membrane (GO:0016020);; cellular component: membrane part (GO:0044425)
-13.5174	-6.62674	Corylus_avellana_newGene_48510	rgl-miR5139	Corylus_avellana_newGene_48510	AAACCUGGCUCUGAUACCA	19	13.6055	18.6577	38.3822	65.1248	71.1724	90.6043	0.00131229	2.03983	up	--	--	--	--	--	--	--	--	--	--	--
-13.3757	-2.05631	g19894	stu-miR8051-5p	g19894	UAGUAUGGUAGAAAGAUUCA	20	0	0	0	32.5624	33.2138	38.3326	0.00122787	6.50471	up	3-oxoacyl-(acyl-carrier-protein) synthase	;; ;; ;;	Biological Process: fatty acid biosynthetic process (GO:0006633);; Molecular Function: transferase activity, transferring acyl groups other than amino-acyl groups (GO:0016747);;	K09458|0|pxb:103949258|K09458 3-oxoacyl-[acyl-carrier-protein] synthase II [EC:2.3.1.179] | (RefSeq) 3-oxoacyl-[acyl-carrier-protein] synthase I, chloroplastic-like	[IQ]	--	Beta-ketoacyl synthase, N-terminal domain;; Beta-ketoacyl synthase, C-terminal domain	3-oxoacyl-[acyl-carrier-protein] synthase I, chloroplastic OS=Arabidopsis thaliana OX=3702 GN=KAS1 PE=1 SV=2	I	Lipid transport and metabolism	PREDICTED: 3-oxoacyl-[acyl-carrier-protein] synthase I, chloroplastic-like [Juglans regia]	Fatty acid metabolism (ko01212)	biological process: metabolic process (GO:0008152);; biological process: cellular process (GO:0009987);; biological process: single-organism process (GO:0044699);; molecular function: catalytic activity (GO:0003824)
-13.3452	2.33548	g2935	pab-miR164b	g2935	CAUGUGCUCUUUUUCUCCAUC	21	32.6532	31.9846	55.8287	0	0	0	0.0075918	-5.71414	down	[G]	Carbohydrate transport and metabolism	Cellular Component: plasma membrane (GO:0005886);; Biological Process: carbohydrate transport (GO:0008643);; Cellular Component: integral component of membrane (GO:0016021);; Molecular Function: substrate-specific transmembrane transporter activity (GO:0022891);; Biological Process: transmembrane transport (GO:0055085);;	--	[R]	General function prediction only	Sugar (and other) transporter;; Major Facilitator Superfamily	Sugar transport protein 7 OS=Arabidopsis thaliana OX=3702 GN=STP7 PE=1 SV=1	G	Carbohydrate transport and metabolism	PREDICTED: sugar carrier protein A-like [Juglans regia]	--	cellular component: cell (GO:0005623);; cellular component: membrane (GO:0016020);; cellular component: cell part (GO:0044464);; biological process: single-organism process (GO:0044699);; biological process: localization (GO:0051179);; cellular component: membrane part (GO:0044425);; molecular function: transporter activity (GO:0005215);; biological process: cellular process (GO:0009987)
-13.2343	-2.16806	g26978	gma-miR156f	g26978	UUGACAGAAGAGAGAGAGCACA	22	2.7211	5.33076	0	150.601	223.007	174.239	1.31e-12	6.10422	up	--	--	--	--	--	--	SBP domain	Squamosa promoter-binding protein 1 OS=Antirrhinum majus OX=4151 GN=SBP1 PE=2 SV=1	K	Transcription	SBP-box transcription factor [Betula luminifera]	--	--
-13.2343	-2.16806	g26978	ahy-miR156a	g26978	UGACAGAAGAGAGAGAGCAC	20	2.7211	5.33076	0	150.601	223.007	174.239	1.31e-12	6.10422	up	--	--	--	--	--	--	SBP domain	Squamosa promoter-binding protein 1 OS=Antirrhinum majus OX=4151 GN=SBP1 PE=2 SV=1	K	Transcription	SBP-box transcription factor [Betula luminifera]	--	--
-13.2343	-2.16806	g26978	ahy-miR156c	g26978	UUGACAGAAGAGAGAGAGCAC	21	2.7211	5.33076	0	150.601	223.007	174.239	1.31e-12	6.10422	up	--	--	--	--	--	--	SBP domain	Squamosa promoter-binding protein 1 OS=Antirrhinum majus OX=4151 GN=SBP1 PE=2 SV=1	K	Transcription	SBP-box transcription factor [Betula luminifera]	--	--
-13.2079	-2.03051	g22352	stu-miR8051-5p	g22352	UAGUAUGGUAGAAAGAUUCA	20	0	0	0	32.5624	33.2138	38.3326	0.00122787	6.50471	up	[T]	Signal transduction mechanisms	Molecular Function: acid phosphatase activity (GO:0003993);; Biological Process: dephosphorylation (GO:0016311);; Molecular Function: metal ion binding (GO:0046872);;	--	[G]	Carbohydrate transport and metabolism	Calcineurin-like phosphoesterase	Probable inactive purple acid phosphatase 27 OS=Arabidopsis thaliana OX=3702 GN=PAP27 PE=2 SV=1	S	Function unknown	probable inactive purple acid phosphatase 27 isoform X2 [Quercus suber]	--	molecular function: catalytic activity (GO:0003824);; biological process: metabolic process (GO:0008152);; biological process: cellular process (GO:0009987);; molecular function: binding (GO:0005488)
-13.1679	-1.9129	Corylus_avellana_newGene_50554	osa-miR167d-5p	Corylus_avellana_newGene_50554	UGAAGCUGCCAGCAUGAUCUG	21	19.0477	18.6577	27.9143	1742.09	2334.45	2017.69	2.56e-87	6.88372	up	--	--	Cellular Component: integral component of membrane (GO:0016021);; Biological Process: transmembrane transport (GO:0055085);;	--	[R]	General function prediction only	--	Protein ZINC INDUCED FACILITATOR-LIKE 1 OS=Arabidopsis thaliana OX=3702 GN=ZIFL1 PE=2 SV=1	G	Carbohydrate transport and metabolism	protein ZINC INDUCED FACILITATOR 1-like isoform X4 [Quercus suber]	--	cellular component: membrane (GO:0016020);; cellular component: membrane part (GO:0044425);; biological process: cellular process (GO:0009987);; biological process: single-organism process (GO:0044699);; biological process: localization (GO:0051179)
-12.8501	3.40823	g14419	gma-miR4414a-5p	g14419	AGCUGCUGACUCGUUGGCUC	20	394.56	354.496	425.694	0	47.4482	20.9087	3.21e-13	-3.77033	down	--	--	--	--	--	--	--	--	--	--	hypothetical protein CFP56_36913 [Quercus suber]	--	--
-12.7941	5.31207	g29819	osa-miR159d	g29819	AUUGGAUUGAAGGGAGCUCCG	21	65.3065	79.9614	83.743	8.1406	14.2345	10.4543	0.00158373	-2.4085	down	--	--	--	K09422|3.76317e-25|cic:CICLE_v10014958mg|K09422 myb proto-oncogene protein, plant | (RefSeq) hypothetical protein	--	--	--	--	K	Transcription	transcription factor MYB101-like [Quercus suber]	--	--
-12.5993	-2.06403	Corylus_avellana_newGene_15849	gma-miR156f	Corylus_avellana_newGene_15849	UUGACAGAAGAGAGAGAGCACA	22	2.7211	5.33076	0	150.601	223.007	174.239	1.31e-12	6.10422	up	--	--	--	--	[R]	General function prediction only	Leucine rich repeat;; Leucine rich repeat N-terminal domain;; Leucine Rich repeats (2 copies)	Receptor-like protein 11 OS=Arabidopsis thaliana OX=3702 GN=RLP11 PE=3 SV=1	S	Function unknown	PREDICTED: receptor-like protein 12 [Juglans regia]	--	--
-12.5993	-2.06403	Corylus_avellana_newGene_15849	ahy-miR156a	Corylus_avellana_newGene_15849	UGACAGAAGAGAGAGAGCAC	20	2.7211	5.33076	0	150.601	223.007	174.239	1.31e-12	6.10422	up	--	--	--	--	[R]	General function prediction only	Leucine rich repeat;; Leucine rich repeat N-terminal domain;; Leucine Rich repeats (2 copies)	Receptor-like protein 11 OS=Arabidopsis thaliana OX=3702 GN=RLP11 PE=3 SV=1	S	Function unknown	PREDICTED: receptor-like protein 12 [Juglans regia]	--	--
-12.5993	-2.06403	Corylus_avellana_newGene_15849	ahy-miR156c	Corylus_avellana_newGene_15849	UUGACAGAAGAGAGAGAGCAC	21	2.7211	5.33076	0	150.601	223.007	174.239	1.31e-12	6.10422	up	--	--	--	--	[R]	General function prediction only	Leucine rich repeat;; Leucine rich repeat N-terminal domain;; Leucine Rich repeats (2 copies)	Receptor-like protein 11 OS=Arabidopsis thaliana OX=3702 GN=RLP11 PE=3 SV=1	S	Function unknown	PREDICTED: receptor-like protein 12 [Juglans regia]	--	--
-12.5696	-1.9129	Corylus_avellana_newGene_50554	bna-miR167d	Corylus_avellana_newGene_50554	UGAAGCUGCCAGCAUGAUCU	20	5.44221	7.99614	13.9572	525.069	911.006	662.109	3.58e-34	6.57096	up	--	--	Cellular Component: integral component of membrane (GO:0016021);; Biological Process: transmembrane transport (GO:0055085);;	--	[R]	General function prediction only	--	Protein ZINC INDUCED FACILITATOR-LIKE 1 OS=Arabidopsis thaliana OX=3702 GN=ZIFL1 PE=2 SV=1	G	Carbohydrate transport and metabolism	protein ZINC INDUCED FACILITATOR 1-like isoform X4 [Quercus suber]	--	cellular component: membrane (GO:0016020);; cellular component: membrane part (GO:0044425);; biological process: cellular process (GO:0009987);; biological process: single-organism process (GO:0044699);; biological process: localization (GO:0051179)
-12.5416	4.19645	g32038	novel_miR_101	g32038	UUUCUGAAGAAUUUGACGUGU	21	9692.57	9091.61	8670.89	1070.49	578.868	1003.62	6.28e-36	-2.98862	down	--	--	--	--	--	--	--	--	DZ	--	PREDICTED: ultraviolet-B receptor UVR8 [Juglans regia]	--	--
-12.5155	-2.0503	g12554	ahy-miR156a	g12554	UGACAGAAGAGAGAGAGCAC	20	2.7211	5.33076	0	150.601	223.007	174.239	1.31e-12	6.10422	up	--	--	Molecular Function: DNA binding (GO:0003677);; Molecular Function: DNA-directed DNA polymerase activity (GO:0003887);; Biological Process: DNA-dependent DNA replication (GO:0006261);; Cellular Component: epsilon DNA polymerase complex (GO:0008622);; Biological Process: error-prone translesion synthesis (GO:0042276);;	K02325|4.00682e-155|pop:POPTR_0012s03640g|K02325 DNA polymerase epsilon subunit 2 [EC:2.7.7.7] | (RefSeq) POPTRDRAFT_806207; DNA polymerase epsilon subunit B family protein	[L]	Replication, recombination and repair	DNA polymerase alpha/epsilon subunit B	DNA polymerase epsilon subunit B OS=Arabidopsis thaliana OX=3702 GN=DPB2 PE=1 SV=1	L	Replication, recombination and repair	DNA polymerase epsilon subunit B family protein [Populus trichocarpa]	Nucleotide excision repair (ko03420)	molecular function: binding (GO:0005488);; molecular function: catalytic activity (GO:0003824);; biological process: metabolic process (GO:0008152);; biological process: cellular process (GO:0009987);; cellular component: cell (GO:0005623);; cellular component: membrane-enclosed lumen (GO:0031974);; cellular component: macromolecular complex (GO:0032991);; cellular component: organelle (GO:004322…
-12.3838	-2.88785	g1451	gma-miR156q	g1451	UGACAGAAGAGAGUGAGCACU	21	2.7211	0	6.97859	32.5624	47.4482	80.15	5.37e-05	4.28825	up	--	--	Molecular Function: DNA binding (GO:0003677);; Cellular Component: nucleus (GO:0005634);;	--	--	--	SBP domain	Squamosa promoter-binding-like protein 13B OS=Arabidopsis thaliana OX=3702 GN=SPL13B PE=3 SV=1	S	Function unknown	SBP-box transcription factor [Betula luminifera]	--	molecular function: binding (GO:0005488);; cellular component: cell (GO:0005623);; cellular component: organelle (GO:0043226);; cellular component: cell part (GO:0044464)
-12.2529	3.2074	g1935	cme-miR858	g1935	UCUCGUUGUCUGUUCGACCUU	21	10149.7	10874.8	11870.6	439.593	763.917	623.776	1.74e-89	-3.82019	down	--	--	--	K09422|1.18745e-172|vvi:100240910|K09422 myb proto-oncogene protein, plant | (RefSeq) transcription factor MYB86	[K]	Transcription	Myb-like DNA-binding domain;; Myb-like DNA-binding domain	Transcription factor MYB61 OS=Arabidopsis thaliana OX=3702 GN=MYB61 PE=2 SV=1	K	Transcription	transcription factor MYB61-like [Quercus suber]	--	--
-12.2296	-2.85188	g29473	gma-miR156q	g29473	UGACAGAAGAGAGUGAGCACU	21	2.7211	0	6.97859	32.5624	47.4482	80.15	5.37e-05	4.28825	up	--	--	Molecular Function: DNA binding (GO:0003677);; Cellular Component: nucleus (GO:0005634);;	--	--	--	SBP domain	Squamosa promoter-binding-like protein 4 OS=Arabidopsis thaliana OX=3702 GN=SPL4 PE=1 SV=1	S	Function unknown	SBP-box transcription factor [Betula luminifera]	--	molecular function: binding (GO:0005488);; cellular component: cell (GO:0005623);; cellular component: organelle (GO:0043226);; cellular component: cell part (GO:0044464)
-12.2267	3.2074	g1935	ppe-miR858	g1935	CUCGUUGUCUGUUCGACCUUG	21	10220.5	10938.7	11947.3	447.733	778.151	623.776	4.5e-89	-3.81202	down	--	--	--	K09422|1.18745e-172|vvi:100240910|K09422 myb proto-oncogene protein, plant | (RefSeq) transcription factor MYB86	[K]	Transcription	Myb-like DNA-binding domain;; Myb-like DNA-binding domain	Transcription factor MYB61 OS=Arabidopsis thaliana OX=3702 GN=MYB61 PE=2 SV=1	K	Transcription	transcription factor MYB61-like [Quercus suber]	--	--
-12.08	-3.91297	g16282	novel_miR_162	g16282	UUGGGUGUUCUUCUUUGUUGA	21	21.7688	34.6499	34.8929	223.867	232.496	156.815	2.16e-12	3.08718	up	[E]	Amino acid transport and metabolism	Molecular Function: catalytic activity (GO:0003824);; Biological Process: biosynthetic process (GO:0009058);; Molecular Function: pyridoxal phosphate binding (GO:0030170);;	K20772|0|mdm:103439201|K20772 1-aminocyclopropane-1-carboxylate synthase 1/2/6 [EC:4.4.1.14] | (RefSeq) MdACS-5B; 1-aminocyclopropane-1-carboxylate synthase	[T]	Signal transduction mechanisms	Aminotransferase class I and II	1-aminocyclopropane-1-carboxylate synthase OS=Glycine max OX=3847 GN=ACS1 PE=2 SV=1	E	Amino acid transport and metabolism	1-aminocyclopropane-1-carboxylate synthase [Betula pendula]	Cysteine and methionine metabolism (ko00270)	molecular function: catalytic activity (GO:0003824);; biological process: metabolic process (GO:0008152);; molecular function: binding (GO:0005488)
-12.0135	-2.19858	g1617	gma-miR6300	g1617	GUCGUUGUAGUAUAGUGG	18	10.8844	2.66538	6.97859	207.585	332.138	219.541	9.15e-18	5.46424	up	--	--	--	--	--	--	Helix-loop-helix DNA-binding domain	Transcription factor bHLH51 OS=Arabidopsis thaliana OX=3702 GN=BHLH51 PE=2 SV=1	K	Transcription	PREDICTED: transcription factor bHLH51 [Juglans regia]	--	--
-11.9806	-1.96268	g1615	ahy-miR156a	g1615	UGACAGAAGAGAGAGAGCAC	20	2.7211	5.33076	0	150.601	223.007	174.239	1.31e-12	6.10422	up	--	--	Cellular Component: membrane (GO:0016020);; Molecular Function: metal ion binding (GO:0046872);;	--	[O]	Posttranslational modification, protein turnover, chaperones	Ring finger domain;; RING-like zinc finger;; Zinc finger, C3HC4 type (RING finger);; RING-H2 zinc finger domain;; Zinc finger, C3HC4 type (RING finger);; Anaphase-promoting complex subunit 11 RING-H2 finger	RING-H2 finger protein ATL66 OS=Arabidopsis thaliana OX=3702 GN=ATL66 PE=2 SV=1	O	Posttranslational modification, protein turnover, chaperones	PREDICTED: RING-H2 finger protein ATL66 [Juglans regia]	--	cellular component: membrane (GO:0016020);; molecular function: binding (GO:0005488)
-11.9611	-6.60855	Corylus_avellana_newGene_5392	novel_miR_278	Corylus_avellana_newGene_5392	AUGAACAUGUAUCUGAUC	18	394.56	455.78	781.602	1115.26	2272.77	1167.4	1.09e-06	1.80994	up	--	--	--	--	--	--	--	--	--	--	--
-11.9583	-2.24259	g4633	tae-miR395b	g4633	UGAAGUGUUUGGGGGAACUC	20	0	0	0	12.2109	9.48965	20.9087	0.0187629	5.33238	up	[J]	Translation, ribosomal structure and biogenesis	Molecular Function: nucleotide binding (GO:0000166);; Molecular Function: nucleic acid binding (GO:0003676);; Cellular Component: viral nucleocapsid (GO:0019013);; Cellular Component: intracellular ribonucleoprotein complex (GO:0030529);;	--	[R]	General function prediction only	RNA recognition motif. (a.k.a. RRM, RBD, or RNP domain)	29 kDa ribonucleoprotein A, chloroplastic OS=Nicotiana sylvestris OX=4096 PE=2 SV=1	S	Function unknown	PREDICTED: 28 kDa ribonucleoprotein, chloroplastic-like [Juglans regia]	--	molecular function: binding (GO:0005488);; cellular component: virion (GO:0019012);; cellular component: virion part (GO:0044423);; cellular component: cell (GO:0005623);; cellular component: macromolecular complex (GO:0032991);; cellular component: cell part (GO:0044464)
-11.9583	-2.24259	g4633	ath-miR395a	g4633	CUGAAGUGUUUGGGGGAACUC	21	0	0	0	12.2109	9.48965	20.9087	0.0187629	5.33238	up	[J]	Translation, ribosomal structure and biogenesis	Molecular Function: nucleotide binding (GO:0000166);; Molecular Function: nucleic acid binding (GO:0003676);; Cellular Component: viral nucleocapsid (GO:0019013);; Cellular Component: intracellular ribonucleoprotein complex (GO:0030529);;	--	[R]	General function prediction only	RNA recognition motif. (a.k.a. RRM, RBD, or RNP domain)	29 kDa ribonucleoprotein A, chloroplastic OS=Nicotiana sylvestris OX=4096 PE=2 SV=1	S	Function unknown	PREDICTED: 28 kDa ribonucleoprotein, chloroplastic-like [Juglans regia]	--	molecular function: binding (GO:0005488);; cellular component: virion (GO:0019012);; cellular component: virion part (GO:0044423);; cellular component: cell (GO:0005623);; cellular component: macromolecular complex (GO:0032991);; cellular component: cell part (GO:0044464)
-11.9569	-3.09957	g15057	osa-miR167e-3p	g15057	AGAUCAUGUUGCAGCUUCACU	21	2.7211	0	0	8.1406	18.9793	20.9087	0.0260841	3.8576	up	[T]	Signal transduction mechanisms	Molecular Function: protein serine/threonine kinase activity (GO:0004674);; Molecular Function: ATP binding (GO:0005524);; Cellular Component: plasma membrane (GO:0005886);; Biological Process: protein phosphorylation (GO:0006468);; Biological Process: defense response (GO:0006952);; Cellular Component: plasmodesma (GO:0009506);;	K04733|4.64174e-81|mdm:103442565|K04733 interleukin-1 receptor-associated kinase 4 [EC:2.7.11.1] | (RefSeq) G-type lectin S-receptor-like serine/threonine-protein kinase At4g03230	--	--	Protein tyrosine kinase;; Protein kinase domain	G-type lectin S-receptor-like serine/threonine-protein kinase At4g03230 OS=Arabidopsis thaliana OX=3702 GN=At4g03230 PE=3 SV=3	--	--	PREDICTED: G-type lectin S-receptor-like serine/threonine-protein kinase At4g03230 [Juglans regia]	--	molecular function: catalytic activity (GO:0003824);; biological process: metabolic process (GO:0008152);; biological process: cellular process (GO:0009987);; molecular function: binding (GO:0005488);; cellular component: cell (GO:0005623);; cellular component: membrane (GO:0016020);; cellular component: cell part (GO:0044464);; biological process: response to stimulus (GO:0050896);; cellular com…
-11.9569	-3.09957	g15057	bdi-miR167d-3p	g15057	AGAUCAUGUUGCAGCUUCAC	20	2.7211	0	0	8.1406	18.9793	20.9087	0.0260841	3.8576	up	[T]	Signal transduction mechanisms	Molecular Function: protein serine/threonine kinase activity (GO:0004674);; Molecular Function: ATP binding (GO:0005524);; Cellular Component: plasma membrane (GO:0005886);; Biological Process: protein phosphorylation (GO:0006468);; Biological Process: defense response (GO:0006952);; Cellular Component: plasmodesma (GO:0009506);;	K04733|4.64174e-81|mdm:103442565|K04733 interleukin-1 receptor-associated kinase 4 [EC:2.7.11.1] | (RefSeq) G-type lectin S-receptor-like serine/threonine-protein kinase At4g03230	--	--	Protein tyrosine kinase;; Protein kinase domain	G-type lectin S-receptor-like serine/threonine-protein kinase At4g03230 OS=Arabidopsis thaliana OX=3702 GN=At4g03230 PE=3 SV=3	--	--	PREDICTED: G-type lectin S-receptor-like serine/threonine-protein kinase At4g03230 [Juglans regia]	--	molecular function: catalytic activity (GO:0003824);; biological process: metabolic process (GO:0008152);; biological process: cellular process (GO:0009987);; molecular function: binding (GO:0005488);; cellular component: cell (GO:0005623);; cellular component: membrane (GO:0016020);; cellular component: cell part (GO:0044464);; biological process: response to stimulus (GO:0050896);; cellular com…
-11.9476	-1.81824	g27059	bna-miR167d	g27059	UGAAGCUGCCAGCAUGAUCU	20	5.44221	7.99614	13.9572	525.069	911.006	662.109	3.58e-34	6.57096	up	--	--	Cellular Component: membrane (GO:0016020);;	--	--	--	Cellulose synthase	Cellulose synthase-like protein H1 OS=Oryza sativa subsp. japonica OX=39947 GN=CSLH1 PE=2 SV=2	M	Cell wall/membrane/envelope biogenesis	cellulose synthase-like protein h1 [Quercus suber]	--	cellular component: membrane (GO:0016020)
-11.9468	-2.35663	g11963	ath-miR156g	g11963	CGACAGAAGAGAGUGAGCAC	20	0	0	0	8.1406	9.48965	17.4239	0.0303032	5.06945	up	--	--	Biological Process: carbohydrate metabolic process (GO:0005975);; Molecular Function: hydrolase activity (GO:0016787);; Biological Process: cell wall organization or biogenesis (GO:0071554);;	K08235|6.47741e-99|tcc:TCM_003190|K08235 xyloglucan:xyloglucosyl transferase [EC:2.4.1.207] | (RefSeq) Xyloglucan endotransglucosylase/hydrolase 4	--	--	Glycosyl hydrolases family 16;; Xyloglucan endo-transglycosylase (XET) C-terminus	Xyloglucan endotransglucosylase/hydrolase protein A OS=Phaseolus angularis OX=3914 GN=XTHA PE=1 SV=1	G	Carbohydrate transport and metabolism	Xyloglucan endotransglucosylase/hydrolase 4 [Theobroma cacao]	--	biological process: metabolic process (GO:0008152);; molecular function: catalytic activity (GO:0003824);; biological process: cellular process (GO:0009987)
-11.8932	-2.23038	g32177	tae-miR395b	g32177	UGAAGUGUUUGGGGGAACUC	20	0	0	0	12.2109	9.48965	20.9087	0.0187629	5.33238	up	--	--	--	--	--	--	TIR domain;; TIR domain;; MTH538 TIR-like domain (DUF1863)	TMV resistance protein N OS=Nicotiana glutinosa OX=35889 GN=N PE=1 SV=1	--	--	disease resistance protein (TIR-NBS-LRR class) [Medicago truncatula]	--	--
-11.8754	-5.123	Corylus_avellana_newGene_11545	pgi-miR2118	Corylus_avellana_newGene_11545	UUUCCUAUUCCACCCAUCCCAU	22	19.0477	13.3269	24.4251	65.1248	85.4068	73.1804	0.000111087	2.31806	up	--	--	--	--	--	--	NB-ARC domain	TMV resistance protein N OS=Nicotiana glutinosa OX=35889 GN=N PE=1 SV=1	S	Function unknown	PREDICTED: TMV resistance protein N-like isoform X1 [Juglans regia]	--	--
-11.8535	-1.83453	g294	gra-miR167c	g294	UCAGAUGAAGCUGCCAGCAUGA	22	81.6331	69.2999	73.2752	4123.22	5570.42	5934.58	1.3e-174	6.46133	up	[P]	Inorganic ion transport and metabolism	Molecular Function: ammonium transmembrane transporter activity (GO:0008519);; Cellular Component: integral component of membrane (GO:0016021);; Biological Process: ammonium transmembrane transport (GO:0072488);;	K03320|0|pmum:103323778|K03320 ammonium transporter, Amt family | (RefSeq) ammonium transporter 1 member 1-like	[P]	Inorganic ion transport and metabolism	Ammonium Transporter Family	Ammonium transporter 1 member 1 OS=Arabidopsis thaliana OX=3702 GN=AMT1-1 PE=1 SV=1	P	Inorganic ion transport and metabolism	PREDICTED: ammonium transporter 1 member 1-like [Juglans regia]	--	molecular function: transporter activity (GO:0005215);; biological process: cellular process (GO:0009987);; biological process: single-organism process (GO:0044699);; biological process: localization (GO:0051179);; cellular component: membrane (GO:0016020);; cellular component: membrane part (GO:0044425)
-11.8534	-4.44705	Corylus_avellana_newGene_14984	osa-miR5083	Corylus_avellana_newGene_14984	AGACUACAAUUAUCUGAUCA	20	5.44221	18.6577	55.8287	113.968	137.6	153.33	0.000135556	2.66546	up	--	--	--	--	--	--	--	--	--	--	PREDICTED: probable inactive purple acid phosphatase 27 [Juglans regia]	--	--
-11.7638	-2.15288	Corylus_avellana_newGene_36583	gma-miR6300	Corylus_avellana_newGene_36583	GUCGUUGUAGUAUAGUGG	18	10.8844	2.66538	6.97859	207.585	332.138	219.541	9.15e-18	5.46424	up	--	--	--	--	--	--	--	--	--	--	--
-11.7551	-1.81824	g27059	ptc-miR167f-5p	g27059	UGAAGCUGCCAGCAUGAUCUU	21	81.6331	69.2999	73.2752	4147.64	5570.42	5948.52	8.43e-176	6.4651	up	--	--	Cellular Component: membrane (GO:0016020);;	--	--	--	Cellulose synthase	Cellulose synthase-like protein H1 OS=Oryza sativa subsp. japonica OX=39947 GN=CSLH1 PE=2 SV=2	M	Cell wall/membrane/envelope biogenesis	cellulose synthase-like protein h1 [Quercus suber]	--	cellular component: membrane (GO:0016020)
-11.693	2.36676	g8380	rgl-miR7972	g8380	UUGUCAGGCUUGUUAUUCUCC	21	5.44221	2.66538	69.7859	0	0	0	0.0382065	-4.94049	down	[O]	Posttranslational modification, protein turnover, chaperones	--	K09519|3.34375e-117|pop:POPTR_0002s08220g|K09519 DnaJ homolog subfamily B member 13 | (RefSeq) POPTRDRAFT_754561; hypothetical protein	[O]	Posttranslational modification, protein turnover, chaperones	DnaJ C terminal domain	DnaJ protein homolog 1 (Fragment) OS=Allium porrum OX=4681 GN=DNAJ1 PE=2 SV=1	O	Posttranslational modification, protein turnover, chaperones	PREDICTED: mitochondrial protein import protein MAS5-like [Populus euphratica]	--	--
-11.6781	-2.19003	g34228	tae-miR395b	g34228	UGAAGUGUUUGGGGGAACUC	20	0	0	0	12.2109	9.48965	20.9087	0.0187629	5.33238	up	[E]	Amino acid transport and metabolism	Molecular Function: aminopeptidase activity (GO:0004177);; Biological Process: proteolysis (GO:0006508);; Molecular Function: metallopeptidase activity (GO:0008237);; Molecular Function: zinc ion binding (GO:0008270);;	K08776|2.69467e-46|aip:107606297|K08776 puromycin-sensitive aminopeptidase [EC:3.4.11.-] | (RefSeq) aminopeptidase M1	[EO]	--	--	Aminopeptidase M1 OS=Arabidopsis thaliana OX=3702 GN=APM1 PE=1 SV=1	E	Amino acid transport and metabolism	PREDICTED: aminopeptidase M1-like [Juglans regia]	--	molecular function: catalytic activity (GO:0003824);; biological process: metabolic process (GO:0008152);; molecular function: binding (GO:0005488)
-11.6406	-2.35663	g11963	vvi-miR156h	g11963	UGACAGAAGAGAGAGAGCAU	20	0	0	0	8.1406	9.48965	13.9391	0.0372389	4.93949	up	--	--	Biological Process: carbohydrate metabolic process (GO:0005975);; Molecular Function: hydrolase activity (GO:0016787);; Biological Process: cell wall organization or biogenesis (GO:0071554);;	K08235|6.47741e-99|tcc:TCM_003190|K08235 xyloglucan:xyloglucosyl transferase [EC:2.4.1.207] | (RefSeq) Xyloglucan endotransglucosylase/hydrolase 4	--	--	Glycosyl hydrolases family 16;; Xyloglucan endo-transglycosylase (XET) C-terminus	Xyloglucan endotransglucosylase/hydrolase protein A OS=Phaseolus angularis OX=3914 GN=XTHA PE=1 SV=1	G	Carbohydrate transport and metabolism	Xyloglucan endotransglucosylase/hydrolase 4 [Theobroma cacao]	--	biological process: metabolic process (GO:0008152);; molecular function: catalytic activity (GO:0003824);; biological process: cellular process (GO:0009987)
-11.638	3.04645	g5913	cme-miR858	g5913	UCUCGUUGUCUGUUCGACCUU	21	10149.7	10874.8	11870.6	439.593	763.917	623.776	1.74e-89	-3.82019	down	--	--	--	K09422|2.81606e-73|pmum:103326501|K09422 myb proto-oncogene protein, plant | (RefSeq) transcription factor MYB51-like	[K]	Transcription	Myb-like DNA-binding domain;; Myb-like DNA-binding domain	Transcription factor MYB101 OS=Arabidopsis thaliana OX=3702 GN=MYB101 PE=2 SV=1	K	Transcription	PREDICTED: transcription factor MYB86 [Juglans regia]	--	--
-11.6335	-1.9129	Corylus_avellana_newGene_50554	tae-miR167c-5p	Corylus_avellana_newGene_50554	UGAAGCUGCCAGCAUGAUCUGC	22	5.44221	5.33076	13.9572	329.694	626.317	390.296	1.21e-24	6.08159	up	--	--	Cellular Component: integral component of membrane (GO:0016021);; Biological Process: transmembrane transport (GO:0055085);;	--	[R]	General function prediction only	--	Protein ZINC INDUCED FACILITATOR-LIKE 1 OS=Arabidopsis thaliana OX=3702 GN=ZIFL1 PE=2 SV=1	G	Carbohydrate transport and metabolism	protein ZINC INDUCED FACILITATOR 1-like isoform X4 [Quercus suber]	--	cellular component: membrane (GO:0016020);; cellular component: membrane part (GO:0044425);; biological process: cellular process (GO:0009987);; biological process: single-organism process (GO:0044699);; biological process: localization (GO:0051179)
-11.6228	-1.68845	g11006	osa-miR167d-5p	g11006	UGAAGCUGCCAGCAUGAUCUG	21	19.0477	18.6577	27.9143	1742.09	2334.45	2017.69	2.56e-87	6.88372	up	[T]	Signal transduction mechanisms	Molecular Function: transferase activity (GO:0016740);;	--	--	--	Cellulose synthase	Cellulose synthase-like protein H1 OS=Oryza sativa subsp. japonica OX=39947 GN=CSLH1 PE=2 SV=2	M	Cell wall/membrane/envelope biogenesis	cellulose synthase-like protein h1 [Quercus suber]	--	molecular function: catalytic activity (GO:0003824);; biological process: metabolic process (GO:0008152)
-11.6131	3.04645	g5913	ppe-miR858	g5913	CUCGUUGUCUGUUCGACCUUG	21	10220.5	10938.7	11947.3	447.733	778.151	623.776	4.5e-89	-3.81202	down	--	--	--	K09422|2.81606e-73|pmum:103326501|K09422 myb proto-oncogene protein, plant | (RefSeq) transcription factor MYB51-like	[K]	Transcription	Myb-like DNA-binding domain;; Myb-like DNA-binding domain	Transcription factor MYB101 OS=Arabidopsis thaliana OX=3702 GN=MYB101 PE=2 SV=1	K	Transcription	PREDICTED: transcription factor MYB86 [Juglans regia]	--	--
-11.5993	2.02992	g15174	pab-miR164b	g15174	CAUGUGCUCUUUUUCUCCAUC	21	32.6532	31.9846	55.8287	0	0	0	0.0075918	-5.71414	down	[G]	Carbohydrate transport and metabolism	--	--	[GC]	--	UDP-glucoronosyl and UDP-glucosyl transferase	UDP-glycosyltransferase 87A2 OS=Arabidopsis thaliana OX=3702 GN=UGT87A2 PE=1 SV=1	S	Function unknown	PREDICTED: UDP-glycosyltransferase 87A1-like [Juglans regia]	--	--
-11.5835	-2.11987	g26412	gma-miR6300	g26412	GUCGUUGUAGUAUAGUGG	18	10.8844	2.66538	6.97859	207.585	332.138	219.541	9.15e-18	5.46424	up	--	--	--	--	--	--	--	TPD1 protein homolog 1 OS=Arabidopsis thaliana OX=3702 GN=TDL1 PE=2 SV=1	S	Function unknown	PREDICTED: TPD1 protein homolog 1-like [Juglans regia]	--	--
-11.5218	-3.6716	g1225	hbr-miR156	g1225	UUGACAGAAGAUAGAGAGC	19	0	0	6.97859	16.2812	23.7241	13.9391	0.040568	3.13808	up	--	--	Molecular Function: transferase activity, transferring acyl groups other than amino-acyl groups (GO:0016747);;	--	--	--	Transferase family	Uncharacterized acetyltransferase At3g50280 OS=Arabidopsis thaliana OX=3702 GN=At3g50280 PE=3 SV=1	S	Function unknown	PREDICTED: BAHD acyltransferase DCR [Juglans regia]	--	molecular function: catalytic activity (GO:0003824);; biological process: metabolic process (GO:0008152)
-11.5209	-6.12854	g23746	novel_miR_224	g23746	AUUGUCGUGCUACAUUAACAAAGU	24	35.3743	26.6538	31.4036	126.179	47.4482	94.0891	0.00203872	1.87988	up	--	--	Molecular Function: serine-type carboxypeptidase activity (GO:0004185);; Biological Process: proteolysis (GO:0006508);; Cellular Component: integral component of membrane (GO:0016021);;	K16296|1.20641e-94|rcu:8273228|K16296 serine carboxypeptidase-like clade I [EC:3.4.16.-] | (RefSeq) serine carboxypeptidase-like 18	[OE]	--	Serine carboxypeptidase	Serine carboxypeptidase-like 17 OS=Arabidopsis thaliana OX=3702 GN=SCPL17 PE=2 SV=1	E	Amino acid transport and metabolism	hypothetical protein VITISV_044004 [Vitis vinifera]	--	molecular function: catalytic activity (GO:0003824);; biological process: metabolic process (GO:0008152);; cellular component: membrane (GO:0016020);; cellular component: membrane part (GO:0044425)
-11.4752	-2.77324	Corylus_avellana_newGene_23384	ptc-miR167f-3p	Corylus_avellana_newGene_23384	AGAUCAUGUGGCAGUUUCACC	21	2.7211	5.33076	3.48929	56.9842	61.6827	59.2413	5.53e-06	4.13783	up	[K]	Transcription	Molecular Function: ATP binding (GO:0005524);; Cellular Component: integral component of membrane (GO:0016021);; Molecular Function: kinase activity (GO:0016301);; Biological Process: phosphorylation (GO:0016310);;	--	--	--	Leucine rich repeat;; Leucine Rich repeats (2 copies);; Leucine Rich Repeat	MDIS1-interacting receptor like kinase 2 OS=Arabidopsis thaliana OX=3702 GN=MIK2 PE=1 SV=3	S	Function unknown	PREDICTED: probable leucine-rich repeat receptor-like protein kinase At1g35710 isoform X2 [Vitis vinifera]	--	molecular function: binding (GO:0005488);; cellular component: membrane (GO:0016020);; cellular component: membrane part (GO:0044425);; molecular function: catalytic activity (GO:0003824);; biological process: metabolic process (GO:0008152);; biological process: cellular process (GO:0009987)
-11.4503	-3.6488	g27950	hbr-miR156	g27950	UUGACAGAAGAUAGAGAGC	19	0	0	6.97859	16.2812	23.7241	13.9391	0.040568	3.13808	up	[R]	General function prediction only	--	--	[T]	Signal transduction mechanisms	NB-ARC domain;; Leucine Rich repeats (2 copies)	Putative disease resistance RPP13-like protein 1 OS=Arabidopsis thaliana OX=3702 GN=RPPL1 PE=3 SV=1	S	Function unknown	PREDICTED: putative disease resistance RPP13-like protein 1 [Juglans regia]	--	--
-11.4159	4.42226	g8794	gma-miR159e-5p	g8794	GAGCUCCUUGAAGUCCAAUU	20	144.218	135.934	132.593	20.3515	14.2345	17.4239	5.81e-06	-2.58146	down	[T]	Signal transduction mechanisms	Cellular Component: Golgi apparatus (GO:0005794);; Cellular Component: membrane (GO:0016020);;	--	--	--	TspO/MBR family	Translocator protein homolog OS=Arabidopsis thaliana OX=3702 GN=TSPO PE=1 SV=1	U	Intracellular trafficking, secretion, and vesicular transport	translocator protein homolog [Quercus suber]	--	cellular component: cell (GO:0005623);; cellular component: organelle (GO:0043226);; cellular component: cell part (GO:0044464);; cellular component: membrane (GO:0016020)
-11.3851	-2.95134	g23412	osa-miR167e-3p	g23412	AGAUCAUGUUGCAGCUUCACU	21	2.7211	0	0	8.1406	18.9793	20.9087	0.0260841	3.8576	up	--	--	Cellular Component: integral component of membrane (GO:0016021);;	--	[T]	Signal transduction mechanisms	--	--	S	Function unknown	uncharacterized protein LOC111986423 isoform X1 [Quercus suber]	--	cellular component: membrane (GO:0016020);; cellular component: membrane part (GO:0044425)
-11.3851	-2.95134	g23412	bdi-miR167d-3p	g23412	AGAUCAUGUUGCAGCUUCAC	20	2.7211	0	0	8.1406	18.9793	20.9087	0.0260841	3.8576	up	--	--	Cellular Component: integral component of membrane (GO:0016021);;	--	[T]	Signal transduction mechanisms	--	--	S	Function unknown	uncharacterized protein LOC111986423 isoform X1 [Quercus suber]	--	cellular component: membrane (GO:0016020);; cellular component: membrane part (GO:0044425)
-11.3824	-1.68845	g11006	vvi-miR167c	g11006	UGAAGCUGCCAGCAUGAUCUC	21	21.7688	23.9884	34.8929	1648.47	2310.73	2867.98	6.52e-81	6.74136	up	[T]	Signal transduction mechanisms	Molecular Function: transferase activity (GO:0016740);;	--	--	--	Cellulose synthase	Cellulose synthase-like protein H1 OS=Oryza sativa subsp. japonica OX=39947 GN=CSLH1 PE=2 SV=2	M	Cell wall/membrane/envelope biogenesis	cellulose synthase-like protein h1 [Quercus suber]	--	molecular function: catalytic activity (GO:0003824);; biological process: metabolic process (GO:0008152)
-11.3318	-5.55526	g18075	rgl-miR5139	g18075	AAACCUGGCUCUGAUACCA	19	13.6055	18.6577	38.3822	65.1248	71.1724	90.6043	0.00131229	2.03983	up	--	--	Molecular Function: copper ion binding (GO:0005507);; Biological Process: lignin catabolic process (GO:0046274);; Cellular Component: apoplast (GO:0048046);; Molecular Function: hydroquinone:oxygen oxidoreductase activity (GO:0052716);; Biological Process: oxidation-reduction process (GO:0055114);;	K05909|5.92572e-91|pxb:103931967|K05909 laccase [EC:1.10.3.2] | (RefSeq) laccase-14-like	[Q]	Secondary metabolites biosynthesis, transport and catabolism	Multicopper oxidase;; Retroviral aspartyl protease;; Multicopper oxidase	Laccase-14 OS=Arabidopsis thaliana OX=3702 GN=LAC14 PE=2 SV=1	Q	Secondary metabolites biosynthesis, transport and catabolism	PREDICTED: laccase-14-like [Juglans regia]	--	molecular function: binding (GO:0005488);; biological process: metabolic process (GO:0008152);; biological process: cellular process (GO:0009987);; biological process: single-organism process (GO:0044699);; cellular component: extracellular region (GO:0005576);; molecular function: catalytic activity (GO:0003824)
-11.2843	-4.23354	Corylus_avellana_newGene_9396	osa-miR5083	Corylus_avellana_newGene_9396	AGACUACAAUUAUCUGAUCA	20	5.44221	18.6577	55.8287	113.968	137.6	153.33	0.000135556	2.66546	up	[Q]	Secondary metabolites biosynthesis, transport and catabolism	Molecular Function: oxidoreductase activity, acting on single donors with incorporation of molecular oxygen, incorporation of two atoms of oxygen (GO:0016702);; Biological Process: oxidation-reduction process (GO:0055114);;	K11159|6.27136e-34|pxb:103954936|K11159 carotenoid cleavage dioxygenase | (RefSeq) carotenoid 9,10(9',10')-cleavage dioxygenase 1-like	[Q]	Secondary metabolites biosynthesis, transport and catabolism	Retinal pigment epithelial membrane protein	Carotenoid 9,10(9&apos;,10&apos;)-cleavage dioxygenase 1 OS=Arabidopsis thaliana OX=3702 GN=CCD1 PE=1 SV=2	Q	Secondary metabolites biosynthesis, transport and catabolism	putative 9-cis-epoxycarotenoid dioxygenase, partial [Fagus sylvatica]	--	molecular function: catalytic activity (GO:0003824);; biological process: metabolic process (GO:0008152);; biological process: single-organism process (GO:0044699)
-11.1792	-2.26323	g579	vvi-miR156h	g579	UGACAGAAGAGAGAGAGCAU	20	0	0	0	8.1406	9.48965	13.9391	0.0372389	4.93949	up	--	--	Cellular Component: cytoplasm (GO:0005737);; Cellular Component: integral component of membrane (GO:0016021);;	--	--	--	GDP-fucose protein O-fucosyltransferase	O-fucosyltransferase 20 OS=Arabidopsis thaliana OX=3702 GN=OFUT20 PE=1 SV=1	S	Function unknown	PREDICTED: uncharacterized protein At1g04910 [Juglans regia]	--	cellular component: cell (GO:0005623);; cellular component: cell part (GO:0044464);; cellular component: membrane (GO:0016020);; cellular component: membrane part (GO:0044425)
-11.139	3.89808	g15301	ath-miR159b-5p	g15301	GAGCUCCUUGAAGUUCAAUGG	21	103.402	79.9614	94.2109	16.2812	4.74482	6.96956	0.000178147	-2.85757	down	--	--	--	--	[K]	Transcription	SRF-type transcription factor (DNA-binding and dimerisation domain)	Agamous-like MADS-box protein AGL61 OS=Arabidopsis thaliana OX=3702 GN=AGL61 PE=1 SV=1	K	Transcription	PREDICTED: agamous-like MADS-box protein AGL29 [Juglans regia]	--	--
-11.1012	-3.53756	Corylus_avellana_newGene_21921	hbr-miR156	Corylus_avellana_newGene_21921	UUGACAGAAGAUAGAGAGC	19	0	0	6.97859	16.2812	23.7241	13.9391	0.040568	3.13808	up	--	--	--	--	[T]	Signal transduction mechanisms	Protein tyrosine kinase	Rust resistance kinase Lr10 OS=Triticum aestivum OX=4565 GN=LRK10 PE=2 SV=1	T	Signal transduction mechanisms	rust resistance kinase lr10 [Quercus suber]	--	--
-11.0947	-1.68845	g11006	bna-miR167d	g11006	UGAAGCUGCCAGCAUGAUCU	20	5.44221	7.99614	13.9572	525.069	911.006	662.109	3.58e-34	6.57096	up	[T]	Signal transduction mechanisms	Molecular Function: transferase activity (GO:0016740);;	--	--	--	Cellulose synthase	Cellulose synthase-like protein H1 OS=Oryza sativa subsp. japonica OX=39947 GN=CSLH1 PE=2 SV=2	M	Cell wall/membrane/envelope biogenesis	cellulose synthase-like protein h1 [Quercus suber]	--	molecular function: catalytic activity (GO:0003824);; biological process: metabolic process (GO:0008152)
-11.0595	1.80308	g18385	stu-miR398a-3p	g18385	UAUGUUCUCAGGUCGCCCCUG	21	2.7211	13.3269	205.868	0	0	0	0.00426478	-6.13368	down	--	--	Biological Process: phenylpropanoid biosynthetic process (GO:0009699);; Molecular Function: guiding stereospecific synthesis activity (GO:0042349);; Biological Process: regulation of catalytic activity (GO:0050790);;	--	--	--	Dirigent-like protein	Dirigent protein 8 OS=Arabidopsis thaliana OX=3702 GN=DIR8 PE=3 SV=1	S	Function unknown	PREDICTED: dirigent protein 6 [Juglans regia]	--	biological process: metabolic process (GO:0008152);; biological process: cellular process (GO:0009987);; biological process: single-organism process (GO:0044699);; molecular function: enzyme regulator activity (GO:0030234);; biological process: biological regulation (GO:0065007)
-11.0437	-2.57535	g3806	gma-miR156q	g3806	UGACAGAAGAGAGUGAGCACU	21	2.7211	0	6.97859	32.5624	47.4482	80.15	5.37e-05	4.28825	up	Cytochrome P450	;; ;; ;;	Molecular Function: monooxygenase activity (GO:0004497);; Molecular Function: iron ion binding (GO:0005506);; Cellular Component: integral component of membrane (GO:0016021);; Molecular Function: oxidoreductase activity, acting on paired donors, with incorporation or reduction of molecular oxygen (GO:0016705);; Molecular Function: heme binding (GO:0020037);; Biological Process: oxidation-reductio…	--	[QI]	--	Cytochrome P450;; gag-polypeptide of LTR copia-type	Cytochrome P450 714C2 OS=Oryza sativa subsp. japonica OX=39947 GN=CYP714C2 PE=2 SV=1	Q	Secondary metabolites biosynthesis, transport and catabolism	cytochrome p450 [Quercus suber]	--	molecular function: catalytic activity (GO:0003824);; biological process: metabolic process (GO:0008152);; biological process: single-organism process (GO:0044699);; molecular function: binding (GO:0005488);; cellular component: membrane (GO:0016020);; cellular component: membrane part (GO:0044425)
-11.0278	-1.80659	g4253	ahy-miR156a	g4253	UGACAGAAGAGAGAGAGCAC	20	2.7211	5.33076	0	150.601	223.007	174.239	1.31e-12	6.10422	up	--	--	Biological Process: carbohydrate transport (GO:0008643);; Cellular Component: integral component of membrane (GO:0016021);;	K15285|2.58344e-119|pper:PRUPE_ppa018324mg|K15285 solute carrier family 35, member E3 | (RefSeq) hypothetical protein	[GE]	--	Triose-phosphate Transporter family	Nucleotide-sugar uncharacterized transporter 2 OS=Arabidopsis thaliana OX=3702 GN=At5g55950 PE=2 SV=1	S	Function unknown	PREDICTED: uncharacterized membrane protein At1g06890 [Juglans regia]	--	biological process: single-organism process (GO:0044699);; biological process: localization (GO:0051179);; cellular component: membrane (GO:0016020);; cellular component: membrane part (GO:0044425)
-10.9909	-2.16806	g26978	ath-miR156g	g26978	CGACAGAAGAGAGUGAGCAC	20	0	0	0	8.1406	9.48965	17.4239	0.0303032	5.06945	up	--	--	--	--	--	--	SBP domain	Squamosa promoter-binding protein 1 OS=Antirrhinum majus OX=4151 GN=SBP1 PE=2 SV=1	K	Transcription	SBP-box transcription factor [Betula luminifera]	--	--
-10.936	-1.68125	g12707	stu-miR8051-5p	g12707	UAGUAUGGUAGAAAGAUUCA	20	0	0	0	32.5624	33.2138	38.3326	0.00122787	6.50471	up	--	--	Molecular Function: lipid binding (GO:0008289);; Cellular Component: integral component of membrane (GO:0016021);;	--	[I]	Lipid transport and metabolism	START domain	--	S	Function unknown	PREDICTED: uncharacterized protein LOC108993769 [Juglans regia]	--	molecular function: binding (GO:0005488);; cellular component: membrane (GO:0016020);; cellular component: membrane part (GO:0044425)
-10.917	-2.57332	Corylus_avellana_newGene_17526	novel_miR_143	Corylus_avellana_newGene_17526	GCUAUGAGAUCUGAGGGCUU	20	1055.79	1087.48	1182.87	14897.3	17930.7	16402.9	2.67e-260	4.24235	up	--	--	--	--	--	--	--	--	--	--	--
-10.916	-1.68845	g11006	ptc-miR167f-5p	g11006	UGAAGCUGCCAGCAUGAUCUU	21	81.6331	69.2999	73.2752	4147.64	5570.42	5948.52	8.43e-176	6.4651	up	[T]	Signal transduction mechanisms	Molecular Function: transferase activity (GO:0016740);;	--	--	--	Cellulose synthase	Cellulose synthase-like protein H1 OS=Oryza sativa subsp. japonica OX=39947 GN=CSLH1 PE=2 SV=2	M	Cell wall/membrane/envelope biogenesis	cellulose synthase-like protein h1 [Quercus suber]	--	molecular function: catalytic activity (GO:0003824);; biological process: metabolic process (GO:0008152)
-10.9074	-3.47582	g4156	hbr-miR156	g4156	UUGACAGAAGAUAGAGAGC	19	0	0	6.97859	16.2812	23.7241	13.9391	0.040568	3.13808	up	[K]	Transcription	--	--	[R]	General function prediction only	Leucine rich repeat;; Leucine Rich repeats (2 copies);; Leucine Rich Repeat;; Leucine rich repeat N-terminal domain	Receptor-like protein 9DC3 OS=Solanum pimpinellifolium OX=4084 GN=9DC3 PE=3 SV=1	S	Function unknown	PREDICTED: receptor-like protein 12 [Juglans regia]	--	--
-10.888	2.85012	g15267	cme-miR858	g15267	UCUCGUUGUCUGUUCGACCUU	21	10149.7	10874.8	11870.6	439.593	763.917	623.776	1.74e-89	-3.82019	down	--	--	--	K09422|7.995e-125|jcu:105648476|K09422 myb proto-oncogene protein, plant | (RefSeq) transcription factor MYB3-like	[K]	Transcription	Myb-like DNA-binding domain;; Myb-like DNA-binding domain	Transcription factor MYB41 OS=Arabidopsis thaliana OX=3702 GN=MYB17 PE=1 SV=1	K	Transcription	transcription factor MYB41-like [Quercus suber]	--	--
-10.8659	-1.68845	g11006	mdm-miR167h	g11006	UGAAGCUGCCAGCAUGAUCUUA	22	84.3542	69.2999	80.2537	4241.25	5646.34	6073.97	7.52e-178	6.43542	up	[T]	Signal transduction mechanisms	Molecular Function: transferase activity (GO:0016740);;	--	--	--	Cellulose synthase	Cellulose synthase-like protein H1 OS=Oryza sativa subsp. japonica OX=39947 GN=CSLH1 PE=2 SV=2	M	Cell wall/membrane/envelope biogenesis	cellulose synthase-like protein h1 [Quercus suber]	--	molecular function: catalytic activity (GO:0003824);; biological process: metabolic process (GO:0008152)
-10.8647	2.85012	g15267	ppe-miR858	g15267	CUCGUUGUCUGUUCGACCUUG	21	10220.5	10938.7	11947.3	447.733	778.151	623.776	4.5e-89	-3.81202	down	--	--	--	K09422|7.995e-125|jcu:105648476|K09422 myb proto-oncogene protein, plant | (RefSeq) transcription factor MYB3-like	[K]	Transcription	Myb-like DNA-binding domain;; Myb-like DNA-binding domain	Transcription factor MYB41 OS=Arabidopsis thaliana OX=3702 GN=MYB17 PE=1 SV=1	K	Transcription	transcription factor MYB41-like [Quercus suber]	--	--
-10.7876	-5.96019	Corylus_avellana_newGene_4327	novel_miR_278	Corylus_avellana_newGene_4327	AUGAACAUGUAUCUGAUC	18	394.56	455.78	781.602	1115.26	2272.77	1167.4	1.09e-06	1.80994	up	[G]	Carbohydrate transport and metabolism	Molecular Function: sugar:proton symporter activity (GO:0005351);; Molecular Function: glucose transmembrane transporter activity (GO:0005355);; Cellular Component: integral component of plasma membrane (GO:0005887);; Biological Process: proton transport (GO:0015992);; Biological Process: glucose import (GO:0046323);; Biological Process: glucose transmembrane transport (GO:1904659);;	K08145|2.41522e-122|fve:105352061|K08145 MFS transporter, SP family, solute carrier family 2 (facilitated glucose transporter), member 8 | (RefSeq) sugar transporter ERD6-like 3	[R]	General function prediction only	Sugar (and other) transporter;; Major Facilitator Superfamily;; Sugar (and other) transporter	Sugar transporter ERD6-like 5 OS=Arabidopsis thaliana OX=3702 GN=At1g54730 PE=2 SV=2	G	Carbohydrate transport and metabolism	sugar transporter ERD6-like 5 isoform X2 [Quercus suber]	--	molecular function: transporter activity (GO:0005215);; biological process: cellular process (GO:0009987);; biological process: single-organism process (GO:0044699);; biological process: localization (GO:0051179);; cellular component: cell (GO:0005623);; cellular component: membrane (GO:0016020);; cellular component: membrane part (GO:0044425);; cellular component: cell part (GO:0044464)
-10.7602	-1.92726	g22676	novel_miR_70	g22676	AAGGAUUCUUGCUUUAUGAACA	22	2.7211	0	6.97859	175.023	94.8965	114.998	1.18e-09	5.58317	up	[E]	Amino acid transport and metabolism	--	K14638|0|pop:POPTR_0019s10860g|K14638 solute carrier family 15 (peptide/histidine transporter), member 3/4 | (RefSeq) POPTRDRAFT_914816; proton-dependent oligopeptide transport family protein	[E]	Amino acid transport and metabolism	POT family	Protein NRT1/ PTR FAMILY 5.10 OS=Arabidopsis thaliana OX=3702 GN=NPF5.10 PE=2 SV=1	E	Amino acid transport and metabolism	hypothetical protein CUMW_045640 [Citrus unshiu]	--	--
-10.7393	-2.63211	g2307	ptc-miR167h-5p	g2307	UGAAGCUGCCAACAUGAUCUG	21	2.7211	0	0	12.2109	18.9793	24.3935	0.013775	4.08012	up	[T]	Signal transduction mechanisms	Molecular Function: peroxidase activity (GO:0004601);; Molecular Function: calcium ion binding (GO:0005509);; Cellular Component: integral component of membrane (GO:0016021);; Molecular Function: oxidoreductase activity, acting on NAD(P)H, oxygen as acceptor (GO:0050664);; Biological Process: oxidation-reduction process (GO:0055114);; Biological Process: cellular oxidant detoxification (GO:009886…	K13447|0|vvi:100266386|K13447 respiratory burst oxidase [EC:1.6.3.- 1.11.1.-] | (RefSeq) respiratory burst oxidase homolog protein E	[PQ]	--	Ferric reductase NAD binding domain;; Respiratory burst NADPH oxidase;; FAD-binding domain;; Ferric reductase like transmembrane component;; EF-hand domain pair;; EF hand	Respiratory burst oxidase homolog protein E OS=Arabidopsis thaliana OX=3702 GN=RBOHE PE=2 SV=2	U	Intracellular trafficking, secretion, and vesicular transport	PREDICTED: respiratory burst oxidase homolog protein E isoform X1 [Juglans regia]	Plant-pathogen interaction (ko04626)	molecular function: catalytic activity (GO:0003824);; molecular function: antioxidant activity (GO:0016209);; biological process: metabolic process (GO:0008152);; biological process: single-organism process (GO:0044699);; molecular function: binding (GO:0005488);; cellular component: membrane (GO:0016020);; cellular component: membrane part (GO:0044425)
-10.7181	3.19932	g13937	mes-miR159c	g13937	AUUGGAGUGAAGGGAGCUCUG	21	21.7688	26.6538	20.9358	0	0	3.48478	0.0477172	-3.35011	down	[X]	Mobilome: prophages, transposons	Molecular Function: RNA-directed DNA polymerase activity (GO:0003964);; Cellular Component: mitochondrion (GO:0005739);; Biological Process: RNA-dependent DNA biosynthetic process (GO:0006278);; Biological Process: mRNA processing (GO:0006397);;	--	[R]	General function prediction only	Type II intron maturase;; Reverse transcriptase (RNA-dependent DNA polymerase)	Nuclear intron maturase 2, mitochondrial OS=Arabidopsis thaliana OX=3702 GN=NMAT2 PE=1 SV=1	S	Function unknown	PREDICTED: uncharacterized protein LOC109008042 [Juglans regia]	--	molecular function: catalytic activity (GO:0003824);; biological process: metabolic process (GO:0008152);; biological process: cellular process (GO:0009987);; cellular component: cell (GO:0005623);; cellular component: organelle (GO:0043226);; cellular component: cell part (GO:0044464)
-10.7091	-2.16806	g26978	vvi-miR156h	g26978	UGACAGAAGAGAGAGAGCAU	20	0	0	0	8.1406	9.48965	13.9391	0.0372389	4.93949	up	--	--	--	--	--	--	SBP domain	Squamosa promoter-binding protein 1 OS=Antirrhinum majus OX=4151 GN=SBP1 PE=2 SV=1	K	Transcription	SBP-box transcription factor [Betula luminifera]	--	--
-10.7072	-5.91576	Corylus_avellana_newGene_63875	novel_miR_278	Corylus_avellana_newGene_63875	AUGAACAUGUAUCUGAUC	18	394.56	455.78	781.602	1115.26	2272.77	1167.4	1.09e-06	1.80994	up	--	--	--	--	--	--	--	--	--	--	--
-10.5833	-1.9129	Corylus_avellana_newGene_50554	ath-miR167a-5p	Corylus_avellana_newGene_50554	UGAAGCUGCCAGCAUGAUCUA	21	8.16331	5.33076	13.9572	260.499	512.441	257.874	5.08e-20	5.53261	up	--	--	Cellular Component: integral component of membrane (GO:0016021);; Biological Process: transmembrane transport (GO:0055085);;	--	[R]	General function prediction only	--	Protein ZINC INDUCED FACILITATOR-LIKE 1 OS=Arabidopsis thaliana OX=3702 GN=ZIFL1 PE=2 SV=1	G	Carbohydrate transport and metabolism	protein ZINC INDUCED FACILITATOR 1-like isoform X4 [Quercus suber]	--	cellular component: membrane (GO:0016020);; cellular component: membrane part (GO:0044425);; biological process: cellular process (GO:0009987);; biological process: single-organism process (GO:0044699);; biological process: localization (GO:0051179)
-10.5737	-1.93508	g34085	gma-miR6300	g34085	GUCGUUGUAGUAUAGUGG	18	10.8844	2.66538	6.97859	207.585	332.138	219.541	9.15e-18	5.46424	up	[Q]	Secondary metabolites biosynthesis, transport and catabolism	Molecular Function: oxidoreductase activity, acting on single donors with incorporation of molecular oxygen, incorporation of two atoms of oxygen (GO:0016702);; Biological Process: oxidation-reduction process (GO:0055114);;	K09840|0|cic:CICLE_v10014639mg|K09840 9-cis-epoxycarotenoid dioxygenase [EC:1.13.11.51] | (RefSeq) hypothetical protein	[Q]	Secondary metabolites biosynthesis, transport and catabolism	Retinal pigment epithelial membrane protein;; Retinal pigment epithelial membrane protein	Probable 9-cis-epoxycarotenoid dioxygenase NCED5, chloroplastic OS=Arabidopsis thaliana OX=3702 GN=NCED5 PE=1 SV=1	Q	Secondary metabolites biosynthesis, transport and catabolism	9-cis-epoxycarotenoid dioxygenase [Betula platyphylla]	Carotenoid biosynthesis (ko00906)	molecular function: catalytic activity (GO:0003824);; biological process: metabolic process (GO:0008152);; biological process: single-organism process (GO:0044699)
-10.573	-2.1405	g13955	vvi-miR156h	g13955	UGACAGAAGAGAGAGAGCAU	20	0	0	0	8.1406	9.48965	13.9391	0.0372389	4.93949	up	--	--	Cellular Component: membrane (GO:0016020);;	--	--	--	--	--	S	Function unknown	PREDICTED: uncharacterized protein LOC108985574 [Juglans regia]	--	cellular component: membrane (GO:0016020)
-10.5487	-2.85188	g29473	vvi-miR482	g29473	UCUUUCCUACUCCUCCCAUUCC	22	2.7211	0	0	4.0703	18.9793	20.9087	0.0416687	3.69887	up	--	--	Molecular Function: DNA binding (GO:0003677);; Cellular Component: nucleus (GO:0005634);;	--	--	--	SBP domain	Squamosa promoter-binding-like protein 4 OS=Arabidopsis thaliana OX=3702 GN=SPL4 PE=1 SV=1	S	Function unknown	SBP-box transcription factor [Betula luminifera]	--	molecular function: binding (GO:0005488);; cellular component: cell (GO:0005623);; cellular component: organelle (GO:0043226);; cellular component: cell part (GO:0044464)
-10.5381	-1.92856	g21233	gma-miR6300	g21233	GUCGUUGUAGUAUAGUGG	18	10.8844	2.66538	6.97859	207.585	332.138	219.541	9.15e-18	5.46424	up	Multicopper oxidase with three cupredoxin domains (includes cell division protein FtsP and spore coat protein CotA)	;; ;; ;; ;;	Molecular Function: copper ion binding (GO:0005507);; Cellular Component: plant-type cell wall (GO:0009505);; Cellular Component: plasmodesma (GO:0009506);; Molecular Function: oxidoreductase activity, oxidizing metal ions (GO:0016722);;	--	[Q]	Secondary metabolites biosynthesis, transport and catabolism	Multicopper oxidase;; Multicopper oxidase;; Multicopper oxidase	Monocopper oxidase-like protein SKS1 OS=Arabidopsis thaliana OX=3702 GN=SKS1 PE=1 SV=1	Q	Secondary metabolites biosynthesis, transport and catabolism	L-ascorbate oxidase homolog [Hevea brasiliensis]	--	molecular function: binding (GO:0005488);; cellular component: cell (GO:0005623);; cellular component: cell part (GO:0044464);; cellular component: cell junction (GO:0030054);; molecular function: catalytic activity (GO:0003824);; biological process: metabolic process (GO:0008152);; biological process: single-organism process (GO:0044699)
-10.4728	-3.33733	g4511	hbr-miR156	g4511	UUGACAGAAGAUAGAGAGC	19	0	0	6.97859	16.2812	23.7241	13.9391	0.040568	3.13808	up	[E]	Amino acid transport and metabolism	--	K18787|9.64138e-48|mdm:103440896|K18787 thermospermine synthase [EC:2.5.1.79] | (RefSeq) thermospermine synthase ACAULIS5-like	[E]	Amino acid transport and metabolism	Spermidine synthase tetramerisation domain	Thermospermine synthase ACAULIS5 OS=Arabidopsis thaliana OX=3702 GN=ACL5 PE=1 SV=1	E	Amino acid transport and metabolism	thermospermine synthase ACAULIS5 [Quercus suber]	--	--
-10.4525	3.49744	g18917	novel_miR_101	g18917	UUUCUGAAGAAUUUGACGUGU	21	9692.57	9091.61	8670.89	1070.49	578.868	1003.62	6.28e-36	-2.98862	down	--	--	Cellular Component: membrane (GO:0016020);; Molecular Function: transferase activity (GO:0016740);;	--	[G]	Carbohydrate transport and metabolism	Protein of unknown function, DUF604;; Carbohydrate-binding protein of the ER;; Di-glucose binding within endoplasmic reticulum;; Fringe-like	Probable receptor-like protein kinase At5g24010 OS=Arabidopsis thaliana OX=3702 GN=At5g24010 PE=1 SV=1	S	Function unknown	probable receptor-like protein kinase At5g24010 [Quercus suber]	--	cellular component: membrane (GO:0016020);; molecular function: catalytic activity (GO:0003824);; biological process: metabolic process (GO:0008152)
-10.3483	-2.83196	g35551	ptc-miR6478	g35551	CCGACCUUAGCUCAGUUGGUG	21	250.341	237.219	265.186	1872.34	2823.17	2756.46	1.89e-76	3.65412	up	--	--	--	K01166|5.70195e-51|cmo:103498487|K01166 ribonuclease T2 [EC:3.1.27.1] | (RefSeq) ribonuclease 1-like	[A]	RNA processing and modification	Ribonuclease T2 family	Extracellular ribonuclease LE OS=Solanum lycopersicum OX=4081 PE=1 SV=2	S	Function unknown	PREDICTED: extracellular ribonuclease LE-like isoform X5 [Juglans regia]	--	--
-10.3016	-2.3186	g31587	sly-miR171d	g31587	UUGAGCCGCGCCAAUAUCAC	20	0	2.66538	0	12.2109	33.2138	27.8783	0.00476331	4.44304	up	Pectin methylesterase and related acyl-CoA thioesterases	;; ;; ;;	Cellular Component: membrane (GO:0016020);; Molecular Function: hydrolase activity, acting on ester bonds (GO:0016788);; Biological Process: cell wall organization (GO:0071555);;	--	--	--	Pectinesterase;; Plant invertase/pectin methylesterase inhibitor	Probable pectinesterase/pectinesterase inhibitor 35 OS=Arabidopsis thaliana OX=3702 GN=PME35 PE=2 SV=1	G	Carbohydrate transport and metabolism	probable pectinesterase/pectinesterase inhibitor 35 [Quercus suber]	--	cellular component: membrane (GO:0016020);; molecular function: catalytic activity (GO:0003824);; biological process: metabolic process (GO:0008152);; biological process: cellular process (GO:0009987);; biological process: cellular component organization or biogenesis (GO:0071840)
-10.2949	-1.68652	g26472	ahy-miR156a	g26472	UGACAGAAGAGAGAGAGCAC	20	2.7211	5.33076	0	150.601	223.007	174.239	1.31e-12	6.10422	up	[I]	Lipid transport and metabolism	Biological Process: isopentenyl diphosphate biosynthetic process, methylerythritol 4-phosphate pathway (GO:0019288);; Molecular Function: metal ion binding (GO:0046872);; Biological Process: dimethylallyl diphosphate biosynthetic process (GO:0050992);; Molecular Function: 4-hydroxy-3-methylbut-2-en-1-yl diphosphate reductase activity (GO:0051745);; Biological Process: oxidation-reduction process …	K03527|0|fve:101303948|K03527 4-hydroxy-3-methylbut-2-en-1-yl diphosphate reductase [EC:1.17.7.4] | (RefSeq) 4-hydroxy-3-methylbut-2-enyl diphosphate reductase, chloroplastic	--	--	LytB protein	4-hydroxy-3-methylbut-2-enyl diphosphate reductase, chloroplastic OS=Arabidopsis thaliana OX=3702 GN=ISPH PE=2 SV=1	I	Lipid transport and metabolism	4-hydroxy-3-methylbut-2-enyl diphosphate reductase, chloroplastic [Quercus suber]	Terpenoid backbone biosynthesis (ko00900)	biological process: metabolic process (GO:0008152);; biological process: cellular process (GO:0009987);; biological process: single-organism process (GO:0044699);; molecular function: binding (GO:0005488);; molecular function: catalytic activity (GO:0003824)
-10.2684	-1.68845	g11006	tae-miR167c-5p	g11006	UGAAGCUGCCAGCAUGAUCUGC	22	5.44221	5.33076	13.9572	329.694	626.317	390.296	1.21e-24	6.08159	up	[T]	Signal transduction mechanisms	Molecular Function: transferase activity (GO:0016740);;	--	--	--	Cellulose synthase	Cellulose synthase-like protein H1 OS=Oryza sativa subsp. japonica OX=39947 GN=CSLH1 PE=2 SV=2	M	Cell wall/membrane/envelope biogenesis	cellulose synthase-like protein h1 [Quercus suber]	--	molecular function: catalytic activity (GO:0003824);; biological process: metabolic process (GO:0008152)
-10.2259	-1.67522	g4518	gma-miR156f	g4518	UUGACAGAAGAGAGAGAGCACA	22	2.7211	5.33076	0	150.601	223.007	174.239	1.31e-12	6.10422	up	--	--	--	--	--	--	SBP domain	Squamosa promoter-binding-like protein 6 OS=Arabidopsis thaliana OX=3702 GN=SPL6 PE=1 SV=2	S	Function unknown	SBP-box transcription factor, partial [Betula luminifera]	--	--
-10.2259	-1.67522	g4518	ahy-miR156a	g4518	UGACAGAAGAGAGAGAGCAC	20	2.7211	5.33076	0	150.601	223.007	174.239	1.31e-12	6.10422	up	--	--	--	--	--	--	SBP domain	Squamosa promoter-binding-like protein 6 OS=Arabidopsis thaliana OX=3702 GN=SPL6 PE=1 SV=2	S	Function unknown	SBP-box transcription factor, partial [Betula luminifera]	--	--
-10.2259	-1.67522	g4518	ahy-miR156c	g4518	UUGACAGAAGAGAGAGAGCAC	21	2.7211	5.33076	0	150.601	223.007	174.239	1.31e-12	6.10422	up	--	--	--	--	--	--	SBP domain	Squamosa promoter-binding-like protein 6 OS=Arabidopsis thaliana OX=3702 GN=SPL6 PE=1 SV=2	S	Function unknown	SBP-box transcription factor, partial [Betula luminifera]	--	--
-10.2146	-2.64792	g3406	osa-miR167e-3p	g3406	AGAUCAUGUUGCAGCUUCACU	21	2.7211	0	0	8.1406	18.9793	20.9087	0.0260841	3.8576	up	Pectin methylesterase and related acyl-CoA thioesterases	;; ;; ;;	Cellular Component: cell wall (GO:0005618);; Cellular Component: integral component of membrane (GO:0016021);; Molecular Function: pectinesterase activity (GO:0030599);; Biological Process: cell wall modification (GO:0042545);; Biological Process: negative regulation of catalytic activity (GO:0043086);; Molecular Function: aspartyl esterase activity (GO:0045330);; Biological Process: pectin catab…	--	--	--	Pectinesterase;; Plant invertase/pectin methylesterase inhibitor	Probable pectinesterase/pectinesterase inhibitor 61 OS=Arabidopsis thaliana OX=3702 GN=PME61 PE=2 SV=1	G	Carbohydrate transport and metabolism	PREDICTED: probable pectinesterase/pectinesterase inhibitor 61 [Juglans regia]	--	cellular component: cell (GO:0005623);; cellular component: cell part (GO:0044464);; cellular component: membrane (GO:0016020);; cellular component: membrane part (GO:0044425);; molecular function: catalytic activity (GO:0003824);; biological process: metabolic process (GO:0008152);; biological process: cellular process (GO:0009987);; biological process: cellular component organization or biogene…
-10.2146	-2.64792	g3406	bdi-miR167d-3p	g3406	AGAUCAUGUUGCAGCUUCAC	20	2.7211	0	0	8.1406	18.9793	20.9087	0.0260841	3.8576	up	Pectin methylesterase and related acyl-CoA thioesterases	;; ;; ;;	Cellular Component: cell wall (GO:0005618);; Cellular Component: integral component of membrane (GO:0016021);; Molecular Function: pectinesterase activity (GO:0030599);; Biological Process: cell wall modification (GO:0042545);; Biological Process: negative regulation of catalytic activity (GO:0043086);; Molecular Function: aspartyl esterase activity (GO:0045330);; Biological Process: pectin catab…	--	--	--	Pectinesterase;; Plant invertase/pectin methylesterase inhibitor	Probable pectinesterase/pectinesterase inhibitor 61 OS=Arabidopsis thaliana OX=3702 GN=PME61 PE=2 SV=1	G	Carbohydrate transport and metabolism	PREDICTED: probable pectinesterase/pectinesterase inhibitor 61 [Juglans regia]	--	cellular component: cell (GO:0005623);; cellular component: cell part (GO:0044464);; cellular component: membrane (GO:0016020);; cellular component: membrane part (GO:0044425);; molecular function: catalytic activity (GO:0003824);; biological process: metabolic process (GO:0008152);; biological process: cellular process (GO:0009987);; biological process: cellular component organization or biogene…
-10.2076	-4.40351	Corylus_avellana_newGene_46636	pgi-miR2118	Corylus_avellana_newGene_46636	UUUCCUAUUCCACCCAUCCCAU	22	19.0477	13.3269	24.4251	65.1248	85.4068	73.1804	0.000111087	2.31806	up	--	--	--	--	--	--	--	--	--	--	--
-10.1952	-2.06403	Corylus_avellana_newGene_15849	vvi-miR156h	Corylus_avellana_newGene_15849	UGACAGAAGAGAGAGAGCAU	20	0	0	0	8.1406	9.48965	13.9391	0.0372389	4.93949	up	--	--	--	--	[R]	General function prediction only	Leucine rich repeat;; Leucine rich repeat N-terminal domain;; Leucine Rich repeats (2 copies)	Receptor-like protein 11 OS=Arabidopsis thaliana OX=3702 GN=RLP11 PE=3 SV=1	S	Function unknown	PREDICTED: receptor-like protein 12 [Juglans regia]	--	--
-10.1753	-1.9082	g27594	tae-miR395b	g27594	UGAAGUGUUUGGGGGAACUC	20	0	0	0	12.2109	9.48965	20.9087	0.0187629	5.33238	up	--	--	Cellular Component: nucleosome (GO:0000786);; Molecular Function: DNA binding (GO:0003677);; Cellular Component: nucleus (GO:0005634);; Molecular Function: protein heterodimerization activity (GO:0046982);;	K11253|7.34641e-68|crb:CARUB_v10021660mg|K11253 histone H3 | (RefSeq) hypothetical protein	[B]	Chromatin structure and dynamics	Core histone H2A/H2B/H3/H4	Histone H3.2 OS=Triticum aestivum OX=4565 PE=1 SV=2	B	Chromatin structure and dynamics	PREDICTED: histone H3.2 [Musa acuminata subsp. malaccensis]	--	cellular component: cell (GO:0005623);; cellular component: macromolecular complex (GO:0032991);; cellular component: organelle (GO:0043226);; cellular component: organelle part (GO:0044422);; cellular component: cell part (GO:0044464);; molecular function: binding (GO:0005488)
-10.1601	-4.98084	g27439	rgl-miR5139	g27439	AAACCUGGCUCUGAUACCA	19	13.6055	18.6577	38.3822	65.1248	71.1724	90.6043	0.00131229	2.03983	up	--	--	Biological Process: transcription, DNA-templated (GO:0006351);; Molecular Function: transcription regulatory region DNA binding (GO:0044212);;	--	--	--	TIR domain;; WRKY DNA -binding domain	Probable WRKY transcription factor 9 OS=Arabidopsis thaliana OX=3702 GN=WRKY9 PE=2 SV=1	S	Function unknown	PREDICTED: replication protein A 70 kDa DNA-binding subunit C-like [Juglans regia]	--	biological process: metabolic process (GO:0008152);; biological process: cellular process (GO:0009987);; molecular function: binding (GO:0005488)
-10.1274	-2.0503	g12554	vvi-miR156h	g12554	UGACAGAAGAGAGAGAGCAU	20	0	0	0	8.1406	9.48965	13.9391	0.0372389	4.93949	up	--	--	Molecular Function: DNA binding (GO:0003677);; Molecular Function: DNA-directed DNA polymerase activity (GO:0003887);; Biological Process: DNA-dependent DNA replication (GO:0006261);; Cellular Component: epsilon DNA polymerase complex (GO:0008622);; Biological Process: error-prone translesion synthesis (GO:0042276);;	K02325|4.00682e-155|pop:POPTR_0012s03640g|K02325 DNA polymerase epsilon subunit 2 [EC:2.7.7.7] | (RefSeq) POPTRDRAFT_806207; DNA polymerase epsilon subunit B family protein	[L]	Replication, recombination and repair	DNA polymerase alpha/epsilon subunit B	DNA polymerase epsilon subunit B OS=Arabidopsis thaliana OX=3702 GN=DPB2 PE=1 SV=1	L	Replication, recombination and repair	DNA polymerase epsilon subunit B family protein [Populus trichocarpa]	Nucleotide excision repair (ko03420)	molecular function: binding (GO:0005488);; molecular function: catalytic activity (GO:0003824);; biological process: metabolic process (GO:0008152);; biological process: cellular process (GO:0009987);; cellular component: cell (GO:0005623);; cellular component: membrane-enclosed lumen (GO:0031974);; cellular component: macromolecular complex (GO:0032991);; cellular component: organelle (GO:004322…
-10.1123	-7.26504	g1826	novel_miR_61	g1826	UAUGGAGGAAGAAGUUGCAUU	21	29649.1	26419.2	26947.8	49205.9	63253.2	57826.5	2.36e-38	1.39191	up	--	--	--	--	--	--	C1 domain;; Phorbol esters/diacylglycerol binding domain (C1 domain)	--	S	Function unknown	PREDICTED: uncharacterized protein LOC109011949 [Juglans regia]	--	--
-10.1058	-2.35663	g11963	gma-miR156q	g11963	UGACAGAAGAGAGUGAGCACU	21	2.7211	0	6.97859	32.5624	47.4482	80.15	5.37e-05	4.28825	up	--	--	Biological Process: carbohydrate metabolic process (GO:0005975);; Molecular Function: hydrolase activity (GO:0016787);; Biological Process: cell wall organization or biogenesis (GO:0071554);;	K08235|6.47741e-99|tcc:TCM_003190|K08235 xyloglucan:xyloglucosyl transferase [EC:2.4.1.207] | (RefSeq) Xyloglucan endotransglucosylase/hydrolase 4	--	--	Glycosyl hydrolases family 16;; Xyloglucan endo-transglycosylase (XET) C-terminus	Xyloglucan endotransglucosylase/hydrolase protein A OS=Phaseolus angularis OX=3914 GN=XTHA PE=1 SV=1	G	Carbohydrate transport and metabolism	Xyloglucan endotransglucosylase/hydrolase 4 [Theobroma cacao]	--	biological process: metabolic process (GO:0008152);; molecular function: catalytic activity (GO:0003824);; biological process: cellular process (GO:0009987)
-10.0628	3.89808	g15301	gma-miR159a-5p	g15301	GAGCUCCUUGAAGUCCAAUUG	21	144.218	135.934	132.593	20.3515	14.2345	17.4239	5.81e-06	-2.58146	down	--	--	--	--	[K]	Transcription	SRF-type transcription factor (DNA-binding and dimerisation domain)	Agamous-like MADS-box protein AGL61 OS=Arabidopsis thaliana OX=3702 GN=AGL61 PE=1 SV=1	K	Transcription	PREDICTED: agamous-like MADS-box protein AGL29 [Juglans regia]	--	--
-10.0628	3.89808	g15301	gma-miR159e-5p	g15301	GAGCUCCUUGAAGUCCAAUU	20	144.218	135.934	132.593	20.3515	14.2345	17.4239	5.81e-06	-2.58146	down	--	--	--	--	[K]	Transcription	SRF-type transcription factor (DNA-binding and dimerisation domain)	Agamous-like MADS-box protein AGL61 OS=Arabidopsis thaliana OX=3702 GN=AGL61 PE=1 SV=1	K	Transcription	PREDICTED: agamous-like MADS-box protein AGL29 [Juglans regia]	--	--
-10.0423	-2.60326	g3303	bdi-miR167d-3p	g3303	AGAUCAUGUUGCAGCUUCAC	20	2.7211	0	0	8.1406	18.9793	20.9087	0.0260841	3.8576	up	[M]	Cell wall/membrane/envelope biogenesis	--	--	--	--	D-mannose binding lectin;; Protein tyrosine kinase;; Protein kinase domain;; S-locus glycoprotein domain;; Protein kinase domain;; Protein tyrosine kinase;; PAN-like domain;; Protein-kinase domain of FAM69;; Phosphotransferase enzyme family	G-type lectin S-receptor-like serine/threonine-protein kinase LECRK4 OS=Oryza sativa subsp. japonica OX=39947 GN=LECRK4 PE=3 SV=1	T	Signal transduction mechanisms	PREDICTED: G-type lectin S-receptor-like serine/threonine-protein kinase LECRK1 [Juglans regia]	--	--
-10.0047	3.87558	g9669	gma-miR159e-5p	g9669	GAGCUCCUUGAAGUCCAAUU	20	144.218	135.934	132.593	20.3515	14.2345	17.4239	5.81e-06	-2.58146	down	--	--	Molecular Function: asparagine synthase (glutamine-hydrolyzing) activity (GO:0004066);; Cellular Component: cytosol (GO:0005829);; Biological Process: asparagine biosynthetic process (GO:0006529);; Biological Process: glutamine metabolic process (GO:0006541);; Molecular Function: protein homodimerization activity (GO:0042803);;	--	--	--	Aluminium induced protein	Stem-specific protein TSJT1 OS=Nicotiana tabacum OX=4097 GN=TSJT1 PE=2 SV=1	S	Function unknown	PREDICTED: stem-specific protein TSJT1-like [Juglans regia]	--	molecular function: catalytic activity (GO:0003824);; biological process: metabolic process (GO:0008152);; cellular component: cell (GO:0005623);; cellular component: cell part (GO:0044464);; biological process: cellular process (GO:0009987);; biological process: single-organism process (GO:0044699);; molecular function: binding (GO:0005488)
-9.99749	-1.82962	g371	gma-miR6300	g371	GUCGUUGUAGUAUAGUGG	18	10.8844	2.66538	6.97859	207.585	332.138	219.541	9.15e-18	5.46424	up	--	--	--	--	--	--	Protein of unknown function (DUF295)	Putative F-box protein At5g55150 OS=Arabidopsis thaliana OX=3702 GN=At5g55150 PE=4 SV=2	S	Function unknown	PREDICTED: F-box protein SKIP23-like [Juglans regia]	--	--
-9.98615	-4.73218	g21939	novel_miR_194	g21939	UUUGAAAAUAUGAAUGGGUUG	21	51.701	50.6422	34.8929	113.968	204.027	156.815	7e-07	2.11026	up	--	--	--	--	--	--	--	--	--	--	hypothetical protein CFOL_v3_20909 [Cephalotus follicularis]	--	--
-9.94047	-3.09219	g8723	stu-miR167b-3p	g8723	GAUCAUGUGGCAGCAUCACC	20	0	2.66538	3.48929	12.2109	23.7241	17.4239	0.0286086	3.2147	up	[M]	Cell wall/membrane/envelope biogenesis	Cellular Component: chloroplast thylakoid membrane (GO:0009535);; Biological Process: photosynthetic electron transport in photosystem I (GO:0009773);; Cellular Component: NAD(P)H dehydrogenase complex (plastoquinone) (GO:0010598);; Molecular Function: transferase activity, transferring glycosyl groups (GO:0016757);;	--	--	--	--	Photosynthetic NDH subunit of subcomplex B 1, chloroplastic OS=Arabidopsis thaliana OX=3702 GN=PNSB1 PE=2 SV=1	M	Cell wall/membrane/envelope biogenesis	photosynthetic NDH subunit of subcomplex B 1, chloroplastic [Quercus suber]	--	cellular component: cell (GO:0005623);; cellular component: membrane (GO:0016020);; cellular component: organelle (GO:0043226);; cellular component: organelle part (GO:0044422);; cellular component: cell part (GO:0044464);; biological process: metabolic process (GO:0008152);; biological process: cellular process (GO:0009987);; biological process: single-organism process (GO:0044699);; cellular co…
-9.94001	-3.16754	Corylus_avellana_newGene_52975	ath-miR157a-5p	Corylus_avellana_newGene_52975	UUGACAGAAGAUAGAGAGCAC	21	0	0	6.97859	16.2812	23.7241	13.9391	0.040568	3.13808	up	[IR]	--	Molecular Function: hydrolase activity, acting on ester bonds (GO:0016788);; Molecular Function: 9,9'-dicis-carotene:quinone oxidoreductase activity (GO:0052886);; Molecular Function: 7,9,9'-tricis-neurosporene:quinone oxidoreductase activity (GO:0052887);; Biological Process: 9,9'-di-cis-zeta-carotene desaturation to 7,9,7',9'-tetra-cis-lycopene (GO:0052889);; Biological Process: oxidation-reduc…	K21026|7.75464e-49|cam:101496997|K21026 acetylajmaline esterase [EC:3.1.1.80] | (RefSeq) GDSL esterase/lipase At1g28610-like	--	--	--	GDSL esterase/lipase At1g28660 OS=Arabidopsis thaliana OX=3702 GN=At1g28660 PE=2 SV=1	S	Function unknown	GDSL esterase/lipase At1g28580-like [Quercus suber]	--	molecular function: catalytic activity (GO:0003824);; biological process: metabolic process (GO:0008152);; biological process: single-organism process (GO:0044699);; biological process: cellular process (GO:0009987)
-9.94001	-3.16754	Corylus_avellana_newGene_52975	hbr-miR156	Corylus_avellana_newGene_52975	UUGACAGAAGAUAGAGAGC	19	0	0	6.97859	16.2812	23.7241	13.9391	0.040568	3.13808	up	[IR]	--	Molecular Function: hydrolase activity, acting on ester bonds (GO:0016788);; Molecular Function: 9,9'-dicis-carotene:quinone oxidoreductase activity (GO:0052886);; Molecular Function: 7,9,9'-tricis-neurosporene:quinone oxidoreductase activity (GO:0052887);; Biological Process: 9,9'-di-cis-zeta-carotene desaturation to 7,9,7',9'-tetra-cis-lycopene (GO:0052889);; Biological Process: oxidation-reduc…	K21026|7.75464e-49|cam:101496997|K21026 acetylajmaline esterase [EC:3.1.1.80] | (RefSeq) GDSL esterase/lipase At1g28610-like	--	--	--	GDSL esterase/lipase At1g28660 OS=Arabidopsis thaliana OX=3702 GN=At1g28660 PE=2 SV=1	S	Function unknown	GDSL esterase/lipase At1g28580-like [Quercus suber]	--	molecular function: catalytic activity (GO:0003824);; biological process: metabolic process (GO:0008152);; biological process: single-organism process (GO:0044699);; biological process: cellular process (GO:0009987)
-9.92862	-1.81702	g5339	gma-miR6300	g5339	GUCGUUGUAGUAUAGUGG	18	10.8844	2.66538	6.97859	207.585	332.138	219.541	9.15e-18	5.46424	up	--	--	Cellular Component: cytochrome b6f complex (GO:0009512);; Cellular Component: integral component of membrane (GO:0016021);;	--	--	--	PetM family of cytochrome b6f complex subunit 7	Cytochrome b6-f complex subunit 7 (Fragment) OS=Spinacia oleracea OX=3562 GN=petM PE=1 SV=1	S	Function unknown	uncharacterized protein LOC111986957 [Quercus suber]	--	cellular component: cell (GO:0005623);; cellular component: macromolecular complex (GO:0032991);; cellular component: cell part (GO:0044464);; cellular component: membrane (GO:0016020);; cellular component: membrane part (GO:0044425)
-9.82189	-1.60903	g20262	ahy-miR156a	g20262	UGACAGAAGAGAGAGAGCAC	20	2.7211	5.33076	0	150.601	223.007	174.239	1.31e-12	6.10422	up	--	--	Molecular Function: ribonuclease activity (GO:0004540);; Biological Process: tRNA processing (GO:0008033);; Biological Process: RNA phosphodiester bond hydrolysis (GO:0090501);;	K03539|1.51003e-72|pxb:103945667|K03539 ribonuclease P/MRP protein subunit RPP1 [EC:3.1.26.5] | (RefSeq) uncharacterized LOC103945667	[J]	Translation, ribosomal structure and biogenesis	RNase P subunit p30	--	J	Translation, ribosomal structure and biogenesis	PREDICTED: uncharacterized protein LOC108993971 isoform X1 [Juglans regia]	RNA transport (ko03013)	molecular function: catalytic activity (GO:0003824);; biological process: metabolic process (GO:0008152);; biological process: cellular process (GO:0009987)
-9.80904	-1.79513	g1851	gma-miR6300	g1851	GUCGUUGUAGUAUAGUGG	18	10.8844	2.66538	6.97859	207.585	332.138	219.541	9.15e-18	5.46424	up	--	;;	Molecular Function: nucleotide binding (GO:0000166);; Molecular Function: protein kinase activity (GO:0004672);; Cellular Component: membrane (GO:0016020);; Biological Process: phosphorylation (GO:0016310);;	--	--	--	Protein kinase domain;; Protein tyrosine kinase;; S-locus glycoprotein domain;; D-mannose binding lectin	G-type lectin S-receptor-like serine/threonine-protein kinase SD2-2 OS=Arabidopsis thaliana OX=3702 GN=SD22 PE=1 SV=1	T	Signal transduction mechanisms	PREDICTED: G-type lectin S-receptor-like serine/threonine-protein kinase SD2-2 [Juglans regia]	--	molecular function: binding (GO:0005488);; molecular function: catalytic activity (GO:0003824);; biological process: metabolic process (GO:0008152);; biological process: cellular process (GO:0009987);; cellular component: membrane (GO:0016020)
-9.80471	-5.41715	g22227	novel_miR_278	g22227	AUGAACAUGUAUCUGAUC	18	394.56	455.78	781.602	1115.26	2272.77	1167.4	1.09e-06	1.80994	up	Multicopper oxidase with three cupredoxin domains (includes cell division protein FtsP and spore coat protein CotA)	;; ;; ;; ;;	Molecular Function: copper ion binding (GO:0005507);; Biological Process: lignin catabolic process (GO:0046274);; Cellular Component: apoplast (GO:0048046);; Molecular Function: hydroquinone:oxygen oxidoreductase activity (GO:0052716);; Biological Process: oxidation-reduction process (GO:0055114);;	K05909|0|egr:104450806|K05909 laccase [EC:1.10.3.2] | (RefSeq) laccase-14	[Q]	Secondary metabolites biosynthesis, transport and catabolism	Multicopper oxidase;; Multicopper oxidase;; Multicopper oxidase	Putative laccase-9 OS=Oryza sativa subsp. japonica OX=39947 GN=LAC9 PE=3 SV=1	Q	Secondary metabolites biosynthesis, transport and catabolism	PREDICTED: putative laccase-9 [Juglans regia]	--	molecular function: binding (GO:0005488);; biological process: metabolic process (GO:0008152);; biological process: cellular process (GO:0009987);; biological process: single-organism process (GO:0044699);; cellular component: extracellular region (GO:0005576);; molecular function: catalytic activity (GO:0003824)
-9.76707	-1.78745	g3039	gma-miR6300	g3039	GUCGUUGUAGUAUAGUGG	18	10.8844	2.66538	6.97859	207.585	332.138	219.541	9.15e-18	5.46424	up	--	--	--	--	[R]	General function prediction only	PPR repeat family;; PPR repeat;; PPR repeat;; Pentatricopeptide repeat domain;; Pentacotripeptide-repeat region of PRORP;; Mitochondrial 28S ribosomal protein S27	Putative pentatricopeptide repeat-containing protein At1g12700, mitochondrial OS=Arabidopsis thaliana OX=3702 GN=At1g12700 PE=3 SV=1	S	Function unknown	putative pentatricopeptide repeat-containing protein At1g12700, mitochondrial [Quercus suber]	--	--
-9.64682	-2.27393	g4936	novel_miR_143	g4936	GCUAUGAGAUCUGAGGGCUU	20	1055.79	1087.48	1182.87	14897.3	17930.7	16402.9	2.67e-260	4.24235	up	[T]	Signal transduction mechanisms	Molecular Function: protein kinase activity (GO:0004672);; Molecular Function: ATP binding (GO:0005524);; Biological Process: protein phosphorylation (GO:0006468);;	K08867|0|gra:105777124|K08867 WNK lysine deficient protein kinase [EC:2.7.11.1] | (RefSeq) probable serine/threonine-protein kinase WNK5	[R]	General function prediction only	Protein kinase domain;; Protein tyrosine kinase	Probable serine/threonine-protein kinase WNK5 OS=Arabidopsis thaliana OX=3702 GN=WNK5 PE=1 SV=2	T	Signal transduction mechanisms	PREDICTED: probable serine/threonine-protein kinase WNK5 isoform X1 [Juglans regia]	--	molecular function: catalytic activity (GO:0003824);; biological process: metabolic process (GO:0008152);; biological process: cellular process (GO:0009987);; molecular function: binding (GO:0005488)
-9.60818	-3.11229	g23459	novel_miR_162	g23459	UUGGGUGUUCUUCUUUGUUGA	21	21.7688	34.6499	34.8929	223.867	232.496	156.815	2.16e-12	3.08718	up	--	--	--	--	[Q]	Secondary metabolites biosynthesis, transport and catabolism	Cytochrome P450	Cytochrome P450 81E8 OS=Medicago truncatula OX=3880 GN=CYP81E8 PE=2 SV=1	Q	Secondary metabolites biosynthesis, transport and catabolism	cytochrome P450 81E8-like isoform X1 [Quercus suber]	--	--
-9.58837	-1.79814	g11087	tae-miR395b	g11087	UGAAGUGUUUGGGGGAACUC	20	0	0	0	12.2109	9.48965	20.9087	0.0187629	5.33238	up	[G]	Carbohydrate transport and metabolism	Molecular Function: beta-glucosidase activity (GO:0008422);; Biological Process: glucan catabolic process (GO:0009251);;	K05349|0|cit:102614874|K05349 beta-glucosidase [EC:3.2.1.21] | (RefSeq) beta-glucosidase BoGH3B-like	--	--	Glycosyl hydrolase family 3 N terminal domain;; Glycosyl hydrolase family 3 C-terminal domain	Beta-xylosidase/alpha-L-arabinofuranosidase 2 OS=Medicago sativa subsp. varia OX=36902 GN=Xyl2 PE=2 SV=1	G	Carbohydrate transport and metabolism	beta-glucosidase bogh3b [Quercus suber]	Phenylpropanoid biosynthesis (ko00940)	molecular function: catalytic activity (GO:0003824);; biological process: metabolic process (GO:0008152)
-9.57945	-1.75312	g2855	gma-miR6300	g2855	GUCGUUGUAGUAUAGUGG	18	10.8844	2.66538	6.97859	207.585	332.138	219.541	9.15e-18	5.46424	up	[L]	Replication, recombination and repair	Cellular Component: THO complex (GO:0000347);; Molecular Function: DNA helicase activity (GO:0003678);; Molecular Function: chromatin binding (GO:0003682);; Molecular Function: DNA replication origin binding (GO:0003688);; Molecular Function: ATP binding (GO:0005524);; Cellular Component: cytoplasm (GO:0005737);; Biological Process: DNA replication initiation (GO:0006270);; Biological Process: DN…	K02209|0|vvi:100261877|K02209 DNA replication licensing factor MCM5 [EC:3.6.4.12] | (RefSeq) DNA replication licensing factor MCM5	[L]	Replication, recombination and repair	MCM2/3/5 family;; MCM OB domain;; MCM N-terminal domain;; Magnesium chelatase, subunit ChlI	DNA replication licensing factor MCM5 OS=Arabidopsis thaliana OX=3702 GN=MCM5 PE=1 SV=1	L	Replication, recombination and repair	PREDICTED: DNA replication licensing factor MCM5 [Juglans regia]	DNA replication (ko03030)	cellular component: cell (GO:0005623);; cellular component: macromolecular complex (GO:0032991);; cellular component: organelle (GO:0043226);; cellular component: organelle part (GO:0044422);; cellular component: cell part (GO:0044464);; molecular function: catalytic activity (GO:0003824);; biological process: metabolic process (GO:0008152);; molecular function: binding (GO:0005488);; biological …
-9.55831	-1.93508	g34085	vvi-miR156h	g34085	UGACAGAAGAGAGAGAGCAU	20	0	0	0	8.1406	9.48965	13.9391	0.0372389	4.93949	up	[Q]	Secondary metabolites biosynthesis, transport and catabolism	Molecular Function: oxidoreductase activity, acting on single donors with incorporation of molecular oxygen, incorporation of two atoms of oxygen (GO:0016702);; Biological Process: oxidation-reduction process (GO:0055114);;	K09840|0|cic:CICLE_v10014639mg|K09840 9-cis-epoxycarotenoid dioxygenase [EC:1.13.11.51] | (RefSeq) hypothetical protein	[Q]	Secondary metabolites biosynthesis, transport and catabolism	Retinal pigment epithelial membrane protein;; Retinal pigment epithelial membrane protein	Probable 9-cis-epoxycarotenoid dioxygenase NCED5, chloroplastic OS=Arabidopsis thaliana OX=3702 GN=NCED5 PE=1 SV=1	Q	Secondary metabolites biosynthesis, transport and catabolism	9-cis-epoxycarotenoid dioxygenase [Betula platyphylla]	Carotenoid biosynthesis (ko00906)	molecular function: catalytic activity (GO:0003824);; biological process: metabolic process (GO:0008152);; biological process: single-organism process (GO:0044699)
-9.4089	-1.54138	Corylus_avellana_newGene_11304	ahy-miR156a	Corylus_avellana_newGene_11304	UGACAGAAGAGAGAGAGCAC	20	2.7211	5.33076	0	150.601	223.007	174.239	1.31e-12	6.10422	up	--	--	--	--	--	--	--	--	--	--	--
-9.4089	-1.54138	Corylus_avellana_newGene_11304	ahy-miR156c	Corylus_avellana_newGene_11304	UUGACAGAAGAGAGAGAGCAC	21	2.7211	5.33076	0	150.601	223.007	174.239	1.31e-12	6.10422	up	--	--	--	--	--	--	--	--	--	--	--
-9.40565	-2.43821	g27382	bdi-miR167d-3p	g27382	AGAUCAUGUUGCAGCUUCAC	20	2.7211	0	0	8.1406	18.9793	20.9087	0.0260841	3.8576	up	--	--	--	--	[R]	General function prediction only	Reverse transcriptase (RNA-dependent DNA polymerase)	Putative ribonuclease H protein At1g65750 OS=Arabidopsis thaliana OX=3702 GN=At1g65750 PE=3 SV=1	S	Function unknown	hypothetical protein VITISV_025107 [Vitis vinifera]	--	--
-9.34151	-1.68845	g11006	ath-miR167a-5p	g11006	UGAAGCUGCCAGCAUGAUCUA	21	8.16331	5.33076	13.9572	260.499	512.441	257.874	5.08e-20	5.53261	up	[T]	Signal transduction mechanisms	Molecular Function: transferase activity (GO:0016740);;	--	--	--	Cellulose synthase	Cellulose synthase-like protein H1 OS=Oryza sativa subsp. japonica OX=39947 GN=CSLH1 PE=2 SV=2	M	Cell wall/membrane/envelope biogenesis	cellulose synthase-like protein h1 [Quercus suber]	--	molecular function: catalytic activity (GO:0003824);; biological process: metabolic process (GO:0008152)
-9.29717	-2.16806	g26978	gma-miR156q	g26978	UGACAGAAGAGAGUGAGCACU	21	2.7211	0	6.97859	32.5624	47.4482	80.15	5.37e-05	4.28825	up	--	--	--	--	--	--	SBP domain	Squamosa promoter-binding protein 1 OS=Antirrhinum majus OX=4151 GN=SBP1 PE=2 SV=1	K	Transcription	SBP-box transcription factor [Betula luminifera]	--	--
-9.24493	3.58127	g26240	gma-miR159e-5p	g26240	GAGCUCCUUGAAGUCCAAUU	20	144.218	135.934	132.593	20.3515	14.2345	17.4239	5.81e-06	-2.58146	down	AAA+-type ATPase	;; ;; ;; ;;	Molecular Function: ATP binding (GO:0005524);; Molecular Function: microtubule-severing ATPase activity (GO:0008568);;	--	[O]	Posttranslational modification, protein turnover, chaperones	ATPase family associated with various cellular activities (AAA);; Holliday junction DNA helicase ruvB N-terminus;; AAA domain (dynein-related subfamily)	ATPase family AAA domain-containing protein FIGL1 OS=Arabidopsis thaliana OX=3702 GN=FIGL1 PE=2 SV=2	O	Posttranslational modification, protein turnover, chaperones	PREDICTED: putative cell division cycle ATPase [Juglans regia]	--	molecular function: binding (GO:0005488);; molecular function: catalytic activity (GO:0003824);; biological process: metabolic process (GO:0008152);; biological process: cellular process (GO:0009987);; biological process: single-organism process (GO:0044699)
-9.21864	-2.93766	Corylus_avellana_newGene_34742	hbr-miR156	Corylus_avellana_newGene_34742	UUGACAGAAGAUAGAGAGC	19	0	0	6.97859	16.2812	23.7241	13.9391	0.040568	3.13808	up	--	--	--	--	--	--	--	--	--	--	--
-9.18167	-1.68032	g24110	gma-miR6300	g24110	GUCGUUGUAGUAUAGUGG	18	10.8844	2.66538	6.97859	207.585	332.138	219.541	9.15e-18	5.46424	up	--	--	--	--	[T]	Signal transduction mechanisms	Leucine rich repeat;; Leucine Rich repeats (2 copies);; NB-ARC domain	Putative late blight resistance protein homolog R1A-3 OS=Solanum demissum OX=50514 GN=R1A-3 PE=5 SV=2	S	Function unknown	PREDICTED: putative disease resistance RPP13-like protein 3 [Glycine max]	--	--
-9.17597	-1.50322	g6940	ahy-miR156a	g6940	UGACAGAAGAGAGAGAGCAC	20	2.7211	5.33076	0	150.601	223.007	174.239	1.31e-12	6.10422	up	--	--	Cellular Component: membrane (GO:0016020);;	--	--	--	--	Protein CLT1, chloroplastic OS=Arabidopsis thaliana OX=3702 GN=CLT1 PE=2 SV=1	--	--	PREDICTED: protein CLT3, chloroplastic [Juglans regia]	--	cellular component: membrane (GO:0016020)
-9.14507	-1.67362	g20836	gma-miR6300	g20836	GUCGUUGUAGUAUAGUGG	18	10.8844	2.66538	6.97859	207.585	332.138	219.541	9.15e-18	5.46424	up	--	--	--	K11138|0|vvi:104880667|K11138 telomere-associated protein RIF1 | (RefSeq) uncharacterized LOC104880667	--	--	Rap1-interacting factor 1 N terminal	--	S	Function unknown	uncharacterized protein LOC112008629 [Quercus suber]	--	--
-9.06883	-4.30205	g30534	novel_miR_314	g30534	UAGGCUACUAAAACAUCUUGG	21	223.13	218.561	212.847	862.904	892.027	449.537	5.45e-11	2.10802	up	--	--	--	--	[E]	Amino acid transport and metabolism	--	Protein NRT1/ PTR FAMILY 5.5 OS=Arabidopsis thaliana OX=3702 GN=NPF5.5 PE=2 SV=1	E	Amino acid transport and metabolism	protein NRT1/ PTR FAMILY 5.5-like isoform X2 [Quercus suber]	--	--
-9.0649	-1.34467	g6540	vvi-miR167c	g6540	UGAAGCUGCCAGCAUGAUCUC	21	21.7688	23.9884	34.8929	1648.47	2310.73	2867.98	6.52e-81	6.74136	up	[K]	Transcription	Cellular Component: membrane (GO:0016020);; Molecular Function: kinase activity (GO:0016301);; Biological Process: phosphorylation (GO:0016310);;	--	--	--	Protein kinase domain;; Protein tyrosine kinase;; Leucine rich repeat;; Leucine Rich repeats (2 copies);; Leucine rich repeat N-terminal domain;; Leucine Rich Repeat;; Leucine Rich repeat	Receptor protein kinase-like protein At4g34220 OS=Arabidopsis thaliana OX=3702 GN=At4g34220 PE=2 SV=1	T	Signal transduction mechanisms	PREDICTED: receptor protein kinase-like protein At4g34220 [Juglans regia]	--	cellular component: membrane (GO:0016020);; molecular function: catalytic activity (GO:0003824);; biological process: metabolic process (GO:0008152);; biological process: cellular process (GO:0009987)
-9.06231	-2.88785	g1451	ath-miR157a-5p	g1451	UUGACAGAAGAUAGAGAGCAC	21	0	0	6.97859	16.2812	23.7241	13.9391	0.040568	3.13808	up	--	--	Molecular Function: DNA binding (GO:0003677);; Cellular Component: nucleus (GO:0005634);;	--	--	--	SBP domain	Squamosa promoter-binding-like protein 13B OS=Arabidopsis thaliana OX=3702 GN=SPL13B PE=3 SV=1	S	Function unknown	SBP-box transcription factor [Betula luminifera]	--	molecular function: binding (GO:0005488);; cellular component: cell (GO:0005623);; cellular component: organelle (GO:0043226);; cellular component: cell part (GO:0044464)
-9.06231	-2.88785	g1451	bgy-miR156	g1451	UUUGACAGAAGAUAGAGAGCAC	22	0	0	6.97859	16.2812	23.7241	13.9391	0.040568	3.13808	up	--	--	Molecular Function: DNA binding (GO:0003677);; Cellular Component: nucleus (GO:0005634);;	--	--	--	SBP domain	Squamosa promoter-binding-like protein 13B OS=Arabidopsis thaliana OX=3702 GN=SPL13B PE=3 SV=1	S	Function unknown	SBP-box transcription factor [Betula luminifera]	--	molecular function: binding (GO:0005488);; cellular component: cell (GO:0005623);; cellular component: organelle (GO:0043226);; cellular component: cell part (GO:0044464)
-9.06231	-2.88785	g1451	hbr-miR156	g1451	UUGACAGAAGAUAGAGAGC	19	0	0	6.97859	16.2812	23.7241	13.9391	0.040568	3.13808	up	--	--	Molecular Function: DNA binding (GO:0003677);; Cellular Component: nucleus (GO:0005634);;	--	--	--	SBP domain	Squamosa promoter-binding-like protein 13B OS=Arabidopsis thaliana OX=3702 GN=SPL13B PE=3 SV=1	S	Function unknown	SBP-box transcription factor [Betula luminifera]	--	molecular function: binding (GO:0005488);; cellular component: cell (GO:0005623);; cellular component: organelle (GO:0043226);; cellular component: cell part (GO:0044464)
-9.02069	-4.98398	g32192	novel_miR_278	g32192	AUGAACAUGUAUCUGAUC	18	394.56	455.78	781.602	1115.26	2272.77	1167.4	1.09e-06	1.80994	up	--	--	Molecular Function: C-4 methylsterol oxidase activity (GO:0000254);; Molecular Function: iron ion binding (GO:0005506);; Biological Process: fatty acid biosynthetic process (GO:0006633);; Cellular Component: integral component of membrane (GO:0016021);; Biological Process: oxidation-reduction process (GO:0055114);;	K15404|5.30527e-73|vvi:100243849|K15404 aldehyde decarbonylase [EC:4.1.99.5] | (RefSeq) protein ECERIFERUM 1	--	--	--	Protein ECERIFERUM 1 OS=Arabidopsis thaliana OX=3702 GN=CER1 PE=1 SV=1	S	Function unknown	PREDICTED: protein ECERIFERUM 1-like [Juglans regia]	Cutin, suberine and wax biosynthesis (ko00073)	molecular function: catalytic activity (GO:0003824);; biological process: metabolic process (GO:0008152);; biological process: single-organism process (GO:0044699);; molecular function: binding (GO:0005488);; biological process: cellular process (GO:0009987);; cellular component: membrane (GO:0016020);; cellular component: membrane part (GO:0044425)
-8.95714	-2.3186	g31587	vvi-miR171f	g31587	UUGAGCCGCGCCAAUAUCACU	21	2.7211	2.66538	0	16.2812	33.2138	31.363	0.00346485	3.86317	up	Pectin methylesterase and related acyl-CoA thioesterases	;; ;; ;;	Cellular Component: membrane (GO:0016020);; Molecular Function: hydrolase activity, acting on ester bonds (GO:0016788);; Biological Process: cell wall organization (GO:0071555);;	--	--	--	Pectinesterase;; Plant invertase/pectin methylesterase inhibitor	Probable pectinesterase/pectinesterase inhibitor 35 OS=Arabidopsis thaliana OX=3702 GN=PME35 PE=2 SV=1	G	Carbohydrate transport and metabolism	probable pectinesterase/pectinesterase inhibitor 35 [Quercus suber]	--	cellular component: membrane (GO:0016020);; molecular function: catalytic activity (GO:0003824);; biological process: metabolic process (GO:0008152);; biological process: cellular process (GO:0009987);; biological process: cellular component organization or biogenesis (GO:0071840)
-8.94943	-2.85188	g29473	ath-miR157a-5p	g29473	UUGACAGAAGAUAGAGAGCAC	21	0	0	6.97859	16.2812	23.7241	13.9391	0.040568	3.13808	up	--	--	Molecular Function: DNA binding (GO:0003677);; Cellular Component: nucleus (GO:0005634);;	--	--	--	SBP domain	Squamosa promoter-binding-like protein 4 OS=Arabidopsis thaliana OX=3702 GN=SPL4 PE=1 SV=1	S	Function unknown	SBP-box transcription factor [Betula luminifera]	--	molecular function: binding (GO:0005488);; cellular component: cell (GO:0005623);; cellular component: organelle (GO:0043226);; cellular component: cell part (GO:0044464)
-8.94943	-2.85188	g29473	bgy-miR156	g29473	UUUGACAGAAGAUAGAGAGCAC	22	0	0	6.97859	16.2812	23.7241	13.9391	0.040568	3.13808	up	--	--	Molecular Function: DNA binding (GO:0003677);; Cellular Component: nucleus (GO:0005634);;	--	--	--	SBP domain	Squamosa promoter-binding-like protein 4 OS=Arabidopsis thaliana OX=3702 GN=SPL4 PE=1 SV=1	S	Function unknown	SBP-box transcription factor [Betula luminifera]	--	molecular function: binding (GO:0005488);; cellular component: cell (GO:0005623);; cellular component: organelle (GO:0043226);; cellular component: cell part (GO:0044464)
-8.94943	-2.85188	g29473	hbr-miR156	g29473	UUGACAGAAGAUAGAGAGC	19	0	0	6.97859	16.2812	23.7241	13.9391	0.040568	3.13808	up	--	--	Molecular Function: DNA binding (GO:0003677);; Cellular Component: nucleus (GO:0005634);;	--	--	--	SBP domain	Squamosa promoter-binding-like protein 4 OS=Arabidopsis thaliana OX=3702 GN=SPL4 PE=1 SV=1	S	Function unknown	SBP-box transcription factor [Betula luminifera]	--	molecular function: binding (GO:0005488);; cellular component: cell (GO:0005623);; cellular component: organelle (GO:0043226);; cellular component: cell part (GO:0044464)
-8.91189	-2.83991	g7412	hbr-miR156	g7412	UUGACAGAAGAUAGAGAGC	19	0	0	6.97859	16.2812	23.7241	13.9391	0.040568	3.13808	up	--	--	Molecular Function: enzyme inhibitor activity (GO:0004857);; Biological Process: negative regulation of catalytic activity (GO:0043086);;	--	--	--	Plant invertase/pectin methylesterase inhibitor	Cell wall / vacuolar inhibitor of fructosidase 2 OS=Arabidopsis thaliana OX=3702 GN=C/VIF2 PE=1 SV=1	S	Function unknown	hypothetical protein PRUPE_6G197400 [Prunus persica]	--	molecular function: enzyme regulator activity (GO:0030234);; biological process: biological regulation (GO:0065007)
-8.87623	3.43845	g872	gma-miR159e-5p	g872	GAGCUCCUUGAAGUCCAAUU	20	144.218	135.934	132.593	20.3515	14.2345	17.4239	5.81e-06	-2.58146	down	--	--	--	--	[TU]	--	EF hand;; EF hand;; EF-hand domain;; EF-hand domain pair;; EF-hand domain pair	--	S	Function unknown	reticulocalbin-2 [Quercus suber]	--	--
-8.86604	3.04645	g5913	pab-miR858a	g5913	UUCGUUGUCUGUUCGACCCUG	21	484.356	503.757	649.009	40.703	90.1516	41.8174	4.68e-15	-2.91029	down	--	--	--	K09422|2.81606e-73|pmum:103326501|K09422 myb proto-oncogene protein, plant | (RefSeq) transcription factor MYB51-like	[K]	Transcription	Myb-like DNA-binding domain;; Myb-like DNA-binding domain	Transcription factor MYB101 OS=Arabidopsis thaliana OX=3702 GN=MYB101 PE=2 SV=1	K	Transcription	PREDICTED: transcription factor MYB86 [Juglans regia]	--	--
-8.82887	2.95416	g26032	novel_miR_101	g26032	UUUCUGAAGAAUUUGACGUGU	21	9692.57	9091.61	8670.89	1070.49	578.868	1003.62	6.28e-36	-2.98862	down	[G]	Carbohydrate transport and metabolism	Molecular Function: nucleotide binding (GO:0000166);; Molecular Function: zinc ion binding (GO:0008270);; Molecular Function: oxidoreductase activity (GO:0016491);; Biological Process: oxidation-reduction process (GO:0055114);;	K00083|1.77102e-164|pop:POPTR_0016s07910g|K00083 cinnamyl-alcohol dehydrogenase [EC:1.1.1.195] | (RefSeq) POPTRDRAFT_667694; mannitol dehydrogenase family protein	[Q]	Secondary metabolites biosynthesis, transport and catabolism	Alcohol dehydrogenase GroES-like domain;; Zinc-binding dehydrogenase;; D-isomer specific 2-hydroxyacid dehydrogenase, NAD binding domain	Probable mannitol dehydrogenase OS=Fragaria ananassa OX=3747 GN=CAD PE=2 SV=1	C	Energy production and conversion	PREDICTED: probable mannitol dehydrogenase [Juglans regia]	Phenylpropanoid biosynthesis (ko00940)	molecular function: binding (GO:0005488);; molecular function: catalytic activity (GO:0003824);; biological process: metabolic process (GO:0008152);; biological process: single-organism process (GO:0044699)
-8.82086	2.6949	g9036	novel_miR_317	g9036	CAUGUGCUCUUGUUCUCCAGC	21	2574.16	2660.05	2634.42	179.093	232.496	223.026	6.23e-76	-3.27316	down	[E]	Amino acid transport and metabolism	Cellular Component: cytoplasm (GO:0005737);; Biological Process: polyamine biosynthetic process (GO:0006596);; Molecular Function: thermospermine synthase activity (GO:0010487);;	K18787|0|pper:PRUPE_ppa007950mg|K18787 thermospermine synthase [EC:2.5.1.79] | (RefSeq) hypothetical protein	[E]	Amino acid transport and metabolism	Spermine/spermidine synthase domain;; Spermidine synthase tetramerisation domain	Thermospermine synthase ACAULIS5 OS=Arabidopsis thaliana OX=3702 GN=ACL5 PE=1 SV=1	E	Amino acid transport and metabolism	thermospermine synthase ACAULIS5-like [Quercus suber]	--	cellular component: cell (GO:0005623);; cellular component: cell part (GO:0044464);; biological process: metabolic process (GO:0008152);; biological process: cellular process (GO:0009987);; molecular function: catalytic activity (GO:0003824)
-8.8109	-1.78377	Corylus_avellana_newGene_33622	vvi-miR156h	Corylus_avellana_newGene_33622	UGACAGAAGAGAGAGAGCAU	20	0	0	0	8.1406	9.48965	13.9391	0.0372389	4.93949	up	--	--	--	--	--	--	--	--	--	--	--
-8.79781	-1.61007	g27110	gma-miR6300	g27110	GUCGUUGUAGUAUAGUGG	18	10.8844	2.66538	6.97859	207.585	332.138	219.541	9.15e-18	5.46424	up	--	--	--	--	--	--	Ankyrin repeats (3 copies)	--	S	Function unknown	ankyrin repeat-containing protein itn1 [Quercus suber]	--	--
-8.7706	-1.43681	g22560	ahy-miR156a	g22560	UGACAGAAGAGAGAGAGCAC	20	2.7211	5.33076	0	150.601	223.007	174.239	1.31e-12	6.10422	up	--	--	Cellular Component: integral component of membrane (GO:0016021);;	--	[S]	Function unknown	PPPDE putative peptidase domain	DeSI-like protein At4g17486 OS=Arabidopsis thaliana OX=3702 GN=At4g17486 PE=2 SV=1	S	Function unknown	deSI-like protein At4g17486 [Quercus suber]	--	cellular component: membrane (GO:0016020);; cellular component: membrane part (GO:0044425)
-8.74367	-1.60016	Corylus_avellana_newGene_61451	gma-miR6300	Corylus_avellana_newGene_61451	GUCGUUGUAGUAUAGUGG	18	10.8844	2.66538	6.97859	207.585	332.138	219.541	9.15e-18	5.46424	up	--	--	Molecular Function: transferase activity (GO:0016740);;	--	--	--	Cellulose synthase	Cellulose synthase-like protein B1 OS=Arabidopsis thaliana OX=3702 GN=CSLB1 PE=2 SV=2	M	Cell wall/membrane/envelope biogenesis	cellulose synthase-like protein B4 [Prunus avium]	--	molecular function: catalytic activity (GO:0003824);; biological process: metabolic process (GO:0008152)
-8.72492	-1.59673	g9241	gma-miR6300	g9241	GUCGUUGUAGUAUAGUGG	18	10.8844	2.66538	6.97859	207.585	332.138	219.541	9.15e-18	5.46424	up	--	--	Molecular Function: nucleotide binding (GO:0000166);;	K10406|0|vvi:100250527|K10406 kinesin family member C2/C3 | (RefSeq) kinesin-like protein KIN-14R	[Z]	Cytoskeleton	Kinesin motor domain;; Microtubule binding	Kinesin-like protein KIN-14R OS=Arabidopsis thaliana OX=3702 GN=KIN14R PE=3 SV=1	Z	Cytoskeleton	kinesin-like protein KIN-14R [Quercus suber]	--	molecular function: binding (GO:0005488)
-8.72244	-4.81919	g16677	novel_miR_278	g16677	AUGAACAUGUAUCUGAUC	18	394.56	455.78	781.602	1115.26	2272.77	1167.4	1.09e-06	1.80994	up	--	--	Molecular Function: binding (GO:0005488);;	--	--	--	Wall-associated receptor kinase galacturonan-binding;; Calcium-binding EGF domain;; EGF-like domain	Wall-associated receptor kinase 2 OS=Arabidopsis thaliana OX=3702 GN=WAK2 PE=1 SV=1	T	Signal transduction mechanisms	putative wall-associated receptor kinase-like 16 [Quercus suber]	--	molecular function: binding (GO:0005488)
-8.62964	2.57593	g2812	mes-miR159c	g2812	AUUGGAGUGAAGGGAGCUCUG	21	21.7688	26.6538	20.9358	0	0	3.48478	0.0477172	-3.35011	down	[G]	Carbohydrate transport and metabolism	--	--	[GC]	--	UDP-glucoronosyl and UDP-glucosyl transferase	UDP-glycosyltransferase 89B1 OS=Arabidopsis thaliana OX=3702 GN=UGT89B1 PE=2 SV=2	S	Function unknown	UDP-glycosyltransferase 89B2-like [Quercus suber]	--	--
-8.61259	-6.80954	g21350	csi-miR171c-5p	g21350	UGUUGGAACGGCUCAAUCAAA	21	29.9321	31.9846	24.4251	40.703	61.6827	62.7261	0.0482648	1.26478	up	[F]	Nucleotide transport and metabolism	Molecular Function: catalytic activity (GO:0003824);; Biological Process: nucleoside metabolic process (GO:0009116);;	--	--	--	Phosphorylase superfamily	Bark storage protein A OS=Populus deltoides OX=3696 GN=BSPA PE=2 SV=1	F	Nucleotide transport and metabolism	bark storage protein A-like [Quercus suber]	--	molecular function: catalytic activity (GO:0003824);; biological process: metabolic process (GO:0008152);; biological process: cellular process (GO:0009987);; biological process: single-organism process (GO:0044699)
-8.58757	-2.78169	g13321	novel_miR_162	g13321	UUGGGUGUUCUUCUUUGUUGA	21	21.7688	34.6499	34.8929	223.867	232.496	156.815	2.16e-12	3.08718	up	Cytochrome P450	;; ;; ;;	--	--	[Q]	Secondary metabolites biosynthesis, transport and catabolism	Cytochrome P450	Cytochrome P450 81E8 OS=Medicago truncatula OX=3880 GN=CYP81E8 PE=2 SV=1	Q	Secondary metabolites biosynthesis, transport and catabolism	cytochrome P450 81E8-like isoform X1 [Quercus suber]	--	--
-8.57316	-1.31799	g28337	stu-miR8051-5p	g28337	UAGUAUGGUAGAAAGAUUCA	20	0	0	0	32.5624	33.2138	38.3326	0.00122787	6.50471	up	--	--	--	K04733|7.92327e-46|cit:102616144|K04733 interleukin-1 receptor-associated kinase 4 [EC:2.7.11.1] | (RefSeq) L-type lectin-domain containing receptor kinase IV.1-like	--	--	--	L-type lectin-domain containing receptor kinase IV.4 OS=Arabidopsis thaliana OX=3702 GN=LECRK44 PE=3 SV=1	T	Signal transduction mechanisms	l-type lectin-domain containing receptor kinase iv.2 [Quercus suber]	--	--
-8.5707	-1.40406	Corylus_avellana_newGene_24282	ahy-miR156a	Corylus_avellana_newGene_24282	UGACAGAAGAGAGAGAGCAC	20	2.7211	5.33076	0	150.601	223.007	174.239	1.31e-12	6.10422	up	--	--	--	--	--	--	--	--	--	--	--
-8.5707	-1.40406	Corylus_avellana_newGene_24282	ahy-miR156c	Corylus_avellana_newGene_24282	UUGACAGAAGAGAGAGAGCAC	21	2.7211	5.33076	0	150.601	223.007	174.239	1.31e-12	6.10422	up	--	--	--	--	--	--	--	--	--	--	--
-8.53667	-2.7652	g15013	novel_miR_162	g15013	UUGGGUGUUCUUCUUUGUUGA	21	21.7688	34.6499	34.8929	223.867	232.496	156.815	2.16e-12	3.08718	up	--	--	Cellular Component: integral component of membrane (GO:0016021);; Molecular Function: lactosylceramide 4-alpha-galactosyltransferase activity (GO:0050512);;	K01988|2.5671e-161|pop:POPTR_0011s04750g|K01988 lactosylceramide 4-alpha-galactosyltransferase [EC:2.4.1.228] | (RefSeq) POPTRDRAFT_890037; hypothetical protein	[G]	Carbohydrate transport and metabolism	Alpha 1,4-glycosyltransferase conserved region;; Glycosyltransferase sugar-binding region containing DXD motif	Uncharacterized protein At4g19900 OS=Arabidopsis thaliana OX=3702 GN=At4g19900 PE=2 SV=1	S	Function unknown	PREDICTED: uncharacterized protein At4g19900-like [Juglans regia]	Glycosphingolipid biosynthesis - globo series (ko00603)	cellular component: membrane (GO:0016020);; cellular component: membrane part (GO:0044425);; molecular function: catalytic activity (GO:0003824);; biological process: metabolic process (GO:0008152)
-8.5087	2.53983	g22390	mes-miR159c	g22390	AUUGGAGUGAAGGGAGCUCUG	21	21.7688	26.6538	20.9358	0	0	3.48478	0.0477172	-3.35011	down	[R]	General function prediction only	Molecular Function: ATP binding (GO:0005524);; Molecular Function: ATPase-coupled organic phosphonate transmembrane transporter activity (GO:0015416);; Biological Process: organic phosphonate transport (GO:0015716);; Biological Process: organophosphate ester transport (GO:0015748);;	K06184|8.80862e-83|jcu:105650783|K06184 ATP-binding cassette, subfamily F, member 1 | (RefSeq) ABC transporter F family member 4	[R]	General function prediction only	ABC transporter	ABC transporter F family member 4 OS=Arabidopsis thaliana OX=3702 GN=ABCF4 PE=2 SV=1	S	Function unknown	PREDICTED: ABC transporter F family member 4 [Juglans regia]	--	molecular function: binding (GO:0005488);; molecular function: catalytic activity (GO:0003824);; molecular function: transporter activity (GO:0005215);; biological process: metabolic process (GO:0008152);; biological process: cellular process (GO:0009987);; biological process: single-organism process (GO:0044699);; biological process: localization (GO:0051179)
-8.49711	-1.68845	g11006	ppt-miR167	g11006	GGAAGCUGCCAGCAUGAUCCU	21	0	0	3.48929	20.3515	37.9586	55.7565	0.000479495	5.0325	up	[T]	Signal transduction mechanisms	Molecular Function: transferase activity (GO:0016740);;	--	--	--	Cellulose synthase	Cellulose synthase-like protein H1 OS=Oryza sativa subsp. japonica OX=39947 GN=CSLH1 PE=2 SV=2	M	Cell wall/membrane/envelope biogenesis	cellulose synthase-like protein h1 [Quercus suber]	--	molecular function: catalytic activity (GO:0003824);; biological process: metabolic process (GO:0008152)
-8.49244	-1.67522	g4518	ath-miR156g	g4518	CGACAGAAGAGAGUGAGCAC	20	0	0	0	8.1406	9.48965	17.4239	0.0303032	5.06945	up	--	--	--	--	--	--	SBP domain	Squamosa promoter-binding-like protein 6 OS=Arabidopsis thaliana OX=3702 GN=SPL6 PE=1 SV=2	S	Function unknown	SBP-box transcription factor, partial [Betula luminifera]	--	--
-8.47927	-3.18117	Corylus_avellana_newGene_4486	osa-miR5083	Corylus_avellana_newGene_4486	AGACUACAAUUAUCUGAUCA	20	5.44221	18.6577	55.8287	113.968	137.6	153.33	0.000135556	2.66546	up	--	--	--	--	[T]	Signal transduction mechanisms	--	Probable receptor-like protein kinase At5g39030 OS=Arabidopsis thaliana OX=3702 GN=At5g39030 PE=2 SV=1	T	Signal transduction mechanisms	rust resistance kinase lr10 [Quercus suber]	--	--
-8.46404	3.04645	g5913	ath-miR858b	g5913	UUCGUUGUCUGUUCGACCUUG	21	7953.78	8361.3	9082.63	708.233	1323.81	874.68	6.8e-38	-2.77833	down	--	--	--	K09422|2.81606e-73|pmum:103326501|K09422 myb proto-oncogene protein, plant | (RefSeq) transcription factor MYB51-like	[K]	Transcription	Myb-like DNA-binding domain;; Myb-like DNA-binding domain	Transcription factor MYB101 OS=Arabidopsis thaliana OX=3702 GN=MYB101 PE=2 SV=1	K	Transcription	PREDICTED: transcription factor MYB86 [Juglans regia]	--	--
-8.45903	-4.67366	g7957	novel_miR_278	g7957	AUGAACAUGUAUCUGAUC	18	394.56	455.78	781.602	1115.26	2272.77	1167.4	1.09e-06	1.80994	up	--	--	--	--	--	--	FAR1 DNA-binding domain;; MULE transposase domain	Protein FAR1-RELATED SEQUENCE 5 OS=Arabidopsis thaliana OX=3702 GN=FRS5 PE=1 SV=1	S	Function unknown	PREDICTED: protein FAR1-RELATED SEQUENCE 5-like, partial [Juglans regia]	--	--
-8.39281	3.04645	g5913	ath-miR858a	g5913	UUUCGUUGUCUGUUCGACCUU	21	7828.61	8206.71	8897.7	716.373	1319.06	864.226	6.65e-38	-2.75495	down	--	--	--	K09422|2.81606e-73|pmum:103326501|K09422 myb proto-oncogene protein, plant | (RefSeq) transcription factor MYB51-like	[K]	Transcription	Myb-like DNA-binding domain;; Myb-like DNA-binding domain	Transcription factor MYB101 OS=Arabidopsis thaliana OX=3702 GN=MYB101 PE=2 SV=1	K	Transcription	PREDICTED: transcription factor MYB86 [Juglans regia]	--	--
-8.32048	-4.32064	Corylus_avellana_newGene_19139	novel_miR_331	Corylus_avellana_newGene_19139	UCUUUCCUAGUCCACCCAUUCC	22	552.384	413.134	355.908	1021.65	1361.76	1554.21	1.64e-18	1.92575	up	--	--	--	--	--	--	--	--	--	--	--
-8.29466	2.85012	g15267	pab-miR858a	g15267	UUCGUUGUCUGUUCGACCCUG	21	484.356	503.757	649.009	40.703	90.1516	41.8174	4.68e-15	-2.91029	down	--	--	--	K09422|7.995e-125|jcu:105648476|K09422 myb proto-oncogene protein, plant | (RefSeq) transcription factor MYB3-like	[K]	Transcription	Myb-like DNA-binding domain;; Myb-like DNA-binding domain	Transcription factor MYB41 OS=Arabidopsis thaliana OX=3702 GN=MYB17 PE=1 SV=1	K	Transcription	transcription factor MYB41-like [Quercus suber]	--	--
-8.27472	-1.67522	g4518	vvi-miR156h	g4518	UGACAGAAGAGAGAGAGCAU	20	0	0	0	8.1406	9.48965	13.9391	0.0372389	4.93949	up	--	--	--	--	--	--	SBP domain	Squamosa promoter-binding-like protein 6 OS=Arabidopsis thaliana OX=3702 GN=SPL6 PE=1 SV=2	S	Function unknown	SBP-box transcription factor, partial [Betula luminifera]	--	--
-8.26915	3.04645	g5913	osa-miR159e	g5913	AUUGGAUUGAAGGGAGCUCCU	21	51.701	77.296	87.2323	8.1406	9.48965	6.96956	0.00145718	-2.71436	down	--	--	--	K09422|2.81606e-73|pmum:103326501|K09422 myb proto-oncogene protein, plant | (RefSeq) transcription factor MYB51-like	[K]	Transcription	Myb-like DNA-binding domain;; Myb-like DNA-binding domain	Transcription factor MYB101 OS=Arabidopsis thaliana OX=3702 GN=MYB101 PE=2 SV=1	K	Transcription	PREDICTED: transcription factor MYB86 [Juglans regia]	--	--
-8.22077	2.51157	g13085	novel_miR_317	g13085	CAUGUGCUCUUGUUCUCCAGC	21	2574.16	2660.05	2634.42	179.093	232.496	223.026	6.23e-76	-3.27316	down	[G]	Carbohydrate transport and metabolism	Molecular Function: ATP binding (GO:0005524);; Biological Process: pyruvate metabolic process (GO:0006090);; Molecular Function: kinase activity (GO:0016301);; Biological Process: phosphorylation (GO:0016310);; Molecular Function: metal ion binding (GO:0046872);; Molecular Function: pyruvate, phosphate dikinase activity (GO:0050242);;	K01006|0|pper:PRUPE_ppa000892mg|K01006 pyruvate, orthophosphate dikinase [EC:2.7.9.1] | (RefSeq) hypothetical protein	--	--	PEP-utilising enzyme, TIM barrel domain;; Pyruvate phosphate dikinase, PEP/pyruvate binding domain;; PEP-utilising enzyme, mobile domain	Pyruvate, phosphate dikinase, chloroplastic OS=Mesembryanthemum crystallinum OX=3544 GN=PPD PE=2 SV=1	G	Carbohydrate transport and metabolism	PREDICTED: pyruvate, phosphate dikinase, chloroplastic [Juglans regia]	Carbon metabolism (ko01200)	molecular function: binding (GO:0005488);; biological process: metabolic process (GO:0008152);; biological process: cellular process (GO:0009987);; biological process: single-organism process (GO:0044699);; molecular function: catalytic activity (GO:0003824)
-8.17949	-3.5286	Corylus_avellana_newGene_40569	pgi-miR2118	Corylus_avellana_newGene_40569	UUUCCUAUUCCACCCAUCCCAU	22	19.0477	13.3269	24.4251	65.1248	85.4068	73.1804	0.000111087	2.31806	up	--	--	--	--	--	--	NB-ARC domain	TMV resistance protein N OS=Nicotiana glutinosa OX=35889 GN=N PE=1 SV=1	S	Function unknown	PREDICTED: TMV resistance protein N-like [Juglans regia]	--	--
-8.17741	-4.00886	Corylus_avellana_newGene_63383	rgl-miR5139	Corylus_avellana_newGene_63383	AAACCUGGCUCUGAUACCA	19	13.6055	18.6577	38.3822	65.1248	71.1724	90.6043	0.00131229	2.03983	up	--	--	Molecular Function: DNA binding (GO:0003677);;	K09422|7.91836e-13|tcc:TCM_016428|K09422 myb proto-oncogene protein, plant | (RefSeq) Homeodomain-like superfamily protein	--	--	--	Transcription factor TRY OS=Arabidopsis thaliana OX=3702 GN=TRY PE=1 SV=1	K	Transcription	transcription factor CPC-like isoform X2 [Quercus suber]	--	molecular function: binding (GO:0005488)
-8.149	-3.05726	g24897	osa-miR5083	g24897	AGACUACAAUUAUCUGAUCA	20	5.44221	18.6577	55.8287	113.968	137.6	153.33	0.000135556	2.66546	up	[T]	Signal transduction mechanisms	Molecular Function: ATP binding (GO:0005524);; Cellular Component: plasma membrane (GO:0005886);; Cellular Component: integral component of membrane (GO:0016021);; Molecular Function: ATPase activity, coupled to transmembrane movement of substances (GO:0042626);; Biological Process: transmembrane transport (GO:0055085);;	--	[Q]	Secondary metabolites biosynthesis, transport and catabolism	ABC transporter;; AAA domain, putative AbiEii toxin, Type IV TA system	ABC transporter G family member 9 OS=Arabidopsis thaliana OX=3702 GN=ABCG9 PE=3 SV=2	V	Defense mechanisms	ABC transporter G family member 9 [Quercus suber]	--	molecular function: binding (GO:0005488);; cellular component: cell (GO:0005623);; cellular component: membrane (GO:0016020);; cellular component: cell part (GO:0044464);; cellular component: membrane part (GO:0044425);; molecular function: catalytic activity (GO:0003824);; molecular function: transporter activity (GO:0005215);; biological process: metabolic process (GO:0008152);; biological proc…
-8.10938	-1.48408	g21160	gma-miR6300	g21160	GUCGUUGUAGUAUAGUGG	18	10.8844	2.66538	6.97859	207.585	332.138	219.541	9.15e-18	5.46424	up	[I]	Lipid transport and metabolism	Molecular Function: catalytic activity (GO:0003824);; Biological Process: metabolic process (GO:0008152);; Cellular Component: integral component of membrane (GO:0016021);;	--	[I]	Lipid transport and metabolism	AMP-binding enzyme	Probable acyl-activating enzyme 18, peroxisomal OS=Arabidopsis thaliana OX=3702 GN=AAE18 PE=2 SV=1	I	Lipid transport and metabolism	putative acyl-activating enzyme 18, peroxisomal [Quercus suber]	--	molecular function: catalytic activity (GO:0003824);; biological process: metabolic process (GO:0008152);; cellular component: membrane (GO:0016020);; cellular component: membrane part (GO:0044425)
-8.09868	-1.83031	g4132	novel_miR_232	g4132	UUUUCUGACGUGUAAAUAGUGC	22	106.123	133.269	111.657	2161.33	1831.5	1909.66	4.5e-89	4.42477	up	[G]	Carbohydrate transport and metabolism	Molecular Function: 1,2-alpha-L-fucosidase activity (GO:0047513);; Cellular Component: apoplast (GO:0048046);;	K15923|0|pper:PRUPE_ppa001398mg|K15923 alpha-L-fucosidase 2 [EC:3.2.1.51] | (RefSeq) hypothetical protein	--	--	Glycosyl hydrolase family 65, N-terminal domain	Alpha-L-fucosidase 2 OS=Arabidopsis thaliana OX=3702 GN=FUC95A PE=1 SV=1	S	Function unknown	PREDICTED: alpha-L-fucosidase 2-like isoform X1 [Juglans regia]	Other glycan degradation (ko00511)	molecular function: catalytic activity (GO:0003824);; biological process: metabolic process (GO:0008152);; cellular component: extracellular region (GO:0005576)
-8.05129	-1.31897	g5265	ahy-miR156a	g5265	UGACAGAAGAGAGAGAGCAC	20	2.7211	5.33076	0	150.601	223.007	174.239	1.31e-12	6.10422	up	--	--	Biological Process: transcription, DNA-templated (GO:0006351);; Molecular Function: sigma factor activity (GO:0016987);; Biological Process: regulation of RNA biosynthetic process (GO:2001141);;	K03093|4.27203e-78|vvi:100252651|K03093 RNA polymerase sigma factor | (RefSeq) RNA polymerase sigma factor sigC	--	--	--	RNA polymerase sigma factor sigC OS=Arabidopsis thaliana OX=3702 GN=SIGC PE=2 SV=1	K	Transcription	PREDICTED: RNA polymerase sigma factor sigC-like isoform X2 [Juglans regia]	--	biological process: metabolic process (GO:0008152);; biological process: cellular process (GO:0009987);; molecular function: protein binding transcription factor activity (GO:0000988);; biological process: biological regulation (GO:0065007)
-8.05129	-1.31897	g5265	ahy-miR156c	g5265	UUGACAGAAGAGAGAGAGCAC	21	2.7211	5.33076	0	150.601	223.007	174.239	1.31e-12	6.10422	up	--	--	Biological Process: transcription, DNA-templated (GO:0006351);; Molecular Function: sigma factor activity (GO:0016987);; Biological Process: regulation of RNA biosynthetic process (GO:2001141);;	K03093|4.27203e-78|vvi:100252651|K03093 RNA polymerase sigma factor | (RefSeq) RNA polymerase sigma factor sigC	--	--	--	RNA polymerase sigma factor sigC OS=Arabidopsis thaliana OX=3702 GN=SIGC PE=2 SV=1	K	Transcription	PREDICTED: RNA polymerase sigma factor sigC-like isoform X2 [Juglans regia]	--	biological process: metabolic process (GO:0008152);; biological process: cellular process (GO:0009987);; molecular function: protein binding transcription factor activity (GO:0000988);; biological process: biological regulation (GO:0065007)
-7.99318	-2.78418	g26177	novel_miR_78	g26177	AAAUAGAUUCUGACUCAACAA	21	24.4899	18.6577	17.4465	89.5466	142.345	125.452	2.59e-08	2.87093	up	--	--	Cellular Component: nucleus (GO:0005634);; Biological Process: entrainment of circadian clock (GO:0009649);; Biological Process: regulation of flower development (GO:0009909);; Biological Process: red or far-red light signaling pathway (GO:0010017);; Biological Process: response to red light (GO:0010114);; Biological Process: positive regulation of circadian rhythm (GO:0042753);; Molecular Functi…	--	--	--	Protein of unknown function (DUF1313)	Protein EARLY FLOWERING 4 OS=Arabidopsis thaliana OX=3702 GN=ELF4 PE=1 SV=1	S	Function unknown	PREDICTED: protein EARLY FLOWERING 4-like [Juglans regia]	--	cellular component: cell (GO:0005623);; cellular component: organelle (GO:0043226);; cellular component: cell part (GO:0044464);; biological process: response to stimulus (GO:0050896);; biological process: biological regulation (GO:0065007);; biological process: cellular process (GO:0009987);; biological process: signaling (GO:0023052);; biological process: single-organism process (GO:0044699);; …
-7.98593	-2.2523	g20979	novel_miR_81	g20979	UUUUACGUGGUUUGGUCUAUGACC	24	138.776	133.269	101.189	1151.9	906.261	1366.03	1.17e-44	3.54568	up	--	--	--	--	--	--	Plant protein of unknown function	UPF0481 protein At3g47200 OS=Arabidopsis thaliana OX=3702 GN=At3g47200 PE=2 SV=1	S	Function unknown	UPF0481 protein At3g47200-like [Quercus suber]	--	--
-7.95718	3.04645	g5913	mdm-miR858	g5913	UUCGUUGUCUGUUCGACCUGA	21	827.215	831.599	900.238	69.1951	156.579	104.543	5.33e-21	-2.61195	down	--	--	--	K09422|2.81606e-73|pmum:103326501|K09422 myb proto-oncogene protein, plant | (RefSeq) transcription factor MYB51-like	[K]	Transcription	Myb-like DNA-binding domain;; Myb-like DNA-binding domain	Transcription factor MYB101 OS=Arabidopsis thaliana OX=3702 GN=MYB101 PE=2 SV=1	K	Transcription	PREDICTED: transcription factor MYB86 [Juglans regia]	--	--
-7.9478	-1.60903	g20262	vvi-miR156h	g20262	UGACAGAAGAGAGAGAGCAU	20	0	0	0	8.1406	9.48965	13.9391	0.0372389	4.93949	up	--	--	Molecular Function: ribonuclease activity (GO:0004540);; Biological Process: tRNA processing (GO:0008033);; Biological Process: RNA phosphodiester bond hydrolysis (GO:0090501);;	K03539|1.51003e-72|pxb:103945667|K03539 ribonuclease P/MRP protein subunit RPP1 [EC:3.1.26.5] | (RefSeq) uncharacterized LOC103945667	[J]	Translation, ribosomal structure and biogenesis	RNase P subunit p30	--	J	Translation, ribosomal structure and biogenesis	PREDICTED: uncharacterized protein LOC108993971 isoform X1 [Juglans regia]	RNA transport (ko03013)	molecular function: catalytic activity (GO:0003824);; biological process: metabolic process (GO:0008152);; biological process: cellular process (GO:0009987)
-7.9412	-1.30094	g5935	ahy-miR156a	g5935	UGACAGAAGAGAGAGAGCAC	20	2.7211	5.33076	0	150.601	223.007	174.239	1.31e-12	6.10422	up	--	--	Cellular Component: Golgi membrane (GO:0000139);; Biological Process: protein glycosylation (GO:0006486);; Molecular Function: galactosyltransferase activity (GO:0008378);; Cellular Component: integral component of membrane (GO:0016021);;	K20855|0|jcu:105632970|K20855 beta-1,3-galactosyltransferase 1/2/3/4/5/7/8 [EC:2.4.1.-] | (RefSeq) probable beta-1,3-galactosyltransferase 2	[G]	Carbohydrate transport and metabolism	Galactosyltransferase;; Domain of unknown function (DUF4094)	Probable beta-1,3-galactosyltransferase 2 OS=Arabidopsis thaliana OX=3702 GN=B3GALT2 PE=2 SV=1	S	Function unknown	PREDICTED: probable beta-1,3-galactosyltransferase 4 [Juglans regia]	--	cellular component: cell (GO:0005623);; cellular component: membrane (GO:0016020);; cellular component: organelle (GO:0043226);; cellular component: organelle part (GO:0044422);; cellular component: cell part (GO:0044464);; biological process: metabolic process (GO:0008152);; biological process: cellular process (GO:0009987);; biological process: single-organism process (GO:0044699);; molecular f…
-7.91857	2.85012	g15267	ath-miR858b	g15267	UUCGUUGUCUGUUCGACCUUG	21	7953.78	8361.3	9082.63	708.233	1323.81	874.68	6.8e-38	-2.77833	down	--	--	--	K09422|7.995e-125|jcu:105648476|K09422 myb proto-oncogene protein, plant | (RefSeq) transcription factor MYB3-like	[K]	Transcription	Myb-like DNA-binding domain;; Myb-like DNA-binding domain	Transcription factor MYB41 OS=Arabidopsis thaliana OX=3702 GN=MYB17 PE=1 SV=1	K	Transcription	transcription factor MYB41-like [Quercus suber]	--	--
-7.85951	-4.34242	Corylus_avellana_newGene_11835	novel_miR_278	Corylus_avellana_newGene_11835	AUGAACAUGUAUCUGAUC	18	394.56	455.78	781.602	1115.26	2272.77	1167.4	1.09e-06	1.80994	up	[Q]	Secondary metabolites biosynthesis, transport and catabolism	Molecular Function: oxidoreductase activity, acting on single donors with incorporation of molecular oxygen, incorporation of two atoms of oxygen (GO:0016702);; Biological Process: oxidation-reduction process (GO:0055114);;	K11159|9.64693e-57|rcu:8279326|K11159 carotenoid cleavage dioxygenase | (RefSeq) carotenoid 9,10(9',10')-cleavage dioxygenase	[Q]	Secondary metabolites biosynthesis, transport and catabolism	Retinal pigment epithelial membrane protein	Carotenoid 9,10(9&apos;,10&apos;)-cleavage dioxygenase 1 OS=Pisum sativum OX=3888 GN=CCD1 PE=2 SV=1	Q	Secondary metabolites biosynthesis, transport and catabolism	carotenoid 9,10(9&apos;,10&apos;)-cleavage dioxygenase 1-like, partial [Prunus avium]	--	molecular function: catalytic activity (GO:0003824);; biological process: metabolic process (GO:0008152);; biological process: single-organism process (GO:0044699)
-7.85192	2.85012	g15267	ath-miR858a	g15267	UUUCGUUGUCUGUUCGACCUU	21	7828.61	8206.71	8897.7	716.373	1319.06	864.226	6.65e-38	-2.75495	down	--	--	--	K09422|7.995e-125|jcu:105648476|K09422 myb proto-oncogene protein, plant | (RefSeq) transcription factor MYB3-like	[K]	Transcription	Myb-like DNA-binding domain;; Myb-like DNA-binding domain	Transcription factor MYB41 OS=Arabidopsis thaliana OX=3702 GN=MYB17 PE=1 SV=1	K	Transcription	transcription factor MYB41-like [Quercus suber]	--	--
-7.83045	2.33737	g13265	mes-miR159c	g13265	AUUGGAGUGAAGGGAGCUCUG	21	21.7688	26.6538	20.9358	0	0	3.48478	0.0477172	-3.35011	down	--	--	Molecular Function: zinc ion binding (GO:0008270);;	--	[R]	General function prediction only	PPR repeat;; PPR repeat family;; PPR repeat;; DYW family of nucleic acid deaminases;; Pentatricopeptide repeat domain;; Tetratricopeptide repeat	Pentatricopeptide repeat-containing protein At1g18485 OS=Arabidopsis thaliana OX=3702 GN=PCMP-H8 PE=2 SV=2	S	Function unknown	PREDICTED: pentatricopeptide repeat-containing protein At1g18485 [Juglans regia]	--	molecular function: binding (GO:0005488)
-7.82293	-2.4929	g33469	ath-miR157a-5p	g33469	UUGACAGAAGAUAGAGAGCAC	21	0	0	6.97859	16.2812	23.7241	13.9391	0.040568	3.13808	up	--	--	--	--	--	--	S-locus glycoprotein domain;; PAN-like domain	G-type lectin S-receptor-like serine/threonine-protein kinase At1g11330 OS=Arabidopsis thaliana OX=3702 GN=At1g11330 PE=1 SV=3	--	--	PREDICTED: G-type lectin S-receptor-like serine/threonine-protein kinase At1g11330 [Juglans regia]	--	--
-7.82293	-2.4929	g33469	bgy-miR156	g33469	UUUGACAGAAGAUAGAGAGCAC	22	0	0	6.97859	16.2812	23.7241	13.9391	0.040568	3.13808	up	--	--	--	--	--	--	S-locus glycoprotein domain;; PAN-like domain	G-type lectin S-receptor-like serine/threonine-protein kinase At1g11330 OS=Arabidopsis thaliana OX=3702 GN=At1g11330 PE=1 SV=3	--	--	PREDICTED: G-type lectin S-receptor-like serine/threonine-protein kinase At1g11330 [Juglans regia]	--	--
-7.82293	-2.4929	g33469	hbr-miR156	g33469	UUGACAGAAGAUAGAGAGC	19	0	0	6.97859	16.2812	23.7241	13.9391	0.040568	3.13808	up	--	--	--	--	--	--	S-locus glycoprotein domain;; PAN-like domain	G-type lectin S-receptor-like serine/threonine-protein kinase At1g11330 OS=Arabidopsis thaliana OX=3702 GN=At1g11330 PE=1 SV=3	--	--	PREDICTED: G-type lectin S-receptor-like serine/threonine-protein kinase At1g11330 [Juglans regia]	--	--
-7.80683	-1.42871	g29813	gma-miR6300	g29813	GUCGUUGUAGUAUAGUGG	18	10.8844	2.66538	6.97859	207.585	332.138	219.541	9.15e-18	5.46424	up	[E]	Amino acid transport and metabolism	--	K05387|1.19689e-65|pop:POPTR_0018s10550g|K05387 glutamate receptor, ionotropic, plant | (RefSeq) POPTRDRAFT_578647; hypothetical protein	[PET]	--	Receptor family ligand binding region;; Periplasmic binding protein;; Receptor family ligand binding region	Glutamate receptor 2.6 OS=Arabidopsis thaliana OX=3702 GN=GLR2.6 PE=2 SV=2	S	Function unknown	glutamate receptor 2.7 [Quercus suber]	--	--
-7.80487	-1.9129	Corylus_avellana_newGene_50554	ptc-miR167h-5p	Corylus_avellana_newGene_50554	UGAAGCUGCCAACAUGAUCUG	21	2.7211	0	0	12.2109	18.9793	24.3935	0.013775	4.08012	up	--	--	Cellular Component: integral component of membrane (GO:0016021);; Biological Process: transmembrane transport (GO:0055085);;	--	[R]	General function prediction only	--	Protein ZINC INDUCED FACILITATOR-LIKE 1 OS=Arabidopsis thaliana OX=3702 GN=ZIFL1 PE=2 SV=1	G	Carbohydrate transport and metabolism	protein ZINC INDUCED FACILITATOR 1-like isoform X4 [Quercus suber]	--	cellular component: membrane (GO:0016020);; cellular component: membrane part (GO:0044425);; biological process: cellular process (GO:0009987);; biological process: single-organism process (GO:0044699);; biological process: localization (GO:0051179)
-7.79669	-1.27726	g389	gma-miR156f	g389	UUGACAGAAGAGAGAGAGCACA	22	2.7211	5.33076	0	150.601	223.007	174.239	1.31e-12	6.10422	up	--	--	--	--	--	--	SBP domain	Squamosa promoter-binding-like protein 6 OS=Arabidopsis thaliana OX=3702 GN=SPL6 PE=1 SV=2	S	Function unknown	SBP-box transcription factor [Betula luminifera]	--	--
-7.79669	-1.27726	g389	ahy-miR156a	g389	UGACAGAAGAGAGAGAGCAC	20	2.7211	5.33076	0	150.601	223.007	174.239	1.31e-12	6.10422	up	--	--	--	--	--	--	SBP domain	Squamosa promoter-binding-like protein 6 OS=Arabidopsis thaliana OX=3702 GN=SPL6 PE=1 SV=2	S	Function unknown	SBP-box transcription factor [Betula luminifera]	--	--
-7.79669	-1.27726	g389	ahy-miR156c	g389	UUGACAGAAGAGAGAGAGCAC	21	2.7211	5.33076	0	150.601	223.007	174.239	1.31e-12	6.10422	up	--	--	--	--	--	--	SBP domain	Squamosa promoter-binding-like protein 6 OS=Arabidopsis thaliana OX=3702 GN=SPL6 PE=1 SV=2	S	Function unknown	SBP-box transcription factor [Betula luminifera]	--	--
-7.78544	-3.91297	g16282	novel_miR_117	g16282	CAUGACUGUUCAUGCACGCCG	21	533.336	498.426	544.33	1420.54	1859.97	1616.94	2.71e-36	1.98965	up	[E]	Amino acid transport and metabolism	Molecular Function: catalytic activity (GO:0003824);; Biological Process: biosynthetic process (GO:0009058);; Molecular Function: pyridoxal phosphate binding (GO:0030170);;	K20772|0|mdm:103439201|K20772 1-aminocyclopropane-1-carboxylate synthase 1/2/6 [EC:4.4.1.14] | (RefSeq) MdACS-5B; 1-aminocyclopropane-1-carboxylate synthase	[T]	Signal transduction mechanisms	Aminotransferase class I and II	1-aminocyclopropane-1-carboxylate synthase OS=Glycine max OX=3847 GN=ACS1 PE=2 SV=1	E	Amino acid transport and metabolism	1-aminocyclopropane-1-carboxylate synthase [Betula pendula]	Cysteine and methionine metabolism (ko00270)	molecular function: catalytic activity (GO:0003824);; biological process: metabolic process (GO:0008152);; molecular function: binding (GO:0005488)
-7.76072	-2.22718	g3802	csi-miR160c-5p	g3802	UGCCUGGCUCCCUGUAUGCUU	21	111.565	106.615	115.147	781.498	1224.16	933.922	3.12e-45	3.48455	up	[R]	General function prediction only	--	--	[T]	Signal transduction mechanisms	NB-ARC domain;; Leucine rich repeat	Disease resistance protein RGA2 OS=Solanum bulbocastanum OX=147425 GN=RGA2 PE=1 SV=1	S	Function unknown	hypothetical protein GOBAR_DD35888 [Gossypium barbadense]	--	--
-7.74693	2.3668	g27513	novel_miR_317	g27513	CAUGUGCUCUUGUUCUCCAGC	21	2574.16	2660.05	2634.42	179.093	232.496	223.026	6.23e-76	-3.27316	down	--	--	--	--	--	--	Transposase family tnp2;; Transposase-associated domain;; Domain of unknown function (DUF4216)	--	S	Function unknown	PREDICTED: uncharacterized protein LOC109012936 [Juglans regia]	--	--
-7.70418	-3.77687	g13505	rgl-miR5139	g13505	AAACCUGGCUCUGAUACCA	19	13.6055	18.6577	38.3822	65.1248	71.1724	90.6043	0.00131229	2.03983	up	--	--	--	--	--	--	Ankyrin repeats (3 copies);; Ankyrin repeats (many copies);; Ankyrin repeats (many copies);; Ankyrin repeat	--	S	Function unknown	ankyrin repeat-containing protein At5g02620-like isoform X1 [Quercus suber]	--	--
-7.64208	-1.51854	g16244	ppt-miR167	g16244	GGAAGCUGCCAGCAUGAUCCU	21	0	0	3.48929	20.3515	37.9586	55.7565	0.000479495	5.0325	up	[T]	Signal transduction mechanisms	--	K11274|0|jcu:105640680|K11274 chromosome transmission fidelity protein 4 | (RefSeq) WD repeat and HMG-box DNA-binding protein 1	[R]	General function prediction only	Minichromosome loss protein, Mcl1, middle region;; WD domain, G-beta repeat;; Anaphase-promoting complex subunit 4 WD40 domain;; Eukaryotic translation initiation factor eIF2A	WD40 repeat-containing protein HOS15 OS=Arabidopsis thaliana OX=3702 GN=HOS15 PE=2 SV=1	S	Function unknown	WD repeat and HMG-box DNA-binding protein 1 [Quercus suber]	--	--
-7.63739	-2.59547	g17334	gma-miR393h	g17334	UUCCAAAGGGAUCGCAUUGAUC	22	0	2.66538	6.97859	16.2812	18.9793	27.8783	0.0269599	2.94258	up	--	--	--	--	[R]	General function prediction only	zinc-binding in reverse transcriptase	Putative ribonuclease H protein At1g65750 OS=Arabidopsis thaliana OX=3702 GN=At1g65750 PE=3 SV=1	L	Replication, recombination and repair	uncharacterized protein LOC110931766 [Helianthus annuus]	--	--
-7.61361	-1.54138	Corylus_avellana_newGene_11304	vvi-miR156h	Corylus_avellana_newGene_11304	UGACAGAAGAGAGAGAGCAU	20	0	0	0	8.1406	9.48965	13.9391	0.0372389	4.93949	up	--	--	--	--	--	--	--	--	--	--	--
-7.57153	-3.93173	g17355	novel_miR_331	g17355	UCUUUCCUAGUCCACCCAUUCC	22	552.384	413.134	355.908	1021.65	1361.76	1554.21	1.64e-18	1.92575	up	[K]	Transcription	--	--	[T]	Signal transduction mechanisms	NB-ARC domain;; Leucine Rich repeats (2 copies);; Leucine rich repeat	Putative disease resistance protein RGA4 OS=Solanum bulbocastanum OX=147425 GN=RGA4 PE=2 SV=1	S	Function unknown	putative disease resistance protein RGA3 [Quercus suber]	--	--
-7.56673	-2.66347	g1922	ppe-miR6284	g1922	UUUGGACCAUGGAUGAAGAUU	21	13.6055	13.3269	3.48929	61.0545	47.4482	73.1804	0.000135455	2.84093	up	[H]	Coenzyme transport and metabolism	Biological Process: protoporphyrinogen IX biosynthetic process (GO:0006782);; Molecular Function: glutamyl-tRNA reductase activity (GO:0008883);; Molecular Function: NADP binding (GO:0050661);; Biological Process: oxidation-reduction process (GO:0055114);;	K02492|0|pmum:103335812|K02492 glutamyl-tRNA reductase [EC:1.2.1.70] | (RefSeq) glutamyl-tRNA reductase 2, chloroplastic-like	--	--	Shikimate / quinate 5-dehydrogenase;; Glutamyl-tRNAGlu reductase, N-terminal domain;; Glutamyl-tRNAGlu reductase, dimerisation domain;; NADP oxidoreductase coenzyme F420-dependent;; NAD binding domain of 6-phosphogluconate dehydrogenase	Glutamyl-tRNA reductase 2, chloroplastic OS=Cucumis sativus OX=3659 GN=HEMA2 PE=2 SV=1	H	Coenzyme transport and metabolism	glutamyl-tRNA reductase 2, chloroplastic-like [Quercus suber]	Porphyrin and chlorophyll metabolism (ko00860)	biological process: metabolic process (GO:0008152);; biological process: cellular process (GO:0009987);; molecular function: catalytic activity (GO:0003824);; biological process: single-organism process (GO:0044699);; molecular function: binding (GO:0005488)
-7.56127	2.78566	g3902	osa-miR159e	g3902	AUUGGAUUGAAGGGAGCUCCU	21	51.701	77.296	87.2323	8.1406	9.48965	6.96956	0.00145718	-2.71436	down	--	--	--	--	--	--	BAG domain;; IQ calmodulin-binding motif	BAG family molecular chaperone regulator 5, mitochondrial OS=Arabidopsis thaliana OX=3702 GN=BAG5 PE=1 SV=1	S	Function unknown	PREDICTED: BAG family molecular chaperone regulator 6 [Ziziphus jujuba]	--	--
-7.56	-4.17694	g30987	novel_miR_278	g30987	AUGAACAUGUAUCUGAUC	18	394.56	455.78	781.602	1115.26	2272.77	1167.4	1.09e-06	1.80994	up	[T]	Signal transduction mechanisms	--	K04733|1.58506e-145|cic:CICLE_v10004630mg|K04733 interleukin-1 receptor-associated kinase 4 [EC:2.7.11.1] | (RefSeq) hypothetical protein	--	--	Protein kinase domain;; Protein tyrosine kinase;; Wall-associated receptor kinase galacturonan-binding;; Calcium-binding EGF domain	Wall-associated receptor kinase 5 OS=Arabidopsis thaliana OX=3702 GN=WAK5 PE=2 SV=1	T	Signal transduction mechanisms	hypothetical protein CICLE_v10004630mg [Citrus clementina]	--	--
-7.55681	-1.52988	g29742	vvi-miR156h	g29742	UGACAGAAGAGAGAGAGCAU	20	0	0	0	8.1406	9.48965	13.9391	0.0372389	4.93949	up	--	--	Molecular Function: RNA polymerase II regulatory region sequence-specific DNA binding (GO:0000977);; Molecular Function: RNA polymerase II transcription factor binding (GO:0001085);; Molecular Function: transcriptional activator activity, RNA polymerase II transcription regulatory region sequence-specific binding (GO:0001228);; Molecular Function: chromatin binding (GO:0003682);; Cellular Compone…	--	[K]	Transcription	GATA zinc finger	GATA transcription factor 18 OS=Arabidopsis thaliana OX=3702 GN=GATA18 PE=2 SV=2	K	Transcription	GATA transcription factor 19-like [Quercus suber]	--	molecular function: binding (GO:0005488);; molecular function: nucleic acid binding transcription factor activity (GO:0001071);; biological process: metabolic process (GO:0008152);; biological process: cellular process (GO:0009987);; biological process: biological regulation (GO:0065007);; cellular component: cell (GO:0005623);; cellular component: organelle (GO:0043226);; cellular component: cel…
-7.52974	2.58728	g12383	pab-miR858a	g12383	UUCGUUGUCUGUUCGACCCUG	21	484.356	503.757	649.009	40.703	90.1516	41.8174	4.68e-15	-2.91029	down	--	--	--	K09422|8.21285e-114|pmum:103341502|K09422 myb proto-oncogene protein, plant | (RefSeq) transcription factor MYB21	[K]	Transcription	Myb-like DNA-binding domain;; Myb-like DNA-binding domain	Transcription factor MYB62 OS=Arabidopsis thaliana OX=3702 GN=MYB62 PE=2 SV=1	K	Transcription	PREDICTED: myb-related protein 305-like [Juglans regia]	--	--
-7.46396	-1.51108	Corylus_avellana_newGene_15562	vvi-miR156h	Corylus_avellana_newGene_15562	UGACAGAAGAGAGAGAGCAU	20	0	0	0	8.1406	9.48965	13.9391	0.0372389	4.93949	up	--	--	--	--	--	--	--	--	--	--	--
-7.44437	2.85012	g15267	mdm-miR858	g15267	UUCGUUGUCUGUUCGACCUGA	21	827.215	831.599	900.238	69.1951	156.579	104.543	5.33e-21	-2.61195	down	--	--	--	K09422|7.995e-125|jcu:105648476|K09422 myb proto-oncogene protein, plant | (RefSeq) transcription factor MYB3-like	[K]	Transcription	Myb-like DNA-binding domain;; Myb-like DNA-binding domain	Transcription factor MYB41 OS=Arabidopsis thaliana OX=3702 GN=MYB17 PE=1 SV=1	K	Transcription	transcription factor MYB41-like [Quercus suber]	--	--
-7.43802	3.40823	g14419	gma-miR319c	g14419	UUGGACUGAAGGGAGCUCCU	20	696.602	780.956	659.476	101.758	128.11	135.906	1.58e-18	-2.18237	down	--	--	--	--	--	--	--	--	--	--	hypothetical protein CFP56_36913 [Quercus suber]	--	--
-7.43802	3.40823	g14419	gma-miR319g	g14419	UUGGACUGAAGGGAGCUCCUUC	22	696.602	780.956	659.476	101.758	128.11	135.906	1.58e-18	-2.18237	down	--	--	--	--	--	--	--	--	--	--	hypothetical protein CFP56_36913 [Quercus suber]	--	--
-7.42513	-1.50322	g6940	vvi-miR156h	g6940	UGACAGAAGAGAGAGAGCAU	20	0	0	0	8.1406	9.48965	13.9391	0.0372389	4.93949	up	--	--	Cellular Component: membrane (GO:0016020);;	--	--	--	--	Protein CLT1, chloroplastic OS=Arabidopsis thaliana OX=3702 GN=CLT1 PE=2 SV=1	--	--	PREDICTED: protein CLT3, chloroplastic [Juglans regia]	--	cellular component: membrane (GO:0016020)
-7.4044	3.40823	g14419	gma-miR319q	g14419	UGGACUGAAGGGAGCUCCUUC	21	661.228	740.976	628.073	97.6873	123.365	128.937	7.88e-18	-2.17251	down	--	--	--	--	--	--	--	--	--	--	hypothetical protein CFP56_36913 [Quercus suber]	--	--
-7.39158	-1.99833	Corylus_avellana_newGene_9709	vvi-miR482	Corylus_avellana_newGene_9709	UCUUUCCUACUCCUCCCAUUCC	22	2.7211	0	0	4.0703	18.9793	20.9087	0.0416687	3.69887	up	--	--	--	--	--	--	--	--	--	--	--
-7.38147	-2.76931	Corylus_avellana_newGene_38224	osa-miR5083	Corylus_avellana_newGene_38224	AGACUACAAUUAUCUGAUCA	20	5.44221	18.6577	55.8287	113.968	137.6	153.33	0.000135556	2.66546	up	--	--	Cellular Component: cytoplasm (GO:0005737);; Molecular Function: glycolipid transporter activity (GO:0017089);; Biological Process: glycolipid transport (GO:0046836);; Molecular Function: glycolipid binding (GO:0051861);;	--	[G]	Carbohydrate transport and metabolism	--	Glycolipid transfer protein 1 OS=Arabidopsis thaliana OX=3702 GN=GLTP1 PE=2 SV=1	U	Intracellular trafficking, secretion, and vesicular transport	glycolipid transfer protein 1-like isoform X3 [Olea europaea var. sylvestris]	--	cellular component: cell (GO:0005623);; cellular component: cell part (GO:0044464);; molecular function: transporter activity (GO:0005215);; biological process: single-organism process (GO:0044699);; biological process: localization (GO:0051179);; molecular function: binding (GO:0005488)
-7.33738	3.04645	g5913	osa-miR159d	g5913	AUUGGAUUGAAGGGAGCUCCG	21	65.3065	79.9614	83.743	8.1406	14.2345	10.4543	0.00158373	-2.4085	down	--	--	--	K09422|2.81606e-73|pmum:103326501|K09422 myb proto-oncogene protein, plant | (RefSeq) transcription factor MYB51-like	[K]	Transcription	Myb-like DNA-binding domain;; Myb-like DNA-binding domain	Transcription factor MYB101 OS=Arabidopsis thaliana OX=3702 GN=MYB101 PE=2 SV=1	K	Transcription	PREDICTED: transcription factor MYB86 [Juglans regia]	--	--
-7.33474	-2.55483	g26436	novel_miR_78	g26436	AAAUAGAUUCUGACUCAACAA	21	24.4899	18.6577	17.4465	89.5466	142.345	125.452	2.59e-08	2.87093	up	[K]	Transcription	Molecular Function: nucleotide binding (GO:0000166);;	K13459|9.25932e-86|vvi:104881473|K13459 disease resistance protein RPS2 | (RefSeq) probable disease resistance protein At4g27220	[T]	Signal transduction mechanisms	NB-ARC domain;; AAA domain;; NB-ARC domain	Disease resistance protein At4g27190 OS=Arabidopsis thaliana OX=3702 GN=At4g27190 PE=2 SV=1	S	Function unknown	PREDICTED: uncharacterized protein LOC108981555 [Juglans regia]	Plant-pathogen interaction (ko04626)	molecular function: binding (GO:0005488)
-7.33266	-1.4845	g804	vvi-miR156h	g804	UGACAGAAGAGAGAGAGCAU	20	0	0	0	8.1406	9.48965	13.9391	0.0372389	4.93949	up	--	--	--	--	--	--	WRKY DNA -binding domain	Probable WRKY transcription factor 70 OS=Arabidopsis thaliana OX=3702 GN=WRKY70 PE=2 SV=1	K	Transcription	probable WRKY transcription factor 70 [Quercus suber]	--	--
-7.30086	-1.65	g9450	novel_miR_232	g9450	UUUUCUGACGUGUAAAUAGUGC	22	106.123	133.269	111.657	2161.33	1831.5	1909.66	4.5e-89	4.42477	up	--	--	--	--	--	--	Probable zinc-ribbon domain	Protein ENHANCED DISEASE RESISTANCE 4 OS=Arabidopsis thaliana OX=3702 GN=EDR4 PE=1 SV=1	S	Function unknown	uncharacterized protein LOC112039079 [Quercus suber]	--	--
-7.2912	-2.32345	g28643	hbr-miR156	g28643	UUGACAGAAGAUAGAGAGC	19	0	0	6.97859	16.2812	23.7241	13.9391	0.040568	3.13808	up	--	--	--	--	--	--	Endonuclease/Exonuclease/phosphatase family	--	S	Function unknown	uncharacterized protein LOC111990227 [Quercus suber]	--	--
-7.2752	-1.36434	g27981	tae-miR395b	g27981	UGAAGUGUUUGGGGGAACUC	20	0	0	0	12.2109	9.48965	20.9087	0.0187629	5.33238	up	--	--	--	--	--	--	TIR domain;; NB-ARC domain;; TIR domain	TMV resistance protein N OS=Nicotiana glutinosa OX=35889 GN=N PE=1 SV=1	S	Function unknown	PREDICTED: TMV resistance protein N-like [Juglans regia]	--	--
-7.27443	3.40823	g14419	ath-miR319c	g14419	UUGGACUGAAGGGAGCUCCUU	21	609.527	671.676	561.776	89.5466	118.621	118.483	2.85e-16	-2.13437	down	--	--	--	--	--	--	--	--	--	--	hypothetical protein CFP56_36913 [Quercus suber]	--	--
-7.26972	-2.72738	Corylus_avellana_newGene_34110	osa-miR5083	Corylus_avellana_newGene_34110	AGACUACAAUUAUCUGAUCA	20	5.44221	18.6577	55.8287	113.968	137.6	153.33	0.000135556	2.66546	up	--	--	--	--	--	--	--	--	--	--	--
-7.24617	-4.00354	g32839	novel_miR_278	g32839	AUGAACAUGUAUCUGAUC	18	394.56	455.78	781.602	1115.26	2272.77	1167.4	1.09e-06	1.80994	up	--	--	--	--	--	--	--	Putative B3 domain-containing protein Os03g0621600 OS=Oryza sativa subsp. japonica OX=39947 GN=Os03g0621600 PE=3 SV=1	K	Transcription	PREDICTED: putative B3 domain-containing protein Os03g0621600 [Juglans regia]	--	--
-7.24564	-3.06993	g21200	novel_miR_227	g21200	UCAUUUGCACUUUUAACCCCA	21	97.9597	109.281	101.189	415.171	450.758	376.356	4.94e-19	2.3602	up	Alpha-tubulin suppressor and related RCC1 domain-containing proteins	;; ;; ;;	--	--	--	--	Regulator of chromosome condensation (RCC1) repeat;; Regulator of chromosome condensation (RCC1) repeat;; Transcription factor regulating root and shoot growth via Pin3;; FYVE zinc finger	PH, RCC1 and FYVE domains-containing protein 1 OS=Arabidopsis thaliana OX=3702 GN=PRAF1 PE=1 SV=1	DZ	--	PREDICTED: uncharacterized protein LOC108987924 [Juglans regia]	--	--
-7.24564	-3.06993	g21200	novel_miR_202	g21200	UCAUUUGCACUUUUAACCCCA	21	97.9597	109.281	101.189	415.171	450.758	376.356	4.94e-19	2.3602	up	Alpha-tubulin suppressor and related RCC1 domain-containing proteins	;; ;; ;;	--	--	--	--	Regulator of chromosome condensation (RCC1) repeat;; Regulator of chromosome condensation (RCC1) repeat;; Transcription factor regulating root and shoot growth via Pin3;; FYVE zinc finger	PH, RCC1 and FYVE domains-containing protein 1 OS=Arabidopsis thaliana OX=3702 GN=PRAF1 PE=1 SV=1	DZ	--	PREDICTED: uncharacterized protein LOC108987924 [Juglans regia]	--	--
-7.2106	-3.71376	g30924	novel_miR_279	g30924	UACAGAUUCCUUAAACGUUGCA	22	1232.66	1026.17	1060.75	2922.48	3829.07	3219.94	2e-41	1.94159	up	[U]	Intracellular trafficking, secretion, and vesicular transport	--	--	[T]	Signal transduction mechanisms	NB-ARC domain	Disease resistance protein RPP13 OS=Arabidopsis thaliana OX=3702 GN=RPP13 PE=2 SV=2	S	Function unknown	disease resistance protein RPP13-like [Quercus suber]	--	--
-7.2106	-3.71376	g30924	novel_miR_235	g30924	UACAGAUUCCUUAAACGUUGCA	22	1232.66	1026.17	1060.75	2922.48	3829.07	3219.94	2e-41	1.94159	up	[U]	Intracellular trafficking, secretion, and vesicular transport	--	--	[T]	Signal transduction mechanisms	NB-ARC domain	Disease resistance protein RPP13 OS=Arabidopsis thaliana OX=3702 GN=RPP13 PE=2 SV=2	S	Function unknown	disease resistance protein RPP13-like [Quercus suber]	--	--
-7.20066	-3.10633	g2684	pgi-miR2118	g2684	UUUCCUAUUCCACCCAUCCCAU	22	19.0477	13.3269	24.4251	65.1248	85.4068	73.1804	0.000111087	2.31806	up	--	--	--	--	[R]	General function prediction only	Domain of unknown function (DUF4283);; Reverse transcriptase-like;; Zinc knuckle;; Reverse transcriptase-like	--	S	Function unknown	PREDICTED: uncharacterized protein LOC108997515 [Juglans regia]	--	--
-7.20007	-3.52974	Corylus_avellana_newGene_27904	rgl-miR5139	Corylus_avellana_newGene_27904	AAACCUGGCUCUGAUACCA	19	13.6055	18.6577	38.3822	65.1248	71.1724	90.6043	0.00131229	2.03983	up	--	--	--	--	--	--	--	--	--	--	--
-7.19341	-2.29229	g10118	ath-miR157a-5p	g10118	UUGACAGAAGAUAGAGAGCAC	21	0	0	6.97859	16.2812	23.7241	13.9391	0.040568	3.13808	up	--	--	--	--	--	--	BURP domain	Polygalacturonase 1 beta-like protein 3 OS=Arabidopsis thaliana OX=3702 GN=PGL3 PE=2 SV=2	S	Function unknown	PREDICTED: polygalacturonase 1 beta-like protein 3 [Juglans regia]	--	--
-7.19341	-2.29229	g10118	bgy-miR156	g10118	UUUGACAGAAGAUAGAGAGCAC	22	0	0	6.97859	16.2812	23.7241	13.9391	0.040568	3.13808	up	--	--	--	--	--	--	BURP domain	Polygalacturonase 1 beta-like protein 3 OS=Arabidopsis thaliana OX=3702 GN=PGL3 PE=2 SV=2	S	Function unknown	PREDICTED: polygalacturonase 1 beta-like protein 3 [Juglans regia]	--	--
-7.19341	-2.29229	g10118	hbr-miR156	g10118	UUGACAGAAGAUAGAGAGC	19	0	0	6.97859	16.2812	23.7241	13.9391	0.040568	3.13808	up	--	--	--	--	--	--	BURP domain	Polygalacturonase 1 beta-like protein 3 OS=Arabidopsis thaliana OX=3702 GN=PGL3 PE=2 SV=2	S	Function unknown	PREDICTED: polygalacturonase 1 beta-like protein 3 [Juglans regia]	--	--
-7.18833	2.58728	g12383	ath-miR858b	g12383	UUCGUUGUCUGUUCGACCUUG	21	7953.78	8361.3	9082.63	708.233	1323.81	874.68	6.8e-38	-2.77833	down	--	--	--	K09422|8.21285e-114|pmum:103341502|K09422 myb proto-oncogene protein, plant | (RefSeq) transcription factor MYB21	[K]	Transcription	Myb-like DNA-binding domain;; Myb-like DNA-binding domain	Transcription factor MYB62 OS=Arabidopsis thaliana OX=3702 GN=MYB62 PE=2 SV=1	K	Transcription	PREDICTED: myb-related protein 305-like [Juglans regia]	--	--
-7.18375	-1.67522	g4518	gma-miR156q	g4518	UGACAGAAGAGAGUGAGCACU	21	2.7211	0	6.97859	32.5624	47.4482	80.15	5.37e-05	4.28825	up	--	--	--	--	--	--	SBP domain	Squamosa promoter-binding-like protein 6 OS=Arabidopsis thaliana OX=3702 GN=SPL6 PE=1 SV=2	S	Function unknown	SBP-box transcription factor, partial [Betula luminifera]	--	--
-7.17915	-2.32548	g18013	novel_miR_162	g18013	UUGGGUGUUCUUCUUUGUUGA	21	21.7688	34.6499	34.8929	223.867	232.496	156.815	2.16e-12	3.08718	up	[M]	Cell wall/membrane/envelope biogenesis	Molecular Function: protein kinase activity (GO:0004672);; Molecular Function: ATP binding (GO:0005524);; Biological Process: protein phosphorylation (GO:0006468);; Cellular Component: integral component of membrane (GO:0016021);;	--	--	--	Protein kinase domain;; Protein tyrosine kinase;; Leucine Rich repeats (2 copies);; Leucine rich repeat N-terminal domain;; Leucine rich repeat;; Leucine Rich Repeat	Probable LRR receptor-like serine/threonine-protein kinase At4g37250 OS=Arabidopsis thaliana OX=3702 GN=At4g37250 PE=2 SV=1	T	Signal transduction mechanisms	probable LRR receptor-like serine/threonine-protein kinase At4g37250 [Quercus suber]	--	molecular function: catalytic activity (GO:0003824);; biological process: metabolic process (GO:0008152);; biological process: cellular process (GO:0009987);; molecular function: binding (GO:0005488);; cellular component: membrane (GO:0016020);; cellular component: membrane part (GO:0044425)
-7.1607	-6.08324	g2594	vvi-miR2950-5p	g2594	UUCCAUCUCUUGCACACUGGA	21	604.085	514.418	502.458	822.201	1148.25	902.559	4.29e-10	1.17712	up	--	--	--	K09422|3.31549e-74|egr:104441934|K09422 myb proto-oncogene protein, plant | (RefSeq) transcription factor MYB114	[K]	Transcription	Myb-like DNA-binding domain;; Myb-like DNA-binding domain	Transcription repressor MYB5 OS=Arabidopsis thaliana OX=3702 GN=MYB5 PE=1 SV=1	S	Function unknown	transcription factor MYB114-like [Quercus suber]	--	--
-7.15061	-3.08474	g26409	pgi-miR2118	g26409	UUUCCUAUUCCACCCAUCCCAU	22	19.0477	13.3269	24.4251	65.1248	85.4068	73.1804	0.000111087	2.31806	up	[K]	Transcription	--	--	--	--	NB-ARC domain;; Leucine rich repeat;; Leucine Rich repeats (2 copies)	TMV resistance protein N OS=Nicotiana glutinosa OX=35889 GN=N PE=1 SV=1	--	--	PREDICTED: TMV resistance protein N-like [Juglans regia]	--	--
-7.12783	2.58728	g12383	ath-miR858a	g12383	UUUCGUUGUCUGUUCGACCUU	21	7828.61	8206.71	8897.7	716.373	1319.06	864.226	6.65e-38	-2.75495	down	--	--	--	K09422|8.21285e-114|pmum:103341502|K09422 myb proto-oncogene protein, plant | (RefSeq) transcription factor MYB21	[K]	Transcription	Myb-like DNA-binding domain;; Myb-like DNA-binding domain	Transcription factor MYB62 OS=Arabidopsis thaliana OX=3702 GN=MYB62 PE=2 SV=1	K	Transcription	PREDICTED: myb-related protein 305-like [Juglans regia]	--	--
-7.10886	3.04645	g5913	mtr-miR319a-3p	g5913	UUGGACUGAAGGGAGCUCCC	20	5393.23	5735.9	5621.25	700.092	1029.63	874.68	3.89e-53	-2.33349	down	--	--	--	K09422|2.81606e-73|pmum:103326501|K09422 myb proto-oncogene protein, plant | (RefSeq) transcription factor MYB51-like	[K]	Transcription	Myb-like DNA-binding domain;; Myb-like DNA-binding domain	Transcription factor MYB101 OS=Arabidopsis thaliana OX=3702 GN=MYB101 PE=2 SV=1	K	Transcription	PREDICTED: transcription factor MYB86 [Juglans regia]	--	--
-7.09711	-1.43681	g22560	vvi-miR156h	g22560	UGACAGAAGAGAGAGAGCAU	20	0	0	0	8.1406	9.48965	13.9391	0.0372389	4.93949	up	--	--	Cellular Component: integral component of membrane (GO:0016021);;	--	[S]	Function unknown	PPPDE putative peptidase domain	DeSI-like protein At4g17486 OS=Arabidopsis thaliana OX=3702 GN=At4g17486 PE=2 SV=1	S	Function unknown	deSI-like protein At4g17486 [Quercus suber]	--	cellular component: membrane (GO:0016020);; cellular component: membrane part (GO:0044425)
-7.07852	-1.08821	g2972	stu-miR8051-5p	g2972	UAGUAUGGUAGAAAGAUUCA	20	0	0	0	32.5624	33.2138	38.3326	0.00122787	6.50471	up	[U]	Intracellular trafficking, secretion, and vesicular transport	Molecular Function: protein kinase activity (GO:0004672);; Molecular Function: ATP binding (GO:0005524);; Biological Process: protein phosphorylation (GO:0006468);;	K14500|0|pmum:103338516|K14500 BR-signaling kinase [EC:2.7.11.1] | (RefSeq) probable serine/threonine-protein kinase At5g41260	--	--	Protein tyrosine kinase;; Protein kinase domain	Serine/threonine-protein kinase BSK6 OS=Arabidopsis thaliana OX=3702 GN=BSK6 PE=1 SV=1	T	Signal transduction mechanisms	PREDICTED: probable serine/threonine-protein kinase At5g41260 [Ziziphus jujuba]	--	molecular function: catalytic activity (GO:0003824);; biological process: metabolic process (GO:0008152);; biological process: cellular process (GO:0009987);; molecular function: binding (GO:0005488)
-7.07806	-2.46542	g9636	novel_miR_78	g9636	AAAUAGAUUCUGACUCAACAA	21	24.4899	18.6577	17.4465	89.5466	142.345	125.452	2.59e-08	2.87093	up	--	--	--	--	--	--	Protein kinase domain;; Protein tyrosine kinase	Wall-associated receptor kinase-like 9 OS=Arabidopsis thaliana OX=3702 GN=WAKL9 PE=2 SV=1	T	Signal transduction mechanisms	wall-associated receptor kinase-like 9 [Quercus suber]	--	--
-7.07135	2.36609	g12905	novel_miR_101	g12905	UUUCUGAAGAAUUUGACGUGU	21	9692.57	9091.61	8670.89	1070.49	578.868	1003.62	6.28e-36	-2.98862	down	[R]	General function prediction only	--	--	[T]	Signal transduction mechanisms	NB-ARC domain;; Leucine Rich repeats (2 copies);; Leucine rich repeat	Putative disease resistance RPP13-like protein 1 OS=Arabidopsis thaliana OX=3702 GN=RPPL1 PE=3 SV=1	S	Function unknown	putative disease resistance RPP13-like protein 1 [Quercus suber]	--	--
-7.04749	-2.64401	Corylus_avellana_newGene_5742	osa-miR5083	Corylus_avellana_newGene_5742	AGACUACAAUUAUCUGAUCA	20	5.44221	18.6577	55.8287	113.968	137.6	153.33	0.000135556	2.66546	up	--	--	--	--	--	--	Mitochondrial domain of unknown function (DUF1713)	--	S	Function unknown	PREDICTED: uncharacterized protein LOC109000770 [Juglans regia]	--	--
-7.03087	-3.03309	Corylus_avellana_newGene_16338	pgi-miR2118	Corylus_avellana_newGene_16338	UUUCCUAUUCCACCCAUCCCAU	22	19.0477	13.3269	24.4251	65.1248	85.4068	73.1804	0.000111087	2.31806	up	--	--	Cellular Component: cytoplasm (GO:0005737);; Biological Process: lipid metabolic process (GO:0006629);; Cellular Component: integral component of membrane (GO:0016021);; Molecular Function: oxidoreductase activity, acting on the CH-CH group of donors (GO:0016627);; Biological Process: oxidation-reduction process (GO:0055114);;	--	[I]	Lipid transport and metabolism	--	--	S	Function unknown	PREDICTED: steroid 5-alpha-reductase DET2-like [Juglans regia]	--	cellular component: cell (GO:0005623);; cellular component: cell part (GO:0044464);; biological process: metabolic process (GO:0008152);; biological process: single-organism process (GO:0044699);; cellular component: membrane (GO:0016020);; cellular component: membrane part (GO:0044425);; molecular function: catalytic activity (GO:0003824)
-7.00917	-2.46721	Corylus_avellana_newGene_58052	ppe-miR6284	Corylus_avellana_newGene_58052	UUUGGACCAUGGAUGAAGAUU	21	13.6055	13.3269	3.48929	61.0545	47.4482	73.1804	0.000135455	2.84093	up	[G]	Carbohydrate transport and metabolism	Biological Process: carbohydrate metabolic process (GO:0005975);; Molecular Function: beta-glucosidase activity (GO:0008422);; Molecular Function: scopolin beta-glucosidase activity (GO:0102483);;	K01188|0|jcu:105628651|K01188 beta-glucosidase [EC:3.2.1.21] | (RefSeq) beta-glucosidase 17-like	[G]	Carbohydrate transport and metabolism	Glycosyl hydrolase family 1	Beta-glucosidase 17 OS=Arabidopsis thaliana OX=3702 GN=BGLU17 PE=2 SV=1	G	Carbohydrate transport and metabolism	PREDICTED: beta-glucosidase 17-like isoform X1 [Juglans regia]	Phenylpropanoid biosynthesis (ko00940)	biological process: metabolic process (GO:0008152);; molecular function: catalytic activity (GO:0003824)
-7.00611	-2.1794	Corylus_avellana_newGene_32929	stu-miR167b-3p	Corylus_avellana_newGene_32929	GAUCAUGUGGCAGCAUCACC	20	0	2.66538	3.48929	12.2109	23.7241	17.4239	0.0286086	3.2147	up	--	--	--	--	--	--	--	--	--	--	--
-6.98171	1.22183	g9794	pab-miR164b	g9794	CAUGUGCUCUUUUUCUCCAUC	21	32.6532	31.9846	55.8287	0	0	0	0.0075918	-5.71414	down	--	--	Cellular Component: plasma membrane (GO:0005886);; Biological Process: multidimensional cell growth (GO:0009825);; Biological Process: guard mother cell cytokinesis (GO:0010235);; Cellular Component: clathrin-coated vesicle (GO:0030136);; Biological Process: negative regulation of innate immune response (GO:0045824);;	--	[T]	Signal transduction mechanisms	zinc-binding in reverse transcriptase;; Reverse transcriptase (RNA-dependent DNA polymerase)	DENN domain and WD repeat-containing protein SCD1 OS=Arabidopsis thaliana OX=3702 GN=SCD1 PE=1 SV=1	S	Function unknown	PREDICTED: DENN domain and WD repeat-containing protein SCD1-like [Juglans regia]	--	cellular component: cell (GO:0005623);; cellular component: membrane (GO:0016020);; cellular component: cell part (GO:0044464);; biological process: cellular process (GO:0009987);; biological process: growth (GO:0040007);; biological process: single-organism process (GO:0044699);; cellular component: organelle (GO:0043226);; biological process: biological regulation (GO:0065007)
-6.98023	-3.85661	Corylus_avellana_newGene_28941	novel_miR_278	Corylus_avellana_newGene_28941	AUGAACAUGUAUCUGAUC	18	394.56	455.78	781.602	1115.26	2272.77	1167.4	1.09e-06	1.80994	up	--	--	--	--	--	--	--	--	--	--	--
-6.97259	-1.27604	g17303	gma-miR6300	g17303	GUCGUUGUAGUAUAGUGG	18	10.8844	2.66538	6.97859	207.585	332.138	219.541	9.15e-18	5.46424	up	--	--	Molecular Function: metal ion binding (GO:0046872);;	--	[O]	Posttranslational modification, protein turnover, chaperones	--	Probable E3 ubiquitin-protein ligase LUL3 OS=Arabidopsis thaliana OX=3702 GN=LUL3 PE=1 SV=1	S	Function unknown	probable E3 ubiquitin-protein ligase LUL4 [Momordica charantia]	--	molecular function: binding (GO:0005488)
-6.96543	-2.21964	Corylus_avellana_newGene_16631	hbr-miR156	Corylus_avellana_newGene_16631	UUGACAGAAGAUAGAGAGC	19	0	0	6.97859	16.2812	23.7241	13.9391	0.040568	3.13808	up	--	--	--	--	--	--	--	--	--	--	--
-6.94843	4.931	g31055	ptc-miR319i	g31055	UUGGGCUGAAGGGAGCUCCC	20	103.402	101.284	101.189	20.3515	37.9586	31.363	0.0121627	-1.40913	down	--	--	--	--	[R]	General function prediction only	zinc-binding in reverse transcriptase	Putative ribonuclease H protein At1g65750 OS=Arabidopsis thaliana OX=3702 GN=At1g65750 PE=3 SV=1	S	Function unknown	PREDICTED: uncharacterized protein LOC108979499 [Juglans regia]	--	--
-6.9482	1.40638	g4460	rgl-miR7972	g4460	UUGUCAGGCUUGUUAUUCUCC	21	5.44221	2.66538	69.7859	0	0	0	0.0382065	-4.94049	down	--	--	--	--	[R]	General function prediction only	PPR repeat family;; PPR repeat;; PPR repeat;; DYW family of nucleic acid deaminases;; Pentatricopeptide repeat domain;; Pentacotripeptide-repeat region of PRORP;; Tetratricopeptide repeat;; Tetratricopeptide repeat	Putative pentatricopeptide repeat-containing protein At2g01510 OS=Arabidopsis thaliana OX=3702 GN=PCMP-H36 PE=3 SV=1	S	Function unknown	putative pentatricopeptide repeat-containing protein At2g01510 [Quercus suber]	--	--
-6.94788	-1.4066	g9007	vvi-miR156h	g9007	UGACAGAAGAGAGAGAGCAU	20	0	0	0	8.1406	9.48965	13.9391	0.0372389	4.93949	up	--	--	Molecular Function: iron ion binding (GO:0005506);; Biological Process: fatty acid biosynthetic process (GO:0006633);; Cellular Component: integral component of membrane (GO:0016021);; Molecular Function: oxidoreductase activity (GO:0016491);; Biological Process: oxidation-reduction process (GO:0055114);;	K14423|4.11252e-135|jcu:105645947|K14423 4,4-dimethyl-9beta,19-cyclopropylsterol-4alpha-methyl oxidase [EC:1.14.13.72] | (RefSeq) methylsterol monooxygenase 1-1-like	[I]	Lipid transport and metabolism	Fatty acid hydroxylase superfamily	Methylsterol monooxygenase 1-1 OS=Arabidopsis thaliana OX=3702 GN=SMO1-1 PE=1 SV=1	I	Lipid transport and metabolism	PREDICTED: methylsterol monooxygenase 1-1-like [Juglans regia]	Steroid biosynthesis (ko00100)	molecular function: binding (GO:0005488);; biological process: metabolic process (GO:0008152);; biological process: cellular process (GO:0009987);; biological process: single-organism process (GO:0044699);; cellular component: membrane (GO:0016020);; cellular component: membrane part (GO:0044425);; molecular function: catalytic activity (GO:0003824)
-6.93746	-3.401	g31174	rgl-miR5139	g31174	AAACCUGGCUCUGAUACCA	19	13.6055	18.6577	38.3822	65.1248	71.1724	90.6043	0.00131229	2.03983	up	--	--	Cellular Component: integral component of membrane (GO:0016021);;	--	--	--	--	Eugenol synthase 1 OS=Ocimum basilicum OX=39350 GN=EGS1 PE=1 SV=1	S	Function unknown	hypothetical protein POPTR_019G078100v3 [Populus trichocarpa]	--	cellular component: membrane (GO:0016020);; cellular component: membrane part (GO:0044425)
-6.93541	-4.14676	Corylus_avellana_newGene_8118	gma-miR1510a-3p	Corylus_avellana_newGene_8118	UUGUUGUUUUACCUAUUCCACCC	23	623.133	397.142	498.969	1261.79	1167.23	1334.67	5.8e-16	1.67249	up	[O]	Posttranslational modification, protein turnover, chaperones	--	--	--	--	TIR domain;; TIR domain;; NB-ARC domain;; NACHT domain;; ATPase family associated with various cellular activities (AAA)	TMV resistance protein N OS=Nicotiana glutinosa OX=35889 GN=N PE=1 SV=1	S	Function unknown	PREDICTED: TMV resistance protein N-like [Juglans regia]	--	--
-6.93535	-1.40406	Corylus_avellana_newGene_24282	vvi-miR156h	Corylus_avellana_newGene_24282	UGACAGAAGAGAGAGAGCAU	20	0	0	0	8.1406	9.48965	13.9391	0.0372389	4.93949	up	--	--	--	--	--	--	--	--	--	--	--
-6.92206	-1.06416	g24798	stu-miR8051-5p	g24798	UAGUAUGGUAGAAAGAUUCA	20	0	0	0	32.5624	33.2138	38.3326	0.00122787	6.50471	up	--	--	Molecular Function: hydrolase activity, hydrolyzing O-glycosyl compounds (GO:0004553);; Biological Process: carbohydrate metabolic process (GO:0005975);;	K19892|0|gra:105790879|K19892 glucan endo-1,3-beta-glucosidase 4 [EC:3.2.1.39] | (RefSeq) glucan endo-1,3-beta-glucosidase 4-like	--	--	Glycosyl hydrolases family 17;; X8 domain	Glucan endo-1,3-beta-glucosidase 4 OS=Arabidopsis thaliana OX=3702 GN=At3g13560 PE=1 SV=1	G	Carbohydrate transport and metabolism	glucan endo-1,3-beta-glucosidase 4 [Quercus suber]	Starch and sucrose metabolism (ko00500)	molecular function: catalytic activity (GO:0003824);; biological process: metabolic process (GO:0008152)
-6.87259	-3.36919	g19517	rgl-miR5139	g19517	AAACCUGGCUCUGAUACCA	19	13.6055	18.6577	38.3822	65.1248	71.1724	90.6043	0.00131229	2.03983	up	--	--	Molecular Function: ATP binding (GO:0005524);; Cellular Component: nucleus (GO:0005634);; Biological Process: regulation of transcription, DNA-templated (GO:0006355);; Biological Process: developmental process (GO:0032502);;	--	--	--	WRC;; QLQ	Growth-regulating factor 6 OS=Oryza sativa subsp. japonica OX=39947 GN=GRF6 PE=2 SV=2	K	Transcription	PREDICTED: growth-regulating factor 6-like isoform X2 [Juglans regia]	--	molecular function: binding (GO:0005488);; cellular component: cell (GO:0005623);; cellular component: organelle (GO:0043226);; cellular component: cell part (GO:0044464);; biological process: biological regulation (GO:0065007);; biological process: developmental process (GO:0032502)
-6.85942	-2.57345	g26118	osa-miR5083	g26118	AGACUACAAUUAUCUGAUCA	20	5.44221	18.6577	55.8287	113.968	137.6	153.33	0.000135556	2.66546	up	[K]	Transcription	--	--	[R]	General function prediction only	Leucine rich repeat;; Leucine Rich repeats (2 copies);; Leucine rich repeat N-terminal domain;; Leucine Rich Repeat	Receptor-like protein 19 OS=Arabidopsis thaliana OX=3702 GN=RLP19 PE=2 SV=1	S	Function unknown	receptor-like protein Cf-9 homolog [Quercus suber]	--	--
-6.80355	-2.16806	g26978	ath-miR157a-5p	g26978	UUGACAGAAGAUAGAGAGCAC	21	0	0	6.97859	16.2812	23.7241	13.9391	0.040568	3.13808	up	--	--	--	--	--	--	SBP domain	Squamosa promoter-binding protein 1 OS=Antirrhinum majus OX=4151 GN=SBP1 PE=2 SV=1	K	Transcription	SBP-box transcription factor [Betula luminifera]	--	--
-6.80355	-2.16806	g26978	hbr-miR156	g26978	UUGACAGAAGAUAGAGAGC	19	0	0	6.97859	16.2812	23.7241	13.9391	0.040568	3.13808	up	--	--	--	--	--	--	SBP domain	Squamosa promoter-binding protein 1 OS=Antirrhinum majus OX=4151 GN=SBP1 PE=2 SV=1	K	Transcription	SBP-box transcription factor [Betula luminifera]	--	--
-6.75786	2.58728	g12383	mdm-miR858	g12383	UUCGUUGUCUGUUCGACCUGA	21	827.215	831.599	900.238	69.1951	156.579	104.543	5.33e-21	-2.61195	down	--	--	--	K09422|8.21285e-114|pmum:103341502|K09422 myb proto-oncogene protein, plant | (RefSeq) transcription factor MYB21	[K]	Transcription	Myb-like DNA-binding domain;; Myb-like DNA-binding domain	Transcription factor MYB62 OS=Arabidopsis thaliana OX=3702 GN=MYB62 PE=2 SV=1	K	Transcription	PREDICTED: myb-related protein 305-like [Juglans regia]	--	--
-6.72625	-3.35246	g5673	novel_miR_215	g5673	UCAAAAACUUCUUUUGCCUCU	21	1112.93	1012.84	1154.96	2914.34	2709.29	4714.91	3.16e-18	2.00636	up	AAA+-type ATPase	;; ;; ;; ;;	--	K08900|9.69399e-159|gmx:100789094|K08900 mitochondrial chaperone BCS1 | (RefSeq) probable mitochondrial chaperone BCS1-B	[O]	Posttranslational modification, protein turnover, chaperones	ATPase family associated with various cellular activities (AAA);; Domain associated at C-terminal with AAA	AAA-ATPase At2g18193 OS=Arabidopsis thaliana OX=3702 GN=At2g18193 PE=2 SV=1	O	Posttranslational modification, protein turnover, chaperones	putative mitochondrial chaperone BCS1-B-like protein [Trifolium pratense]	--	--
-6.71907	2.30873	g9720	pab-miR858a	g9720	UUCGUUGUCUGUUCGACCCUG	21	484.356	503.757	649.009	40.703	90.1516	41.8174	4.68e-15	-2.91029	down	--	--	--	--	--	--	Domain of unknown function (DUF4378);; DUF761-associated sequence motif	Protein LONGIFOLIA 1 OS=Arabidopsis thaliana OX=3702 GN=LNG1 PE=1 SV=1	S	Function unknown	PREDICTED: protein LONGIFOLIA 1 [Juglans regia]	--	--
-6.71572	-1.81561	g1136	vvi-miR482	g1136	UCUUUCCUACUCCUCCCAUUCC	22	2.7211	0	0	4.0703	18.9793	20.9087	0.0416687	3.69887	up	--	--	--	--	--	--	--	--	--	--	--
-6.71456	-3.70983	Corylus_avellana_newGene_36871	novel_miR_278	Corylus_avellana_newGene_36871	AUGAACAUGUAUCUGAUC	18	394.56	455.78	781.602	1115.26	2272.77	1167.4	1.09e-06	1.80994	up	--	--	--	--	--	--	--	--	--	--	--
-6.68527	-1.55898	g7042	gma-miR156q	g7042	UGACAGAAGAGAGUGAGCACU	21	2.7211	0	6.97859	32.5624	47.4482	80.15	5.37e-05	4.28825	up	--	--	Molecular Function: electron carrier activity (GO:0009055);; Cellular Component: integral component of membrane (GO:0016021);; Cellular Component: anchored component of plasma membrane (GO:0046658);;	--	--	--	Plastocyanin-like domain	Early nodulin-like protein 3 OS=Arabidopsis thaliana OX=3702 GN=At5g25090 PE=1 SV=2	S	Function unknown	PREDICTED: early nodulin-like protein 1 [Juglans regia]	--	molecular function: electron carrier activity (GO:0009055);; cellular component: membrane (GO:0016020);; cellular component: membrane part (GO:0044425);; cellular component: cell (GO:0005623);; cellular component: cell part (GO:0044464)
-6.68344	-3.69263	g2339	novel_miR_278	g2339	AUGAACAUGUAUCUGAUC	18	394.56	455.78	781.602	1115.26	2272.77	1167.4	1.09e-06	1.80994	up	Cytochrome P450	;; ;; ;;	Molecular Function: monooxygenase activity (GO:0004497);; Molecular Function: iron ion binding (GO:0005506);; Cellular Component: integral component of membrane (GO:0016021);; Molecular Function: oxidoreductase activity, acting on paired donors, with incorporation or reduction of molecular oxygen (GO:0016705);; Molecular Function: heme binding (GO:0020037);; Biological Process: oxidation-reductio…	--	[Q]	Secondary metabolites biosynthesis, transport and catabolism	Cytochrome P450;; Cytochrome P450	Cytochrome P450 82A3 OS=Glycine max OX=3847 GN=CYP82A3 PE=2 SV=1	Q	Secondary metabolites biosynthesis, transport and catabolism	PREDICTED: cytochrome P450 CYP82D47-like [Juglans regia]	--	molecular function: catalytic activity (GO:0003824);; biological process: metabolic process (GO:0008152);; biological process: single-organism process (GO:0044699);; molecular function: binding (GO:0005488);; cellular component: membrane (GO:0016020);; cellular component: membrane part (GO:0044425)
-6.6721	-1.91476	g1430	csi-miR160c-5p	g1430	UGCCUGGCUCCCUGUAUGCUU	21	111.565	106.615	115.147	781.498	1224.16	933.922	3.12e-45	3.48455	up	--	--	Molecular Function: binding (GO:0005488);;	--	--	--	--	Transcription factor bHLH137 OS=Arabidopsis thaliana OX=3702 GN=BHLH137 PE=1 SV=1	K	Transcription	PREDICTED: transcription factor bHLH137-like isoform X1 [Juglans regia]	--	molecular function: binding (GO:0005488)
-6.64849	3.04645	g5913	gma-miR319c	g5913	UUGGACUGAAGGGAGCUCCU	20	696.602	780.956	659.476	101.758	128.11	135.906	1.58e-18	-2.18237	down	--	--	--	K09422|2.81606e-73|pmum:103326501|K09422 myb proto-oncogene protein, plant | (RefSeq) transcription factor MYB51-like	[K]	Transcription	Myb-like DNA-binding domain;; Myb-like DNA-binding domain	Transcription factor MYB101 OS=Arabidopsis thaliana OX=3702 GN=MYB101 PE=2 SV=1	K	Transcription	PREDICTED: transcription factor MYB86 [Juglans regia]	--	--
-6.64849	3.04645	g5913	vun-miR319b	g5913	CUUGGACUGAAGGGAGCUCCU	21	696.602	780.956	659.476	101.758	128.11	135.906	1.58e-18	-2.18237	down	--	--	--	K09422|2.81606e-73|pmum:103326501|K09422 myb proto-oncogene protein, plant | (RefSeq) transcription factor MYB51-like	[K]	Transcription	Myb-like DNA-binding domain;; Myb-like DNA-binding domain	Transcription factor MYB101 OS=Arabidopsis thaliana OX=3702 GN=MYB101 PE=2 SV=1	K	Transcription	PREDICTED: transcription factor MYB86 [Juglans regia]	--	--
-6.64334	3.22281	g9714	csi-miR530a-5p	g9714	UGCAUUUGCACCUGCACCUUG	21	277.553	261.207	240.761	52.9139	33.2138	55.7565	8.03e-08	-2.06135	down	--	--	--	--	[R]	General function prediction only	Reverse transcriptase-like	--	S	Function unknown	PREDICTED: uncharacterized protein LOC108993046 [Juglans regia]	--	--
-6.62856	2.02512	g3947	novel_miR_317	g3947	CAUGUGCUCUUGUUCUCCAGC	21	2574.16	2660.05	2634.42	179.093	232.496	223.026	6.23e-76	-3.27316	down	--	--	--	--	[R]	General function prediction only	PPR repeat;; PPR repeat family;; Pentatricopeptide repeat domain;; PPR repeat;; Pentacotripeptide-repeat region of PRORP	Pentatricopeptide repeat-containing protein At4g31070, mitochondrial OS=Arabidopsis thaliana OX=3702 GN=PCMP-E7 PE=3 SV=2	S	Function unknown	pentatricopeptide repeat-containing protein At4g31070, mitochondrial-like [Quercus suber]	--	--
-6.61833	5.31207	g29819	pde-miR159	g29819	UUUGGUUUGAAGGGAGCUCUA	21	81.6331	93.2883	97.7002	24.4218	33.2138	31.363	0.0348824	-1.2459	down	--	--	--	K09422|3.76317e-25|cic:CICLE_v10014958mg|K09422 myb proto-oncogene protein, plant | (RefSeq) hypothetical protein	--	--	--	--	K	Transcription	transcription factor MYB101-like [Quercus suber]	--	--
-6.61833	5.31207	g29819	pab-miR159a	g29819	UUGGUUUGAAGGGAGCUCUAC	21	81.6331	93.2883	97.7002	24.4218	33.2138	31.363	0.0348824	-1.2459	down	--	--	--	K09422|3.76317e-25|cic:CICLE_v10014958mg|K09422 myb proto-oncogene protein, plant | (RefSeq) hypothetical protein	--	--	--	--	K	Transcription	transcription factor MYB101-like [Quercus suber]	--	--
-6.6098	-1.54138	Corylus_avellana_newGene_11304	gma-miR156q	Corylus_avellana_newGene_11304	UGACAGAAGAGAGUGAGCACU	21	2.7211	0	6.97859	32.5624	47.4482	80.15	5.37e-05	4.28825	up	--	--	--	--	--	--	--	--	--	--	--
-6.5822	-3.28066	g13549	novel_miR_215	g13549	UCAAAAACUUCUUUUGCCUCU	21	1112.93	1012.84	1154.96	2914.34	2709.29	4714.91	3.16e-18	2.00636	up	--	--	--	--	[R]	General function prediction only	PPR repeat family;; PPR repeat;; PPR repeat;; Pentatricopeptide repeat domain;; Pentacotripeptide-repeat region of PRORP	Pentatricopeptide repeat-containing protein At5g15010, mitochondrial OS=Arabidopsis thaliana OX=3702 GN=At5g15010 PE=2 SV=2	S	Function unknown	PREDICTED: pentatricopeptide repeat-containing protein At5g15010, mitochondrial isoform X1 [Juglans regia]	--	--
-6.5117	-3.35379	g18472	novel_miR_279	g18472	UACAGAUUCCUUAAACGUUGCA	22	1232.66	1026.17	1060.75	2922.48	3829.07	3219.94	2e-41	1.94159	up	--	--	--	--	[T]	Signal transduction mechanisms	NB-ARC domain;; NB-ARC domain	Putative late blight resistance protein homolog R1B-17 OS=Solanum demissum OX=50514 GN=R1B-17 PE=3 SV=1	S	Function unknown	disease resistance protein RPP13-like [Quercus suber]	--	--
-6.5117	-3.35379	g18472	novel_miR_235	g18472	UACAGAUUCCUUAAACGUUGCA	22	1232.66	1026.17	1060.75	2922.48	3829.07	3219.94	2e-41	1.94159	up	--	--	--	--	[T]	Signal transduction mechanisms	NB-ARC domain;; NB-ARC domain	Putative late blight resistance protein homolog R1B-17 OS=Solanum demissum OX=50514 GN=R1B-17 PE=3 SV=1	S	Function unknown	disease resistance protein RPP13-like [Quercus suber]	--	--
-6.50226	3.04645	g5913	ath-miR319c	g5913	UUGGACUGAAGGGAGCUCCUU	21	609.527	671.676	561.776	89.5466	118.621	118.483	2.85e-16	-2.13437	down	--	--	--	K09422|2.81606e-73|pmum:103326501|K09422 myb proto-oncogene protein, plant | (RefSeq) transcription factor MYB51-like	[K]	Transcription	Myb-like DNA-binding domain;; Myb-like DNA-binding domain	Transcription factor MYB101 OS=Arabidopsis thaliana OX=3702 GN=MYB101 PE=2 SV=1	K	Transcription	PREDICTED: transcription factor MYB86 [Juglans regia]	--	--
-6.47502	-1.27726	g389	ath-miR156g	g389	CGACAGAAGAGAGUGAGCAC	20	0	0	0	8.1406	9.48965	17.4239	0.0303032	5.06945	up	--	--	--	--	--	--	SBP domain	Squamosa promoter-binding-like protein 6 OS=Arabidopsis thaliana OX=3702 GN=SPL6 PE=1 SV=2	S	Function unknown	SBP-box transcription factor [Betula luminifera]	--	--
-6.46431	-3.32939	g35134	novel_miR_279	g35134	UACAGAUUCCUUAAACGUUGCA	22	1232.66	1026.17	1060.75	2922.48	3829.07	3219.94	2e-41	1.94159	up	--	--	--	--	[T]	Signal transduction mechanisms	Leucine rich repeat	Probable disease resistance protein At1g58390 OS=Arabidopsis thaliana OX=3702 GN=At1g58390 PE=2 SV=4	S	Function unknown	PREDICTED: putative inactive disease susceptibility protein LOV1 [Juglans regia]	--	--
-6.46431	-3.32939	g35134	novel_miR_235	g35134	UACAGAUUCCUUAAACGUUGCA	22	1232.66	1026.17	1060.75	2922.48	3829.07	3219.94	2e-41	1.94159	up	--	--	--	--	[T]	Signal transduction mechanisms	Leucine rich repeat	Probable disease resistance protein At1g58390 OS=Arabidopsis thaliana OX=3702 GN=At1g58390 PE=2 SV=4	S	Function unknown	PREDICTED: putative inactive disease susceptibility protein LOV1 [Juglans regia]	--	--
-6.43651	-1.05444	g21108	ahy-miR156a	g21108	UGACAGAAGAGAGAGAGCAC	20	2.7211	5.33076	0	150.601	223.007	174.239	1.31e-12	6.10422	up	--	--	Cellular Component: membrane (GO:0016020);;	K20858|7.47524e-150|pmum:103340034|K20858 calcium uniporter protein, mitochondrial | (RefSeq) calcium uniporter protein 2, mitochondrial	[R]	General function prediction only	Mitochondrial calcium uniporter	Calcium uniporter protein 2, mitochondrial OS=Arabidopsis thaliana OX=3702 GN=At2g23790 PE=2 SV=1	S	Function unknown	PREDICTED: calcium uniporter protein 2, mitochondrial-like [Juglans regia]	--	cellular component: membrane (GO:0016020)
-6.43651	-1.05444	g21108	ahy-miR156c	g21108	UUGACAGAAGAGAGAGAGCAC	21	2.7211	5.33076	0	150.601	223.007	174.239	1.31e-12	6.10422	up	--	--	Cellular Component: membrane (GO:0016020);;	K20858|7.47524e-150|pmum:103340034|K20858 calcium uniporter protein, mitochondrial | (RefSeq) calcium uniporter protein 2, mitochondrial	[R]	General function prediction only	Mitochondrial calcium uniporter	Calcium uniporter protein 2, mitochondrial OS=Arabidopsis thaliana OX=3702 GN=At2g23790 PE=2 SV=1	S	Function unknown	PREDICTED: calcium uniporter protein 2, mitochondrial-like [Juglans regia]	--	cellular component: membrane (GO:0016020)
-6.40941	2.66116	Corylus_avellana_newGene_8615	osa-miR159d	Corylus_avellana_newGene_8615	AUUGGAUUGAAGGGAGCUCCG	21	65.3065	79.9614	83.743	8.1406	14.2345	10.4543	0.00158373	-2.4085	down	--	--	Biological Process: DNA mediated transformation (GO:0009294);; Biological Process: response to bacterium (GO:0009617);; Cellular Component: integral component of membrane (GO:0016021);; Molecular Function: cellulose synthase (UDP-forming) activity (GO:0016760);; Molecular Function: mannan synthase activity (GO:0051753);; Biological Process: mannosylation (GO:0097502);;	K13680|3.39817e-54|rcu:8267806|K13680 beta-mannan synthase [EC:2.4.1.32] | (RefSeq) glucomannan 4-beta-mannosyltransferase 9	--	--	--	Probable mannan synthase 9 OS=Oryza sativa subsp. japonica OX=39947 GN=CSLA9 PE=2 SV=1	M	Cell wall/membrane/envelope biogenesis	glucomannan 4-beta-mannosyltransferase 9-like [Quercus suber]	--	biological process: cellular process (GO:0009987);; biological process: multi-organism process (GO:0051704);; biological process: response to stimulus (GO:0050896);; cellular component: membrane (GO:0016020);; cellular component: membrane part (GO:0044425);; molecular function: catalytic activity (GO:0003824);; biological process: metabolic process (GO:0008152);; biological process: single-organi…
-6.39439	-1.30135	Corylus_avellana_newGene_37067	novel_miR_67	Corylus_avellana_newGene_37067	AAGGGCAUUGUUGAAAUCUUCAUC	24	40.8165	15.9923	24.4251	663.459	697.489	585.443	2.02e-42	4.91365	up	--	--	Molecular Function: magnesium ion transmembrane transporter activity (GO:0015095);; Biological Process: magnesium ion transport (GO:0015693);; Cellular Component: integral component of membrane (GO:0016021);; Biological Process: magnesium ion transmembrane transport (GO:1903830);;	--	[S]	Function unknown	Magnesium transporter NIPA	Probable magnesium transporter NIPA3 OS=Arabidopsis thaliana OX=3702 GN=At1g34470 PE=2 SV=1	S	Function unknown	hypothetical protein PRUPE_4G259000 [Prunus persica]	--	molecular function: transporter activity (GO:0005215);; biological process: cellular process (GO:0009987);; biological process: single-organism process (GO:0044699);; biological process: localization (GO:0051179);; cellular component: membrane (GO:0016020);; cellular component: membrane part (GO:0044425)
-6.33	-1.03699	g2394	ahy-miR156a	g2394	UGACAGAAGAGAGAGAGCAC	20	2.7211	5.33076	0	150.601	223.007	174.239	1.31e-12	6.10422	up	[G]	Carbohydrate transport and metabolism	Biological Process: lipid metabolic process (GO:0006629);; Molecular Function: phosphoric diester hydrolase activity (GO:0008081);; Cellular Component: integral component of membrane (GO:0016021);; Cellular Component: anchored component of plasma membrane (GO:0046658);;	--	--	--	--	PI-PLC X domain-containing protein At5g67130 OS=Arabidopsis thaliana OX=3702 GN=At5g67130 PE=1 SV=1	S	Function unknown	PREDICTED: PI-PLC X domain-containing protein At5g67130 [Juglans regia]	--	biological process: metabolic process (GO:0008152);; biological process: single-organism process (GO:0044699);; molecular function: catalytic activity (GO:0003824);; cellular component: membrane (GO:0016020);; cellular component: membrane part (GO:0044425);; cellular component: cell (GO:0005623);; cellular component: cell part (GO:0044464)
-6.30902	-1.27726	g389	vvi-miR156h	g389	UGACAGAAGAGAGAGAGCAU	20	0	0	0	8.1406	9.48965	13.9391	0.0372389	4.93949	up	--	--	--	--	--	--	SBP domain	Squamosa promoter-binding-like protein 6 OS=Arabidopsis thaliana OX=3702 GN=SPL6 PE=1 SV=2	S	Function unknown	SBP-box transcription factor [Betula luminifera]	--	--
-6.28603	-1.23998	g2490	ath-miR156g	g2490	CGACAGAAGAGAGUGAGCAC	20	0	0	0	8.1406	9.48965	17.4239	0.0303032	5.06945	up	--	--	--	K09422|2.21361e-113|vvi:100243528|K09422 myb proto-oncogene protein, plant | (RefSeq) transcription factor MYB35	[K]	Transcription	Myb-like DNA-binding domain;; Myb-like DNA-binding domain	Transcription factor MYB102 OS=Arabidopsis thaliana OX=3702 GN=MYB102 PE=2 SV=1	K	Transcription	transcription factor MYB41-like [Quercus suber]	--	--
-6.27859	-3.23373	Corylus_avellana_newGene_12506	novel_miR_279	Corylus_avellana_newGene_12506	UACAGAUUCCUUAAACGUUGCA	22	1232.66	1026.17	1060.75	2922.48	3829.07	3219.94	2e-41	1.94159	up	--	--	--	--	[T]	Signal transduction mechanisms	NB-ARC domain;; Leucine Rich repeats (2 copies)	Putative disease resistance RPP13-like protein 3 OS=Arabidopsis thaliana OX=3702 GN=RPP13L3 PE=3 SV=1	S	Function unknown	PREDICTED: disease resistance protein RPP13-like [Juglans regia]	--	--
-6.27859	-3.23373	Corylus_avellana_newGene_12506	novel_miR_235	Corylus_avellana_newGene_12506	UACAGAUUCCUUAAACGUUGCA	22	1232.66	1026.17	1060.75	2922.48	3829.07	3219.94	2e-41	1.94159	up	--	--	--	--	[T]	Signal transduction mechanisms	NB-ARC domain;; Leucine Rich repeats (2 copies)	Putative disease resistance RPP13-like protein 3 OS=Arabidopsis thaliana OX=3702 GN=RPP13L3 PE=3 SV=1	S	Function unknown	PREDICTED: disease resistance protein RPP13-like [Juglans regia]	--	--
-6.23503	-2.68976	g25388	pgi-miR2118	g25388	UUUCCUAUUCCACCCAUCCCAU	22	19.0477	13.3269	24.4251	65.1248	85.4068	73.1804	0.000111087	2.31806	up	[K]	Transcription	--	--	--	--	TIR domain;; NB-ARC domain;; TIR domain;; MTH538 TIR-like domain (DUF1863);; Leucine Rich repeats (2 copies);; Leucine Rich Repeat;; ATPase family associated with various cellular activities (AAA)	TMV resistance protein N OS=Nicotiana glutinosa OX=35889 GN=N PE=1 SV=1	S	Function unknown	PREDICTED: TMV resistance protein N-like [Juglans regia]	--	--
-6.21515	3.40823	g14419	mes-miR319f	g14419	AUUGGACUGAAGGGAGCUCC	20	389.118	439.788	376.844	69.1951	90.1516	104.543	1.57e-09	-1.82357	down	--	--	--	--	--	--	--	--	--	--	hypothetical protein CFP56_36913 [Quercus suber]	--	--
-6.20066	2.16991	g26538	ath-miR159b-5p	g26538	GAGCUCCUUGAAGUUCAAUGG	21	103.402	79.9614	94.2109	16.2812	4.74482	6.96956	0.000178147	-2.85757	down	--	--	--	--	--	--	No apical meristem (NAM) protein	Protein NTM1-like 9 OS=Arabidopsis thaliana OX=3702 GN=NTL9 PE=1 SV=1	S	Function unknown	PREDICTED: NAC domain-containing protein 91-like [Juglans regia]	--	--
-6.18082	-4.38663	Corylus_avellana_newGene_26203	novel_miR_209	Corylus_avellana_newGene_26203	UUGUCUCAAUGAAAAAUCUUUG	22	296.6	285.196	268.676	622.756	602.593	536.656	1.66e-11	1.40901	up	--	--	Cellular Component: integral component of membrane (GO:0016021);;	--	--	--	--	--	S	Function unknown	uncharacterized protein LOC112025361 [Quercus suber]	--	cellular component: membrane (GO:0016020);; cellular component: membrane part (GO:0044425)
-6.11074	-5.19126	g11256	vvi-miR2950-5p	g11256	UUCCAUCUCUUGCACACUGGA	21	604.085	514.418	502.458	822.201	1148.25	902.559	4.29e-10	1.17712	up	--	--	--	--	--	--	D-mannose binding lectin;; S-locus glycoprotein domain;; PAN-like domain;; Wall-associated receptor kinase galacturonan-binding	G-type lectin S-receptor-like serine/threonine-protein kinase At4g03230 OS=Arabidopsis thaliana OX=3702 GN=At4g03230 PE=3 SV=3	T	Signal transduction mechanisms	PREDICTED: G-type lectin S-receptor-like serine/threonine-protein kinase At4g03230, partial [Juglans regia]	--	--
-6.10295	-1.58206	Corylus_avellana_newGene_37461	bdi-miR167d-3p	Corylus_avellana_newGene_37461	AGAUCAUGUUGCAGCUUCAC	20	2.7211	0	0	8.1406	18.9793	20.9087	0.0260841	3.8576	up	--	--	--	--	--	--	--	--	--	--	--
-6.10014	-3.94422	g27564	novel_miR_109	g27564	UCAAUCUGAUGGUAUUACGGG	21	1806.81	1820.45	1957.49	3760.96	4365.24	4627.79	3.94e-35	1.5466	up	--	--	--	--	--	--	--	--	--	--	--
-6.0925	-1.37691	g333	novel_miR_232	g333	UUUUCUGACGUGUAAAUAGUGC	22	106.123	133.269	111.657	2161.33	1831.5	1909.66	4.5e-89	4.42477	up	--	--	--	--	[R]	General function prediction only	PPR repeat;; PPR repeat family;; PPR repeat;; Pentatricopeptide repeat domain;; Tetratricopeptide repeat;; Pentacotripeptide-repeat region of PRORP	Pentatricopeptide repeat-containing protein At1g33350 OS=Arabidopsis thaliana OX=3702 GN=PCMP-E57 PE=2 SV=1	S	Function unknown	PREDICTED: pentatricopeptide repeat-containing protein At1g33350 [Juglans regia]	--	--
-6.0352	-1.29047	Corylus_avellana_newGene_2265	novel_miR_290	Corylus_avellana_newGene_2265	UUUAGACUGGAUGUAAAUUGU	21	46.2588	31.9846	24.4251	549.491	659.53	906.043	1.74e-40	4.67676	up	--	--	Biological Process: double-strand break repair via homologous recombination (GO:0000724);; Molecular Function: zinc ion binding (GO:0008270);; Molecular Function: SUMO transferase activity (GO:0019789);; Cellular Component: Smc5-Smc6 complex (GO:0030915);;	--	--	--	--	--	L	Replication, recombination and repair	PREDICTED: E3 SUMO-protein ligase MMS21 [Juglans regia]	--	biological process: metabolic process (GO:0008152);; biological process: cellular process (GO:0009987);; biological process: single-organism process (GO:0044699);; biological process: response to stimulus (GO:0050896);; molecular function: binding (GO:0005488);; molecular function: catalytic activity (GO:0003824);; cellular component: cell (GO:0005623);; cellular component: macromolecular complex…
-6.02115	-1.91873	g19691	hbr-miR156	g19691	UUGACAGAAGAUAGAGAGC	19	0	0	6.97859	16.2812	23.7241	13.9391	0.040568	3.13808	up	[O]	Posttranslational modification, protein turnover, chaperones	--	--	[GC]	--	UDP-glucoronosyl and UDP-glucosyl transferase	UDP-glucose iridoid glucosyltransferase OS=Catharanthus roseus OX=4058 GN=UGT76A2 PE=1 SV=1	S	Function unknown	UDP-glucose iridoid glucosyltransferase-like [Quercus suber]	--	--
-6.02096	-1.40406	Corylus_avellana_newGene_24282	gma-miR156q	Corylus_avellana_newGene_24282	UGACAGAAGAGAGUGAGCACU	21	2.7211	0	6.97859	32.5624	47.4482	80.15	5.37e-05	4.28825	up	--	--	--	--	--	--	--	--	--	--	--
-6.01576	-2.63843	g14153	csi-miR160a-5p	g14153	GCCUGGCUCCCUGUAUGCCAU	21	19.0477	21.323	27.9143	73.2654	113.876	76.6652	4.73e-05	2.28005	up	[V]	Defense mechanisms	Molecular Function: ATP binding (GO:0005524);; Cellular Component: plasma membrane (GO:0005886);; Cellular Component: integral component of membrane (GO:0016021);; Molecular Function: ATPase activity, coupled to transmembrane movement of substances (GO:0042626);;	--	[Q]	Secondary metabolites biosynthesis, transport and catabolism	ABC-2 type transporter;; ABC transporter;; ABC-2 family transporter protein	ABC transporter G family member 22 OS=Arabidopsis thaliana OX=3702 GN=ABCG22 PE=1 SV=1	V	Defense mechanisms	PREDICTED: ABC transporter G family member 22-like isoform X1 [Juglans regia]	--	molecular function: binding (GO:0005488);; cellular component: cell (GO:0005623);; cellular component: membrane (GO:0016020);; cellular component: cell part (GO:0044464);; cellular component: membrane part (GO:0044425);; molecular function: catalytic activity (GO:0003824);; molecular function: transporter activity (GO:0005215);; biological process: metabolic process (GO:0008152);; biological proc…
-6.0077	-2.94519	g29489	rgl-miR5139	g29489	AAACCUGGCUCUGAUACCA	19	13.6055	18.6577	38.3822	65.1248	71.1724	90.6043	0.00131229	2.03983	up	--	--	Molecular Function: nucleotide binding (GO:0000166);; Cellular Component: membrane (GO:0016020);;	--	--	--	gag-polypeptide of LTR copia-type	--	--	--	PREDICTED: uncharacterized protein LOC104882292 [Vitis vinifera]	--	molecular function: binding (GO:0005488);; cellular component: membrane (GO:0016020)
-5.99904	1.21426	g17245	rgl-miR7972	g17245	UUGUCAGGCUUGUUAUUCUCC	21	5.44221	2.66538	69.7859	0	0	0	0.0382065	-4.94049	down	--	--	Molecular Function: protein kinase activity (GO:0004672);; Molecular Function: ATP binding (GO:0005524);; Cellular Component: nucleus (GO:0005634);; Cellular Component: cytoplasm (GO:0005737);; Biological Process: protein phosphorylation (GO:0006468);; Molecular Function: GTPase binding (GO:0051020);;	--	[R]	General function prediction only	Breast carcinoma amplified sequence 3	Autophagy-related protein 18h OS=Arabidopsis thaliana OX=3702 GN=ATG18H PE=2 SV=1	S	Function unknown	PREDICTED: autophagy-related protein 18h [Juglans regia]	--	molecular function: catalytic activity (GO:0003824);; biological process: metabolic process (GO:0008152);; biological process: cellular process (GO:0009987);; molecular function: binding (GO:0005488);; cellular component: cell (GO:0005623);; cellular component: organelle (GO:0043226);; cellular component: cell part (GO:0044464)
-5.97521	-1.54895	g33729	bdi-miR167d-3p	g33729	AGAUCAUGUUGCAGCUUCAC	20	2.7211	0	0	8.1406	18.9793	20.9087	0.0260841	3.8576	up	--	--	Cellular Component: chloroplast (GO:0009507);; Molecular Function: isomerase activity (GO:0016853);;	K10525|1.13493e-104|cic:CICLE_v10012552mg|K10525 allene oxide cyclase [EC:5.3.99.6] | (RefSeq) hypothetical protein	--	--	Allene oxide cyclase	Allene oxide cyclase, chloroplastic OS=Oryza sativa subsp. japonica OX=39947 GN=AOC PE=1 SV=1	S	Function unknown	allene oxide cyclase, chloroplastic-like [Quercus suber]	alpha-Linolenic acid metabolism (ko00592)	cellular component: cell (GO:0005623);; cellular component: organelle (GO:0043226);; cellular component: cell part (GO:0044464);; molecular function: catalytic activity (GO:0003824);; biological process: metabolic process (GO:0008152)
-5.96817	-4.28775	Corylus_avellana_newGene_10537	novel_miR_61	Corylus_avellana_newGene_10537	UAUGGAGGAAGAAGUUGCAUU	21	29649.1	26419.2	26947.8	49205.9	63253.2	57826.5	2.36e-38	1.39191	up	[K]	Transcription	Cellular Component: membrane (GO:0016020);;	--	[R]	General function prediction only	Leucine rich repeat;; Leucine Rich repeats (2 copies);; Leucine Rich Repeat;; Leucine Rich repeat	Receptor-like protein EIX2 OS=Solanum lycopersicum OX=4081 GN=EIX2 PE=1 SV=2	S	Function unknown	PREDICTED: receptor-like protein 12 isoform X1 [Juglans regia]	--	cellular component: membrane (GO:0016020)
-5.94829	-1.27188	g11601	novel_miR_290	g11601	UUUAGACUGGAUGUAAAUUGU	21	46.2588	31.9846	24.4251	549.491	659.53	906.043	1.74e-40	4.67676	up	--	--	--	--	[H]	Coenzyme transport and metabolism	Potential Queuosine, Q, salvage protein family	--	S	Function unknown	queuosine salvage protein-like [Quercus suber]	--	--
-5.94763	-3.55615	Corylus_avellana_newGene_19164	gma-miR1510a-3p	Corylus_avellana_newGene_19164	UUGUUGUUUUACCUAUUCCACCC	23	623.133	397.142	498.969	1261.79	1167.23	1334.67	5.8e-16	1.67249	up	--	--	--	--	--	--	NB-ARC domain;; NB-ARC domain	TMV resistance protein N OS=Nicotiana glutinosa OX=35889 GN=N PE=1 SV=1	O	Posttranslational modification, protein turnover, chaperones	PREDICTED: TMV resistance protein N-like [Juglans regia]	--	--
-5.93379	-5.04094	Corylus_avellana_newGene_64211	vvi-miR2950-5p	Corylus_avellana_newGene_64211	UUCCAUCUCUUGCACACUGGA	21	604.085	514.418	502.458	822.201	1148.25	902.559	4.29e-10	1.17712	up	[W]	Extracellular structures	Molecular Function: protein serine/threonine kinase activity (GO:0004674);; Molecular Function: non-membrane spanning protein tyrosine kinase activity (GO:0004715);; Molecular Function: ATP binding (GO:0005524);; Cellular Component: plasma membrane (GO:0005886);; Biological Process: defense response (GO:0006952);; Cellular Component: plasmodesma (GO:0009506);; Cellular Component: integral compone…	--	--	--	Protein kinase domain;; Protein tyrosine kinase	Cysteine-rich receptor-like protein kinase 15 OS=Arabidopsis thaliana OX=3702 GN=CRK15 PE=2 SV=2	T	Signal transduction mechanisms	hypothetical protein CISIN_1g008238mg [Citrus sinensis]	--	molecular function: catalytic activity (GO:0003824);; biological process: metabolic process (GO:0008152);; biological process: cellular process (GO:0009987);; biological process: single-organism process (GO:0044699);; molecular function: binding (GO:0005488);; cellular component: cell (GO:0005623);; cellular component: membrane (GO:0016020);; cellular component: cell part (GO:0044464);; biologica…
-5.87211	3.40823	g14419	pta-miR319	g14419	UUGGACUGAAGGGAGCUCC	19	544.221	700.995	474.544	81.406	166.069	160.3	8.39e-08	-1.72292	down	--	--	--	--	--	--	--	--	--	--	hypothetical protein CFP56_36913 [Quercus suber]	--	--
-5.86259	1.96164	Corylus_avellana_newGene_40361	novel_miR_101	Corylus_avellana_newGene_40361	UUUCUGAAGAAUUUGACGUGU	21	9692.57	9091.61	8670.89	1070.49	578.868	1003.62	6.28e-36	-2.98862	down	--	--	--	--	[R]	General function prediction only	--	--	S	Function unknown	PREDICTED: F-box/LRR-repeat protein 14-like [Juglans regia]	--	--
-5.84419	1.02276	g10088	pab-miR164b	g10088	CAUGUGCUCUUUUUCUCCAUC	21	32.6532	31.9846	55.8287	0	0	0	0.0075918	-5.71414	down	--	--	--	--	[R]	General function prediction only	GYF domain	--	S	Function unknown	PREDICTED: uncharacterized protein LOC108995553 isoform X1 [Juglans regia]	--	--
-5.82459	5.38879	g3096	novel_miR_115	g3096	AUUGUUGUGAGUGCACUUGUGAGU	24	824.494	943.545	973.513	297.132	332.138	379.841	2.42e-07	-1.08087	down	--	--	--	--	--	--	--	--	S	Function unknown	hypothetical protein CFP56_23092 [Quercus suber]	--	--
-5.82012	3.04645	g5913	ppt-miR319a	g5913	CUUGGACUGAAGGGAGCUCC	20	628.575	810.276	558.287	85.4763	166.069	163.785	4.05e-10	-1.91046	down	--	--	--	K09422|2.81606e-73|pmum:103326501|K09422 myb proto-oncogene protein, plant | (RefSeq) transcription factor MYB51-like	[K]	Transcription	Myb-like DNA-binding domain;; Myb-like DNA-binding domain	Transcription factor MYB101 OS=Arabidopsis thaliana OX=3702 GN=MYB101 PE=2 SV=1	K	Transcription	PREDICTED: transcription factor MYB86 [Juglans regia]	--	--
-5.81189	3.11512	Corylus_avellana_newGene_6757	novel_miR_243	Corylus_avellana_newGene_6757	AUGUGAUAAGUGUCAUGUAGACUA	24	647.623	669.01	593.18	179.093	85.4068	135.906	6.38e-10	-1.86571	down	--	--	Biological Process: transport (GO:0006810);; Cellular Component: membrane (GO:0016020);;	K14638|3.05353e-22|pper:PRUPE_ppa003507mg|K14638 solute carrier family 15 (peptide/histidine transporter), member 3/4 | (RefSeq) hypothetical protein	[E]	Amino acid transport and metabolism	POT family	Protein NRT1/ PTR FAMILY 5.4 OS=Arabidopsis thaliana OX=3702 GN=NPF5.4 PE=2 SV=1	E	Amino acid transport and metabolism	PREDICTED: protein NRT1/ PTR FAMILY 5.4-like isoform X2 [Juglans regia]	--	biological process: localization (GO:0051179);; cellular component: membrane (GO:0016020)
-5.75502	-5.19126	g11256	pab-miR2950a	g11256	UUCCAUCUCUUGCACACUGAG	21	119.729	101.284	104.679	154.671	227.752	170.754	0.00132532	1.1086	up	--	--	--	--	--	--	D-mannose binding lectin;; S-locus glycoprotein domain;; PAN-like domain;; Wall-associated receptor kinase galacturonan-binding	G-type lectin S-receptor-like serine/threonine-protein kinase At4g03230 OS=Arabidopsis thaliana OX=3702 GN=At4g03230 PE=3 SV=3	T	Signal transduction mechanisms	PREDICTED: G-type lectin S-receptor-like serine/threonine-protein kinase At4g03230, partial [Juglans regia]	--	--
-5.73426	-3.16821	g34660	novel_miR_278	g34660	AUGAACAUGUAUCUGAUC	18	394.56	455.78	781.602	1115.26	2272.77	1167.4	1.09e-06	1.80994	up	--	--	--	--	[T]	Signal transduction mechanisms	EF hand;; EF hand;; EF-hand domain;; EF-hand domain pair;; EF-hand domain pair	Probable calcium-binding protein CML26 OS=Arabidopsis thaliana OX=3702 GN=CML26 PE=1 SV=1	S	Function unknown	putative calcium-binding protein cml10 [Quercus suber]	--	--
-5.71659	-1.85172	Corylus_avellana_newGene_61444	novel_miR_162	Corylus_avellana_newGene_61444	UUGGGUGUUCUUCUUUGUUGA	21	21.7688	34.6499	34.8929	223.867	232.496	156.815	2.16e-12	3.08718	up	--	--	--	--	--	--	--	--	--	--	--
-5.68609	-1.0406	g32747	gma-miR6300	g32747	GUCGUUGUAGUAUAGUGG	18	10.8844	2.66538	6.97859	207.585	332.138	219.541	9.15e-18	5.46424	up	--	--	Molecular Function: GTPase activity (GO:0003924);; Molecular Function: structural constituent of cytoskeleton (GO:0005200);; Molecular Function: GTP binding (GO:0005525);; Cellular Component: cytoplasm (GO:0005737);; Cellular Component: microtubule (GO:0005874);; Biological Process: microtubule-based process (GO:0007017);;	K07375|0|vvi:100259087|K07375 tubulin beta | (RefSeq) tubulin beta-1 chain	[Z]	Cytoskeleton	Tubulin/FtsZ family, GTPase domain;; Tubulin C-terminal domain	Tubulin beta-1 chain OS=Arabidopsis thaliana OX=3702 GN=TUBB1 PE=2 SV=1	Z	Cytoskeleton	tubulin beta chain-like [Quercus suber]	Phagosome (ko04145)	molecular function: catalytic activity (GO:0003824);; biological process: metabolic process (GO:0008152);; molecular function: structural molecule activity (GO:0005198);; molecular function: binding (GO:0005488);; cellular component: cell (GO:0005623);; cellular component: cell part (GO:0044464);; cellular component: macromolecular complex (GO:0032991);; cellular component: organelle (GO:0043226)…
-5.68349	-4.08322	Corylus_avellana_newGene_4465	novel_miR_61	Corylus_avellana_newGene_4465	UAUGGAGGAAGAAGUUGCAUU	21	29649.1	26419.2	26947.8	49205.9	63253.2	57826.5	2.36e-38	1.39191	up	--	--	--	--	--	--	C1 domain	--	--	--	Zinc finger, PHD-type [Corchorus olitorius]	--	--
-5.64398	-1.14262	Corylus_avellana_newGene_12460	vvi-miR156h	Corylus_avellana_newGene_12460	UGACAGAAGAGAGAGAGCAU	20	0	0	0	8.1406	9.48965	13.9391	0.0372389	4.93949	up	--	--	--	--	--	--	--	--	--	--	--
-5.63208	-3.64158	g27131	novel_miR_109	g27131	UCAAUCUGAUGGUAUUACGGG	21	1806.81	1820.45	1957.49	3760.96	4365.24	4627.79	3.94e-35	1.5466	up	--	--	Molecular Function: DNA binding (GO:0003677);; Molecular Function: transcription factor activity, sequence-specific DNA binding (GO:0003700);; Cellular Component: nucleus (GO:0005634);; Biological Process: regulation of transcription, DNA-templated (GO:0006355);; Molecular Function: protein dimerization activity (GO:0046983);;	--	[K]	Transcription	K-box region	MADS-box protein SVP OS=Arabidopsis thaliana OX=3702 GN=SVP PE=1 SV=1	K	Transcription	short vegetative phase protein [Betula platyphylla]	--	molecular function: binding (GO:0005488);; molecular function: nucleic acid binding transcription factor activity (GO:0001071);; biological process: biological regulation (GO:0065007);; cellular component: cell (GO:0005623);; cellular component: organelle (GO:0043226);; cellular component: cell part (GO:0044464)
-5.63103	-2.80659	g19591	novel_miR_215	g19591	UCAAAAACUUCUUUUGCCUCU	21	1112.93	1012.84	1154.96	2914.34	2709.29	4714.91	3.16e-18	2.00636	up	--	--	Molecular Function: peroxidase activity (GO:0004601);; Cellular Component: extracellular region (GO:0005576);; Biological Process: response to oxidative stress (GO:0006979);; Molecular Function: heme binding (GO:0020037);; Biological Process: hydrogen peroxide catabolic process (GO:0042744);; Molecular Function: metal ion binding (GO:0046872);; Biological Process: oxidation-reduction process (GO:…	K00430|0|pmum:103339405|K00430 peroxidase [EC:1.11.1.7] | (RefSeq) peroxidase A2-like	--	--	Peroxidase	Peroxidase 53 OS=Arabidopsis thaliana OX=3702 GN=PER53 PE=1 SV=1	G	Carbohydrate transport and metabolism	peroxidase precursor [Corylus avellana]	Phenylpropanoid biosynthesis (ko00940)	molecular function: catalytic activity (GO:0003824);; molecular function: antioxidant activity (GO:0016209);; biological process: metabolic process (GO:0008152);; biological process: single-organism process (GO:0044699);; cellular component: extracellular region (GO:0005576);; biological process: response to stimulus (GO:0050896);; molecular function: binding (GO:0005488);; biological process: ce…
-5.63092	-2.80653	g13087	novel_miR_215	g13087	UCAAAAACUUCUUUUGCCUCU	21	1112.93	1012.84	1154.96	2914.34	2709.29	4714.91	3.16e-18	2.00636	up	[R]	General function prediction only	--	--	--	--	Endonuclease/Exonuclease/phosphatase family	--	S	Function unknown	PREDICTED: uncharacterized protein LOC108995035 [Juglans regia]	--	--
-5.62441	-1.45801	g4498	bdi-miR167d-3p	g4498	AGAUCAUGUUGCAGCUUCAC	20	2.7211	0	0	8.1406	18.9793	20.9087	0.0260841	3.8576	up	[K]	Transcription	--	--	[R]	General function prediction only	Leucine rich repeat;; MatE;; Leucine Rich repeats (2 copies);; Leucine Rich Repeat;; Leucine rich repeat;; Leucine Rich repeats (2 copies);; Leucine Rich Repeat;; Leucine Rich repeat	Receptor-like protein 6 OS=Arabidopsis thaliana OX=3702 GN=RLP6 PE=3 SV=1	S	Function unknown	receptor-like protein Cf-9 homolog [Quercus suber]	--	--
-5.62258	-1.79172	g6734	hbr-miR156	g6734	UUGACAGAAGAUAGAGAGC	19	0	0	6.97859	16.2812	23.7241	13.9391	0.040568	3.13808	up	[I]	Lipid transport and metabolism	Cellular Component: vacuole (GO:0005773);; Biological Process: pollen development (GO:0009555);; Biological Process: thylakoid membrane organization (GO:0010027);; Biological Process: tetracyclic triterpenoid biosynthetic process (GO:0010686);; Molecular Function: cycloartenol synthase activity (GO:0016871);; Biological Process: pentacyclic triterpenoid biosynthetic process (GO:0019745);;	K01853|0|tcc:TCM_036191|K01853 cycloartenol synthase [EC:5.4.99.8] | (RefSeq) Cycloartenol synthase 1 isoform 1	[I]	Lipid transport and metabolism	Squalene-hopene cyclase C-terminal domain;; Squalene-hopene cyclase N-terminal domain;; Prenyltransferase and squalene oxidase repeat	Cycloartenol synthase 2 OS=Betula platyphylla OX=78630 GN=CASBPX2 PE=1 SV=1	I	Lipid transport and metabolism	RecName: Full=Cycloartenol synthase 2	Steroid biosynthesis (ko00100)	cellular component: cell (GO:0005623);; cellular component: organelle (GO:0043226);; cellular component: cell part (GO:0044464);; biological process: multicellular organismal process (GO:0032501);; biological process: developmental process (GO:0032502);; biological process: single-organism process (GO:0044699);; biological process: cellular process (GO:0009987);; biological process: cellular comp…
-5.608	2.03561	g10564	ath-miR858a	g10564	UUUCGUUGUCUGUUCGACCUU	21	7828.61	8206.71	8897.7	716.373	1319.06	864.226	6.65e-38	-2.75495	down	--	--	--	--	--	--	LURP-one-related	Protein LURP-one-related 15 OS=Arabidopsis thaliana OX=3702 GN=At5g01750 PE=1 SV=1	S	Function unknown	PREDICTED: protein LURP-one-related 10-like [Gossypium hirsutum]	--	--
-5.6061	-1.7791	g324	gma-miR171m	g324	UUGAGCCGCGUCAAUAUCUCA	21	2.7211	2.66538	0	8.1406	9.48965	31.363	0.0468882	3.15108	up	[T]	Signal transduction mechanisms	Biological Process: response to stress (GO:0006950);;	--	--	--	Universal stress protein family	Universal stress protein A-like protein OS=Arabidopsis thaliana OX=3702 GN=At3g01520 PE=1 SV=2	T	Signal transduction mechanisms	PREDICTED: uncharacterized protein LOC109020114 [Juglans regia]	--	biological process: response to stimulus (GO:0050896)
-5.58384	-2.89956	g33319	novel_miR_331	g33319	UCUUUCCUAGUCCACCCAUUCC	22	552.384	413.134	355.908	1021.65	1361.76	1554.21	1.64e-18	1.92575	up	--	--	--	--	[T]	Signal transduction mechanisms	NB-ARC domain	Putative disease resistance protein RGA3 OS=Solanum bulbocastanum OX=147425 GN=RGA3 PE=2 SV=2	S	Function unknown	putative disease resistance protein RGA3 [Quercus suber]	--	--
-5.57798	-5.03156	Corylus_avellana_newGene_31207	pab-miR2950a	Corylus_avellana_newGene_31207	UUCCAUCUCUUGCACACUGAG	21	119.729	101.284	104.679	154.671	227.752	170.754	0.00132532	1.1086	up	--	--	--	--	--	--	--	--	--	--	--
-5.57564	-2.22718	g3802	ath-miR160a-5p	g3802	UGCCUGGCUCCCUGUAUGCCA	21	21.7688	15.9923	13.9572	69.1951	94.8965	73.1804	2.54e-05	2.50346	up	[R]	General function prediction only	--	--	[T]	Signal transduction mechanisms	NB-ARC domain;; Leucine rich repeat	Disease resistance protein RGA2 OS=Solanum bulbocastanum OX=147425 GN=RGA2 PE=1 SV=1	S	Function unknown	hypothetical protein GOBAR_DD35888 [Gossypium barbadense]	--	--
-5.55784	-1.77109	g19269	hbr-miR156	g19269	UUGACAGAAGAUAGAGAGC	19	0	0	6.97859	16.2812	23.7241	13.9391	0.040568	3.13808	up	[K]	Transcription	Molecular Function: kinase activity (GO:0016301);; Biological Process: phosphorylation (GO:0016310);; Molecular Function: 2-alkenal reductase [NAD(P)] activity (GO:0032440);; Biological Process: oxidation-reduction process (GO:0055114);;	--	[R]	General function prediction only	Leucine rich repeat;; Leucine Rich repeats (2 copies);; Leucine Rich Repeat;; Leucine Rich repeat	Receptor-like protein 12 OS=Arabidopsis thaliana OX=3702 GN=RLP12 PE=2 SV=2	S	Function unknown	PREDICTED: LRR receptor-like serine/threonine-protein kinase FLS2 [Theobroma cacao]	--	molecular function: catalytic activity (GO:0003824);; biological process: metabolic process (GO:0008152);; biological process: cellular process (GO:0009987);; biological process: single-organism process (GO:0044699)
-5.55542	3.04645	g5913	mes-miR319f	g5913	AUUGGACUGAAGGGAGCUCC	20	389.118	439.788	376.844	69.1951	90.1516	104.543	1.57e-09	-1.82357	down	--	--	--	K09422|2.81606e-73|pmum:103326501|K09422 myb proto-oncogene protein, plant | (RefSeq) transcription factor MYB51-like	[K]	Transcription	Myb-like DNA-binding domain;; Myb-like DNA-binding domain	Transcription factor MYB101 OS=Arabidopsis thaliana OX=3702 GN=MYB101 PE=2 SV=1	K	Transcription	PREDICTED: transcription factor MYB86 [Juglans regia]	--	--
-5.55162	-1.01599	g227	gma-miR6300	g227	GUCGUUGUAGUAUAGUGG	18	10.8844	2.66538	6.97859	207.585	332.138	219.541	9.15e-18	5.46424	up	--	--	--	--	--	--	Protein of unknown function, DUF617	Protein MIZU-KUSSEI 1 OS=Arabidopsis thaliana OX=3702 GN=MIZ1 PE=1 SV=1	S	Function unknown	PREDICTED: protein MIZU-KUSSEI 1 [Vitis vinifera]	--	--
-5.54711	-4.32064	Corylus_avellana_newGene_19139	mdm-miR482c	Corylus_avellana_newGene_19139	UCUUUCCUAACCCUCCCAUUCC	22	7967.39	5997.11	5715.46	11604.4	14253.4	11437.1	3.32e-15	1.28386	up	--	--	--	--	--	--	--	--	--	--	--
-5.54057	1.46952	g15342	gma-miR4414a-5p	g15342	AGCUGCUGACUCGUUGGCUC	20	394.56	354.496	425.694	0	47.4482	20.9087	3.21e-13	-3.77033	down	--	--	--	K10691|0|vvi:100256705|K10691 E3 ubiquitin-protein ligase UBR4 [EC:2.3.2.27] | (RefSeq) auxin transport protein BIG	[T]	Signal transduction mechanisms	E3 ubiquitin-protein ligase UBR4;; Zinc finger, ZZ type	Auxin transport protein BIG OS=Arabidopsis thaliana OX=3702 GN=BIG PE=1 SV=2	O	Posttranslational modification, protein turnover, chaperones	auxin transport protein BIG [Quercus suber]	--	--
-5.53451	-1.01286	g13637	gma-miR6300	g13637	GUCGUUGUAGUAUAGUGG	18	10.8844	2.66538	6.97859	207.585	332.138	219.541	9.15e-18	5.46424	up	[G]	Carbohydrate transport and metabolism	Molecular Function: chitinase activity (GO:0004568);; Cellular Component: Golgi apparatus (GO:0005794);; Biological Process: chitin catabolic process (GO:0006032);; Biological Process: response to heat (GO:0009408);; Biological Process: response to water deprivation (GO:0009414);; Biological Process: response to salt stress (GO:0009651);; Biological Process: response to cytokinin (GO:0009735);; B…	--	[R]	General function prediction only	Chitinase class I	Chitinase-like protein 1 OS=Arabidopsis thaliana OX=3702 GN=CTL1 PE=1 SV=1	G	Carbohydrate transport and metabolism	PREDICTED: chitinase-like protein 1 [Juglans regia]	--	molecular function: catalytic activity (GO:0003824);; biological process: metabolic process (GO:0008152);; cellular component: cell (GO:0005623);; cellular component: organelle (GO:0043226);; cellular component: cell part (GO:0044464);; biological process: response to stimulus (GO:0050896);; biological process: cellular process (GO:0009987);; biological process: growth (GO:0040007);; biological p…
-5.53269	3.04645	g5913	vvi-miR319e	g5913	UUUGGACUGAAGGGAGCUCCU	21	370.07	423.795	352.419	69.1951	85.4068	97.5739	3.69e-09	-1.81611	down	--	--	--	K09422|2.81606e-73|pmum:103326501|K09422 myb proto-oncogene protein, plant | (RefSeq) transcription factor MYB51-like	[K]	Transcription	Myb-like DNA-binding domain;; Myb-like DNA-binding domain	Transcription factor MYB101 OS=Arabidopsis thaliana OX=3702 GN=MYB101 PE=2 SV=1	K	Transcription	PREDICTED: transcription factor MYB86 [Juglans regia]	--	--
-5.51383	-3.04642	Corylus_avellana_newGene_61474	novel_miR_278	Corylus_avellana_newGene_61474	AUGAACAUGUAUCUGAUC	18	394.56	455.78	781.602	1115.26	2272.77	1167.4	1.09e-06	1.80994	up	[T]	Signal transduction mechanisms	--	--	[R]	General function prediction only	Ankyrin repeats (3 copies);; Ankyrin repeat;; Ankyrin repeats (many copies);; Ankyrin repeats (many copies);; Ankyrin repeat	Protein ACCELERATED CELL DEATH 6 OS=Arabidopsis thaliana OX=3702 GN=ACD6 PE=1 SV=1	S	Function unknown	PREDICTED: death-associated protein kinase 1-like [Juglans regia]	--	--
-5.4875	-3.03187	g3238	novel_miR_278	g3238	AUGAACAUGUAUCUGAUC	18	394.56	455.78	781.602	1115.26	2272.77	1167.4	1.09e-06	1.80994	up	[T]	Signal transduction mechanisms	--	--	[G]	Carbohydrate transport and metabolism	Iron/zinc purple acid phosphatase-like protein C;; Calcineurin-like phosphoesterase	Nucleotide pyrophosphatase/phosphodiesterase (Fragments) OS=Hordeum vulgare OX=4513 GN=npp PE=1 SV=2	S	Function unknown	probable inactive purple acid phosphatase 27 isoform X3 [Olea europaea var. sylvestris]	--	--
-5.47721	-1.27726	g389	gma-miR156q	g389	UGACAGAAGAGAGUGAGCACU	21	2.7211	0	6.97859	32.5624	47.4482	80.15	5.37e-05	4.28825	up	--	--	--	--	--	--	SBP domain	Squamosa promoter-binding-like protein 6 OS=Arabidopsis thaliana OX=3702 GN=SPL6 PE=1 SV=2	S	Function unknown	SBP-box transcription factor [Betula luminifera]	--	--
-5.46049	-1.07714	Corylus_avellana_newGene_49774	ath-miR156g	Corylus_avellana_newGene_49774	CGACAGAAGAGAGUGAGCAC	20	0	0	0	8.1406	9.48965	17.4239	0.0303032	5.06945	up	--	--	--	--	--	--	--	--	--	--	--
-5.43625	1.10035	g21306	rgl-miR7972	g21306	UUGUCAGGCUUGUUAUUCUCC	21	5.44221	2.66538	69.7859	0	0	0	0.0382065	-4.94049	down	--	--	Molecular Function: protein serine/threonine phosphatase activity (GO:0004722);; Biological Process: protein dephosphorylation (GO:0006470);; Biological Process: response to abscisic acid (GO:0009737);; Molecular Function: metal ion binding (GO:0046872);;	K14497|5.00606e-158|tcc:TCM_015028|K14497 protein phosphatase 2C [EC:3.1.3.16] | (RefSeq) Phosphatase 2C family protein, putative	[T]	Signal transduction mechanisms	Protein phosphatase 2C	Probable protein phosphatase 2C 75 OS=Arabidopsis thaliana OX=3702 GN=AHG1 PE=1 SV=1	T	Signal transduction mechanisms	probable protein phosphatase 2C 75 isoform X1 [Quercus suber]	Plant hormone signal transduction (ko04075)	molecular function: catalytic activity (GO:0003824);; biological process: metabolic process (GO:0008152);; biological process: cellular process (GO:0009987);; biological process: response to stimulus (GO:0050896);; molecular function: binding (GO:0005488)
-5.43613	-1.10054	g4224	vvi-miR156h	g4224	UGACAGAAGAGAGAGAGCAU	20	0	0	0	8.1406	9.48965	13.9391	0.0372389	4.93949	up	--	--	Cellular Component: endosome (GO:0005768);; Cellular Component: trans-Golgi network (GO:0005802);; Molecular Function: methyltransferase activity (GO:0008168);; Biological Process: response to cytokinin (GO:0009735);; Biological Process: homogalacturonan biosynthetic process (GO:0010289);; Cellular Component: integral component of membrane (GO:0016021);; Biological Process: methylation (GO:003225…	--	--	--	Putative S-adenosyl-L-methionine-dependent methyltransferase;; Methyltransferase domain;; Methyltransferase domain;; Methyltransferase domain	Probable pectin methyltransferase QUA2 OS=Arabidopsis thaliana OX=3702 GN=QUA2 PE=1 SV=2	S	Function unknown	PREDICTED: probable pectin methyltransferase QUA2 isoform X1 [Juglans regia]	--	cellular component: cell (GO:0005623);; cellular component: organelle (GO:0043226);; cellular component: cell part (GO:0044464);; cellular component: organelle part (GO:0044422);; molecular function: catalytic activity (GO:0003824);; biological process: metabolic process (GO:0008152);; biological process: response to stimulus (GO:0050896);; biological process: cellular process (GO:0009987);; biol…
-5.43133	-4.89927	g17433	pab-miR2950a	g17433	UUCCAUCUCUUGCACACUGAG	21	119.729	101.284	104.679	154.671	227.752	170.754	0.00132532	1.1086	up	--	--	Cellular Component: extracellular region (GO:0005576);; Cellular Component: membrane (GO:0016020);; Biological Process: sexual reproduction (GO:0019953);;	K20628|8.51953e-38|egr:104440602|K20628 expansin | (RefSeq) expansin-B3	--	--	Pollen allergen;; Pollen allergen	Expansin-B3 OS=Arabidopsis thaliana OX=3702 GN=EXPB3 PE=2 SV=2	G	Carbohydrate transport and metabolism	expansin-B3-like [Prunus avium]	--	cellular component: extracellular region (GO:0005576);; cellular component: membrane (GO:0016020);; biological process: reproduction (GO:0000003);; biological process: reproductive process (GO:0022414);; biological process: multi-organism process (GO:0051704)
-5.42789	-3.89959	g1827	novel_miR_61	g1827	UAUGGAGGAAGAAGUUGCAUU	21	29649.1	26419.2	26947.8	49205.9	63253.2	57826.5	2.36e-38	1.39191	up	--	--	--	--	--	--	C1 domain;; Phorbol esters/diacylglycerol binding domain (C1 domain)	--	S	Function unknown	PREDICTED: uncharacterized protein LOC109011949 [Juglans regia]	--	--
-5.4177	3.04645	g5913	osa-miR159c	g5913	AUUGGAUUGAAGGGAGCUCCA	21	165.987	229.223	261.697	36.6327	52.1931	59.2413	5.85e-05	-1.77837	down	--	--	--	K09422|2.81606e-73|pmum:103326501|K09422 myb proto-oncogene protein, plant | (RefSeq) transcription factor MYB51-like	[K]	Transcription	Myb-like DNA-binding domain;; Myb-like DNA-binding domain	Transcription factor MYB101 OS=Arabidopsis thaliana OX=3702 GN=MYB101 PE=2 SV=1	K	Transcription	PREDICTED: transcription factor MYB86 [Juglans regia]	--	--
-5.40362	-4.20888	Corylus_avellana_newGene_20188	mdm-miR482c	Corylus_avellana_newGene_20188	UCUUUCCUAACCCUCCCAUUCC	22	7967.39	5997.11	5715.46	11604.4	14253.4	11437.1	3.32e-15	1.28386	up	--	--	--	--	--	--	--	--	--	--	--
-5.39578	-1.27188	g11601	novel_miR_143	g11601	GCUAUGAGAUCUGAGGGCUU	20	1055.79	1087.48	1182.87	14897.3	17930.7	16402.9	2.67e-260	4.24235	up	--	--	--	--	[H]	Coenzyme transport and metabolism	Potential Queuosine, Q, salvage protein family	--	S	Function unknown	queuosine salvage protein-like [Quercus suber]	--	--
-5.3785	-4.60526	g33305	vvi-miR396a	g33305	UUCCACAGCUUUCUUGAACUA	21	1148.31	1194.09	917.684	1176.32	1608.5	2996.91	0.00043767	1.1679	up	[T]	Signal transduction mechanisms	--	--	[R]	General function prediction only	Ankyrin repeats (3 copies);; Ankyrin repeats (many copies);; Ankyrin repeats (many copies);; Ankyrin repeat;; Ankyrin repeat	--	S	Function unknown	PREDICTED: uncharacterized protein LOC108990291 [Juglans regia]	--	--
-5.36561	-2.96453	Corylus_avellana_newGene_48340	novel_miR_278	Corylus_avellana_newGene_48340	AUGAACAUGUAUCUGAUC	18	394.56	455.78	781.602	1115.26	2272.77	1167.4	1.09e-06	1.80994	up	[O]	Posttranslational modification, protein turnover, chaperones	Molecular Function: serine-type endopeptidase activity (GO:0004252);; Cellular Component: cell wall (GO:0005618);; Biological Process: proteolysis (GO:0006508);;	--	--	--	--	Cucumisin OS=Cucumis melo OX=3656 PE=1 SV=1	O	Posttranslational modification, protein turnover, chaperones	PREDICTED: cucumisin-like [Juglans regia]	--	molecular function: catalytic activity (GO:0003824);; biological process: metabolic process (GO:0008152);; cellular component: cell (GO:0005623);; cellular component: cell part (GO:0044464)
-5.35228	-2.30895	Corylus_avellana_newGene_64963	pgi-miR2118	Corylus_avellana_newGene_64963	UUUCCUAUUCCACCCAUCCCAU	22	19.0477	13.3269	24.4251	65.1248	85.4068	73.1804	0.000111087	2.31806	up	[R]	General function prediction only	Molecular Function: ADP binding (GO:0043531);; Biological Process: response to stimulus (GO:0050896);;	--	--	--	NB-ARC domain;; NACHT domain;; ATPase family associated with various cellular activities (AAA)	Probable disease resistance protein RPP1 OS=Arabidopsis thaliana OX=3702 GN=RPP1 PE=2 SV=1	S	Function unknown	NBS-containing resistance-like protein, partial [Corylus avellana]	--	molecular function: binding (GO:0005488);; biological process: response to stimulus (GO:0050896)
-5.29171	-1.43063	g6372	vvi-miR482	g6372	UCUUUCCUACUCCUCCCAUUCC	22	2.7211	0	0	4.0703	18.9793	20.9087	0.0416687	3.69887	up	[R]	General function prediction only	--	--	[T]	Signal transduction mechanisms	NB-ARC domain;; Leucine Rich repeats (2 copies)	Putative disease resistance RPP13-like protein 1 OS=Arabidopsis thaliana OX=3702 GN=RPPL1 PE=3 SV=1	S	Function unknown	PREDICTED: putative disease resistance RPP13-like protein 1 [Juglans regia]	--	--
-5.28133	-2.91796	Corylus_avellana_newGene_56082	novel_miR_278	Corylus_avellana_newGene_56082	AUGAACAUGUAUCUGAUC	18	394.56	455.78	781.602	1115.26	2272.77	1167.4	1.09e-06	1.80994	up	--	--	Molecular Function: protein serine/threonine kinase activity (GO:0004674);; Molecular Function: ATP binding (GO:0005524);; Biological Process: protein phosphorylation (GO:0006468);; Cellular Component: integral component of membrane (GO:0016021);;	--	--	--	Protein kinase domain;; Protein tyrosine kinase;; Protein tyrosine kinase	Probable leucine-rich repeat receptor-like serine/threonine-protein kinase At3g14840 OS=Arabidopsis thaliana OX=3702 GN=LRR-RLK PE=1 SV=1	S	Function unknown	PREDICTED: probable LRR receptor-like serine/threonine-protein kinase At1g53440, partial [Prunus mume]	--	molecular function: catalytic activity (GO:0003824);; biological process: metabolic process (GO:0008152);; biological process: cellular process (GO:0009987);; molecular function: binding (GO:0005488);; cellular component: membrane (GO:0016020);; cellular component: membrane part (GO:0044425)
-5.27999	-1.83912	g419	novel_miR_78	g419	AAAUAGAUUCUGACUCAACAA	21	24.4899	18.6577	17.4465	89.5466	142.345	125.452	2.59e-08	2.87093	up	[V]	Defense mechanisms	Molecular Function: hydrolase activity (GO:0016787);;	--	[T]	Signal transduction mechanisms	NUDIX domain	Nudix hydrolase 2 OS=Arabidopsis thaliana OX=3702 GN=NUDT2 PE=1 SV=1	S	Function unknown	PREDICTED: nudix hydrolase 10-like isoform X2 [Juglans regia]	--	molecular function: catalytic activity (GO:0003824);; biological process: metabolic process (GO:0008152)
-5.26916	-1.18593	g28772	sly-miR171d	g28772	UUGAGCCGCGCCAAUAUCAC	20	0	2.66538	0	12.2109	33.2138	27.8783	0.00476331	4.44304	up	--	--	Molecular Function: NAD+ ADP-ribosyltransferase activity (GO:0003950);; Molecular Function: metal ion binding (GO:0046872);;	--	--	--	--	--	S	Function unknown	uncharacterized protein LOC112024963 [Quercus suber]	--	molecular function: catalytic activity (GO:0003824);; biological process: metabolic process (GO:0008152);; molecular function: binding (GO:0005488)
-5.26071	-2.90657	Corylus_avellana_newGene_65633	novel_miR_278	Corylus_avellana_newGene_65633	AUGAACAUGUAUCUGAUC	18	394.56	455.78	781.602	1115.26	2272.77	1167.4	1.09e-06	1.80994	up	--	--	--	--	--	--	--	--	--	--	--
-5.2575	1.75917	g22037	novel_miR_101	g22037	UUUCUGAAGAAUUUGACGUGU	21	9692.57	9091.61	8670.89	1070.49	578.868	1003.62	6.28e-36	-2.98862	down	[T]	Signal transduction mechanisms	Molecular Function: protein serine/threonine kinase activity (GO:0004674);; Molecular Function: ATP binding (GO:0005524);; Biological Process: protein phosphorylation (GO:0006468);; Cellular Component: integral component of membrane (GO:0016021);;	--	--	--	Protein kinase domain;; Protein tyrosine kinase;; Leucine rich repeat N-terminal domain;; Leucine Rich repeats (2 copies);; Leucine rich repeat	Protein NSP-INTERACTING KINASE 1 OS=Arabidopsis thaliana OX=3702 GN=NIK1 PE=1 SV=1	T	Signal transduction mechanisms	PREDICTED: protein NSP-INTERACTING KINASE 1-like [Juglans regia]	--	molecular function: catalytic activity (GO:0003824);; biological process: metabolic process (GO:0008152);; biological process: cellular process (GO:0009987);; molecular function: binding (GO:0005488);; cellular component: membrane (GO:0016020);; cellular component: membrane part (GO:0044425)
-5.25697	-1.67522	g4518	ath-miR157a-5p	g4518	UUGACAGAAGAUAGAGAGCAC	21	0	0	6.97859	16.2812	23.7241	13.9391	0.040568	3.13808	up	--	--	--	--	--	--	SBP domain	Squamosa promoter-binding-like protein 6 OS=Arabidopsis thaliana OX=3702 GN=SPL6 PE=1 SV=2	S	Function unknown	SBP-box transcription factor, partial [Betula luminifera]	--	--
-5.25697	-1.67522	g4518	bgy-miR156	g4518	UUUGACAGAAGAUAGAGAGCAC	22	0	0	6.97859	16.2812	23.7241	13.9391	0.040568	3.13808	up	--	--	--	--	--	--	SBP domain	Squamosa promoter-binding-like protein 6 OS=Arabidopsis thaliana OX=3702 GN=SPL6 PE=1 SV=2	S	Function unknown	SBP-box transcription factor, partial [Betula luminifera]	--	--
-5.25697	-1.67522	g4518	hbr-miR156	g4518	UUGACAGAAGAUAGAGAGC	19	0	0	6.97859	16.2812	23.7241	13.9391	0.040568	3.13808	up	--	--	--	--	--	--	SBP domain	Squamosa promoter-binding-like protein 6 OS=Arabidopsis thaliana OX=3702 GN=SPL6 PE=1 SV=2	S	Function unknown	SBP-box transcription factor, partial [Betula luminifera]	--	--
-5.2488	3.04645	g5913	pta-miR319	g5913	UUGGACUGAAGGGAGCUCC	19	544.221	700.995	474.544	81.406	166.069	160.3	8.39e-08	-1.72292	down	--	--	--	K09422|2.81606e-73|pmum:103326501|K09422 myb proto-oncogene protein, plant | (RefSeq) transcription factor MYB51-like	[K]	Transcription	Myb-like DNA-binding domain;; Myb-like DNA-binding domain	Transcription factor MYB101 OS=Arabidopsis thaliana OX=3702 GN=MYB101 PE=2 SV=1	K	Transcription	PREDICTED: transcription factor MYB86 [Juglans regia]	--	--
-5.24576	-2.57166	g4952	rgl-miR5139	g4952	AAACCUGGCUCUGAUACCA	19	13.6055	18.6577	38.3822	65.1248	71.1724	90.6043	0.00131229	2.03983	up	--	--	Molecular Function: actin binding (GO:0003779);; Molecular Function: zinc ion binding (GO:0008270);; Biological Process: actin cytoskeleton organization (GO:0030036);; Cellular Component: cell junction (GO:0030054);;	--	[R]	General function prediction only	PPR repeat;; PPR repeat family;; PPR repeat;; DYW family of nucleic acid deaminases;; Pentatricopeptide repeat domain;; Pentacotripeptide-repeat region of PRORP;; Tetratricopeptide repeat;; Tetratricopeptide repeat	Pentatricopeptide repeat-containing protein At1g25360 OS=Arabidopsis thaliana OX=3702 GN=PCMP-H74 PE=2 SV=1	S	Function unknown	PREDICTED: pentatricopeptide repeat-containing protein At1g25360 [Juglans regia]	--	molecular function: binding (GO:0005488);; biological process: cellular process (GO:0009987);; biological process: single-organism process (GO:0044699);; biological process: cellular component organization or biogenesis (GO:0071840);; cellular component: cell junction (GO:0030054)
-5.23403	-2.89183	g31385	novel_miR_278	g31385	AUGAACAUGUAUCUGAUC	18	394.56	455.78	781.602	1115.26	2272.77	1167.4	1.09e-06	1.80994	up	[G]	Carbohydrate transport and metabolism	--	K01183|6.6398e-95|pmum:103341232|K01183 chitinase [EC:3.2.1.14] | (RefSeq) chitotriosidase-1-like	[G]	Carbohydrate transport and metabolism	Glycosyl hydrolases family 18	Class V chitinase OS=Arabidopsis thaliana OX=3702 GN=ChiC PE=1 SV=1	G	Carbohydrate transport and metabolism	PREDICTED: chitotriosidase-1-like isoform X2 [Juglans regia]	Amino sugar and nucleotide sugar metabolism (ko00520)	--
-5.23056	-2.25644	g14500	pgi-miR2118	g14500	UUUCCUAUUCCACCCAUCCCAU	22	19.0477	13.3269	24.4251	65.1248	85.4068	73.1804	0.000111087	2.31806	up	[K]	Transcription	--	--	--	--	TIR domain;; NB-ARC domain;; TIR domain	TMV resistance protein N OS=Nicotiana glutinosa OX=35889 GN=N PE=1 SV=1	S	Function unknown	PREDICTED: TMV resistance protein N-like [Juglans regia]	--	--
-5.21738	-2.47238	g34514	novel_miR_194	g34514	UUUGAAAAUAUGAAUGGGUUG	21	51.701	50.6422	34.8929	113.968	204.027	156.815	7e-07	2.11026	up	--	--	Cellular Component: nucleosome (GO:0000786);; Molecular Function: DNA binding (GO:0003677);; Cellular Component: nucleus (GO:0005634);; Molecular Function: protein heterodimerization activity (GO:0046982);;	K11253|4.69935e-76|tcc:TCM_040553|K11253 histone H3 | (RefSeq) Histone superfamily protein	[B]	Chromatin structure and dynamics	Core histone H2A/H2B/H3/H4	Histone H3.2 OS=Triticum aestivum OX=4565 PE=1 SV=2	B	Chromatin structure and dynamics	PREDICTED: histone H3.2 [Musa acuminata subsp. malaccensis]	--	cellular component: cell (GO:0005623);; cellular component: macromolecular complex (GO:0032991);; cellular component: organelle (GO:0043226);; cellular component: organelle part (GO:0044422);; cellular component: cell part (GO:0044464);; molecular function: binding (GO:0005488)
-5.21234	-1.62141	g19454	stu-miR167b-3p	g19454	GAUCAUGUGGCAGCAUCACC	20	0	2.66538	3.48929	12.2109	23.7241	17.4239	0.0286086	3.2147	up	--	--	Molecular Function: transcription cofactor activity (GO:0003712);; Molecular Function: histone acetyltransferase activity (GO:0004402);; Cellular Component: nucleus (GO:0005634);; Biological Process: regulation of transcription, DNA-templated (GO:0006355);; Molecular Function: zinc ion binding (GO:0008270);; Biological Process: histone acetylation (GO:0016573);;	--	[K]	Transcription	TAZ zinc finger;; BTB/POZ domain	BTB/POZ and TAZ domain-containing protein 4 OS=Arabidopsis thaliana OX=3702 GN=BT4 PE=1 SV=1	S	Function unknown	PREDICTED: BTB/POZ and TAZ domain-containing protein 4-like [Juglans regia]	--	molecular function: protein binding transcription factor activity (GO:0000988);; biological process: biological regulation (GO:0065007);; molecular function: catalytic activity (GO:0003824);; biological process: metabolic process (GO:0008152);; cellular component: cell (GO:0005623);; cellular component: organelle (GO:0043226);; cellular component: cell part (GO:0044464);; molecular function: bind…
-5.20838	-1.05444	g21108	vvi-miR156h	g21108	UGACAGAAGAGAGAGAGCAU	20	0	0	0	8.1406	9.48965	13.9391	0.0372389	4.93949	up	--	--	Cellular Component: membrane (GO:0016020);;	K20858|7.47524e-150|pmum:103340034|K20858 calcium uniporter protein, mitochondrial | (RefSeq) calcium uniporter protein 2, mitochondrial	[R]	General function prediction only	Mitochondrial calcium uniporter	Calcium uniporter protein 2, mitochondrial OS=Arabidopsis thaliana OX=3702 GN=At2g23790 PE=2 SV=1	S	Function unknown	PREDICTED: calcium uniporter protein 2, mitochondrial-like [Juglans regia]	--	cellular component: membrane (GO:0016020)
-5.19569	-1.65569	g22160	hbr-miR156	g22160	UUGACAGAAGAUAGAGAGC	19	0	0	6.97859	16.2812	23.7241	13.9391	0.040568	3.13808	up	--	--	--	--	--	--	Lecithin retinol acyltransferase;; gag-polypeptide of LTR copia-type;; Domain of unknown function (DUF4219);; Lecithin retinol acyltransferase	--	S	Function unknown	PREDICTED: uncharacterized protein LOC109122563 [Vitis vinifera]	--	--
-5.18821	-2.23817	Corylus_avellana_newGene_16334	pgi-miR2118	Corylus_avellana_newGene_16334	UUUCCUAUUCCACCCAUCCCAU	22	19.0477	13.3269	24.4251	65.1248	85.4068	73.1804	0.000111087	2.31806	up	--	--	Biological Process: defense response (GO:0006952);; Biological Process: signal transduction (GO:0007165);; Molecular Function: ADP binding (GO:0043531);;	--	--	--	NB-ARC domain	TMV resistance protein N OS=Nicotiana glutinosa OX=35889 GN=N PE=1 SV=1	S	Function unknown	PREDICTED: TMV resistance protein N-like [Juglans regia]	--	biological process: response to stimulus (GO:0050896);; biological process: cellular process (GO:0009987);; biological process: biological regulation (GO:0065007);; molecular function: binding (GO:0005488)
-5.18094	1.90871	g24658	osa-miR159e	g24658	AUUGGAUUGAAGGGAGCUCCU	21	51.701	77.296	87.2323	8.1406	9.48965	6.96956	0.00145718	-2.71436	down	--	--	--	--	--	--	--	--	--	--	hypothetical protein CISIN_1g0485412mg, partial [Citrus sinensis]	--	--
-5.16227	-1.8171	g32841	ppe-miR6284	g32841	UUUGGACCAUGGAUGAAGAUU	21	13.6055	13.3269	3.48929	61.0545	47.4482	73.1804	0.000135455	2.84093	up	[O]	Posttranslational modification, protein turnover, chaperones	Molecular Function: ATP binding (GO:0005524);;	K03283|1.50334e-81|thj:104799347|K03283 heat shock 70kDa protein 1/8 | (RefSeq) heat shock cognate 70 kDa protein 2	[O]	Posttranslational modification, protein turnover, chaperones	Hsp70 protein	Heat shock cognate 70 kDa protein OS=Petunia hybrida OX=4102 GN=HSP70 PE=2 SV=1	O	Posttranslational modification, protein turnover, chaperones	BnaAnng12070D [Brassica napus]	Endocytosis (ko04144)	molecular function: binding (GO:0005488)
-5.1592	-3.08474	g26409	gma-miR1510a-3p	g26409	UUGUUGUUUUACCUAUUCCACCC	23	623.133	397.142	498.969	1261.79	1167.23	1334.67	5.8e-16	1.67249	up	[K]	Transcription	--	--	--	--	NB-ARC domain;; Leucine rich repeat;; Leucine Rich repeats (2 copies)	TMV resistance protein N OS=Nicotiana glutinosa OX=35889 GN=N PE=1 SV=1	--	--	PREDICTED: TMV resistance protein N-like [Juglans regia]	--	--
-5.15592	2.83222	g4343	gma-miR319p	g4343	UUUUGGACUGAAGGGAGCUCC	21	370.07	423.795	355.908	69.1951	85.4068	97.5739	3.16e-09	-1.82045	down	--	--	--	K14972|2.33553e-119|pxb:103956921|K14972 PAX-interacting protein 1 | (RefSeq) mediator of RNA polymerase II transcription subunit 15a-like	--	--	--	Mediator of RNA polymerase II transcription subunit 15a OS=Arabidopsis thaliana OX=3702 GN=MED15A PE=1 SV=1	S	Function unknown	isoform 2 of probable mediator of rna polymerase ii transcription subunit 15c [Quercus suber]	--	--
-5.13015	2.36139	g28250	gma-miR319q	g28250	UGGACUGAAGGGAGCUCCUUC	21	661.228	740.976	628.073	97.6873	123.365	128.937	7.88e-18	-2.17251	down	[K]	Transcription	--	--	--	--	Leucine Rich repeats (2 copies);; Leucine rich repeat	Protein SUPPRESSOR OF npr1-1, CONSTITUTIVE 1 OS=Arabidopsis thaliana OX=3702 GN=SNC1 PE=1 SV=5	S	Function unknown	TMV resistance protein N-like [Quercus suber]	--	--
-5.10101	2.33737	g13265	gma-miR319c	g13265	UUGGACUGAAGGGAGCUCCU	20	696.602	780.956	659.476	101.758	128.11	135.906	1.58e-18	-2.18237	down	--	--	Molecular Function: zinc ion binding (GO:0008270);;	--	[R]	General function prediction only	PPR repeat;; PPR repeat family;; PPR repeat;; DYW family of nucleic acid deaminases;; Pentatricopeptide repeat domain;; Tetratricopeptide repeat	Pentatricopeptide repeat-containing protein At1g18485 OS=Arabidopsis thaliana OX=3702 GN=PCMP-H8 PE=2 SV=2	S	Function unknown	PREDICTED: pentatricopeptide repeat-containing protein At1g18485 [Juglans regia]	--	molecular function: binding (GO:0005488)
-5.10101	2.33737	g13265	vun-miR319b	g13265	CUUGGACUGAAGGGAGCUCCU	21	696.602	780.956	659.476	101.758	128.11	135.906	1.58e-18	-2.18237	down	--	--	Molecular Function: zinc ion binding (GO:0008270);;	--	[R]	General function prediction only	PPR repeat;; PPR repeat family;; PPR repeat;; DYW family of nucleic acid deaminases;; Pentatricopeptide repeat domain;; Tetratricopeptide repeat	Pentatricopeptide repeat-containing protein At1g18485 OS=Arabidopsis thaliana OX=3702 GN=PCMP-H8 PE=2 SV=2	S	Function unknown	PREDICTED: pentatricopeptide repeat-containing protein At1g18485 [Juglans regia]	--	molecular function: binding (GO:0005488)
-5.08447	-2.19342	Corylus_avellana_newGene_33083	pgi-miR2118	Corylus_avellana_newGene_33083	UUUCCUAUUCCACCCAUCCCAU	22	19.0477	13.3269	24.4251	65.1248	85.4068	73.1804	0.000111087	2.31806	up	--	--	--	--	[R]	General function prediction only	--	Retrovirus-related Pol polyprotein from transposon RE1 OS=Arabidopsis thaliana OX=3702 GN=RE1 PE=2 SV=1	S	Function unknown	PREDICTED: uncharacterized protein LOC109006750 [Juglans regia]	--	--
-5.08262	-1.7791	g324	stu-miR171b-3p	g324	UUGAGCCGCGUCAAUAUCUCU	21	8.16331	5.33076	3.48929	28.4921	23.7241	52.2717	0.0041402	2.85684	up	[T]	Signal transduction mechanisms	Biological Process: response to stress (GO:0006950);;	--	--	--	Universal stress protein family	Universal stress protein A-like protein OS=Arabidopsis thaliana OX=3702 GN=At3g01520 PE=1 SV=2	T	Signal transduction mechanisms	PREDICTED: uncharacterized protein LOC109020114 [Juglans regia]	--	biological process: response to stimulus (GO:0050896)
-5.07808	-2.22718	g3802	csi-miR160a-5p	g3802	GCCUGGCUCCCUGUAUGCCAU	21	19.0477	21.323	27.9143	73.2654	113.876	76.6652	4.73e-05	2.28005	up	[R]	General function prediction only	--	--	[T]	Signal transduction mechanisms	NB-ARC domain;; Leucine rich repeat	Disease resistance protein RGA2 OS=Solanum bulbocastanum OX=147425 GN=RGA2 PE=1 SV=1	S	Function unknown	hypothetical protein GOBAR_DD35888 [Gossypium barbadense]	--	--
-5.07808	-2.22718	g3802	gma-miR160b	g3802	UGCCUGGCUCCCUGUAUGCC	20	19.0477	21.323	27.9143	73.2654	113.876	76.6652	4.73e-05	2.28005	up	[R]	General function prediction only	--	--	[T]	Signal transduction mechanisms	NB-ARC domain;; Leucine rich repeat	Disease resistance protein RGA2 OS=Solanum bulbocastanum OX=147425 GN=RGA2 PE=1 SV=1	S	Function unknown	hypothetical protein GOBAR_DD35888 [Gossypium barbadense]	--	--
-5.07424	-1.02728	g28948	vvi-miR156h	g28948	UGACAGAAGAGAGAGAGCAU	20	0	0	0	8.1406	9.48965	13.9391	0.0372389	4.93949	up	--	--	Cellular Component: histone acetyltransferase complex (GO:0000123);; Cellular Component: vacuole (GO:0005773);; Biological Process: histone acetylation (GO:0016573);;	K11344|7.06332e-71|vvi:100259638|K11344 chromatin modification-related protein EAF6 | (RefSeq) chromatin modification-related protein MEAF6	[S]	Function unknown	Histone acetyltransferase subunit NuA4	--	K	Transcription	PREDICTED: chromatin modification-related protein eaf6 [Juglans regia]	--	cellular component: cell (GO:0005623);; cellular component: membrane-enclosed lumen (GO:0031974);; cellular component: macromolecular complex (GO:0032991);; cellular component: organelle (GO:0043226);; cellular component: organelle part (GO:0044422);; cellular component: cell part (GO:0044464);; biological process: metabolic process (GO:0008152);; biological process: cellular process (GO:0009987)…
-5.06872	-1.37034	g12647	vvi-miR482	g12647	UCUUUCCUACUCCUCCCAUUCC	22	2.7211	0	0	4.0703	18.9793	20.9087	0.0416687	3.69887	up	[R]	General function prediction only	--	--	[T]	Signal transduction mechanisms	NB-ARC domain;; Leucine Rich repeats (2 copies);; Leucine rich repeat	Disease resistance protein RPS2 OS=Arabidopsis thaliana OX=3702 GN=RPS2 PE=1 SV=1	S	Function unknown	disease resistance protein [Quercus suber]	--	--
-5.06788	-1.56528	g21729	novel_miR_142	g21729	UUGGAACUGCAAUUGGAAUGC	21	40.8165	42.6461	31.4036	284.921	332.138	247.42	4.94e-19	3.23768	up	--	--	--	--	--	--	Staygreen protein;; Staygreen protein	Protein STAY-GREEN, chloroplastic OS=Pisum sativum OX=3888 GN=SGR PE=2 SV=1	S	Function unknown	protein STAY-GREEN, chloroplastic-like [Quercus suber]	--	--
-5.05164	-4.32064	Corylus_avellana_newGene_19139	mdm-miR482b	Corylus_avellana_newGene_19139	UCUUUCCUAUCCCUCCCAUUCC	22	1997.29	1513.94	1406.19	2633.49	3354.59	2634.5	7.04e-11	1.16919	up	--	--	--	--	--	--	--	--	--	--	--
-5.03678	-4.89416	g1980	smo-miR396	g1980	UUCCACGGCUUUCUUGAACC	20	59.8643	47.9768	48.8501	61.0545	85.4068	104.543	0.0480096	1.02914	up	[G]	Carbohydrate transport and metabolism	Molecular Function: transferase activity, transferring glycosyl groups (GO:0016757);;	--	[GC]	--	UDP-glucoronosyl and UDP-glucosyl transferase;; Glycosyltransferase family 28 C-terminal domain	Linamarin synthase 2 OS=Manihot esculenta OX=3983 GN=UGT85K5 PE=1 SV=1	S	Function unknown	UDP-glucuronosyl/UDP-glucosyltransferase [Parasponia andersonii]	--	molecular function: catalytic activity (GO:0003824);; biological process: metabolic process (GO:0008152)
-5.02735	-1.13151	g23	sly-miR171d	g23	UUGAGCCGCGCCAAUAUCAC	20	0	2.66538	0	12.2109	33.2138	27.8783	0.00476331	4.44304	up	--	--	Molecular Function: aspartic-type endopeptidase activity (GO:0004190);; Biological Process: proteolysis (GO:0006508);; Biological Process: protein catabolic process (GO:0030163);;	--	[O]	Posttranslational modification, protein turnover, chaperones	Xylanase inhibitor N-terminal;; Xylanase inhibitor C-terminal;; Eukaryotic aspartyl protease	Protein ASPARTIC PROTEASE IN GUARD CELL 1 OS=Arabidopsis thaliana OX=3702 GN=ASPG1 PE=1 SV=1	O	Posttranslational modification, protein turnover, chaperones	PREDICTED: protein ASPARTIC PROTEASE IN GUARD CELL 1 [Juglans regia]	--	molecular function: catalytic activity (GO:0003824);; biological process: metabolic process (GO:0008152)
-4.92098	-4.20888	Corylus_avellana_newGene_20188	mdm-miR482b	Corylus_avellana_newGene_20188	UCUUUCCUAUCCCUCCCAUUCC	22	1997.29	1513.94	1406.19	2633.49	3354.59	2634.5	7.04e-11	1.16919	up	--	--	--	--	--	--	--	--	--	--	--
-4.89561	-2.11195	g13212	pgi-miR2118	g13212	UUUCCUAUUCCACCCAUCCCAU	22	19.0477	13.3269	24.4251	65.1248	85.4068	73.1804	0.000111087	2.31806	up	[K]	Transcription	--	--	--	--	TIR domain;; NB-ARC domain;; TIR domain;; Leucine rich repeat;; Leucine Rich repeats (2 copies);; ATPase family associated with various cellular activities (AAA)	TMV resistance protein N OS=Nicotiana glutinosa OX=35889 GN=N PE=1 SV=1	S	Function unknown	PREDICTED: TMV resistance protein N-like [Juglans regia]	--	--
-4.89141	-2.54	Corylus_avellana_newGene_13711	novel_miR_331	Corylus_avellana_newGene_13711	UCUUUCCUAGUCCACCCAUUCC	22	552.384	413.134	355.908	1021.65	1361.76	1554.21	1.64e-18	1.92575	up	--	--	--	--	[T]	Signal transduction mechanisms	NB-ARC domain	Putative disease resistance protein RGA4 OS=Solanum bulbocastanum OX=147425 GN=RGA4 PE=2 SV=1	S	Function unknown	putative disease resistance protein RGA3 [Quercus suber]	--	--
-4.86881	-3.14807	g29211	novel_miR_109	g29211	UCAAUCUGAUGGUAUUACGGG	21	1806.81	1820.45	1957.49	3760.96	4365.24	4627.79	3.94e-35	1.5466	up	Cytochrome P450	;; ;; ;;	Molecular Function: monooxygenase activity (GO:0004497);; Molecular Function: iron ion binding (GO:0005506);; Cellular Component: integral component of membrane (GO:0016021);; Molecular Function: oxidoreductase activity, acting on paired donors, with incorporation or reduction of molecular oxygen (GO:0016705);; Molecular Function: heme binding (GO:0020037);; Biological Process: oxidation-reductio…	--	[QI]	--	Cytochrome P450	Cytochrome P450 CYP72A219 OS=Panax ginseng OX=4054 PE=2 SV=1	Q	Secondary metabolites biosynthesis, transport and catabolism	PREDICTED: cytochrome P450 CYP72A219 [Theobroma cacao]	--	molecular function: catalytic activity (GO:0003824);; biological process: metabolic process (GO:0008152);; biological process: single-organism process (GO:0044699);; molecular function: binding (GO:0005488);; cellular component: membrane (GO:0016020);; cellular component: membrane part (GO:0044425)
-4.8679	1.70351	g35529	ath-miR159b-5p	g35529	GAGCUCCUUGAAGUUCAAUGG	21	103.402	79.9614	94.2109	16.2812	4.74482	6.96956	0.000178147	-2.85757	down	--	--	Molecular Function: transferase activity, transferring glycosyl groups (GO:0016757);;	--	[GC]	--	--	UDP-glycosyltransferase 88F3 OS=Pyrus communis OX=23211 GN=UGT88F3 PE=2 SV=1	S	Function unknown	UDP-glycosyltransferase 88F3-like isoform X1 [Quercus suber]	--	molecular function: catalytic activity (GO:0003824);; biological process: metabolic process (GO:0008152)
-4.85744	-4.15454	Corylus_avellana_newGene_26557	mdm-miR482b	Corylus_avellana_newGene_26557	UCUUUCCUAUCCCUCCCAUUCC	22	1997.29	1513.94	1406.19	2633.49	3354.59	2634.5	7.04e-11	1.16919	up	--	--	--	--	[T]	Signal transduction mechanisms	NB-ARC domain	Putative disease resistance RPP13-like protein 1 OS=Arabidopsis thaliana OX=3702 GN=RPPL1 PE=3 SV=1	S	Function unknown	PREDICTED: putative disease resistance RPP13-like protein 1 isoform X4 [Juglans regia]	--	--
-4.83697	-1.54138	Corylus_avellana_newGene_11304	ath-miR157a-5p	Corylus_avellana_newGene_11304	UUGACAGAAGAUAGAGAGCAC	21	0	0	6.97859	16.2812	23.7241	13.9391	0.040568	3.13808	up	--	--	--	--	--	--	--	--	--	--	--
-4.83697	-1.54138	Corylus_avellana_newGene_11304	bgy-miR156	Corylus_avellana_newGene_11304	UUUGACAGAAGAUAGAGAGCAC	22	0	0	6.97859	16.2812	23.7241	13.9391	0.040568	3.13808	up	--	--	--	--	--	--	--	--	--	--	--
-4.83697	-1.54138	Corylus_avellana_newGene_11304	hbr-miR156	Corylus_avellana_newGene_11304	UUGACAGAAGAUAGAGAGC	19	0	0	6.97859	16.2812	23.7241	13.9391	0.040568	3.13808	up	--	--	--	--	--	--	--	--	--	--	--
-4.7873	1.64496	g16789	pab-miR858a	g16789	UUCGUUGUCUGUUCGACCCUG	21	484.356	503.757	649.009	40.703	90.1516	41.8174	4.68e-15	-2.91029	down	--	--	--	K12819|0|pmum:103334483|K12819 pre-mRNA-processing factor SLU7 | (RefSeq) pre-mRNA-splicing factor SLU7-A-like	[A]	RNA processing and modification	Pre-mRNA splicing Prp18-interacting factor;; Myb-like DNA-binding domain;; Myb-like DNA-binding domain	Pre-mRNA-splicing factor SLU7-A OS=Arabidopsis thaliana OX=3702 GN=At1g65660 PE=1 SV=2	A	RNA processing and modification	PREDICTED: pre-mRNA-splicing factor SLU7-A [Juglans regia]	Spliceosome (ko03040)	--
-4.76709	-4.60526	g33305	mdm-miR396a	g33305	UUCCACAGCUUUCUUGAACAG	21	351.022	314.515	310.547	386.679	616.827	568.019	1.14e-05	1.03514	up	[T]	Signal transduction mechanisms	--	--	[R]	General function prediction only	Ankyrin repeats (3 copies);; Ankyrin repeats (many copies);; Ankyrin repeats (many copies);; Ankyrin repeat;; Ankyrin repeat	--	S	Function unknown	PREDICTED: uncharacterized protein LOC108990291 [Juglans regia]	--	--
-4.76134	-2.01735	g8897	novel_miR_227	g8897	UCAUUUGCACUUUUAACCCCA	21	97.9597	109.281	101.189	415.171	450.758	376.356	4.94e-19	2.3602	up	--	--	Cellular Component: cytoplasm (GO:0005737);; Biological Process: metal ion transport (GO:0030001);; Molecular Function: transition metal ion binding (GO:0046914);; Biological Process: cellular transition metal ion homeostasis (GO:0046916);;	--	--	--	--	Heavy metal-associated isoprenylated plant protein 47 OS=Arabidopsis thaliana OX=3702 GN=HIPP47 PE=3 SV=1	S	Function unknown	heavy metal-associated isoprenylated plant protein 47-like [Quercus suber]	--	cellular component: cell (GO:0005623);; cellular component: cell part (GO:0044464);; biological process: single-organism process (GO:0044699);; biological process: localization (GO:0051179);; molecular function: binding (GO:0005488);; biological process: cellular process (GO:0009987);; biological process: biological regulation (GO:0065007)
-4.76134	-2.01735	g8897	novel_miR_202	g8897	UCAUUUGCACUUUUAACCCCA	21	97.9597	109.281	101.189	415.171	450.758	376.356	4.94e-19	2.3602	up	--	--	Cellular Component: cytoplasm (GO:0005737);; Biological Process: metal ion transport (GO:0030001);; Molecular Function: transition metal ion binding (GO:0046914);; Biological Process: cellular transition metal ion homeostasis (GO:0046916);;	--	--	--	--	Heavy metal-associated isoprenylated plant protein 47 OS=Arabidopsis thaliana OX=3702 GN=HIPP47 PE=3 SV=1	S	Function unknown	heavy metal-associated isoprenylated plant protein 47-like [Quercus suber]	--	cellular component: cell (GO:0005623);; cellular component: cell part (GO:0044464);; biological process: single-organism process (GO:0044699);; biological process: localization (GO:0051179);; molecular function: binding (GO:0005488);; biological process: cellular process (GO:0009987);; biological process: biological regulation (GO:0065007)
-4.75046	-4.58919	Corylus_avellana_newGene_11946	mdm-miR396a	Corylus_avellana_newGene_11946	UUCCACAGCUUUCUUGAACAG	21	351.022	314.515	310.547	386.679	616.827	568.019	1.14e-05	1.03514	up	--	--	--	--	--	--	--	--	--	--	--
-4.73947	-4.60526	g33305	smo-miR396	g33305	UUCCACGGCUUUCUUGAACC	20	59.8643	47.9768	48.8501	61.0545	85.4068	104.543	0.0480096	1.02914	up	[T]	Signal transduction mechanisms	--	--	[R]	General function prediction only	Ankyrin repeats (3 copies);; Ankyrin repeats (many copies);; Ankyrin repeats (many copies);; Ankyrin repeat;; Ankyrin repeat	--	S	Function unknown	PREDICTED: uncharacterized protein LOC108990291 [Juglans regia]	--	--
-4.73659	-4.58074	g16382	gma-miR390e	g16382	AGCUCAGGAGGGAUAGCGCC	20	51.701	50.6422	48.8501	69.1951	94.8965	80.15	0.0416687	1.03402	up	[T]	Signal transduction mechanisms	Molecular Function: protein kinase activity (GO:0004672);; Molecular Function: ATP binding (GO:0005524);; Biological Process: protein phosphorylation (GO:0006468);;	K04733|0|pper:PRUPE_ppa014914mg|K04733 interleukin-1 receptor-associated kinase 4 [EC:2.7.11.1] | (RefSeq) hypothetical protein	--	--	Protein kinase domain;; Protein tyrosine kinase;; Wall-associated receptor kinase galacturonan-binding	Wall-associated receptor kinase-like 2 OS=Arabidopsis thaliana OX=3702 GN=WAKL2 PE=2 SV=1	T	Signal transduction mechanisms	PREDICTED: wall-associated receptor kinase-like 8 [Prunus mume]	--	molecular function: catalytic activity (GO:0003824);; biological process: metabolic process (GO:0008152);; biological process: cellular process (GO:0009987);; molecular function: binding (GO:0005488)
-4.73252	2.66116	Corylus_avellana_newGene_8615	osa-miR159c	Corylus_avellana_newGene_8615	AUUGGAUUGAAGGGAGCUCCA	21	165.987	229.223	261.697	36.6327	52.1931	59.2413	5.85e-05	-1.77837	down	--	--	Biological Process: DNA mediated transformation (GO:0009294);; Biological Process: response to bacterium (GO:0009617);; Cellular Component: integral component of membrane (GO:0016021);; Molecular Function: cellulose synthase (UDP-forming) activity (GO:0016760);; Molecular Function: mannan synthase activity (GO:0051753);; Biological Process: mannosylation (GO:0097502);;	K13680|3.39817e-54|rcu:8267806|K13680 beta-mannan synthase [EC:2.4.1.32] | (RefSeq) glucomannan 4-beta-mannosyltransferase 9	--	--	--	Probable mannan synthase 9 OS=Oryza sativa subsp. japonica OX=39947 GN=CSLA9 PE=2 SV=1	M	Cell wall/membrane/envelope biogenesis	glucomannan 4-beta-mannosyltransferase 9-like [Quercus suber]	--	biological process: cellular process (GO:0009987);; biological process: multi-organism process (GO:0051704);; biological process: response to stimulus (GO:0050896);; cellular component: membrane (GO:0016020);; cellular component: membrane part (GO:0044425);; molecular function: catalytic activity (GO:0003824);; biological process: metabolic process (GO:0008152);; biological process: single-organi…
-4.70358	-2.59875	g28116	novel_miR_278	g28116	AUGAACAUGUAUCUGAUC	18	394.56	455.78	781.602	1115.26	2272.77	1167.4	1.09e-06	1.80994	up	--	--	--	--	--	--	Wall-associated receptor kinase galacturonan-binding	--	--	--	PREDICTED: uncharacterized protein LOC109011456 [Juglans regia]	--	--
-4.70036	-2.44079	g33983	novel_miR_331	g33983	UCUUUCCUAGUCCACCCAUUCC	22	552.384	413.134	355.908	1021.65	1361.76	1554.21	1.64e-18	1.92575	up	--	--	--	--	[T]	Signal transduction mechanisms	NB-ARC domain;; Protein of unknown function (DUF3945)	Putative disease resistance protein RGA3 OS=Solanum bulbocastanum OX=147425 GN=RGA3 PE=2 SV=2	S	Function unknown	putative disease resistance protein RGA3 [Hevea brasiliensis]	--	--
-4.69729	-2.4392	g21484	novel_miR_331	g21484	UCUUUCCUAGUCCACCCAUUCC	22	552.384	413.134	355.908	1021.65	1361.76	1554.21	1.64e-18	1.92575	up	[K]	Transcription	--	--	[T]	Signal transduction mechanisms	NB-ARC domain;; Leucine rich repeat;; Leucine Rich repeats (2 copies)	Putative disease resistance RPP13-like protein 1 OS=Arabidopsis thaliana OX=3702 GN=RPPL1 PE=3 SV=1	S	Function unknown	PREDICTED: putative disease resistance protein RGA3 [Juglans regia]	--	--
-4.66066	-3.99062	g34626	vvi-miR396a	g34626	UUCCACAGCUUUCUUGAACUA	21	1148.31	1194.09	917.684	1176.32	1608.5	2996.91	0.00043767	1.1679	up	--	--	--	--	[R]	General function prediction only	Reverse transcriptase-like;; zinc-binding in reverse transcriptase	Putative ribonuclease H protein At1g65750 OS=Arabidopsis thaliana OX=3702 GN=At1g65750 PE=3 SV=1	L	Replication, recombination and repair	PREDICTED: uncharacterized protein LOC109019284 [Juglans regia]	--	--
-4.65771	1.71595	g10449	osa-miR159e	g10449	AUUGGAUUGAAGGGAGCUCCU	21	51.701	77.296	87.2323	8.1406	9.48965	6.96956	0.00145718	-2.71436	down	--	--	--	--	[T]	Signal transduction mechanisms	BAG domain;; Ubiquitin family	BAG family molecular chaperone regulator 1 OS=Arabidopsis thaliana OX=3702 GN=BAG1 PE=1 SV=1	O	Posttranslational modification, protein turnover, chaperones	PREDICTED: BAG family molecular chaperone regulator 1-like [Juglans regia]	--	--
-4.64299	-2.39133	g13751	novel_miR_279	g13751	UACAGAUUCCUUAAACGUUGCA	22	1232.66	1026.17	1060.75	2922.48	3829.07	3219.94	2e-41	1.94159	up	--	--	--	K08907|2.0145e-116|fve:101299419|K08907 light-harvesting complex I chlorophyll a/b binding protein 1 | (RefSeq) chlorophyll a-b binding protein 6, chloroplastic	--	--	Chlorophyll A-B binding protein;; zinc-binding in reverse transcriptase;; Reverse transcriptase-like;; Domain of unknown function (DUF4283);; Zinc knuckle	Chlorophyll a-b binding protein 6A, chloroplastic OS=Solanum lycopersicum OX=4081 GN=CAB6A PE=2 SV=1	O	Posttranslational modification, protein turnover, chaperones	PREDICTED: uncharacterized protein LOC109014031 [Juglans regia]	Photosynthesis - antenna proteins (ko00196)	--
-4.64299	-2.39133	g13751	novel_miR_235	g13751	UACAGAUUCCUUAAACGUUGCA	22	1232.66	1026.17	1060.75	2922.48	3829.07	3219.94	2e-41	1.94159	up	--	--	--	K08907|2.0145e-116|fve:101299419|K08907 light-harvesting complex I chlorophyll a/b binding protein 1 | (RefSeq) chlorophyll a-b binding protein 6, chloroplastic	--	--	Chlorophyll A-B binding protein;; zinc-binding in reverse transcriptase;; Reverse transcriptase-like;; Domain of unknown function (DUF4283);; Zinc knuckle	Chlorophyll a-b binding protein 6A, chloroplastic OS=Solanum lycopersicum OX=4081 GN=CAB6A PE=2 SV=1	O	Posttranslational modification, protein turnover, chaperones	PREDICTED: uncharacterized protein LOC109014031 [Juglans regia]	Photosynthesis - antenna proteins (ko00196)	--
-4.59497	-2.53874	g27916	novel_miR_278	g27916	AUGAACAUGUAUCUGAUC	18	394.56	455.78	781.602	1115.26	2272.77	1167.4	1.09e-06	1.80994	up	--	--	--	--	[R]	General function prediction only	PPR repeat family;; PPR repeat;; PPR repeat;; Pentatricopeptide repeat domain;; Pentacotripeptide-repeat region of PRORP;; Tetratricopeptide repeat	Pentatricopeptide repeat-containing protein At4g21170 OS=Arabidopsis thaliana OX=3702 GN=At4g21170 PE=3 SV=2	S	Function unknown	PREDICTED: pentatricopeptide repeat-containing protein At4g21170 [Juglans regia]	--	--
-4.58205	1.77498	g13064	gma-miR159a-5p	g13064	GAGCUCCUUGAAGUCCAAUUG	21	144.218	135.934	132.593	20.3515	14.2345	17.4239	5.81e-06	-2.58146	down	--	--	Cellular Component: integral component of membrane (GO:0016021);;	--	[TZ]	--	Formin Homology 2 Domain	Formin-like protein 8 OS=Arabidopsis thaliana OX=3702 GN=FH8 PE=1 SV=1	U	Intracellular trafficking, secretion, and vesicular transport	PREDICTED: formin-like protein 8 [Juglans regia]	--	cellular component: membrane (GO:0016020);; cellular component: membrane part (GO:0044425)
-4.58205	1.77498	g13064	gma-miR159e-5p	g13064	GAGCUCCUUGAAGUCCAAUU	20	144.218	135.934	132.593	20.3515	14.2345	17.4239	5.81e-06	-2.58146	down	--	--	Cellular Component: integral component of membrane (GO:0016021);;	--	[TZ]	--	Formin Homology 2 Domain	Formin-like protein 8 OS=Arabidopsis thaliana OX=3702 GN=FH8 PE=1 SV=1	U	Intracellular trafficking, secretion, and vesicular transport	PREDICTED: formin-like protein 8 [Juglans regia]	--	cellular component: membrane (GO:0016020);; cellular component: membrane part (GO:0044425)
-4.5725	-1.4571	Corylus_avellana_newGene_29710	hbr-miR156	Corylus_avellana_newGene_29710	UUGACAGAAGAUAGAGAGC	19	0	0	6.97859	16.2812	23.7241	13.9391	0.040568	3.13808	up	--	--	--	--	--	--	--	--	K	Transcription	PREDICTED: transcription factor bHLH128-like [Juglans regia]	--	--
-4.57024	1.64496	g16789	ath-miR858b	g16789	UUCGUUGUCUGUUCGACCUUG	21	7953.78	8361.3	9082.63	708.233	1323.81	874.68	6.8e-38	-2.77833	down	--	--	--	K12819|0|pmum:103334483|K12819 pre-mRNA-processing factor SLU7 | (RefSeq) pre-mRNA-splicing factor SLU7-A-like	[A]	RNA processing and modification	Pre-mRNA splicing Prp18-interacting factor;; Myb-like DNA-binding domain;; Myb-like DNA-binding domain	Pre-mRNA-splicing factor SLU7-A OS=Arabidopsis thaliana OX=3702 GN=At1g65660 PE=1 SV=2	A	RNA processing and modification	PREDICTED: pre-mRNA-splicing factor SLU7-A [Juglans regia]	Spliceosome (ko03040)	--
-4.56143	-2.34932	g22479	novel_miR_279	g22479	UACAGAUUCCUUAAACGUUGCA	22	1232.66	1026.17	1060.75	2922.48	3829.07	3219.94	2e-41	1.94159	up	--	--	--	--	[T]	Signal transduction mechanisms	NB-ARC domain	Putative late blight resistance protein homolog R1B-16 OS=Solanum demissum OX=50514 GN=R1B-16 PE=3 SV=1	S	Function unknown	PREDICTED: disease resistance protein RPP13-like [Juglans regia]	--	--
-4.56143	-2.34932	g22479	novel_miR_235	g22479	UACAGAUUCCUUAAACGUUGCA	22	1232.66	1026.17	1060.75	2922.48	3829.07	3219.94	2e-41	1.94159	up	--	--	--	--	[T]	Signal transduction mechanisms	NB-ARC domain	Putative late blight resistance protein homolog R1B-16 OS=Solanum demissum OX=50514 GN=R1B-16 PE=3 SV=1	S	Function unknown	PREDICTED: disease resistance protein RPP13-like [Juglans regia]	--	--
-4.53177	1.64496	g16789	ath-miR858a	g16789	UUUCGUUGUCUGUUCGACCUU	21	7828.61	8206.71	8897.7	716.373	1319.06	864.226	6.65e-38	-2.75495	down	--	--	--	K12819|0|pmum:103334483|K12819 pre-mRNA-processing factor SLU7 | (RefSeq) pre-mRNA-splicing factor SLU7-A-like	[A]	RNA processing and modification	Pre-mRNA splicing Prp18-interacting factor;; Myb-like DNA-binding domain;; Myb-like DNA-binding domain	Pre-mRNA-splicing factor SLU7-A OS=Arabidopsis thaliana OX=3702 GN=At1g65660 PE=1 SV=2	A	RNA processing and modification	PREDICTED: pre-mRNA-splicing factor SLU7-A [Juglans regia]	Spliceosome (ko03040)	--
-4.51564	-1.7791	g324	ctr-miR171	g324	UUGAGCCGCGUCAAUAUCUCC	21	59.8643	63.9691	45.3608	203.515	341.627	240.45	1.89e-12	2.53815	up	[T]	Signal transduction mechanisms	Biological Process: response to stress (GO:0006950);;	--	--	--	Universal stress protein family	Universal stress protein A-like protein OS=Arabidopsis thaliana OX=3702 GN=At3g01520 PE=1 SV=2	T	Signal transduction mechanisms	PREDICTED: uncharacterized protein LOC109020114 [Juglans regia]	--	biological process: response to stimulus (GO:0050896)
-4.4986	-2.68976	g25388	gma-miR1510a-3p	g25388	UUGUUGUUUUACCUAUUCCACCC	23	623.133	397.142	498.969	1261.79	1167.23	1334.67	5.8e-16	1.67249	up	[K]	Transcription	--	--	--	--	TIR domain;; NB-ARC domain;; TIR domain;; MTH538 TIR-like domain (DUF1863);; Leucine Rich repeats (2 copies);; Leucine Rich Repeat;; ATPase family associated with various cellular activities (AAA)	TMV resistance protein N OS=Nicotiana glutinosa OX=35889 GN=N PE=1 SV=1	S	Function unknown	PREDICTED: TMV resistance protein N-like [Juglans regia]	--	--
-4.49655	-4.36923	g13304	smo-miR396	g13304	UUCCACGGCUUUCUUGAACC	20	59.8643	47.9768	48.8501	61.0545	85.4068	104.543	0.0480096	1.02914	up	--	--	Molecular Function: DNA binding (GO:0003677);; Cellular Component: nucleus (GO:0005634);;	--	--	--	--	Squamosa promoter-binding-like protein 7 OS=Oryza sativa subsp. japonica OX=39947 GN=SPL7 PE=2 SV=2	K	Transcription	SBP-box transcription factor [Betula luminifera]	--	molecular function: binding (GO:0005488);; cellular component: cell (GO:0005623);; cellular component: organelle (GO:0043226);; cellular component: cell part (GO:0044464)
-4.4941	1.17893	g29995	ppe-miR858	g29995	CUCGUUGUCUGUUCGACCUUG	21	10220.5	10938.7	11947.3	447.733	778.151	623.776	4.5e-89	-3.81202	down	--	--	--	K09422|3.18275e-67|tcc:TCM_037245|K09422 myb proto-oncogene protein, plant | (RefSeq) Myb domain protein 84, putative	[K]	Transcription	Myb-like DNA-binding domain;; Myb-like DNA-binding domain	Transcription factor MYB36 OS=Arabidopsis thaliana OX=3702 GN=MYB36 PE=1 SV=1	K	Transcription	PREDICTED: transcription factor RAX1-like isoform X2 [Juglans regia]	--	--
-4.46671	1.1847	g23151	gma-miR4414a-5p	g23151	AGCUGCUGACUCGUUGGCUC	20	394.56	354.496	425.694	0	47.4482	20.9087	3.21e-13	-3.77033	down	[G]	Carbohydrate transport and metabolism	Biological Process: flavonoid metabolic process (GO:0009812);; Molecular Function: UDP-glucosyltransferase activity (GO:0035251);;	--	[GC]	--	UDP-glucoronosyl and UDP-glucosyl transferase	Scopoletin glucosyltransferase OS=Nicotiana tabacum OX=4097 GN=TOGT1 PE=1 SV=1	S	Function unknown	scopoletin glucosyltransferase-like isoform X2 [Quercus suber]	--	biological process: metabolic process (GO:0008152);; molecular function: catalytic activity (GO:0003824)
-4.46546	2.33737	g13265	ppt-miR319a	g13265	CUUGGACUGAAGGGAGCUCC	20	628.575	810.276	558.287	85.4763	166.069	163.785	4.05e-10	-1.91046	down	--	--	Molecular Function: zinc ion binding (GO:0008270);;	--	[R]	General function prediction only	PPR repeat;; PPR repeat family;; PPR repeat;; DYW family of nucleic acid deaminases;; Pentatricopeptide repeat domain;; Tetratricopeptide repeat	Pentatricopeptide repeat-containing protein At1g18485 OS=Arabidopsis thaliana OX=3702 GN=PCMP-H8 PE=2 SV=2	S	Function unknown	PREDICTED: pentatricopeptide repeat-containing protein At1g18485 [Juglans regia]	--	molecular function: binding (GO:0005488)
-4.45866	1.61842	g14688	ath-miR858a	g14688	UUUCGUUGUCUGUUCGACCUU	21	7828.61	8206.71	8897.7	716.373	1319.06	864.226	6.65e-38	-2.75495	down	--	--	--	--	--	--	Protein of unknown function (DUF1336)	--	S	Function unknown	PREDICTED: uncharacterized protein LOC108989402 [Juglans regia]	--	--
-4.45283	-3.80848	g20862	mdm-miR482b	g20862	UCUUUCCUAUCCCUCCCAUUCC	22	1997.29	1513.94	1406.19	2633.49	3354.59	2634.5	7.04e-11	1.16919	up	--	--	--	--	[T]	Signal transduction mechanisms	NB-ARC domain	Putative disease resistance RPP13-like protein 1 OS=Arabidopsis thaliana OX=3702 GN=RPPL1 PE=3 SV=1	S	Function unknown	PREDICTED: putative disease resistance RPP13-like protein 1 [Juglans regia]	--	--
-4.45084	-1.07565	g7315	ptc-miR167f-3p	g7315	AGAUCAUGUGGCAGUUUCACC	21	2.7211	5.33076	3.48929	56.9842	61.6827	59.2413	5.53e-06	4.13783	up	[E]	Amino acid transport and metabolism	Cellular Component: cytosol (GO:0005829);; Molecular Function: hydrolase activity, acting on ester bonds (GO:0016788);;	--	[I]	Lipid transport and metabolism	GDSL-like Lipase/Acylhydrolase;; GDSL-like Lipase/Acylhydrolase family	GDSL esterase/lipase At5g62930 OS=Arabidopsis thaliana OX=3702 GN=At5g62930 PE=2 SV=3	E	Amino acid transport and metabolism	PREDICTED: GDSL esterase/lipase At5g62930-like [Juglans regia]	--	cellular component: cell (GO:0005623);; cellular component: cell part (GO:0044464);; molecular function: catalytic activity (GO:0003824);; biological process: metabolic process (GO:0008152)
-4.44415	1.17872	g21127	gma-miR4414a-5p	g21127	AGCUGCUGACUCGUUGGCUC	20	394.56	354.496	425.694	0	47.4482	20.9087	3.21e-13	-3.77033	down	--	--	Molecular Function: DNA binding (GO:0003677);;	K09422|2.12418e-119|pxb:103965615|K09422 myb proto-oncogene protein, plant | (RefSeq) myb-related protein 308-like	[K]	Transcription	Myb-like DNA-binding domain;; Myb-like DNA-binding domain	Myb-related protein 308 OS=Antirrhinum majus OX=4151 GN=MYB308 PE=2 SV=1	K	Transcription	PREDICTED: myb-related protein 308-like [Juglans regia]	--	molecular function: binding (GO:0005488)
-4.4378	-2.17557	g28674	rgl-miR5139	g28674	AAACCUGGCUCUGAUACCA	19	13.6055	18.6577	38.3822	65.1248	71.1724	90.6043	0.00131229	2.03983	up	--	--	--	--	--	--	--	--	--	--	--
-4.40607	-1.40406	Corylus_avellana_newGene_24282	ath-miR157a-5p	Corylus_avellana_newGene_24282	UUGACAGAAGAUAGAGAGCAC	21	0	0	6.97859	16.2812	23.7241	13.9391	0.040568	3.13808	up	--	--	--	--	--	--	--	--	--	--	--
-4.40607	-1.40406	Corylus_avellana_newGene_24282	bgy-miR156	Corylus_avellana_newGene_24282	UUUGACAGAAGAUAGAGAGCAC	22	0	0	6.97859	16.2812	23.7241	13.9391	0.040568	3.13808	up	--	--	--	--	--	--	--	--	--	--	--
-4.40607	-1.40406	Corylus_avellana_newGene_24282	hbr-miR156	Corylus_avellana_newGene_24282	UUGACAGAAGAUAGAGAGC	19	0	0	6.97859	16.2812	23.7241	13.9391	0.040568	3.13808	up	--	--	--	--	--	--	--	--	--	--	--
-4.40037	-2.20723	g11962	ppt-miR166j	g11962	UCCGGACCAGGCUUCAUUCCC	21	27.211	15.9923	6.97859	36.6327	56.9379	69.6956	0.0082283	1.99362	up	--	--	--	--	--	--	Pentapeptide repeats (8 copies)	Thylakoid lumenal protein TL20.3, chloroplastic OS=Arabidopsis thaliana OX=3702 GN=TL20.3 PE=1 SV=1	S	Function unknown	hypothetical protein EUGRSUZ_D02028 [Eucalyptus grandis]	--	--
-4.38424	-3.11157	g11704	novel_miR_209	g11704	UUGUCUCAAUGAAAAAUCUUUG	22	296.6	285.196	268.676	622.756	602.593	536.656	1.66e-11	1.40901	up	--	--	--	--	--	--	Reverse transcriptase-like	--	S	Function unknown	PREDICTED: uncharacterized protein LOC108991234 [Juglans regia]	--	--
-4.37122	-1.13151	g23	vvi-miR171f	g23	UUGAGCCGCGCCAAUAUCACU	21	2.7211	2.66538	0	16.2812	33.2138	31.363	0.00346485	3.86317	up	--	--	Molecular Function: aspartic-type endopeptidase activity (GO:0004190);; Biological Process: proteolysis (GO:0006508);; Biological Process: protein catabolic process (GO:0030163);;	--	[O]	Posttranslational modification, protein turnover, chaperones	Xylanase inhibitor N-terminal;; Xylanase inhibitor C-terminal;; Eukaryotic aspartyl protease	Protein ASPARTIC PROTEASE IN GUARD CELL 1 OS=Arabidopsis thaliana OX=3702 GN=ASPG1 PE=1 SV=1	O	Posttranslational modification, protein turnover, chaperones	PREDICTED: protein ASPARTIC PROTEASE IN GUARD CELL 1 [Juglans regia]	--	molecular function: catalytic activity (GO:0003824);; biological process: metabolic process (GO:0008152)
-4.36398	-3.73659	Corylus_avellana_newGene_40290	vvi-miR396a	Corylus_avellana_newGene_40290	UUCCACAGCUUUCUUGAACUA	21	1148.31	1194.09	917.684	1176.32	1608.5	2996.91	0.00043767	1.1679	up	--	--	--	--	--	--	--	--	--	--	hypothetical protein PHAVU_003G1683001g [Phaseolus vulgaris]	--	--
-4.36215	-2.54	Corylus_avellana_newGene_13711	ppe-miR482f	Corylus_avellana_newGene_13711	UCUUUCCUACUCCACCCAUUCC	22	1997.29	1449.97	1329.42	3528.95	4830.23	3906.44	3.91e-20	1.71738	up	--	--	--	--	[T]	Signal transduction mechanisms	NB-ARC domain	Putative disease resistance protein RGA4 OS=Solanum bulbocastanum OX=147425 GN=RGA4 PE=2 SV=1	S	Function unknown	putative disease resistance protein RGA3 [Quercus suber]	--	--
-4.35523	-1.02661	Corylus_avellana_newGene_57802	novel_miR_143	Corylus_avellana_newGene_57802	GCUAUGAGAUCUGAGGGCUU	20	1055.79	1087.48	1182.87	14897.3	17930.7	16402.9	2.67e-260	4.24235	up	--	--	--	--	[R]	General function prediction only	PPR repeat;; PPR repeat;; PPR repeat family;; Pentatricopeptide repeat domain;; PPR repeat;; PPR repeat family;; PPR repeat;; Pentatricopeptide repeat domain;; PPR repeat family;; PPR repeat;; Pentatricopeptide repeat domain;; PPR repeat;; PPR repeat;; PPR repeat family;; PPR repeat;; Pentatricopeptide repeat domain	Pentatricopeptide repeat-containing protein At1g12775, mitochondrial OS=Arabidopsis thaliana OX=3702 GN=At1g12775 PE=2 SV=1	S	Function unknown	putative pentatricopeptide repeat-containing protein At1g12700, mitochondrial [Quercus suber]	--	--
-4.34127	-1.12538	g17802	osa-miR167e-3p	g17802	AGAUCAUGUUGCAGCUUCACU	21	2.7211	0	0	8.1406	18.9793	20.9087	0.0260841	3.8576	up	--	--	Cellular Component: chloroplast (GO:0009507);; Molecular Function: allene-oxide cyclase activity (GO:0046423);;	K10525|1.85558e-117|fve:101311343|K10525 allene oxide cyclase [EC:5.3.99.6] | (RefSeq) allene oxide cyclase 3, chloroplastic-like	--	--	Allene oxide cyclase	Allene oxide cyclase, chloroplastic OS=Oryza sativa subsp. japonica OX=39947 GN=AOC PE=1 SV=1	S	Function unknown	allene oxide cyclase, chloroplastic-like [Quercus suber]	alpha-Linolenic acid metabolism (ko00592)	cellular component: cell (GO:0005623);; cellular component: organelle (GO:0043226);; cellular component: cell part (GO:0044464);; molecular function: catalytic activity (GO:0003824);; biological process: metabolic process (GO:0008152)
-4.34127	-1.12538	g17802	bdi-miR167d-3p	g17802	AGAUCAUGUUGCAGCUUCAC	20	2.7211	0	0	8.1406	18.9793	20.9087	0.0260841	3.8576	up	--	--	Cellular Component: chloroplast (GO:0009507);; Molecular Function: allene-oxide cyclase activity (GO:0046423);;	K10525|1.85558e-117|fve:101311343|K10525 allene oxide cyclase [EC:5.3.99.6] | (RefSeq) allene oxide cyclase 3, chloroplastic-like	--	--	Allene oxide cyclase	Allene oxide cyclase, chloroplastic OS=Oryza sativa subsp. japonica OX=39947 GN=AOC PE=1 SV=1	S	Function unknown	allene oxide cyclase, chloroplastic-like [Quercus suber]	alpha-Linolenic acid metabolism (ko00592)	cellular component: cell (GO:0005623);; cellular component: organelle (GO:0043226);; cellular component: cell part (GO:0044464);; molecular function: catalytic activity (GO:0003824);; biological process: metabolic process (GO:0008152)
-4.31863	-1.82978	g21367	novel_miR_227	g21367	UCAUUUGCACUUUUAACCCCA	21	97.9597	109.281	101.189	415.171	450.758	376.356	4.94e-19	2.3602	up	--	--	--	--	[R]	General function prediction only	Domain of unknown function (DUF4283);; Domain of unknown function;; Ankyrin repeats (3 copies);; Ankyrin repeats (many copies);; Ankyrin repeats (many copies);; Ankyrin repeat;; Ankyrin repeat;; Reverse transcriptase (RNA-dependent DNA polymerase)	--	S	Function unknown	PREDICTED: uncharacterized protein LOC109012753 [Juglans regia]	--	--
-4.31863	-1.82978	g21367	novel_miR_202	g21367	UCAUUUGCACUUUUAACCCCA	21	97.9597	109.281	101.189	415.171	450.758	376.356	4.94e-19	2.3602	up	--	--	--	--	[R]	General function prediction only	Domain of unknown function (DUF4283);; Domain of unknown function;; Ankyrin repeats (3 copies);; Ankyrin repeats (many copies);; Ankyrin repeats (many copies);; Ankyrin repeat;; Ankyrin repeat;; Reverse transcriptase (RNA-dependent DNA polymerase)	--	S	Function unknown	PREDICTED: uncharacterized protein LOC109012753 [Juglans regia]	--	--
-4.31428	-2.11502	g20864	rgl-miR5139	g20864	AAACCUGGCUCUGAUACCA	19	13.6055	18.6577	38.3822	65.1248	71.1724	90.6043	0.00131229	2.03983	up	[G]	Carbohydrate transport and metabolism	Cellular Component: integral component of membrane (GO:0016021);; Biological Process: transmembrane transport (GO:0055085);;	--	[G]	Carbohydrate transport and metabolism	Major Facilitator Superfamily;; Sugar (and other) transporter;; Organic Anion Transporter Polypeptide (OATP) family	--	G	Carbohydrate transport and metabolism	uncharacterized protein LOC111988113 isoform X1 [Quercus suber]	--	cellular component: membrane (GO:0016020);; cellular component: membrane part (GO:0044425);; biological process: cellular process (GO:0009987);; biological process: single-organism process (GO:0044699);; biological process: localization (GO:0051179)
-4.29655	1.64496	g16789	mdm-miR858	g16789	UUCGUUGUCUGUUCGACCUGA	21	827.215	831.599	900.238	69.1951	156.579	104.543	5.33e-21	-2.61195	down	--	--	--	K12819|0|pmum:103334483|K12819 pre-mRNA-processing factor SLU7 | (RefSeq) pre-mRNA-splicing factor SLU7-A-like	[A]	RNA processing and modification	Pre-mRNA splicing Prp18-interacting factor;; Myb-like DNA-binding domain;; Myb-like DNA-binding domain	Pre-mRNA-splicing factor SLU7-A OS=Arabidopsis thaliana OX=3702 GN=At1g65660 PE=1 SV=2	A	RNA processing and modification	PREDICTED: pre-mRNA-splicing factor SLU7-A [Juglans regia]	Spliceosome (ko03040)	--
-4.29285	3.04645	g5913	ptc-miR319i	g5913	UUGGGCUGAAGGGAGCUCCC	20	103.402	101.284	101.189	20.3515	37.9586	31.363	0.0121627	-1.40913	down	--	--	--	K09422|2.81606e-73|pmum:103326501|K09422 myb proto-oncogene protein, plant | (RefSeq) transcription factor MYB51-like	[K]	Transcription	Myb-like DNA-binding domain;; Myb-like DNA-binding domain	Transcription factor MYB101 OS=Arabidopsis thaliana OX=3702 GN=MYB101 PE=2 SV=1	K	Transcription	PREDICTED: transcription factor MYB86 [Juglans regia]	--	--
-4.28899	-2.22718	g3802	novel_miR_331	g3802	UCUUUCCUAGUCCACCCAUUCC	22	552.384	413.134	355.908	1021.65	1361.76	1554.21	1.64e-18	1.92575	up	[R]	General function prediction only	--	--	[T]	Signal transduction mechanisms	NB-ARC domain;; Leucine rich repeat	Disease resistance protein RGA2 OS=Solanum bulbocastanum OX=147425 GN=RGA2 PE=1 SV=1	S	Function unknown	hypothetical protein GOBAR_DD35888 [Gossypium barbadense]	--	--
-4.28734	1.66082	g15602	gma-miR159e-5p	g15602	GAGCUCCUUGAAGUCCAAUU	20	144.218	135.934	132.593	20.3515	14.2345	17.4239	5.81e-06	-2.58146	down	--	--	Cellular Component: nucleus (GO:0005634);; Biological Process: regulation of transcription, DNA-templated (GO:0006355);; Biological Process: auxin-activated signaling pathway (GO:0009734);;	K14484|4.21697e-140|pper:PRUPE_ppa010698mg|K14484 auxin-responsive protein IAA | (RefSeq) hypothetical protein	--	--	AUX/IAA family	Auxin-responsive protein IAA7 OS=Arabidopsis thaliana OX=3702 GN=IAA7 PE=1 SV=1	K	Transcription	auxin-responsive protein IAA14 [Prunus persica]	Plant hormone signal transduction (ko04075)	cellular component: cell (GO:0005623);; cellular component: organelle (GO:0043226);; cellular component: cell part (GO:0044464);; biological process: biological regulation (GO:0065007);; biological process: cellular process (GO:0009987);; biological process: signaling (GO:0023052);; biological process: single-organism process (GO:0044699);; biological process: response to stimulus (GO:0050896)
-4.28535	1.43389	g22294	novel_miR_101	g22294	UUUCUGAAGAAUUUGACGUGU	21	9692.57	9091.61	8670.89	1070.49	578.868	1003.62	6.28e-36	-2.98862	down	[V]	Defense mechanisms	Cellular Component: plasma membrane (GO:0005886);; Cellular Component: integral component of membrane (GO:0016021);; Molecular Function: ATPase activity, coupled to transmembrane movement of substances (GO:0042626);;	--	[Q]	Secondary metabolites biosynthesis, transport and catabolism	ABC-2 type transporter;; Plant PDR ABC transporter associated;; ABC transporter;; AAA domain, putative AbiEii toxin, Type IV TA system;; Type IV leader peptidase family	ABC transporter G family member 39 OS=Arabidopsis thaliana OX=3702 GN=ABCG39 PE=3 SV=1	V	Defense mechanisms	PREDICTED: pleiotropic drug resistance protein 2-like [Juglans regia]	--	cellular component: cell (GO:0005623);; cellular component: membrane (GO:0016020);; cellular component: cell part (GO:0044464);; cellular component: membrane part (GO:0044425);; molecular function: catalytic activity (GO:0003824);; molecular function: transporter activity (GO:0005215);; biological process: metabolic process (GO:0008152);; biological process: cellular process (GO:0009987);; biolog…
-4.28217	-2.56036	g15250	gma-miR1510a-3p	g15250	UUGUUGUUUUACCUAUUCCACCC	23	623.133	397.142	498.969	1261.79	1167.23	1334.67	5.8e-16	1.67249	up	--	--	--	--	--	--	TIR domain;; NB-ARC domain;; TIR domain;; ATPase family associated with various cellular activities (AAA)	TMV resistance protein N OS=Nicotiana glutinosa OX=35889 GN=N PE=1 SV=1	S	Function unknown	PREDICTED: TMV resistance protein N-like, partial [Juglans regia]	--	--
-4.27665	2.96895	Corylus_avellana_newGene_18911	zma-miR319a-5p	Corylus_avellana_newGene_18911	GAGCUCUCUUCAGUCCACUC	20	70.7487	79.9614	80.2537	16.2812	33.2138	17.4239	0.0321528	-1.44046	down	--	--	Molecular Function: ATP binding (GO:0005524);; Molecular Function: hydrolase activity (GO:0016787);;	--	[O]	Posttranslational modification, protein turnover, chaperones	--	--	O	Posttranslational modification, protein turnover, chaperones	hypothetical protein CRG98_022723 [Punica granatum]	--	molecular function: binding (GO:0005488);; molecular function: catalytic activity (GO:0003824);; biological process: metabolic process (GO:0008152)
-4.24132	-1.86019	g15740	gma-miR160b	g15740	UGCCUGGCUCCCUGUAUGCC	20	19.0477	21.323	27.9143	73.2654	113.876	76.6652	4.73e-05	2.28005	up	--	--	--	--	[O]	Posttranslational modification, protein turnover, chaperones	Ring finger domain;; RING-like zinc finger;; Zinc finger, C3HC4 type (RING finger);; Zinc finger, C3HC4 type (RING finger)	E3 ubiquitin-protein ligase RHA2A OS=Arabidopsis thaliana OX=3702 GN=RHA2A PE=1 SV=1	O	Posttranslational modification, protein turnover, chaperones	PREDICTED: RING finger protein 165-like [Juglans regia]	--	--
-4.23931	-1.4313	g4500	osa-miR171i-3p	g4500	GGAUUGAGCCGCGUCAAUAUC	21	8.16331	5.33076	3.48929	28.4921	28.4689	55.7565	0.00221853	2.96186	up	[K]	Transcription	--	--	--	--	Protein tyrosine kinase;; Protein kinase domain;; Leucine rich repeat;; Leucine Rich repeats (2 copies);; Leucine Rich Repeat;; Leucine rich repeat N-terminal domain	Probably inactive leucine-rich repeat receptor-like protein kinase IMK2 OS=Arabidopsis thaliana OX=3702 GN=IMK2 PE=1 SV=1	S	Function unknown	PREDICTED: probably inactive leucine-rich repeat receptor-like protein kinase IMK2 [Juglans regia]	--	--
-4.20762	-2.51579	g25251	gma-miR1510a-3p	g25251	UUGUUGUUUUACCUAUUCCACCC	23	623.133	397.142	498.969	1261.79	1167.23	1334.67	5.8e-16	1.67249	up	--	--	--	--	--	--	TIR domain;; NB-ARC domain;; TIR domain;; MTH538 TIR-like domain (DUF1863);; Leucine Rich Repeat	TMV resistance protein N OS=Nicotiana glutinosa OX=35889 GN=N PE=1 SV=1	S	Function unknown	PREDICTED: TMV resistance protein N-like [Juglans regia]	--	--
-4.19823	-1.33783	g8572	hbr-miR156	g8572	UUGACAGAAGAUAGAGAGC	19	0	0	6.97859	16.2812	23.7241	13.9391	0.040568	3.13808	up	--	--	Cellular Component: plasma membrane (GO:0005886);; Biological Process: chloroplast relocation (GO:0009902);;	--	--	--	N-terminal C2 in EEIG1 and EHBP1 proteins	Protein PLASTID MOVEMENT IMPAIRED 1 OS=Arabidopsis thaliana OX=3702 GN=PMI1 PE=1 SV=1	S	Function unknown	PREDICTED: protein PLASTID MOVEMENT IMPAIRED 1 [Juglans regia]	--	cellular component: cell (GO:0005623);; cellular component: membrane (GO:0016020);; cellular component: cell part (GO:0044464);; biological process: cellular process (GO:0009987);; biological process: localization (GO:0051179);; biological process: cellular component organization or biogenesis (GO:0071840)
-4.1941	-1.33652	Corylus_avellana_newGene_49955	hbr-miR156	Corylus_avellana_newGene_49955	UUGACAGAAGAUAGAGAGC	19	0	0	6.97859	16.2812	23.7241	13.9391	0.040568	3.13808	up	[R]	General function prediction only	Biological Process: protein depalmitoylation (GO:0002084);; Cellular Component: cytoplasm (GO:0005737);; Molecular Function: palmitoyl-(protein) hydrolase activity (GO:0008474);; Molecular Function: carboxylic ester hydrolase activity (GO:0052689);;	K06130|2.62633e-94|rcu:8278564|K06130 lysophospholipase II [EC:3.1.1.5] | (RefSeq) acyl-protein thioesterase 2	[I]	Lipid transport and metabolism	Phospholipase/Carboxylesterase	Probable carboxylesterase Os04g0669500 OS=Oryza sativa subsp. japonica OX=39947 GN=Os04g0669500 PE=3 SV=1	S	Function unknown	acyl-protein thioesterase 2-like [Quercus suber]	Glycerophospholipid metabolism (ko00564)	biological process: metabolic process (GO:0008152);; biological process: cellular process (GO:0009987);; cellular component: cell (GO:0005623);; cellular component: cell part (GO:0044464);; molecular function: catalytic activity (GO:0003824)
-4.19178	-2.44079	g33983	ppe-miR482f	g33983	UCUUUCCUACUCCACCCAUUCC	22	1997.29	1449.97	1329.42	3528.95	4830.23	3906.44	3.91e-20	1.71738	up	--	--	--	--	[T]	Signal transduction mechanisms	NB-ARC domain;; Protein of unknown function (DUF3945)	Putative disease resistance protein RGA3 OS=Solanum bulbocastanum OX=147425 GN=RGA3 PE=2 SV=2	S	Function unknown	putative disease resistance protein RGA3 [Hevea brasiliensis]	--	--
-4.15585	-1.55915	g9369	osa-miR5083	g9369	AGACUACAAUUAUCUGAUCA	20	5.44221	18.6577	55.8287	113.968	137.6	153.33	0.000135556	2.66546	up	Alpha-tubulin suppressor and related RCC1 domain-containing proteins	;; ;; ;;	Molecular Function: metal ion binding (GO:0046872);;	--	--	--	Regulator of chromosome condensation (RCC1) repeat;; Regulator of chromosome condensation (RCC1) repeat;; Transcription factor regulating root and shoot growth via Pin3;; Unstructured region between BRX_N and BRX domain;; Transcription factor BRX N-terminal domain;; FYVE zinc finger	PH, RCC1 and FYVE domains-containing protein 1 OS=Arabidopsis thaliana OX=3702 GN=PRAF1 PE=1 SV=1	DZ	--	PH, RCC1 and FYVE domains-containing protein 1-like [Quercus suber]	--	molecular function: binding (GO:0005488)
-4.14307	-1.96329	g133	novel_miR_194	g133	UUUGAAAAUAUGAAUGGGUUG	21	51.701	50.6422	34.8929	113.968	204.027	156.815	7e-07	2.11026	up	[J]	Translation, ribosomal structure and biogenesis	Molecular Function: tRNA-intron endonuclease activity (GO:0000213);; Molecular Function: nucleic acid binding (GO:0003676);; Biological Process: tRNA splicing, via endonucleolytic cleavage and ligation (GO:0006388);; Biological Process: RNA phosphodiester bond hydrolysis, endonucleolytic (GO:0090502);;	K15322|1.73055e-107|jcu:105640357|K15322 tRNA-splicing endonuclease subunit Sen2 [EC:3.1.27.9] | (RefSeq) tRNA-splicing endonuclease subunit Sen2-1-like	[J]	Translation, ribosomal structure and biogenesis	tRNA intron endonuclease, catalytic C-terminal domain;; tRNA intron endonuclease, N-terminal domain	tRNA-splicing endonuclease subunit Sen2-1 OS=Arabidopsis thaliana OX=3702 GN=SEN1 PE=2 SV=1	J	Translation, ribosomal structure and biogenesis	PREDICTED: tRNA-splicing endonuclease subunit Sen2-1-like [Juglans regia]	--	molecular function: catalytic activity (GO:0003824);; biological process: metabolic process (GO:0008152);; biological process: cellular process (GO:0009987);; molecular function: binding (GO:0005488)
-4.11527	-2.37389	g4424	osa-miR398b	g4424	UGUGUUCUCAGGUCGCCCCUG	21	51.701	39.9807	59.318	134.32	147.09	111.513	5.66e-05	1.73356	up	--	--	--	--	--	--	--	--	S	Function unknown	PREDICTED: uncharacterized protein LOC109022278 isoform X2 [Juglans regia]	--	--
-4.10744	-2.77189	g22018	aly-miR165a-3p	g22018	UCGGACCAGGCUUCAUCCCC	20	35.3743	23.9884	27.9143	56.9842	61.6827	73.1804	0.0126048	1.48182	up	[T]	Signal transduction mechanisms	Molecular Function: G-protein coupled receptor kinase activity (GO:0004703);; Molecular Function: ATP binding (GO:0005524);; Cellular Component: intracellular (GO:0005622);; Cellular Component: plasma membrane (GO:0005886);; Biological Process: protein phosphorylation (GO:0006468);; Biological Process: abscisic acid-activated signaling pathway (GO:0009738);; Biological Process: seed germination (…	--	[T]	Signal transduction mechanisms	Protein tyrosine kinase;; Protein kinase domain	Proline-rich receptor-like protein kinase PERK4 OS=Arabidopsis thaliana OX=3702 GN=PERK4 PE=1 SV=1	T	Signal transduction mechanisms	PREDICTED: proline-rich receptor-like protein kinase PERK4 [Juglans regia]	--	molecular function: catalytic activity (GO:0003824);; biological process: metabolic process (GO:0008152);; biological process: cellular process (GO:0009987);; molecular function: binding (GO:0005488);; cellular component: cell (GO:0005623);; cellular component: cell part (GO:0044464);; cellular component: membrane (GO:0016020);; biological process: signaling (GO:0023052);; biological process: sin…
-4.10691	-3.99062	g34626	smo-miR396	g34626	UUCCACGGCUUUCUUGAACC	20	59.8643	47.9768	48.8501	61.0545	85.4068	104.543	0.0480096	1.02914	up	--	--	--	--	[R]	General function prediction only	Reverse transcriptase-like;; zinc-binding in reverse transcriptase	Putative ribonuclease H protein At1g65750 OS=Arabidopsis thaliana OX=3702 GN=At1g65750 PE=3 SV=1	L	Replication, recombination and repair	PREDICTED: uncharacterized protein LOC109019284 [Juglans regia]	--	--
-4.1028	-1.53925	g6847	osa-miR5083	g6847	AGACUACAAUUAUCUGAUCA	20	5.44221	18.6577	55.8287	113.968	137.6	153.33	0.000135556	2.66546	up	[O]	Posttranslational modification, protein turnover, chaperones	Biological Process: sulfate assimilation (GO:0000103);; Cellular Component: cytosol (GO:0005829);; Cellular Component: plasma membrane (GO:0005886);; Biological Process: protein folding (GO:0006457);; Molecular Function: protein disulfide oxidoreductase activity (GO:0015035);; Molecular Function: oxidoreductase activity, acting on a sulfur group of donors, disulfide as acceptor (GO:0016671);; Bio…	K03671|2.47169e-39|pmum:103321646|K03671 thioredoxin 1 | (RefSeq) thioredoxin H2	[O]	Posttranslational modification, protein turnover, chaperones	Thioredoxin;; Thioredoxin-like domain;; Thioredoxin-like	Thioredoxin H2-2 OS=Oryza sativa subsp. japonica OX=39947 GN=Os03g0800700 PE=2 SV=1	O	Posttranslational modification, protein turnover, chaperones	thioredoxin H2-like isoform X2 [Cajanus cajan]	--	biological process: metabolic process (GO:0008152);; biological process: cellular process (GO:0009987);; cellular component: cell (GO:0005623);; cellular component: cell part (GO:0044464);; cellular component: membrane (GO:0016020);; molecular function: catalytic activity (GO:0003824);; biological process: single-organism process (GO:0044699);; biological process: response to stimulus (GO:0050896…
-4.07148	-3.45884	g11893	vvi-miR2950-5p	g11893	UUCCAUCUCUUGCACACUGGA	21	604.085	514.418	502.458	822.201	1148.25	902.559	4.29e-10	1.17712	up	[P]	Inorganic ion transport and metabolism	Molecular Function: carbonate dehydratase activity (GO:0004089);; Molecular Function: zinc ion binding (GO:0008270);; Biological Process: carbon utilization (GO:0015976);;	K01673|5.76825e-170|jcu:105641543|K01673 carbonic anhydrase [EC:4.2.1.1] | (RefSeq) carbonic anhydrase, chloroplastic-like	[P]	Inorganic ion transport and metabolism	Carbonic anhydrase	Carbonic anhydrase, chloroplastic OS=Spinacia oleracea OX=3562 PE=1 SV=2	P	Inorganic ion transport and metabolism	PREDICTED: carbonic anhydrase 2-like [Juglans regia]	Nitrogen metabolism (ko00910)	molecular function: catalytic activity (GO:0003824);; biological process: metabolic process (GO:0008152);; molecular function: binding (GO:0005488);; biological process: single-organism process (GO:0044699)
-4.05752	-3.92402	g32882	gma-miR390e	g32882	AGCUCAGGAGGGAUAGCGCC	20	51.701	50.6422	48.8501	69.1951	94.8965	80.15	0.0416687	1.03402	up	[T]	Signal transduction mechanisms	--	--	--	--	Protein kinase domain;; Protein tyrosine kinase	Wall-associated receptor kinase-like 22 OS=Arabidopsis thaliana OX=3702 GN=WAKL22 PE=2 SV=1	T	Signal transduction mechanisms	wall-associated receptor kinase-like 9 [Quercus suber]	--	--
-4.04403	-1.42349	Corylus_avellana_newGene_43994	ppe-miR6284	Corylus_avellana_newGene_43994	UUUGGACCAUGGAUGAAGAUU	21	13.6055	13.3269	3.48929	61.0545	47.4482	73.1804	0.000135455	2.84093	up	--	--	Molecular Function: metal ion binding (GO:0046872);;	--	--	--	--	--	O	Posttranslational modification, protein turnover, chaperones	e3 ubiquitin-protein ligase [Quercus suber]	--	molecular function: binding (GO:0005488)
-4.0355	-1.91232	Corylus_avellana_newGene_44890	novel_miR_194	Corylus_avellana_newGene_44890	UUUGAAAAUAUGAAUGGGUUG	21	51.701	50.6422	34.8929	113.968	204.027	156.815	7e-07	2.11026	up	--	--	--	--	--	--	--	--	S	Function unknown	PREDICTED: uncharacterized protein LOC104596221 [Nelumbo nucifera]	--	--
-4.02711	2.33737	g13265	pta-miR319	g13265	UUGGACUGAAGGGAGCUCC	19	544.221	700.995	474.544	81.406	166.069	160.3	8.39e-08	-1.72292	down	--	--	Molecular Function: zinc ion binding (GO:0008270);;	--	[R]	General function prediction only	PPR repeat;; PPR repeat family;; PPR repeat;; DYW family of nucleic acid deaminases;; Pentatricopeptide repeat domain;; Tetratricopeptide repeat	Pentatricopeptide repeat-containing protein At1g18485 OS=Arabidopsis thaliana OX=3702 GN=PCMP-H8 PE=2 SV=2	S	Function unknown	PREDICTED: pentatricopeptide repeat-containing protein At1g18485 [Juglans regia]	--	molecular function: binding (GO:0005488)
-4.01575	-3.88362	g316	gma-miR390e	g316	AGCUCAGGAGGGAUAGCGCC	20	51.701	50.6422	48.8501	69.1951	94.8965	80.15	0.0416687	1.03402	up	--	--	--	--	--	--	--	Zinc finger protein JAGGED OS=Arabidopsis thaliana OX=3702 GN=JAG PE=2 SV=1	S	Function unknown	zinc finger protein JAGGED [Quercus suber]	--	--
-4.01319	1.94688	g22232	csi-miR530a-5p	g22232	UGCAUUUGCACCUGCACCUUG	21	277.553	261.207	240.761	52.9139	33.2138	55.7565	8.03e-08	-2.06135	down	--	--	--	--	--	--	--	--	S	Function unknown	uncharacterized protein LOC112027474 isoform X1 [Quercus suber]	--	--
-4.00816	-1.27726	g389	ath-miR157a-5p	g389	UUGACAGAAGAUAGAGAGCAC	21	0	0	6.97859	16.2812	23.7241	13.9391	0.040568	3.13808	up	--	--	--	--	--	--	SBP domain	Squamosa promoter-binding-like protein 6 OS=Arabidopsis thaliana OX=3702 GN=SPL6 PE=1 SV=2	S	Function unknown	SBP-box transcription factor [Betula luminifera]	--	--
-4.00816	-1.27726	g389	bgy-miR156	g389	UUUGACAGAAGAUAGAGAGCAC	22	0	0	6.97859	16.2812	23.7241	13.9391	0.040568	3.13808	up	--	--	--	--	--	--	SBP domain	Squamosa promoter-binding-like protein 6 OS=Arabidopsis thaliana OX=3702 GN=SPL6 PE=1 SV=2	S	Function unknown	SBP-box transcription factor [Betula luminifera]	--	--
-4.00816	-1.27726	g389	hbr-miR156	g389	UUGACAGAAGAUAGAGAGC	19	0	0	6.97859	16.2812	23.7241	13.9391	0.040568	3.13808	up	--	--	--	--	--	--	SBP domain	Squamosa promoter-binding-like protein 6 OS=Arabidopsis thaliana OX=3702 GN=SPL6 PE=1 SV=2	S	Function unknown	SBP-box transcription factor [Betula luminifera]	--	--
-4.00607	-1.99668	g11596	novel_miR_215	g11596	UCAAAAACUUCUUUUGCCUCU	21	1112.93	1012.84	1154.96	2914.34	2709.29	4714.91	3.16e-18	2.00636	up	--	--	--	--	--	--	--	Interactor of constitutive active ROPs 3 OS=Arabidopsis thaliana OX=3702 GN=ICR3 PE=1 SV=1	S	Function unknown	interactor of constitutive active ROPs 3 [Quercus suber]	--	--
-3.93489	-3.36919	g19517	vvi-miR396a	g19517	UUCCACAGCUUUCUUGAACUA	21	1148.31	1194.09	917.684	1176.32	1608.5	2996.91	0.00043767	1.1679	up	--	--	Molecular Function: ATP binding (GO:0005524);; Cellular Component: nucleus (GO:0005634);; Biological Process: regulation of transcription, DNA-templated (GO:0006355);; Biological Process: developmental process (GO:0032502);;	--	--	--	WRC;; QLQ	Growth-regulating factor 6 OS=Oryza sativa subsp. japonica OX=39947 GN=GRF6 PE=2 SV=2	K	Transcription	PREDICTED: growth-regulating factor 6-like isoform X2 [Juglans regia]	--	molecular function: binding (GO:0005488);; cellular component: cell (GO:0005623);; cellular component: organelle (GO:0043226);; cellular component: cell part (GO:0044464);; biological process: biological regulation (GO:0065007);; biological process: developmental process (GO:0032502)
-3.91928	1.37154	g8986	ath-miR159b-5p	g8986	GAGCUCCUUGAAGUUCAAUGG	21	103.402	79.9614	94.2109	16.2812	4.74482	6.96956	0.000178147	-2.85757	down	--	--	--	--	--	--	PDDEXK-like family of unknown function	--	S	Function unknown	uncharacterized protein LOC111989510 [Quercus suber]	--	--
-3.90753	-1.46599	Corylus_avellana_newGene_43450	osa-miR5083	Corylus_avellana_newGene_43450	AGACUACAAUUAUCUGAUCA	20	5.44221	18.6577	55.8287	113.968	137.6	153.33	0.000135556	2.66546	up	--	--	--	--	--	--	--	--	--	--	--
-3.88762	-2.51365	g26151	novel_miR_109	g26151	UCAAUCUGAUGGUAUUACGGG	21	1806.81	1820.45	1957.49	3760.96	4365.24	4627.79	3.94e-35	1.5466	up	[K]	Transcription	Molecular Function: protein kinase activity (GO:0004672);; Molecular Function: ATP binding (GO:0005524);; Biological Process: protein phosphorylation (GO:0006468);; Cellular Component: integral component of membrane (GO:0016021);;	--	--	--	Leucine rich repeat;; Leucine Rich repeats (2 copies);; Protein tyrosine kinase;; Protein kinase domain;; Leucine Rich Repeat;; Leucine rich repeat N-terminal domain;; Leucine Rich repeat	Probable LRR receptor-like serine/threonine-protein kinase At4g20940 OS=Arabidopsis thaliana OX=3702 GN=At4g20940 PE=1 SV=1	S	Function unknown	PREDICTED: probable LRR receptor-like serine/threonine-protein kinase At4g20940 isoform X2 [Juglans regia]	--	molecular function: catalytic activity (GO:0003824);; biological process: metabolic process (GO:0008152);; biological process: cellular process (GO:0009987);; molecular function: binding (GO:0005488);; cellular component: membrane (GO:0016020);; cellular component: membrane part (GO:0044425)
-3.8679	-3.73659	Corylus_avellana_newGene_40290	mdm-miR396a	Corylus_avellana_newGene_40290	UUCCACAGCUUUCUUGAACAG	21	351.022	314.515	310.547	386.679	616.827	568.019	1.14e-05	1.03514	up	--	--	--	--	--	--	--	--	--	--	hypothetical protein PHAVU_003G1683001g [Phaseolus vulgaris]	--	--
-3.84829	-1.99833	Corylus_avellana_newGene_9709	novel_miR_331	Corylus_avellana_newGene_9709	UCUUUCCUAGUCCACCCAUUCC	22	552.384	413.134	355.908	1021.65	1361.76	1554.21	1.64e-18	1.92575	up	--	--	--	--	--	--	--	--	--	--	--
-3.84548	-3.73659	Corylus_avellana_newGene_40290	smo-miR396	Corylus_avellana_newGene_40290	UUCCACGGCUUUCUUGAACC	20	59.8643	47.9768	48.8501	61.0545	85.4068	104.543	0.0480096	1.02914	up	--	--	--	--	--	--	--	--	--	--	hypothetical protein PHAVU_003G1683001g [Phaseolus vulgaris]	--	--
-3.83717	1.48643	g5873	gma-miR159e-5p	g5873	GAGCUCCUUGAAGUCCAAUU	20	144.218	135.934	132.593	20.3515	14.2345	17.4239	5.81e-06	-2.58146	down	--	--	Biological Process: primary metabolic process (GO:0044238);; Biological Process: cellular macromolecule metabolic process (GO:0044260);; Biological Process: regulation of cellular process (GO:0050794);;	--	--	--	bHLH-MYC and R2R3-MYB transcription factors N-terminal	Transcription factor EMB1444 OS=Arabidopsis thaliana OX=3702 GN=EMB1444 PE=2 SV=1	S	Function unknown	transcription factor LHW-like isoform X1 [Quercus suber]	--	biological process: metabolic process (GO:0008152);; biological process: cellular process (GO:0009987);; biological process: biological regulation (GO:0065007)
-3.82002	-3.24523	Corylus_avellana_newGene_20448	vvi-miR2950-5p	Corylus_avellana_newGene_20448	UUCCAUCUCUUGCACACUGGA	21	604.085	514.418	502.458	822.201	1148.25	902.559	4.29e-10	1.17712	up	--	--	--	--	--	--	--	--	--	--	--
-3.81951	-2.1103	g22726	novel_miR_278	g22726	AUGAACAUGUAUCUGAUC	18	394.56	455.78	781.602	1115.26	2272.77	1167.4	1.09e-06	1.80994	up	--	--	Molecular Function: zinc ion transmembrane transporter activity (GO:0005385);; Cellular Component: plasma membrane (GO:0005886);; Biological Process: zinc II ion transmembrane transport (GO:0071577);;	K14709|0|nnu:104599728|K14709 solute carrier family 39 (zinc transporter), member 1/2/3 | (RefSeq) zinc transporter 8-like	[P]	Inorganic ion transport and metabolism	ZIP Zinc transporter	Zinc transporter 1 OS=Arabidopsis thaliana OX=3702 GN=ZIP1 PE=2 SV=1	P	Inorganic ion transport and metabolism	zinc transporter 1-like [Quercus suber]	--	molecular function: transporter activity (GO:0005215);; biological process: cellular process (GO:0009987);; biological process: single-organism process (GO:0044699);; biological process: localization (GO:0051179);; cellular component: cell (GO:0005623);; cellular component: membrane (GO:0016020);; cellular component: cell part (GO:0044464)
[truncated: 276 more rows]

## Sheet: 1 vs 3
Product	log2FC	mRNA	#ID	Target_gene	miRNA_Seq	miRNA_Length	FDR	log2FC	regulated	COG_class	COG_class_annotation	GO_annotation	KEGG_annotation	KOG_class	KOG_class_annotation	Pfam_annotation	Swissprot_annotation	eggNOG_class	eggNOG_class_annotation	nr_annotation	KEGG_pathway_annotation	GO_second_level_annotation
[truncated: 1,532 more rows]

[truncated: 4 more sheets: 1 vs 4, 2 vs 3, 2 vs 4, 3 vs 4]
