# Supplementary material for: Identification of vital candidate microRNA/mRNA pairs regulating ovule development using high-throughput sequencing in hazel
Source: BMC Dev Biol. 2020 Jul 1;20:13. doi: 10.1186/s12861-020-00219-z (PMC7329476; doi:10.1186/s12861-020-00219-z)
Supplement: Supplementary file 10 — Additional file 10 Table S9 GO enrichment of DEmRNA of DEmiRNA [file 12861_2020_219_MOESM10_ESM.xlsx]

## Sheet: all target mRNA
GO_ID	GO_term	ontology	Items	Background_Items	p_adj	pvalue	Gene_ID
GO:0005524	ATP binding	Molecular Function	897	897	1	0.857415	g21183;g16964;g18550;g27133;g1723;g30720;g31102;g9552;g24481;g32327;g19923;g873;g5676;Corylus_avellana_newGene_57854;g20869;g1317;Corylus_avellana_newGene_63964;g2723;Corylus_avellana_newGene_64203;g31626;g15005;g9406;g1436;g12198;Corylus_avellana_newGene_65678;g10669;g21235;g2574;g20623;g26721;g17439;g1747;g13096;g33641;g18802;g2983;g2056;g14943;Corylus_avellana_newGene_13009;g22806;g5879;g11595…
GO:0008270	zinc ion binding	Molecular Function	412	412	1	0.93451	g4997;g28607;g33197;g28122;g2452;Corylus_avellana_newGene_34612;g19268;g7975;g31304;g32929;g15820;g17118;g8208;g8455;g7001;g9598;g25454;g9853;Corylus_avellana_newGene_11452;g18152;Corylus_avellana_newGene_56138;g10527;g11244;g7556;g20072;g13231;g20086;g3971;g14382;g953;g32863;g10123;g14403;g21570;g9190;g19684;g26030;g8060;g27016;g28794;Corylus_avellana_newGene_65361;Corylus_avellana_newGene_56080…
GO:0046872	metal ion binding	Molecular Function	378	378	1	0.939914	g26472;Corylus_avellana_newGene_63832;g24108;g31848;g11489;g31352;g611;g11947;g3876;g16968;g7131;g32444;g12911;Corylus_avellana_newGene_45616;g25706;g15450;g13013;g19021;g1684;g11358;g28724;Corylus_avellana_newGene_45512;g8618;g9837;g4767;g34480;g8289;g22844;g507;g6028;Corylus_avellana_newGene_26353;g16025;g30655;Corylus_avellana_newGene_47192;Corylus_avellana_newGene_39029;g21740;g13552;g2555;g2…
GO:0003676	nucleic acid binding	Molecular Function	266	266	1	0.957717	g7105;g19634;g21250;g3609;g18820;g671;g11841;g2233;Corylus_avellana_newGene_1395;Corylus_avellana_newGene_41652;g23668;g2508;Corylus_avellana_newGene_23134;g18873;g25199;Corylus_avellana_newGene_42687;g31284;g9866;Corylus_avellana_newGene_31122;g7951;g18495;g6351;g27099;g85;Corylus_avellana_newGene_18868;g646;Corylus_avellana_newGene_5590;g31809;Corylus_avellana_newGene_63950;g30874;g18325;g29861…
GO:0004674	protein serine/threonine kinase activity	Molecular Function	263	263	1	0.958194	g8346;Corylus_avellana_newGene_29006;Corylus_avellana_newGene_48217;Corylus_avellana_newGene_51142;g12349;g22797;g16965;Corylus_avellana_newGene_5753;Corylus_avellana_newGene_25786;g35918;g13815;g489;g23308;g12469;g26077;Corylus_avellana_newGene_63040;g13038;g21552;g23053;g25004;g26226;Corylus_avellana_newGene_27812;g8119;g10652;g1242;Corylus_avellana_newGene_40695;g16148;g21422;g9606;g1649;Coryl…
GO:0005488	binding	Molecular Function	263	263	1	0.958194	Corylus_avellana_newGene_48113;g21647;g4840;Corylus_avellana_newGene_43205;g21715;g7344;g24580;g32450;g3760;g8694;g15503;g31471;g5636;g31354;g15699;g2813;g18962;Corylus_avellana_newGene_16376;g29250;g2437;g25300;Corylus_avellana_newGene_36945;Corylus_avellana_newGene_46954;Corylus_avellana_newGene_44547;Corylus_avellana_newGene_62731;g1102;g13035;g14873;g28322;g19949;g31833;g6132;g12317;g17459;g1…
GO:0000166	nucleotide binding	Molecular Function	260	260	1	0.958671	g8427;g8027;g20919;g18528;g3756;g2257;g7335;g26128;g7798;g28729;g8270;Corylus_avellana_newGene_59137;g11338;g8076;g2399;g29065;g20662;g5519;g5184;g7138;g9967;Corylus_avellana_newGene_35423;g29526;g20391;g12209;g29289;Corylus_avellana_newGene_37576;g4159;g25125;g20097;g26031;g32960;g5536;g20131;Corylus_avellana_newGene_13061;Corylus_avellana_newGene_39894;g25907;g26436;g20724;g5470;g17048;Corylus_…
GO:0016787	hydrolase activity	Molecular Function	210	210	1	0.966619	g25297;g17050;g895;g16480;g15899;g2256;g34057;Corylus_avellana_newGene_65444;g1403;g35677;g12652;Corylus_avellana_newGene_43484;g7463;g26047;g28265;g8351;g12424;g9564;Corylus_avellana_newGene_19435;g3882;g19286;g23039;g28947;Corylus_avellana_newGene_18675;g9524;g5676;g18840;Corylus_avellana_newGene_60729;g29941;g29191;g16736;g14145;g17398;g15015;g11298;g5734;g9267;Corylus_avellana_newGene_61640;g…
GO:0004672	protein kinase activity	Molecular Function	183	183	1	0.970911	g23638;g11521;g12860;g5917;g22347;g25007;Corylus_avellana_newGene_33485;g32058;g10352;Corylus_avellana_newGene_2691;Corylus_avellana_newGene_2502;g6937;g3752;g18466;g9922;g35152;g18370;g16547;g5417;g11595;g11357;g28977;g30693;g7150;g12751;g21991;Corylus_avellana_newGene_19130;g27194;g32464;Corylus_avellana_newGene_54452;g18617;g30245;g23174;g32831;g1375;g26909;g10845;g18013;g12917;g5879;g16447;g3…
GO:0016301	kinase activity	Molecular Function	154	154	1	0.975521	g22800;Corylus_avellana_newGene_23384;g13659;g4229;g398;Corylus_avellana_newGene_62522;g33668;g13764;g7766;g6383;g25922;g16108;g24823;g21938;g14687;g20961;g2186;g11121;Corylus_avellana_newGene_25617;g23208;g14975;Corylus_avellana_newGene_37588;g33272;g6564;g18122;g34234;g1082;g25675;g13235;g31311;g27790;Corylus_avellana_newGene_47585;g28478;g7780;g2232;g6547;g28223;g25377;g22840;g1494;Corylus_ave…
GO:0016491	oxidoreductase activity	Molecular Function	153	153	1	0.97568	g10743;g24120;g21312;g6980;Corylus_avellana_newGene_17003;g33329;g2191;g32318;g31715;Corylus_avellana_newGene_45921;Corylus_avellana_newGene_5004;g11733;g21477;g8171;g17138;g18662;g7307;g23178;g35200;g10594;g6733;g16299;g29371;g5332;Corylus_avellana_newGene_47412;g18092;g29417;g15012;g12506;g20869;g29959;g17286;g6446;g24429;g4067;g2957;g9722;g5382;g29025;g18812;g18196;g4822;Corylus_avellana_newGe…
GO:0016740	transferase activity	Molecular Function	150	150	1	0.976156	g11841;g21788;g6428;g8033;g11211;g6364;g2400;g30495;g23298;Corylus_avellana_newGene_15466;g5515;g10197;g26274;g26627;g6329;g32716;g4089;Corylus_avellana_newGene_53754;g32120;Corylus_avellana_newGene_48897;g33150;g29852;g28859;g17126;g28476;Corylus_avellana_newGene_33644;Corylus_avellana_newGene_48156;Corylus_avellana_newGene_22310;Corylus_avellana_newGene_12744;Corylus_avellana_newGene_50091;g972…
GO:0003735	structural constituent of ribosome	Molecular Function	128	128	1	0.979653	Corylus_avellana_newGene_33065;Corylus_avellana_newGene_29416;g7045;g29514;g9470;g9056;Corylus_avellana_newGene_20828;Corylus_avellana_newGene_21804;g7863;g7216;g20872;g13063;g11094;g6714;Corylus_avellana_newGene_45208;g128;g2338;Corylus_avellana_newGene_4293;Corylus_avellana_newGene_61559;g11947;g540;Corylus_avellana_newGene_59465;g26921;g9554;g1307;g6439;g18006;g12076;g4905;g9837;g30341;g6347;g…
GO:0003824	catalytic activity	Molecular Function	128	128	1	0.979653	g16039;Corylus_avellana_newGene_34400;Corylus_avellana_newGene_52808;g27971;g3410;g638;g19233;Corylus_avellana_newGene_5118;g13395;g11777;Corylus_avellana_newGene_65657;g17623;g1496;Corylus_avellana_newGene_55140;g11190;Corylus_avellana_newGene_51496;g35948;g33762;g26835;g13579;g26833;g21161;g2439;g34600;g27610;Corylus_avellana_newGene_4580;g2327;g7172;g2769;g28773;Corylus_avellana_newGene_58428;…
GO:0003723	RNA binding	Molecular Function	122	122	1	0.980607	g4906;g8391;Corylus_avellana_newGene_6293;g13612;g7388;g23724;g31713;Corylus_avellana_newGene_28873;g25298;g7453;Corylus_avellana_newGene_52994;Corylus_avellana_newGene_8515;g8176;Corylus_avellana_newGene_27948;g7623;g13495;g4231;g6812;g5981;g6113;g8006;Corylus_avellana_newGene_12206;g16892;g5376;g11224;g8025;g24669;g13854;g5968;g20362;g7863;g3075;g11820;Corylus_avellana_newGene_22173;g6341;g6713…
GO:0003700	transcription factor activity, sequence-specific DNA binding	Molecular Function	110	110	1	0.982515	g16961;g34096;g33347;g19620;g10447;g1391;Corylus_avellana_newGene_65534;g22219;g13683;g16554;g24709;g3979;g3440;g3936;g23896;g34543;g22721;g16333;g387;g20941;Corylus_avellana_newGene_33009;g29860;Corylus_avellana_newGene_4239;Corylus_avellana_newGene_16884;g2475;g32310;g24219;g14318;g7612;g19121;g21;g24982;g1143;Corylus_avellana_newGene_43299;g14019;g12790;Corylus_avellana_newGene_40928;g15853;g2…
GO:0020037	heme binding	Molecular Function	109	109	1	0.982674	g9281;g19825;Corylus_avellana_newGene_63907;g23793;g30471;Corylus_avellana_newGene_9203;g15702;g6366;g4622;Corylus_avellana_newGene_36808;Corylus_avellana_newGene_65361;g30615;g33791;g13544;g1701;Corylus_avellana_newGene_44062;g21158;g12813;g19717;g1813;g17453;g17595;Corylus_avellana_newGene_24340;g13909;g20041;g26262;g1868;g30865;g28774;g11874;g20470;g27957;g13734;g35102;g4593;g23049;g12602;Cory…
GO:0005506	iron ion binding	Molecular Function	104	104	1	0.983468	g2339;g13723;g20358;Corylus_avellana_newGene_33605;Corylus_avellana_newGene_5004;g6895;g27956;g9008;Corylus_avellana_newGene_33606;g2661;g4710;g8074;g3806;Corylus_avellana_newGene_252;g18339;g3579;g14124;g22472;Corylus_avellana_newGene_65363;Corylus_avellana_newGene_17003;g27102;g2191;g7656;Corylus_avellana_newGene_32707;g31306;g6605;g29383;g12179;g19122;g32780;g32019;g17247;g18447;g26717;g7148;g…
GO:0005525	GTP binding	Molecular Function	100	100	1	0.984104	g11651;g20475;Corylus_avellana_newGene_63117;Corylus_avellana_newGene_28873;g6999;g2173;g34136;g24975;g7186;g2265;g2654;g3591;g14831;g34815;g24530;g32908;g15905;g26309;g26751;g14029;g21397;Corylus_avellana_newGene_63964;Corylus_avellana_newGene_7755;g13233;g14863;g15752;g6642;g25116;g2576;g15904;g17398;g32747;g26207;g26682;Corylus_avellana_newGene_11027;g8751;g28217;g5634;g25428;g10186;g23032;g83…
GO:0097159	organic cyclic compound binding	Molecular Function	92	92	1	0.985376	g7945;g34333;g28795;Corylus_avellana_newGene_31473;Corylus_avellana_newGene_49073;g4395;g29350;g12650;g12902;Corylus_avellana_newGene_20359;g2727;g8329;g7533;g5627;g2217;g1412;g21150;Corylus_avellana_newGene_22538;g11593;g15941;g2400;g11265;Corylus_avellana_newGene_42698;g18468;g11217;Corylus_avellana_newGene_65194;Corylus_avellana_newGene_56473;Corylus_avellana_newGene_58274;Corylus_avellana_new…
GO:1901363	heterocyclic compound binding	Molecular Function	92	92	1	0.985376	g8387;g27205;g9274;g4739;Corylus_avellana_newGene_59970;g296;g7719;g16102;Corylus_avellana_newGene_51496;g22405;Corylus_avellana_newGene_49974;g26460;Corylus_avellana_newGene_41099;g4634;Corylus_avellana_newGene_53095;g35489;g6399;g15793;g883;g3410;g16432;Corylus_avellana_newGene_52808;Corylus_avellana_newGene_14243;g8302;Corylus_avellana_newGene_34400;g10616;g11298;g9739;Corylus_avellana_newGene…
GO:0005509	calcium ion binding	Molecular Function	89	89	1	0.985853	g21997;g8090;g12742;g21421;g16219;g2307;g12092;g8107;g34999;g11371;g8827;g4692;Corylus_avellana_newGene_11789;g32428;g2057;g652;g11118;g12476;g10400;g16861;g5036;g16497;g33203;g32205;g6037;g7383;g4331;g4531;g1436;g17676;g15715;g8527;g35718;g14945;Corylus_avellana_newGene_54044;g9374;g5234;g1911;g423;g18733;g27318;g12565;g2061;g2329;g7526;Corylus_avellana_newGene_5045;g4700;g574;g7240;Corylus_avel…
GO:0043565	sequence-specific DNA binding	Molecular Function	72	72	1	0.988555	g18606;g23875;g7869;g9586;g12177;g22413;g4548;g10440;g14792;g10243;g23760;g9782;g7678;g19589;g7462;g35521;g9693;g19645;g11878;g33808;g10301;g34343;g12304;g12955;g35199;g21205;g12659;g7596;g1486;g24134;g35970;g25897;g30966;Corylus_avellana_newGene_27482;g17506;g254;g7047;g3594;g34837;g25648;g9180;g2180;Corylus_avellana_newGene_33839;g4865;g10183;g21602;g5874;g11036;g5840;g32880;g26576;g15853;Coryl…
GO:0043531	ADP binding	Molecular Function	64	64	1	0.989827	Corylus_avellana_newGene_4026;Corylus_avellana_newGene_63215;Corylus_avellana_newGene_43733;g20058;Corylus_avellana_newGene_35828;g24885;Corylus_avellana_newGene_3219;g19735;g11649;g8381;Corylus_avellana_newGene_64166;g28500;g28788;Corylus_avellana_newGene_25547;g30724;Corylus_avellana_newGene_15206;g26448;g16320;g24481;g35520;Corylus_avellana_newGene_66029;g31723;g5974;g22915;Corylus_avellana_ne…
GO:0005215	transporter activity	Molecular Function	61	61	1	0.990304	g23395;Corylus_avellana_newGene_30480;Corylus_avellana_newGene_15378;Corylus_avellana_newGene_32302;g1163;g628;g21581;Corylus_avellana_newGene_14452;Corylus_avellana_newGene_43643;g9338;g5552;g33590;g12865;g474;g33931;g8593;Corylus_avellana_newGene_28333;g20992;g31080;g9341;g6537;g10294;g21656;g5400;g5484;g11915;g3421;g16068;g35052;g32172;g31529;g28622;g21102;g33531;g9728;Corylus_avellana_newGene…
GO:0016874	ligase activity	Molecular Function	60	60	1	0.990463	g4532;g968;Corylus_avellana_newGene_10797;g17030;g7347;g3094;g16724;g32933;g10060;g17742;g6724;g2742;g32083;Corylus_avellana_newGene_34369;g9242;g31775;g90;Corylus_avellana_newGene_53787;g2685;g29568;g7374;g555;g5947;g14793;g31897;g9125;g9853;g24456;g22666;g32863;Corylus_avellana_newGene_32410;g4600;g25594;g17962;g28007;g15845;g27383;Corylus_avellana_newGene_1698;Corylus_avellana_newGene_27426;g2…
GO:0016757	transferase activity, transferring glycosyl groups	Molecular Function	59	59	1	0.990622	Corylus_avellana_newGene_28436;g20192;g4531;g3113;g22553;g28670;g15620;g16343;g26541;g5530;g328;g31083;g22375;g2248;g35718;g6994;g3694;g33214;g1215;g6873;g22552;g13499;g33443;g4781;g164;g1980;g35528;g29639;g3695;g12405;g33045;g170;g34562;g6503;g27309;g6427;g16637;g574;g8723;g11968;g7738;Corylus_avellana_newGene_52042;g8530;Corylus_avellana_newGene_27173;g14942;g3293;g13408;g35245;g10578;g26648;g3…
GO:0003924	GTPase activity	Molecular Function	57	57	1	0.990939	Corylus_avellana_newGene_53252;g8363;g22171;g7186;g20602;g12585;Corylus_avellana_newGene_14193;g24975;g2079;g16277;g32908;g15564;g6976;g34815;g32551;g21206;Corylus_avellana_newGene_5045;g11651;g1015;g851;g16059;g13263;g11488;g6999;g20503;g8562;Corylus_avellana_newGene_11027;g26682;Corylus_avellana_newGene_66292;g8605;g8751;Corylus_avellana_newGene_56367;g25428;g29156;g24285;g11818;g10186;Corylus_…
GO:0008168	methyltransferase activity	Molecular Function	56	56	1	0.991098	g4592;g8067;g16749;g7357;g5680;g25820;g15969;g28284;g8256;g1117;g16370;g20788;Corylus_avellana_newGene_41978;g2377;g9388;g20090;Corylus_avellana_newGene_53898;g24802;g13475;g4224;g2429;Corylus_avellana_newGene_66614;g16159;Corylus_avellana_newGene_34682;g5645;Corylus_avellana_newGene_48891;g8348;g7949;Corylus_avellana_newGene_59259;g5865;Corylus_avellana_newGene_16542;g23728;g8982;g14141;g21355;g…
GO:0005507	copper ion binding	Molecular Function	54	54	1	0.991416	g22576;g889;g14423;Corylus_avellana_newGene_64367;g21233;g5728;g24861;g8944;g24069;g32636;g18133;g18075;g33558;g9038;g15567;g34212;g27310;g4725;g29285;g8091;g25593;g687;g29390;g6165;g1844;g27913;g23566;g29536;g28197;g34502;g7383;g3261;g1162;g5574;g20592;g34226;g13474;g34151;g3733;g3272;Corylus_avellana_newGene_9392;g23541;g25801;g7914;g22227;g892;g21750;g22399;g2975;g22108;g25892;g7357;g2976;g262…
GO:0004842	ubiquitin-protein transferase activity	Molecular Function	54	54	1	0.991416	g25390;g28946;g5825;g10060;g6303;g8189;g5295;g11277;g2742;g3159;g9242;Corylus_avellana_newGene_34369;g2743;Corylus_avellana_newGene_64264;g14098;g10516;g13223;g13308;g24829;g14793;g5187;g13209;g9853;g23586;g1987;Corylus_avellana_newGene_53648;g30617;g21783;g12949;g32962;g9359;Corylus_avellana_newGene_62379;g15845;g13076;g17962;g21745;g6304;Corylus_avellana_newGene_1698;g23957;g24558;g19601;g10204…
GO:0004252	serine-type endopeptidase activity	Molecular Function	53	53	1	0.991575	g5404;g12709;g29204;Corylus_avellana_newGene_49688;g428;g19044;g1157;g13102;Corylus_avellana_newGene_55701;g17619;g9586;Corylus_avellana_newGene_14919;Corylus_avellana_newGene_48340;g21565;g5633;g13749;g8973;Corylus_avellana_newGene_65766;g3312;g3677;g26021;g27161;g61;g5766;Corylus_avellana_newGene_36543;g27558;Corylus_avellana_newGene_57565;g14402;g26517;g430;g32418;g26818;g10334;Corylus_avellan…
GO:0046983	protein dimerization activity	Molecular Function	52	52	1	0.991734	g17012;g33176;g28610;Corylus_avellana_newGene_22702;g2961;g33521;g18442;g1618;g30154;g9230;Corylus_avellana_newGene_11494;g6349;g35739;g3471;g27131;g5212;g21680;g35637;Corylus_avellana_newGene_40928;g7939;g23094;g9247;g13436;g4931;Corylus_avellana_newGene_14553;g23373;Corylus_avellana_newGene_58534;g9424;Corylus_avellana_newGene_4239;g13524;g387;g20941;g9715;g34015;Corylus_avellana_newGene_33009;…
GO:0042626	ATPase activity, coupled to transmembrane movement of substances	Molecular Function	51	51	1	0.991893	g29811;g26934;g9965;g5625;Corylus_avellana_newGene_19773;Corylus_avellana_newGene_51020;g25650;Corylus_avellana_newGene_7828;g28537;g24535;g5954;g24897;g1759;g22358;g19713;g276;g5046;g8355;g21658;g12625;g28715;g19714;g2574;g7904;g3188;g22189;g22062;Corylus_avellana_newGene_13978;g639;g2723;g24934;g9101;g24555;g11927;g18802;g14153;Corylus_avellana_newGene_11519;g28373;g9967;Corylus_avellana_newGen…
GO:0000287	magnesium ion binding	Molecular Function	50	50	1	0.992052	g19548;g8562;Corylus_avellana_newGene_40278;Corylus_avellana_newGene_3688;Corylus_avellana_newGene_28764;g9508;g8514;g5788;g20813;g29096;Corylus_avellana_newGene_12903;g13238;g17626;g23657;Corylus_avellana_newGene_54057;g18807;g5783;g6547;g11470;g1087;g9689;Corylus_avellana_newGene_39452;g2328;g11185;g10828;g28860;g8771;g29202;g20093;Corylus_avellana_newGene_34655;g26990;g8164;Corylus_avellana_ne…
GO:0004553	hydrolase activity, hydrolyzing O-glycosyl compounds	Molecular Function	49	49	1	0.992211	g12370;g3515;g20818;g19901;g24418;g22971;Corylus_avellana_newGene_35963;g15872;g26760;g16572;Corylus_avellana_newGene_19395;g33096;g9482;g6926;g9021;g26829;g5160;g11299;g12346;g5418;g11378;g18780;g32750;g6555;g875;Corylus_avellana_newGene_23794;g24798;Corylus_avellana_newGene_53082;g34610;g2496;g21353;g2636;g17686;g6814;g34058;g13785;g3886;g599;g9419;g23124;g20310;Corylus_avellana_newGene_57746;g…
GO:0030246	carbohydrate binding	Molecular Function	49	49	1	0.992211	g20338;g4881;g757;g17661;g14749;g1290;g21552;g13038;g5127;g22819;g20310;g10524;g11045;g11021;g3659;g23821;g28930;g9286;g771;g7510;g9826;g28147;Corylus_avellana_newGene_61733;g2729;g14689;g34058;g31171;g13057;g12349;g34590;g413;g17159;Corylus_avellana_newGene_23845;g6326;Corylus_avellana_newGene_25786;g13658;g16965;g19254;g3172;g11280;g18485;g22548;g18029;g27133;g25312;g21330;g4876;g23581;g5920
GO:0032440	2-alkenal reductase [NAD(P)] activity	Molecular Function	49	49	1	0.992211	g16955;g16447;g259;g11224;g18802;g17809;g9493;g23676;g615;g14173;g8344;Corylus_avellana_newGene_17017;g5918;g1555;g30810;g4310;g19269;Corylus_avellana_newGene_22702;g7150;g25582;Corylus_avellana_newGene_42725;g15758;g14687;g2329;g2027;g30908;g30268;Corylus_avellana_newGene_51020;g358;g12729;g24843;g28609;g22567;g8573;Corylus_avellana_newGene_31966;g20500;g15431;g12649;g1495;g17975;g4986;g2242;g28…
GO:0004601	peroxidase activity	Molecular Function	48	48	1	0.99237	g35102;g8618;g24580;g20470;g11874;g2307;g2061;g17426;Corylus_avellana_newGene_45616;g6343;Corylus_avellana_newGene_21098;g19591;g8694;g24443;g7381;g12108;g16904;g7380;g20099;g22476;Corylus_avellana_newGene_11789;g652;g11323;g26822;Corylus_avellana_newGene_23162;g9281;g3101;Corylus_avellana_newGene_26116;g21645;g30681;g15702;g13005;g7383;g2308;g31382;g17453;g6064;g13544;Corylus_avellana_newGene_23…
GO:0016887	ATPase activity	Molecular Function	48	48	1	0.99237	g12886;g22750;Corylus_avellana_newGene_26207;g6330;Corylus_avellana_newGene_7733;g6572;g11561;g6457;g30088;g34320;g17879;g28812;g5938;g5786;g15996;g1747;g10175;g13407;g30542;g34187;g360;g15594;g12209;Corylus_avellana_newGene_14250;g27700;g16001;g5055;g25125;g104;Corylus_avellana_newGene_63964;g28527;g1317;g20376;g16180;g8002;g9406;g31626;g26127;g11981;g1272;Corylus_avellana_newGene_32302;g26793;C…
GO:0004497	monooxygenase activity	Molecular Function	46	46	1	0.992688	g14034;g21158;g1813;g27833;Corylus_avellana_newGene_24340;g8968;Corylus_avellana_newGene_41198;Corylus_avellana_newGene_16444;g10341;g27156;g19825;g4622;Corylus_avellana_newGene_36808;g6366;g28486;g29497;g34131;g18539;g3806;g18663;g9008;g27956;g21837;g20358;g13723;g29211;g2339;g29526;g280;g7613;g29854;g10966;g22472;Corylus_avellana_newGene_252;g13360;g6605;g29383;g31306;g27957;g8076;g29856;g13734…
GO:0030170	pyridoxal phosphate binding	Molecular Function	45	45	1	0.992847	g29242;g12733;g6055;g32786;Corylus_avellana_newGene_13311;Corylus_avellana_newGene_46163;Corylus_avellana_newGene_36236;g6056;Corylus_avellana_newGene_47570;g31557;g1844;g13016;g32097;g21188;Corylus_avellana_newGene_63331;g20971;g3258;g25836;g30100;g4089;g1185;g8234;g16282;g7495;g6493;g2032;g16544;g6473;Corylus_avellana_newGene_63571;Corylus_avellana_newGene_35606;g12841;g16472;Corylus_avellana_n…
GO:0050660	flavin adenine dinucleotide binding	Molecular Function	45	45	1	0.992847	g3250;g28006;g11348;g9331;Corylus_avellana_newGene_1274;g8279;g10984;Corylus_avellana_newGene_33662;g20245;g20610;g2171;g7341;g19906;g26382;g9403;g2309;g12423;g7930;g17669;Corylus_avellana_newGene_18758;g23837;g8078;g15612;g20593;g3579;g10692;g9070;g2428;g11349;g18480;g8496;g12137;g19122;g11988;g17040;g9153;g7032;g13554;g27886;g6142;Corylus_avellana_newGene_32263;g13671;g24315;g23927;g17255
GO:0008233	peptidase activity	Molecular Function	44	44	1	0.993006	g5735;g8836;g25293;g2010;g17018;g3648;g14618;g3516;g16215;g17199;g20509;g305;g3464;g3397;g14064;g18684;g2718;g5747;g23874;g6150;g9618;g29985;Corylus_avellana_newGene_36575;Corylus_avellana_newGene_60634;g20256;g33150;g15628;Corylus_avellana_newGene_52546;g12307;g20255;g8143;g7729;g21569;g3121;Corylus_avellana_newGene_14955;g10333;Corylus_avellana_newGene_24736;g25831;g12671;g7244;g3321;g1219;g226…
GO:0004386	helicase activity	Molecular Function	44	44	1	0.993006	Corylus_avellana_newGene_50233;g23026;g6603;g4646;g22678;g6261;g21007;g19289;g8295;g10206;g2904;g18288;Corylus_avellana_newGene_49762;g10626;g1845;Corylus_avellana_newGene_38588;g24691;g25199;g19871;g15793;g32466;g15045;g21463;g9363;g11095;g12902;g25822;g1953;g1708;g19763;g2863;Corylus_avellana_newGene_63654;g10696;g13744;g25253;Corylus_avellana_newGene_60402;g10556;g18727;g23338;g11841;Corylus_a…
GO:0016705	oxidoreductase activity, acting on paired donors, with incorporation or reduction of molecular oxygen	Molecular Function	41	41	1	0.993483	Corylus_avellana_newGene_16444;g10341;Corylus_avellana_newGene_49526;Corylus_avellana_newGene_24340;g17595;g21158;g1813;g27833;g14034;g34131;g29497;g4622;Corylus_avellana_newGene_36808;g6366;Corylus_avellana_newGene_23706;g19825;g2492;g27156;g18339;Corylus_avellana_newGene_252;g7613;g29854;g22472;g27956;g20358;g13723;g29211;g2339;g3806;g18539;g18663;g32780;g7148;g26717;g13734;g23049;g12179;g6605;…
GO:0009055	electron carrier activity	Molecular Function	41	41	1	0.993483	g8496;g12511;g7279;g7042;g35297;g8091;g26783;g7656;Corylus_avellana_newGene_65363;g6142;Corylus_avellana_newGene_32707;g20757;Corylus_avellana_newGene_32263;g35571;g36020;g3734;Corylus_avellana_newGene_5188;Corylus_avellana_newGene_57076;g19122;Corylus_avellana_newGene_19057;g5926;g25337;Corylus_avellana_newGene_47497;g10346;Corylus_avellana_newGene_44062;g27375;g33813;g13340;g27092;g2915;g9061;g…
GO:0043167	ion binding	Molecular Function	40	40	1	0.993642	g16480;Corylus_avellana_newGene_39894;g31594;Corylus_avellana_newGene_17641;g4591;g22026;g14008;g14745;g3882;g27521;g15777;Corylus_avellana_newGene_32776;g18141;Corylus_avellana_newGene_42698;Corylus_avellana_newGene_30881;g14292;g15986;Corylus_avellana_newGene_56473;Corylus_avellana_newGene_2995;g29985;g6027;Corylus_avellana_newGene_61171;g7248;g5519;g1494;g30860;Corylus_avellana_newGene_57850;C…
GO:0080044	quercetin 7-O-glucosyltransferase activity	Molecular Function	39	39	1	0.993801	g15636;g15639;g32436;g3192;g29495;g33172;g11941;g26511;g32135;g31701;g28063;g10809;g18280;g15638;g20196;g14654;g32901;g18278;g26444;g15925;g10036;g28945;g4228;g25498;g8153;g32394;g24219;g15637;g33926;g34457;g23764;g25921;g3193;g34862;g21849;g3197;g31978;g13872;g32395
GO:0080043	quercetin 3-O-glucosyltransferase activity	Molecular Function	39	39	1	0.993801	g25498;g32394;g8153;g4228;g23764;g33926;g34457;g15637;g24219;g34862;g3193;g25921;g32395;g13872;g21849;g3197;g31978;g3192;g32436;g33172;g29495;g15636;g15639;g14654;g15638;g20196;g18280;g10809;g31701;g32135;g28063;g26511;g11941;g15925;g26444;g18278;g32901;g28945;g10036
GO:0016788	hydrolase activity, acting on ester bonds	Molecular Function	39	39	1	0.993801	g4734;g15942;g9212;g7316;g6630;g29701;g29399;g7315;g4811;g12173;g6670;g12864;g15832;g34313;Corylus_avellana_newGene_54669;g7416;g11400;Corylus_avellana_newGene_16363;g16474;g31587;g13396;g10958;Corylus_avellana_newGene_14437;Corylus_avellana_newGene_52975;g31718;g20311;g7519;g33227;Corylus_avellana_newGene_38746;Corylus_avellana_newGene_16696;g2303;g19987;g25920;g29654;g1706;g32092;g14920;Corylus…
GO:0004190	aspartic-type endopeptidase activity	Molecular Function	36	36	1	0.994278	Corylus_avellana_newGene_22173;g6681;g3800;g23017;g21088;Corylus_avellana_newGene_19925;g8020;Corylus_avellana_newGene_65654;Corylus_avellana_newGene_59268;Corylus_avellana_newGene_13465;g15451;Corylus_avellana_newGene_16968;g27276;g23214;Corylus_avellana_newGene_14491;Corylus_avellana_newGene_59269;Corylus_avellana_newGene_58907;g902;g14181;g17793;Corylus_avellana_newGene_3065;Corylus_avellana_n…
GO:0051082	unfolded protein binding	Molecular Function	35	35	1	0.994436	g4146;g25415;g20518;g9075;g1897;Corylus_avellana_newGene_46826;g3570;g212;g385;Corylus_avellana_newGene_5976;g8828;g29521;g14678;g12729;Corylus_avellana_newGene_13399;Corylus_avellana_newGene_65368;g12244;g4700;g8458;g18591;g22356;Corylus_avellana_newGene_46173;g29520;g1741;Corylus_avellana_newGene_65714;Corylus_avellana_newGene_37031;Corylus_avellana_newGene_46900;g11473;g28881;g17325;g8759;Cory…
GO:0061630	ubiquitin protein ligase activity	Molecular Function	35	35	1	0.994436	g12947;g18854;g13077;g35178;g29971;g24680;g29703;g1424;g34158;g19979;g21563;g21737;g14132;g6245;Corylus_avellana_newGene_34365;g17812;g35059;g32863;Corylus_avellana_newGene_28236;g8994;g28917;g11402;Corylus_avellana_newGene_48292;g25706;g7374;g31775;g32083;g21124;g27136;g1847;Corylus_avellana_newGene_49688;g1003;g30653;Corylus_avellana_newGene_10797;g33197
GO:0008565	protein transporter activity	Molecular Function	31	31	1	0.995072	g10043;g26666;g33774;g11653;g12299;g8606;g1315;g2895;g26126;g13081;Corylus_avellana_newGene_65745;g1377;g23945;g5908;g17288;g2896;Corylus_avellana_newGene_50340;Corylus_avellana_newGene_59348;g21435;g2685;g22544;g871;Corylus_avellana_newGene_28419;g17151;g18496;Corylus_avellana_newGene_42673;g30822;Corylus_avellana_newGene_43782;g24540;g2605;g10042
GO:0016747	transferase activity, transferring acyl groups other than amino-acyl groups	Molecular Function	30	30	1	0.995231	g8651;g32723;g6607;g28039;g19063;g9350;g19635;g15432;g24818;g13922;g17377;g13047;g26725;g24247;g22584;g20680;g15706;g32282;Corylus_avellana_newGene_54569;Corylus_avellana_newGene_40675;g19894;g27526;Corylus_avellana_newGene_42368;g28826;g25395;g31350;g33373;g1225;g8649;g10356
GO:0003682	chromatin binding	Molecular Function	29	29	1	0.99539	g23674;Corylus_avellana_newGene_36647;g5526;Corylus_avellana_newGene_19867;g11980;g4175;Corylus_avellana_newGene_5413;g5645;g19130;Corylus_avellana_newGene_36648;g16554;g5648;g5163;g2855;g9847;Corylus_avellana_newGene_12206;g33347;g11981;g8031;g29742;g11878;g23636;g11456;g10364;g1845;g28098;g21893;g7987;g907
GO:0005516	calmodulin binding	Molecular Function	28	28	1	0.995549	g1436;g9952;g14039;g12037;g13080;g35970;g7526;Corylus_avellana_newGene_13644;Corylus_avellana_newGene_13233;g13871;g3120;g18815;g18448;g2873;g34051;Corylus_avellana_newGene_58356;g5532;g16861;g20508;Corylus_avellana_newGene_3143;g21188;Corylus_avellana_newGene_4335;g26620;g20674;g5381;g24415;g11118;g8289
GO:0004222	metalloendopeptidase activity	Molecular Function	28	28	1	0.995549	Corylus_avellana_newGene_52022;Corylus_avellana_newGene_54893;g21182;g31429;g11342;Corylus_avellana_newGene_32436;g20998;g21112;g8041;Corylus_avellana_newGene_54569;g14512;g16575;g14200;g3444;g17120;Corylus_avellana_newGene_2354;g7699;g7642;g32059;g498;g32879;g24640;Corylus_avellana_newGene_9045;g16962;g21414;g28570;Corylus_avellana_newGene_40174;g21183
GO:0016829	lyase activity	Molecular Function	27	27	1	0.995708	g23749;Corylus_avellana_newGene_23138;Corylus_avellana_newGene_45512;g82;Corylus_avellana_newGene_53058;g29790;g32722;g16604;Corylus_avellana_newGene_9327;g4344;g20592;Corylus_avellana_newGene_47570;g81;g3845;g11538;g14483;g17608;g2246;g6630;g2618;g4686;Corylus_avellana_newGene_66427;Corylus_avellana_newGene_9325;g29654;g7793;g13865;g31352
GO:0004722	protein serine/threonine phosphatase activity	Molecular Function	27	27	1	0.995708	g4387;g23826;g11983;g3050;g5555;g18769;g17829;g13780;g28689;g10866;g839;g1118;g18114;g19451;g12749;Corylus_avellana_newGene_46468;g1354;g12965;g36052;g10607;Corylus_avellana_newGene_48177;g3453;g4265;g21306;g5325;g18518;g16025
GO:0008017	microtubule binding	Molecular Function	27	27	1	0.995708	g27368;g9404;g9406;g20720;g1239;g18370;g1317;g20719;g27517;g16001;g27700;Corylus_avellana_newGene_18675;Corylus_avellana_newGene_21631;g3106;Corylus_avellana_newGene_3693;Corylus_avellana_newGene_14250;g1628;g11307;g6997;g9840;g23140;g5786;g4353;g22731;g30372;g17879;g13139
GO:0030599	pectinesterase activity	Molecular Function	24	24	1	0.996185	g5272;g31924;g30905;g17491;g12669;g16604;g2956;Corylus_avellana_newGene_20931;g9497;g3406;g13497;g29851;g22908;g35089;g3835;g8935;Corylus_avellana_newGene_7041;g7159;g5227;g8937;g32321;g28849;Corylus_avellana_newGene_26434;g6478
GO:0031625	ubiquitin protein ligase binding	Molecular Function	24	24	1	0.996185	g4008;g14132;Corylus_avellana_newGene_19720;g1003;g30653;g3110;g596;Corylus_avellana_newGene_15354;g1847;Corylus_avellana_newGene_13009;Corylus_avellana_newGene_23644;g32374;Corylus_avellana_newGene_24195;Corylus_avellana_newGene_48292;g1424;Corylus_avellana_newGene_30445;g21124;g34158;g6323;Corylus_avellana_newGene_28236;g2197;g28917;g11402;Corylus_avellana_newGene_5753
GO:0030247	polysaccharide binding	Molecular Function	24	24	1	0.996185	g13637;g9081;g12470;g20814;g9419;g12596;g875;Corylus_avellana_newGene_24413;g5956;g19897;g14684;g4263;g6897;g20818;g3515;g16715;g17558;g32209;g9482;g26815;g16572;g599;g3886;g18362
GO:0008289	lipid binding	Molecular Function	24	24	1	0.996185	g26359;g12764;g12707;g12077;g17506;g17383;g23099;g17213;g24497;g11804;g5904;g2441;Corylus_avellana_newGene_43147;g18606;g10586;g17450;g12870;g2938;g4857;g10792;g7596;g27009;Corylus_avellana_newGene_55239;g24628
GO:0004721	phosphoprotein phosphatase activity	Molecular Function	24	24	1	0.996185	g18853;g11237;g21603;g21052;g20208;g656;g13013;Corylus_avellana_newGene_29537;g4028;g22011;g25523;Corylus_avellana_newGene_49382;g11240;g30908;g11800;g20058;g11238;g17652;g14559;g35552;g5248;g5565;g10107;g24091
GO:0016709	oxidoreductase activity, acting on paired donors, with incorporation or reduction of molecular oxygen, NAD(P)H as one donor, and incorporation of one atom of oxygen	Molecular Function	23	23	1	0.996344	g12602;Corylus_avellana_newGene_63907;g23793;g30471;Corylus_avellana_newGene_24318;g4593;g31804;g27102;Corylus_avellana_newGene_363;g14877;g30865;g773;g24408;g22448;Corylus_avellana_newGene_27574;g8790;g8582;g15454;g28253;g33791;g24785;g8074;g28109
GO:0004004	ATP-dependent RNA helicase activity	Molecular Function	23	23	1	0.996344	g12128;g29054;g27016;g20233;g27670;g4643;g2710;g4997;Corylus_avellana_newGene_38176;g25194;g2217;g20506;g10669;g11219;g19004;g4162;g17350;g35603;g3164;g15599;Corylus_avellana_newGene_27785;g25548;g966
GO:0003777	microtubule motor activity	Molecular Function	23	23	1	0.996344	g9406;g1239;g20720;g9404;g104;g6572;g28527;g1317;g12886;g27700;Corylus_avellana_newGene_21631;g16001;g11307;g15594;Corylus_avellana_newGene_3693;Corylus_avellana_newGene_14250;g1272;g9840;g30372;g17879;g13139;g5786;g22731
GO:0051213	dioxygenase activity	Molecular Function	23	23	1	0.996344	g31630;g17958;g23858;Corylus_avellana_newGene_62326;g4362;g2609;g22844;g23658;g8283;g18974;g1125;g11244;g14592;Corylus_avellana_newGene_30144;g16111;g2385;g18003;g13412;g5024;g10981;g21720;g11706;Corylus_avellana_newGene_23375
GO:0050662	coenzyme binding	Molecular Function	23	23	1	0.996344	g8076;g19859;g10870;g35036;g28729;Corylus_avellana_newGene_44563;g5011;Corylus_avellana_newGene_5124;g20202;g23490;g11190;g17503;g31205;g6949;g25691;g20935;g29526;g1822;Corylus_avellana_newGene_44566;Corylus_avellana_newGene_5123;Corylus_avellana_newGene_136;g28773;g33441
GO:0019843	rRNA binding	Molecular Function	22	22	1	0.996503	g6714;g21509;g5132;Corylus_avellana_newGene_45208;Corylus_avellana_newGene_30987;g28252;g24376;Corylus_avellana_newGene_4293;g27791;g18567;Corylus_avellana_newGene_40453;g11515;g8503;Corylus_avellana_newGene_20828;Corylus_avellana_newGene_38606;g14159;g1121;g5053;g22080;g22468;g9837;g24583
GO:0015297	antiporter activity	Molecular Function	22	22	1	0.996503	g35443;g36076;g11054;g4611;g32606;g15779;g25798;Corylus_avellana_newGene_66226;g18499;g19226;g6619;g23971;Corylus_avellana_newGene_55839;g1954;g35133;g18519;g34851;g6620;Corylus_avellana_newGene_14395;g8785;g9175;g11072
GO:0046982	protein heterodimerization activity	Molecular Function	22	22	1	0.996503	g15625;g2180;g24085;g4606;g27594;g10753;g21460;g14792;g20048;g22443;g24016;g34514;Corylus_avellana_newGene_42065;g31862;g5258;g9544;Corylus_avellana_newGene_36867;Corylus_avellana_newGene_51810;g23069;g416;Corylus_avellana_newGene_36866;g30583
GO:0051287	NAD binding	Molecular Function	22	22	1	0.996503	g21652;g8217;g23450;g9313;g31605;g28794;g2046;g10015;g7088;g5330;Corylus_avellana_newGene_51084;g9317;g2337;g19524;g14051;g28467;Corylus_avellana_newGene_36920;g17626;g11047;g12761;g26601;g18807
GO:0008757	S-adenosylmethionine-dependent methyltransferase activity	Molecular Function	21	21	1	0.996662	g2890;g4139;g8087;g20657;g21062;g20950;g18858;Corylus_avellana_newGene_25601;g16298;g1128;g25035;g28610;g30893;g8724;g6723;g10765;Corylus_avellana_newGene_52192;g8983;g9013;g726;g6776
GO:0016758	transferase activity, transferring hexosyl groups	Molecular Function	21	21	1	0.996662	g34310;g19970;g5186;Corylus_avellana_newGene_55125;g2950;Corylus_avellana_newGene_11332;Corylus_avellana_newGene_38596;g5821;Corylus_avellana_newGene_14133;g7737;g10073;g13845;g1979;g29200;g12166;g1838;g19907;Corylus_avellana_newGene_3868;Corylus_avellana_newGene_52641;g23407;g25334
GO:0015035	protein disulfide oxidoreductase activity	Molecular Function	21	21	1	0.996662	g6847;g27375;g1467;g13777;g1725;g27092;g25337;g5926;g7401;g8086;g7279;Corylus_avellana_newGene_5188;Corylus_avellana_newGene_55839;Corylus_avellana_newGene_46273;Corylus_avellana_newGene_48089;g27601;g32782;g20757;Corylus_avellana_newGene_1151;g32788;g2790
GO:0015238	drug transmembrane transporter activity	Molecular Function	21	21	1	0.996662	g6619;g3976;g23971;g1954;g18499;g19226;g6620;g18519;g13326;g8785;Corylus_avellana_newGene_14395;g25899;g35443;g36076;g25798;g11282;Corylus_avellana_newGene_66226;g4611;g15779;g32606;g32582
GO:0004185	serine-type carboxypeptidase activity	Molecular Function	21	21	1	0.996662	Corylus_avellana_newGene_709;g10356;g738;g7246;g16408;Corylus_avellana_newGene_42368;g23746;Corylus_avellana_newGene_12033;g31167;g32282;g15650;Corylus_avellana_newGene_40675;g9772;g31518;g13620;g13286;Corylus_avellana_newGene_63819;g18621;g1580;Corylus_avellana_newGene_39418;g9350
GO:0052716	hydroquinone	Molecular Function	21	21	1	0.996662	g2976;g6165;g2975;g25593;g22227;g892;g7914;g34151;g15567;g34212;g34226;g18075;g1162;g18133;g24861;g34502;g5728;Corylus_avellana_newGene_64367;g22576;g28197;g889
GO:0050661	NADP binding	Molecular Function	20	20	1	0.996821	g17040;g9313;g28327;g26382;g15019;g17287;g2999;g18459;g12698;g24315;Corylus_avellana_newGene_18758;g23837;g17255;g2309;g8078;g3250;g7975;g18480;g9331;g1922
GO:0015171	amino acid transmembrane transporter activity	Molecular Function	20	20	1	0.996821	g3346;g1400;g2229;g19532;g22669;g11139;g24024;g18673;g25453;g21330;g14343;g627;g7897;g26785;g20265;g6199;Corylus_avellana_newGene_40138;g5241;g20637;g5491
GO:0045330	aspartyl esterase activity	Molecular Function	20	20	1	0.996821	g31924;g30905;g5272;g12669;g9497;g3406;g16604;Corylus_avellana_newGene_20931;g13497;g3835;g8935;g22908;g35089;Corylus_avellana_newGene_7041;g7159;g5227;g32321;g6478;Corylus_avellana_newGene_26434;g28849
GO:0003779	actin binding	Molecular Function	20	20	1	0.996821	g3249;Corylus_avellana_newGene_52262;g13471;Corylus_avellana_newGene_39143;Corylus_avellana_newGene_44818;g34905;g18152;g3163;g23279;g1053;g1031;g13764;g5334;Corylus_avellana_newGene_15312;g21314;g24837;g10850;g4952;g10496;g13542
GO:0016722	oxidoreductase activity, oxidizing metal ions	Molecular Function	20	20	1	0.996821	g5728;g21233;g889;g1162;g18133;g24069;g34226;g33558;g13474;g15567;g7914;g3733;g4725;g22399;g892;g22108;g2975;g2976;g29390;g6165
GO:0004568	chitinase activity	Molecular Function	20	20	1	0.996821	g9525;g13637;g25556;g14657;Corylus_avellana_newGene_58379;g34583;g24546;g24192;g24332;g21446;g16971;g6545;g13146;g6542;g5615;g9526;g17017;g2849;g31791;Corylus_avellana_newGene_65166
GO:0003899	DNA-directed 5'-3' RNA polymerase activity	Molecular Function	20	20	1	0.996821	g7282;g10633;g9252;Corylus_avellana_newGene_44019;g12090;Corylus_avellana_newGene_35608;g23910;Corylus_avellana_newGene_43931;g23409;Corylus_avellana_newGene_30899;Corylus_avellana_newGene_30048;g22821;Corylus_avellana_newGene_46821;g7327;g21079;g1401;g19632;g24992;g7508;g17108
GO:0042803	protein homodimerization activity	Molecular Function	20	20	1	0.996821	g3363;g30088;g26177;Corylus_avellana_newGene_60956;g4015;g33142;g7383;g9669;g9782;g17671;g11721;g7462;g580;g7088;g5001;g6541;g26483;Corylus_avellana_newGene_35037;g25837;g78
GO:0022891	substrate-specific transmembrane transporter activity	Molecular Function	19	19	1	0.99698	g22084;g15431;g30969;g17967;g8770;g30339;Corylus_avellana_newGene_17344;g2027;g22722;g23482;g20036;g33046;g26670;g17968;g13857;g2935;g28329;g8573;g23922
GO:0051539	4 iron, 4 sulfur cluster binding	Molecular Function	19	19	1	0.99698	g7867;g16052;g8581;g14311;g9139;g20000;g2043;g16050;g18338;Corylus_avellana_newGene_31693;g13957;g19999;g10817;Corylus_avellana_newGene_33606;Corylus_avellana_newGene_33605;g17556;g16051;g23676;g27913
GO:0003993	acid phosphatase activity	Molecular Function	18	18	1	0.997139	Corylus_avellana_newGene_48177;g35565;Corylus_avellana_newGene_11618;g32298;g1251;g23483;g24354;g31361;g1723;g5485;g9233;g22353;g592;g22352;g1684;g13718;g3514;g14855
GO:0003887	DNA-directed DNA polymerase activity	Molecular Function	18	18	1	0.997139	g12615;g6861;Corylus_avellana_newGene_38849;g6784;g5185;g26721;g2399;g26523;Corylus_avellana_newGene_49762;g32742;Corylus_avellana_newGene_60402;Corylus_avellana_newGene_33563;g14046;g20786;g7201;g12554;g4204;g20784
GO:0016614	oxidoreductase activity, acting on CH-OH group of donors	Molecular Function	18	18	1	0.997139	g8279;g11349;g11348;g10692;g9070;g15612;g13671;g17669;g23927;g9403;g27886;Corylus_avellana_newGene_22612;g9153;g7032;g20610;g19122;g10984;g11988
GO:0005096	GTPase activator activity	Molecular Function	17	17	1	0.997298	g15422;g5456;g11626;Corylus_avellana_newGene_27887;g20155;g920;g11446;g30990;g3673;g19841;g6251;Corylus_avellana_newGene_51026;g28037;Corylus_avellana_newGene_2462;g5041;g13190;Corylus_avellana_newGene_54214
GO:0004709	MAP kinase kinase kinase activity	Molecular Function	16	16	1	0.997457	g7284;g33445;Corylus_avellana_newGene_17017;Corylus_avellana_newGene_14373;g24843;Corylus_avellana_newGene_62501;Corylus_avellana_newGene_17987;Corylus_avellana_newGene_17986;g30810;g30908;g34083;g2386;g13384;g3669;Corylus_avellana_newGene_65113;g23057
GO:0003755	peptidyl-prolyl cis-trans isomerase activity	Molecular Function	16	16	1	0.997457	Corylus_avellana_newGene_37965;g26928;g13151;g14889;g26176;Corylus_avellana_newGene_37576;Corylus_avellana_newGene_62485;g14510;Corylus_avellana_newGene_31081;g9327;Corylus_avellana_newGene_5017;Corylus_avellana_newGene_19162;g7263;g9440;g10425;g20656
GO:0004650	polygalacturonase activity	Molecular Function	16	16	1	0.997457	g11273;g31749;g13865;g29571;g7585;g34571;g2900;g29790;g82;Corylus_avellana_newGene_23138;g8240;g14483;g3845;g81;g23264;g22086
GO:0005249	voltage-gated potassium channel activity	Molecular Function	16	16	1	0.997457	g6017;g16939;g20392;g17418;g10094;g3051;g35704;Corylus_avellana_newGene_17818;Corylus_avellana_newGene_57161;g15678;Corylus_avellana_newGene_54098;Corylus_avellana_newGene_35020;g17419;g18738;g13106;g23361
GO:0044212	transcription regulatory region DNA binding	Molecular Function	16	16	1	0.997457	g1473;g7359;g11878;Corylus_avellana_newGene_65275;g13029;Corylus_avellana_newGene_42895;g21845;g26576;Corylus_avellana_newGene_36206;g35970;g5874;g10792;g29860;g27439;g35199;g9180
GO:0016597	amino acid binding	Molecular Function	16	16	1	0.997457	Corylus_avellana_newGene_19130;g34346;Corylus_avellana_newGene_22702;Corylus_avellana_newGene_59063;g13843;g4847;g8907;g22788;g3906;g22198;g13634;Corylus_avellana_newGene_59065;g10354;g7888;Corylus_avellana_newGene_44496;g6582
GO:0022857	transmembrane transporter activity	Molecular Function	16	16	1	0.997457	g18812;g20735;g28857;Corylus_avellana_newGene_752;Corylus_avellana_newGene_57656;g14891;g20765;g13007;Corylus_avellana_newGene_28273;g2656;g19096;g10451;g6031;g12964;g12675;g5632
GO:0008137	NADH dehydrogenase (ubiquinone) activity	Molecular Function	15	15	1	0.997616	g9139;Corylus_avellana_newGene_33606;g21291;Corylus_avellana_newGene_30909;Corylus_avellana_newGene_33605;Corylus_avellana_newGene_22571;Corylus_avellana_newGene_14366;Corylus_avellana_newGene_4492;Corylus_avellana_newGene_53982;g3288;g33813;Corylus_avellana_newGene_51027;g35421;g176;Corylus_avellana_newGene_53983
GO:0003684	damaged DNA binding	Molecular Function	15	15	1	0.997616	g6636;g31814;g3235;g32742;g14697;Corylus_avellana_newGene_31973;Corylus_avellana_newGene_59692;g7236;g14866;g14651;Corylus_avellana_newGene_43942;g5185;g4315;g7;g2189
GO:0042393	histone binding	Molecular Function	15	15	1	0.997616	g3869;g19130;g28928;g11980;g1898;g1009;Corylus_avellana_newGene_62001;g15561;g4031;g25226;g11981;g24145;g19585;g34837;g27455
GO:0051536	iron-sulfur cluster binding	Molecular Function	15	15	1	0.997616	g33813;g35421;g3579;Corylus_avellana_newGene_4580;g23139;g7700;g16298;g24429;g18304;Corylus_avellana_newGene_40030;g6895;g393;g16299;g8868;g1419
GO:0005544	calcium-dependent phospholipid binding	Molecular Function	15	15	1	0.997616	g16611;g16153;g574;g7669;g23675;g23424;g8876;g29639;Corylus_avellana_newGene_47432;g22027;g4531;g20365;g21997;g35718;g7383
GO:0048038	quinone binding	Molecular Function	15	15	1	0.997616	g3261;Corylus_avellana_newGene_53983;g999;g30568;Corylus_avellana_newGene_53982;Corylus_avellana_newGene_4492;g25801;Corylus_avellana_newGene_14366;Corylus_avellana_newGene_33605;Corylus_avellana_newGene_22571;g26234;g9038;Corylus_avellana_newGene_36920;Corylus_avellana_newGene_33606;g9139
GO:0016853	isomerase activity	Molecular Function	15	15	1	0.997616	g12037;g3272;g23541;g21246;Corylus_avellana_newGene_10800;g3073;g6056;g22566;g1339;g33729;g18836;g33383;g26856;g16051;g14894
GO:0016779	nucleotidyltransferase activity	Molecular Function	15	15	1	0.997616	g14064;g17315;g12752;g3648;g6399;Corylus_avellana_newGene_1030;g7509;g16215;Corylus_avellana_newGene_1032;g2280;g18020;Corylus_avellana_newGene_19831;g18725;g16022;g33103
GO:0008422	beta-glucosidase activity	Molecular Function	14	14	1	0.997775	g30039;g24103;g11087;g14982;Corylus_avellana_newGene_62428;Corylus_avellana_newGene_32913;g23105;g24102;Corylus_avellana_newGene_26062;Corylus_avellana_newGene_58052;g33950;Corylus_avellana_newGene_19619;Corylus_avellana_newGene_47758;g7696
GO:0004176	ATP-dependent peptidase activity	Molecular Function	14	14	1	0.997775	Corylus_avellana_newGene_49688;Corylus_avellana_newGene_3205;g9586;g286;g18591;Corylus_avellana_newGene_13517;Corylus_avellana_newGene_38371;g21414;g16380;g9291;Corylus_avellana_newGene_40174;g4591;g16575;g14200
GO:0016760	cellulose synthase (UDP-forming) activity	Molecular Function	14	14	1	0.997775	g25377;g19920;g23280;g25432;g26577;g7046;Corylus_avellana_newGene_8615;g4991;g1875;g6728;g3971;g29223;g5996;g20071
GO:0008568	microtubule-severing ATPase activity	Molecular Function	14	14	1	0.997775	g5652;g3699;g8970;g21414;Corylus_avellana_newGene_59476;g302;g31239;g13847;g14395;g4976;g89;g26240;g21112;g8041
GO:0008139	nuclear localization sequence binding	Molecular Function	14	14	1	0.997775	g17288;g30822;g1377;g2685;g10042;g24540;Corylus_avellana_newGene_50340;g871;g33774;g10043;g6713;g6341;g26126;g11653
GO:0004715	non-membrane spanning protein tyrosine kinase activity	Molecular Function	14	14	1	0.997775	g32475;g15997;Corylus_avellana_newGene_23845;g75;g33221;Corylus_avellana_newGene_64211;g4983;g27133;g8635;g26077;g7091;g23053;g13072;g34590
GO:0008237	metallopeptidase activity	Molecular Function	14	14	1	0.997775	g4591;g19506;g21654;g11878;g34228;Corylus_avellana_newGene_7113;g286;g24730;g27724;g8766;g4049;g25410;Corylus_avellana_newGene_3205;g20207
GO:0042802	identical protein binding	Molecular Function	14	14	1	0.997775	g16982;g24032;g6055;g5656;g6056;g8006;g20971;g18132;g12423;g21845;g6022;Corylus_avellana_newGene_47322;g24606;g1738
GO:0008536	Ran GTPase binding	Molecular Function	13	13	1	0.997934	g1377;g17288;g6251;g10042;g2605;g871;g7625;g28551;g1315;g5753;g11653;g3150;g26126
GO:0005200	structural constituent of cytoskeleton	Molecular Function	13	13	1	0.997934	g16059;g13263;g32908;g17896;g20503;g32747;g8363;g18431;g11651;g26751;g137;g3535;g12585
GO:0004519	endonuclease activity	Molecular Function	13	13	1	0.997934	g9901;g26688;g29365;g17676;g11376;g5769;g3441;g13383;g27116;g1468;g13521;Corylus_avellana_newGene_12204;g35884
GO:0005198	structural molecule activity	Molecular Function	13	13	1	0.997934	g14012;Corylus_avellana_newGene_60956;Corylus_avellana_newGene_1694;Corylus_avellana_newGene_40030;g24307;Corylus_avellana_newGene_31693;g16988;g24826;Corylus_avellana_newGene_55697;g11106;g13352;g15857;g1620
GO:0046914	transition metal ion binding	Molecular Function	13	13	1	0.997934	Corylus_avellana_newGene_54782;Corylus_avellana_newGene_47358;Corylus_avellana_newGene_47357;g11672;g12880;Corylus_avellana_newGene_9160;g34959;g15072;g20940;Corylus_avellana_newGene_10736;g8220;g13561;g8897
GO:0015299	solute	Molecular Function	13	13	1	0.997934	Corylus_avellana_newGene_43567;g1275;g12669;g18130;Corylus_avellana_newGene_42839;g12481;g4557;g15750;g12798;g12535;Corylus_avellana_newGene_40392;g20078;Corylus_avellana_newGene_36462
GO:0015079	potassium ion transmembrane transporter activity	Molecular Function	13	13	1	0.997934	g6250;g19592;g19055;g3607;Corylus_avellana_newGene_5423;g7995;g19056;g5749;g7996;g27416;g6971;g21492;g17638
GO:0046910	pectinesterase inhibitor activity	Molecular Function	12	12	1	0.998093	g2956;g32321;g3406;g29851;g28849;g22908;g8935;g31924;g30905;g5227;g17491;g8937
GO:0005351	sugar	Molecular Function	12	12	1	0.998093	Corylus_avellana_newGene_34362;g32311;g8344;g4310;Corylus_avellana_newGene_50152;g11677;Corylus_avellana_newGene_55680;Corylus_avellana_newGene_58556;Corylus_avellana_newGene_4327;g4566;Corylus_avellana_newGene_44603;g12560
GO:0008408	3'-5' exonuclease activity	Molecular Function	12	12	1	0.998093	g27116;g35013;g14046;g11571;g20786;g20784;g14053;g6784;g2399;g6554;g11560;g26523
GO:0045735	nutrient reservoir activity	Molecular Function	12	12	1	0.998093	g30725;g1902;g24350;g12052;Corylus_avellana_newGene_26224;g21370;g27535;g23860;g19072;g7027;g13679;g27585
GO:0043168	anion binding	Molecular Function	12	12	1	0.998093	Corylus_avellana_newGene_3656;g25026;g22416;g28795;g363;Corylus_avellana_newGene_18092;g32556;g30463;g30783;g6028;g1818;g35499
GO:0046961	proton-transporting ATPase activity, rotational mechanism	Molecular Function	12	12	1	0.998093	g1251;Corylus_avellana_newGene_46427;g10247;g29823;g14673;g30662;Corylus_avellana_newGene_65875;g1203;g207;g7873;g5479;Corylus_avellana_newGene_127
GO:0051537	2 iron, 2 sulfur cluster binding	Molecular Function	12	12	1	0.998093	Corylus_avellana_newGene_31693;g4169;g35571;Corylus_avellana_newGene_21254;g1543;g12179;Corylus_avellana_newGene_57076;g19122;g20610;g7867;g10817;g26783
GO:0005515	protein binding	Molecular Function	12	12	1	0.998093	g17254;g523;g21442;g23818;g14159;g9168;Corylus_avellana_newGene_4161;g14054;g10866;Corylus_avellana_newGene_25176;Corylus_avellana_newGene_45033;g26589
GO:0003843	1,3-beta-D-glucan synthase activity	Molecular Function	12	12	1	0.998093	g17738;g33568;Corylus_avellana_newGene_19574;Corylus_avellana_newGene_56836;Corylus_avellana_newGene_53806;g18790;g31270;g6007;g16853;Corylus_avellana_newGene_3369;g13698;g4834
GO:0044822	RNA binding	Molecular Function	12	12	1	0.998093	Corylus_avellana_newGene_27785;g2710;g966;g25548;g11219;g10669;Corylus_avellana_newGene_516;g11493;g27016;g4162;g27605;g29054
GO:0010181	FMN binding	Molecular Function	11	11	1	0.998251	g19909;g21497;g16299;g32827;Corylus_avellana_newGene_57279;g8577;g12958;g16298;Corylus_avellana_newGene_4580;g17182;g3579
GO:0042973	glucan endo-1,3-beta-D-glucosidase activity	Molecular Function	11	11	1	0.998251	Corylus_avellana_newGene_66453;g5956;g18362;g13971;g22180;g4263;g6897;g9081;g16715;g15981;g17558
GO:0003690	double-stranded DNA binding	Molecular Function	11	11	1	0.998251	g16696;g13103;g12260;g10386;g7623;g2370;g13977;g14866;g250;g11497;g2475
GO:0008236	serine-type peptidase activity	Molecular Function	11	11	1	0.998251	g12506;g4185;g7438;g28802;g9343;g14359;g7993;g16670;g12710;g17374;g27911
GO:0004871	signal transducer activity	Molecular Function	11	11	1	0.998251	g13099;g8928;g7186;g11178;g19947;Corylus_avellana_newGene_31813;g8929;Corylus_avellana_newGene_4977;g6642;Corylus_avellana_newGene_27782;Corylus_avellana_newGene_29830
GO:0042349	guiding stereospecific synthesis activity	Molecular Function	11	11	1	0.998251	g6735;g5965;g18385;g31181;g5643;g10703;g5966;Corylus_avellana_newGene_29685;g5967;g16044;g5640
GO:0004402	histone acetyltransferase activity	Molecular Function	11	11	1	0.998251	g12153;g16554;g11499;g14039;g11825;g14141;g907;g12489;g19454;g33347;g2643
GO:0008061	chitin binding	Molecular Function	11	11	1	0.998251	g9525;g21446;g14657;g13146;g6545;g6542;g5615;g9526;g31791;g34583;g24192
GO:0016413	O-acetyltransferase activity	Molecular Function	11	11	1	0.998251	g11973;g4352;g18248;Corylus_avellana_newGene_10083;g464;g18243;g8200;g11018;g9451;g20686;g12006
GO:0004298	threonine-type endopeptidase activity	Molecular Function	11	11	1	0.998251	Corylus_avellana_newGene_64729;g3233;g24417;g25421;g23442;g14868;g19824;g1904;Corylus_avellana_newGene_7764;Corylus_avellana_newGene_42612;g13867
GO:0001228	transcriptional activator activity, RNA polymerase II transcription regulatory region sequence-specific binding	Molecular Function	11	11	1	0.998251	g7987;g22530;g29742;g3263;g8031;g5526;g23674;g23636;g5629;g4135;g17012
GO:0016671	oxidoreductase activity, acting on a sulfur group of donors, disulfide as acceptor	Molecular Function	10	10	1	0.99841	g7401;Corylus_avellana_newGene_1151;g32782;g1467;Corylus_avellana_newGene_59623;Corylus_avellana_newGene_48089;Corylus_avellana_newGene_46273;g1725;g6847;g27995
GO:0009982	pseudouridine synthase activity	Molecular Function	10	10	1	0.99841	g4825;g18324;g606;g13495;g5980;g6378;Corylus_avellana_newGene_27948;g24181;g13850;g31713
GO:0008081	phosphoric diester hydrolase activity	Molecular Function	10	10	1	0.99841	g2454;g8990;g17551;g8991;g22268;g28986;g2452;g2394;g2451;g9223
GO:0003964	RNA-directed DNA polymerase activity	Molecular Function	10	10	1	0.99841	Corylus_avellana_newGene_22173;Corylus_avellana_newGene_13465;Corylus_avellana_newGene_12206;g10863;Corylus_avellana_newGene_16968;Corylus_avellana_newGene_3986;g13937;g4311;Corylus_avellana_newGene_19421;Corylus_avellana_newGene_58907
GO:0015254	glycerol channel activity	Molecular Function	10	10	1	0.99841	g16306;g6645;g26017;Corylus_avellana_newGene_21701;g11903;Corylus_avellana_newGene_14517;g14207;g31907;g11098;g33582
GO:0004683	calmodulin-dependent protein kinase activity	Molecular Function	10	10	1	0.99841	g13080;g24415;g11118;g7526;g12092;g1436;g3120;g16861;g34051;g5532
GO:0015250	water channel activity	Molecular Function	10	10	1	0.99841	g26017;g6645;g16306;Corylus_avellana_newGene_14517;g11903;Corylus_avellana_newGene_21701;g11098;g31907;g14207;g33582
GO:0016798	hydrolase activity, acting on glycosyl bonds	Molecular Function	10	10	1	0.99841	g33771;g8758;Corylus_avellana_newGene_32525;g31583;g22555;g28890;g30425;g32253;g12712;g24782
GO:0005388	calcium-transporting ATPase activity	Molecular Function	10	10	1	0.99841	g5517;g9952;g8289;g27761;g26620;g16392;g15648;Corylus_avellana_newGene_57854;g22622;Corylus_avellana_newGene_29447
GO:0043022	ribosome binding	Molecular Function	10	10	1	0.99841	g17388;Corylus_avellana_newGene_26207;g1486;g17799;Corylus_avellana_newGene_63964;g7855;g11818;g7240;g14088;g7854
GO:0008375	acetylglucosaminyltransferase activity	Molecular Function	10	10	1	0.99841	g22794;g997;g31076;g25890;g11324;Corylus_avellana_newGene_34852;g24952;Corylus_avellana_newGene_15249;g13804;g1179
GO:0047262	polygalacturonate 4-alpha-galacturonosyltransferase activity	Molecular Function	10	10	1	0.99841	g7366;g19100;g5599;g17440;g29376;g4555;Corylus_avellana_newGene_35464;g1501;g17441;g28047
GO:0016746	transferase activity, transferring acyl groups	Molecular Function	9	9	1	0.998569	g5163;g12336;g18667;Corylus_avellana_newGene_37374;g30508;g12451;Corylus_avellana_newGene_62916;Corylus_avellana_newGene_46163;g2052
GO:0003746	translation elongation factor activity	Molecular Function	9	9	1	0.998569	g3595;Corylus_avellana_newGene_50155;g3247;g30543;g32551;g12558;g23340;g792;g3997
GO:0005484	SNAP receptor activity	Molecular Function	9	9	1	0.998569	g14476;g3836;Corylus_avellana_newGene_62363;Corylus_avellana_newGene_25547;Corylus_avellana_newGene_30868;Corylus_avellana_newGene_39459;g14635;g6566;g13457
GO:0009931	calcium-dependent protein serine/threonine kinase activity	Molecular Function	9	9	1	0.998569	g34051;g5532;g16861;g3120;g1436;g7526;g24415;g11118;g13080
GO:0004364	glutathione transferase activity	Molecular Function	9	9	1	0.998569	g16640;Corylus_avellana_newGene_5868;g10928;g21391;g31188;Corylus_avellana_newGene_8381;g35015;g21392;g3595
GO:0004725	protein tyrosine phosphatase activity	Molecular Function	9	9	1	0.998569	Corylus_avellana_newGene_60600;g4059;g18855;g14570;g7675;g1444;g22097;g16463;g17221
GO:0008810	cellulase activity	Molecular Function	9	9	1	0.998569	g19897;g1290;g7040;g16292;g24928;g7071;g17641;g2617;g17874
GO:0001104	RNA polymerase II transcription cofactor activity	Molecular Function	9	9	1	0.998569	g16218;g19857;g25691;g19859;g20969;g95;Corylus_avellana_newGene_42569;g2810;g2102
GO:0004499	N,N-dimethylaniline monooxygenase activity	Molecular Function	9	9	1	0.998569	g8078;g3250;g17040;g2309;g24315;Corylus_avellana_newGene_18758;g23837;g18480;g9331
GO:0035251	UDP-glucosyltransferase activity	Molecular Function	9	9	1	0.998569	g23151;g10038;g30357;g7641;g10039;g19969;g13846;g16454;g33304
GO:0016702	oxidoreductase activity, acting on single donors with incorporation of molecular oxygen, incorporation of two atoms of oxygen	Molecular Function	9	9	1	0.998569	g15450;g28774;g4719;g34085;g30025;g9033;Corylus_avellana_newGene_9396;Corylus_avellana_newGene_11835;g21308
GO:0004012	phospholipid-translocating ATPase activity	Molecular Function	9	9	1	0.998569	g28860;g7299;g8514;g5783;g29096;g8164;g3508;Corylus_avellana_newGene_12903;g2328
GO:0000155	phosphorelay sensor kinase activity	Molecular Function	9	9	1	0.998569	g4015;g1716;g5001;g12226;Corylus_avellana_newGene_47322;g17671;g1738;g11721;g1739
GO:0004029	aldehyde dehydrogenase (NAD) activity	Molecular Function	8	8	1	0.998728	g17794;g24828;Corylus_avellana_newGene_43528;g22470;g8137;g766;g13078;g23360
GO:0032550	purine ribonucleoside binding	Molecular Function	8	8	1	0.998728	g30783;g32556;Corylus_avellana_newGene_18092;g35499;g1818;g25026;Corylus_avellana_newGene_3656;g22416
GO:0030955	potassium ion binding	Molecular Function	8	8	1	0.998728	Corylus_avellana_newGene_49441;g9384;g6547;g33272;g23250;g28130;g4276;g10828
GO:0004702	signal transducer, downstream of receptor, with serine/threonine kinase activity	Molecular Function	8	8	1	0.998728	g12932;Corylus_avellana_newGene_8305;g5864;g16688;g26589;g24790;g26042;g6067
GO:0031369	translation initiation factor binding	Molecular Function	8	8	1	0.998728	Corylus_avellana_newGene_46821;g2106;g28203;g23409;g33088;g16542;g26128;Corylus_avellana_newGene_44019
GO:0018024	histone-lysine N-methyltransferase activity	Molecular Function	8	8	1	0.998728	g2783;Corylus_avellana_newGene_55474;g28928;g3465;g15561;g19585;Corylus_avellana_newGene_47365;g10601
GO:0051119	sugar transmembrane transporter activity	Molecular Function	8	8	1	0.998728	Corylus_avellana_newGene_19265;g6059;Corylus_avellana_newGene_39062;Corylus_avellana_newGene_4092;g7092;g6623;Corylus_avellana_newGene_13727;g31101
GO:0003729	mRNA binding	Molecular Function	8	8	1	0.998728	g19092;g14159;g32861;g2794;g8218;g19588;g2346;g1048
GO:0030145	manganese ion binding	Molecular Function	8	8	1	0.998728	Corylus_avellana_newGene_26224;g12052;g21370;g4906;g27116;g7027;g13679;g23860
GO:0016905	myosin heavy chain kinase activity	Molecular Function	8	8	1	0.998728	Corylus_avellana_newGene_57059;g4102;g14759;Corylus_avellana_newGene_494;g12821;Corylus_avellana_newGene_21808;g3875;g14012
GO:0004743	pyruvate kinase activity	Molecular Function	8	8	1	0.998728	Corylus_avellana_newGene_49441;g6547;g9384;g23250;g33272;g10828;g4276;g28130
GO:0031072	heat shock protein binding	Molecular Function	8	8	1	0.998728	g17325;Corylus_avellana_newGene_46173;g11473;Corylus_avellana_newGene_5976;g25415;Corylus_avellana_newGene_65368;g20518;Corylus_avellana_newGene_37031
GO:0003713	transcription coactivator activity	Molecular Function	8	8	1	0.998728	Corylus_avellana_newGene_36648;g24085;g16554;Corylus_avellana_newGene_36647;g907;g1129;g33347;g20969
GO:0004565	beta-galactosidase activity	Molecular Function	8	8	1	0.998728	g3234;g7510;g771;g757;g13057;g22548;g2729;g19254
GO:0005355	glucose transmembrane transporter activity	Molecular Function	8	8	1	0.998728	g4566;g4310;Corylus_avellana_newGene_58556;Corylus_avellana_newGene_4327;Corylus_avellana_newGene_55680;g11677;g8344;g32311
GO:0035091	phosphatidylinositol binding	Molecular Function	7	7	1	0.998887	g8729;g26912;g6032;g920;g6228;g19658;Corylus_avellana_newGene_16978
GO:0004427	inorganic diphosphatase activity	Molecular Function	7	7	1	0.998887	g17927;g11185;g388;g27951;g19548;g19106;Corylus_avellana_newGene_40278
GO:0043424	protein histidine kinase binding	Molecular Function	7	7	1	0.998887	g25582;Corylus_avellana_newGene_47322;g1738;Corylus_avellana_newGene_31966;Corylus_avellana_newGene_30401;g462;g27340
GO:0005385	zinc ion transmembrane transporter activity	Molecular Function	7	7	1	0.998887	g29331;g22726;g4011;g26663;g21723;g6294;Corylus_avellana_newGene_64717
GO:0070006	metalloaminopeptidase activity	Molecular Function	7	7	1	0.998887	g25612;g10168;g35058;Corylus_avellana_newGene_53381;Corylus_avellana_newGene_34073;Corylus_avellana_newGene_21845;Corylus_avellana_newGene_63832
GO:0003678	DNA helicase activity	Molecular Function	7	7	1	0.998887	g5684;g7882;g2855;g21032;g20956;g2056;g15005
GO:0000149	SNARE binding	Molecular Function	7	7	1	0.998887	g33961;g3836;g14635;g13457;g6566;Corylus_avellana_newGene_30868;Corylus_avellana_newGene_39459
GO:0000977	RNA polymerase II regulatory region sequence-specific DNA binding	Molecular Function	7	7	1	0.998887	g5526;g23636;g23674;g7987;g8031;g18442;g29742
GO:0030151	molybdenum ion binding	Molecular Function	7	7	1	0.998887	g8328;g2022;g19717;Corylus_avellana_newGene_63571;g23437;g19774;Corylus_avellana_newGene_36236
GO:0005315	inorganic phosphate transmembrane transporter activity	Molecular Function	7	7	1	0.998887	g26670;g23482;g21051;g25740;g30339;g971;g15642
GO:0016762	xyloglucan	Molecular Function	7	7	1	0.998887	g6555;g2294;g6926;g21353;g33096;g9021;g29864
GO:0000049	tRNA binding	Molecular Function	7	7	1	0.998887	g16022;g13843;g2280;g13238;g17831;Corylus_avellana_newGene_54057;Corylus_avellana_newGene_44907
GO:0008080	N-acetyltransferase activity	Molecular Function	7	7	1	0.998887	g16057;g24571;Corylus_avellana_newGene_56485;g14482;g19205;g3586;Corylus_avellana_newGene_29856
GO:0003697	single-stranded DNA binding	Molecular Function	7	7	1	0.998887	Corylus_avellana_newGene_46821;g4175;Corylus_avellana_newGene_3619;Corylus_avellana_newGene_44019;g23409;Corylus_avellana_newGene_61086;g18560
GO:0005086	ARF guanyl-nucleotide exchange factor activity	Molecular Function	7	7	1	0.998887	g9162;g12458;g14708;g25837;g18597;g17493;g10057
GO:0004826	phenylalanine-tRNA ligase activity	Molecular Function	7	7	1	0.998887	Corylus_avellana_newGene_17665;g13737;g7454;g5197;Corylus_avellana_newGene_54057;Corylus_avellana_newGene_44907;g13238
GO:0032559	adenyl ribonucleotide binding	Molecular Function	7	7	1	0.998887	g35499;g22416;g30783;g25026;Corylus_avellana_newGene_3656;Corylus_avellana_newGene_18092;g32556
GO:0003712	transcription cofactor activity	Molecular Function	7	7	1	0.998887	g11499;g18336;g19454;g11825;g14039;g12489;g4699
GO:0046873	metal ion transmembrane transporter activity	Molecular Function	7	7	1	0.998887	g7712;g12727;g7915;Corylus_avellana_newGene_35558;g9493;g34737;g3326
GO:0051015	actin filament binding	Molecular Function	7	7	1	0.998887	g14643;g4524;g15872;Corylus_avellana_newGene_353;g8876;g16531;g5160
GO:0046933	proton-transporting ATP synthase activity, rotational mechanism	Molecular Function	7	7	1	0.998887	g1203;g30662;g207;Corylus_avellana_newGene_43147;g29823;g16241;Corylus_avellana_newGene_22900
GO:0004630	phospholipase D activity	Molecular Function	7	7	1	0.998887	g14136;g8090;g34999;g27318;g11371;g5234;Corylus_avellana_newGene_62146
GO:0036459	thiol-dependent ubiquitinyl hydrolase activity	Molecular Function	7	7	1	0.998887	g4714;g13973;g25002;g29690;g21067;g1330;g5300
GO:0004707	MAP kinase activity	Molecular Function	7	7	1	0.998887	g10533;g16550;g9936;g2481;g12544;g11795;g2242
GO:0016791	phosphatase activity	Molecular Function	7	7	1	0.998887	g29796;g24161;g17608;g30032;Corylus_avellana_newGene_11706;g17899;g30361
GO:0043130	ubiquitin binding	Molecular Function	7	7	1	0.998887	Corylus_avellana_newGene_62729;Corylus_avellana_newGene_6532;g157;g6274;g25298;g13223;Corylus_avellana_newGene_31519
GO:0008271	secondary active sulfate transmembrane transporter activity	Molecular Function	7	7	1	0.998887	g27362;g9166;g9334;g12878;g24999;g21949;g2389
GO:0004527	exonuclease activity	Molecular Function	7	7	1	0.998887	g26688;g11376;Corylus_avellana_newGene_13799;g17315;g6141;g17676;g5129
GO:0004518	nuclease activity	Molecular Function	7	7	1	0.998887	g11375;g33103;g3648;g16215;Corylus_avellana_newGene_22138;g23668;g14064
GO:0008553	hydrogen-exporting ATPase activity, phosphorylative mechanism	Molecular Function	6	6	1	0.999046	g2852;g21747;g11681;g27616;g12438;g12781
GO:0001054	RNA polymerase I activity	Molecular Function	6	6	1	0.999046	g21570;Corylus_avellana_newGene_48064;Corylus_avellana_newGene_38417;Corylus_avellana_newGene_60055;g6197;g12765
GO:0008138	protein tyrosine/serine/threonine phosphatase activity	Molecular Function	6	6	1	0.999046	g1444;Corylus_avellana_newGene_59012;Corylus_avellana_newGene_59011;g7675;g4059;g11894
GO:0004673	protein histidine kinase activity	Molecular Function	6	6	1	0.999046	g2187;g599;Corylus_avellana_newGene_60729;g34610;g6109;g3886
GO:0071949	FAD binding	Molecular Function	6	6	1	0.999046	g21837;Corylus_avellana_newGene_41198;g6731;g6733;Corylus_avellana_newGene_27574;g26323
GO:0050897	cobalt ion binding	Molecular Function	6	6	1	0.999046	g16183;Corylus_avellana_newGene_45969;Corylus_avellana_newGene_7663;g24514;g8944;g23040
GO:0005089	Rho guanyl-nucleotide exchange factor activity	Molecular Function	6	6	1	0.999046	g19069;g4058;g382;g4051;g2811;g30096
GO:0004197	cysteine-type endopeptidase activity	Molecular Function	6	6	1	0.999046	g10665;g24962;g4986;g2434;g7164;g17138
GO:0019829	cation-transporting ATPase activity	Molecular Function	6	6	1	0.999046	g13162;g8170;g27310;g2535;g10530;g18395
GO:0003854	3-beta-hydroxy-delta5-steroid dehydrogenase activity	Molecular Function	6	6	1	0.999046	g14694;Corylus_avellana_newGene_4143;g6954;g32202;g14973;Corylus_avellana_newGene_44563
GO:0016616	oxidoreductase activity, acting on the CH-OH group of donors, NAD or NADP as acceptor	Molecular Function	6	6	1	0.999046	g34959;g28557;Corylus_avellana_newGene_63950;Corylus_avellana_newGene_40617;g28467;g21652
GO:0008171	O-methyltransferase activity	Molecular Function	6	6	1	0.999046	g30893;g2890;Corylus_avellana_newGene_42353;g35739;g20486;g33176
GO:0016884	carbon-nitrogen ligase activity, with glutamine as amido-N-donor	Molecular Function	6	6	1	0.999046	g11605;Corylus_avellana_newGene_8862;g27198;Corylus_avellana_newGene_17198;g27195;g11615
GO:0004144	diacylglycerol O-acyltransferase activity	Molecular Function	6	6	1	0.999046	g21504;g30103;Corylus_avellana_newGene_43508;Corylus_avellana_newGene_11902;Corylus_avellana_newGene_4204;g31407
GO:0016168	chlorophyll binding	Molecular Function	6	6	1	0.999046	g26397;g14186;g25823;g34706;g5033;g16469
GO:0004857	enzyme inhibitor activity	Molecular Function	6	6	1	0.999046	Corylus_avellana_newGene_26434;g7412;g10286;g7304;g20709;g5272
GO:0004872	receptor activity	Molecular Function	6	6	1	0.999046	Corylus_avellana_newGene_64925;g11797;g9522;g8622;g27625;g32718
GO:0001056	RNA polymerase III activity	Molecular Function	6	6	1	0.999046	Corylus_avellana_newGene_60055;g10527;Corylus_avellana_newGene_38417;Corylus_avellana_newGene_62603;g16445;g6197
GO:0003756	protein disulfide isomerase activity	Molecular Function	6	6	1	0.999046	g13798;g7035;Corylus_avellana_newGene_27350;g14922;g328;Corylus_avellana_newGene_12914
GO:0004713	protein tyrosine kinase activity	Molecular Function	6	6	1	0.999046	g27896;g7620;g15726;g5920;g27683;Corylus_avellana_newGene_64203
GO:0001085	RNA polymerase II transcription factor binding	Molecular Function	6	6	1	0.999046	g8031;g29742;g23674;g23636;g5526;g7987
GO:0102483	scopolin beta-glucosidase activity	Molecular Function	6	6	1	0.999046	g14982;Corylus_avellana_newGene_58052;g33950;Corylus_avellana_newGene_19619;g23105;g30039
GO:0017056	structural constituent of nuclear pore	Molecular Function	6	6	1	0.999046	Corylus_avellana_newGene_4783;g3341;g11920;g6713;g6341;g16860
GO:0004003	ATP-dependent DNA helicase activity	Molecular Function	6	6	1	0.999046	g9838;g11560;g14866;g2475;g13429;g9248
GO:0080019	fatty-acyl-CoA reductase (alcohol-forming) activity	Molecular Function	6	6	1	0.999046	Corylus_avellana_newGene_14085;g10868;g23775;Corylus_avellana_newGene_43449;Corylus_avellana_newGene_66671;Corylus_avellana_newGene_43452
GO:0008374	O-acyltransferase activity	Molecular Function	6	6	1	0.999046	g9239;g10368;g4838;g2891;g18912;g28270
GO:0043015	gamma-tubulin binding	Molecular Function	6	6	1	0.999046	g27368;g18431;g16859;g3535;Corylus_avellana_newGene_18675;g17896
GO:0016149	translation release factor activity, codon specific	Molecular Function	6	6	1	0.999046	g20464;g1486;g17799;Corylus_avellana_newGene_15871;g17388;g5372
GO:0019706	protein-cysteine S-palmitoyltransferase activity	Molecular Function	6	6	1	0.999046	g13397;Corylus_avellana_newGene_32214;g30040;g12839;g953;g30884
GO:0015095	magnesium ion transmembrane transporter activity	Molecular Function	6	6	1	0.999046	g11290;Corylus_avellana_newGene_37067;Corylus_avellana_newGene_3367;g7809;g18080;g2579
GO:0003917	DNA topoisomerase type I activity	Molecular Function	6	6	1	0.999046	Corylus_avellana_newGene_11579;Corylus_avellana_newGene_3192;g11105;g3074;Corylus_avellana_newGene_16826;Corylus_avellana_newGene_6846
GO:0070290	N-acylphosphatidylethanolamine-specific phospholipase D activity	Molecular Function	6	6	1	0.999046	g11371;g27318;g5234;g34999;g14136;g8090
GO:0008519	ammonium transmembrane transporter activity	Molecular Function	5	5	1	0.999205	g24633;Corylus_avellana_newGene_51314;g294;g3481;g13140
GO:0004526	ribonuclease P activity	Molecular Function	5	5	1	0.999205	g25344;g14231;g12844;g521;g19571
GO:0002161	aminoacyl-tRNA editing activity	Molecular Function	5	5	1	0.999205	g2983;Corylus_avellana_newGene_18295;g15805;g8479;g8349
GO:0008889	glycerophosphodiester phosphodiesterase activity	Molecular Function	5	5	1	0.999205	Corylus_avellana_newGene_10395;g956;g18740;g585;Corylus_avellana_newGene_66357
GO:0003918	DNA topoisomerase type II (ATP-hydrolyzing) activity	Molecular Function	5	5	1	0.999205	g12039;g758;g1313;Corylus_avellana_newGene_16826;g4528
GO:0004616	phosphogluconate dehydrogenase (decarboxylating) activity	Molecular Function	5	5	1	0.999205	g2046;g11870;g23450;g8217;g32576
GO:0004623	phospholipase A2 activity	Molecular Function	5	5	1	0.999205	g9851;g32056;g26092;Corylus_avellana_newGene_6017;g4331
GO:0004864	protein phosphatase inhibitor activity	Molecular Function	5	5	1	0.999205	g32718;g35088;g9522;g11797;g8622
GO:0001046	core promoter sequence-specific DNA binding	Molecular Function	5	5	1	0.999205	g22530;g3263;g4135;g5629;g17012
GO:0016620	oxidoreductase activity, acting on the aldehyde or oxo group of donors, NAD or NADP as acceptor	Molecular Function	5	5	1	0.999205	g8820;g28578;g9313;g35038;g20796
GO:0004714	transmembrane receptor protein tyrosine kinase activity	Molecular Function	5	5	1	0.999205	g964;g3669;g259;g34590;Corylus_avellana_newGene_24413
GO:0015416	ATPase-coupled organic phosphonate transmembrane transporter activity	Molecular Function	5	5	1	0.999205	g13402;g9102;g29260;g22390;g5054
GO:0016818	hydrolase activity, acting on acid anhydrides, in phosphorus-containing anhydrides	Molecular Function	5	5	1	0.999205	g2454;g285;g2451;g2452;g9049
GO:0000175	3'-5'-exoribonuclease activity	Molecular Function	5	5	1	0.999205	g3767;g29365;g32534;g2546;Corylus_avellana_newGene_57565
GO:0005267	potassium channel activity	Molecular Function	5	5	1	0.999205	g32428;g8236;Corylus_avellana_newGene_33650;g17020;g14489
GO:0052887	7,9,9'-tricis-neurosporene	Molecular Function	5	5	1	0.999205	Corylus_avellana_newGene_10623;Corylus_avellana_newGene_62324;g6670;Corylus_avellana_newGene_14437;Corylus_avellana_newGene_52975
GO:0000062	fatty-acyl-CoA binding	Molecular Function	5	5	1	0.999205	Corylus_avellana_newGene_32263;g8257;g874;g6142;g8496
GO:0042300	beta-amyrin synthase activity	Molecular Function	5	5	1	0.999205	g27101;Corylus_avellana_newGene_10883;g32604;g20339;g31810
GO:0003987	acetate-CoA ligase activity	Molecular Function	5	5	1	0.999205	g27686;g8704;Corylus_avellana_newGene_66121;g28045;g5465
GO:0032041	NAD-dependent histone deacetylase activity (H3-K14 specific)	Molecular Function	5	5	1	0.999205	g33683;g237;Corylus_avellana_newGene_6319;g14460;g3015
GO:0004069	L-aspartate	Molecular Function	5	5	1	0.999205	g29084;g26669;g13016;g12841;g6493
GO:0016298	lipase activity	Molecular Function	5	5	1	0.999205	g5969;g2891;g318;Corylus_avellana_newGene_62324;g12863
GO:0051011	microtubule minus-end binding	Molecular Function	5	5	1	0.999205	Corylus_avellana_newGene_20798;g18431;g17896;g3535;g29078
GO:0004596	peptide alpha-N-acetyltransferase activity	Molecular Function	5	5	1	0.999205	g7755;Corylus_avellana_newGene_1196;g9776;g16359;Corylus_avellana_newGene_21138
GO:0030983	mismatched DNA binding	Molecular Function	5	5	1	0.999205	g14697;Corylus_avellana_newGene_10369;g9161;g9762;g30624
GO:0004784	superoxide dismutase activity	Molecular Function	5	5	1	0.999205	g10330;g12052;g29737;g4610;Corylus_avellana_newGene_9392
GO:0016161	beta-amylase activity	Molecular Function	5	5	1	0.999205	g26125;g23001;g13683;g26944;g24821
GO:0019901	protein kinase binding	Molecular Function	5	5	1	0.999205	g6862;g14088;g26518;g7854;g7855
GO:0017137	Rab GTPase binding	Molecular Function	5	5	1	0.999205	g5382;g19841;g5041;Corylus_avellana_newGene_51026;g11626
GO:0004812	aminoacyl-tRNA ligase activity	Molecular Function	5	5	1	0.999205	g8475;g23668;Corylus_avellana_newGene_22138;g29888;g25853
GO:0016627	oxidoreductase activity, acting on the CH-CH group of donors	Molecular Function	5	5	1	0.999205	Corylus_avellana_newGene_14085;Corylus_avellana_newGene_10800;Corylus_avellana_newGene_39231;Corylus_avellana_newGene_16338;Corylus_avellana_newGene_4341
GO:0005247	voltage-gated chloride channel activity	Molecular Function	5	5	1	0.999205	g5165;g35493;g24133;g24615;g5164
GO:0003727	single-stranded RNA binding	Molecular Function	5	5	1	0.999205	g23409;Corylus_avellana_newGene_44019;g6236;g16936;Corylus_avellana_newGene_46821
GO:0016773	phosphotransferase activity, alcohol group as acceptor	Molecular Function	5	5	1	0.999205	Corylus_avellana_newGene_53717;Corylus_avellana_newGene_26414;Corylus_avellana_newGene_46773;g13852;g135
GO:0030570	pectate lyase activity	Molecular Function	5	5	1	0.999205	g17665;g18892;g20815;g26700;g10709
GO:0080130	L-phenylalanine	Molecular Function	5	5	1	0.999205	g26669;g29084;g12841;g13016;g6493
GO:0043621	protein self-association	Molecular Function	5	5	1	0.999205	g27368;g9853;Corylus_avellana_newGene_14193;Corylus_avellana_newGene_18675;g6022
GO:0005543	phospholipid binding	Molecular Function	5	5	1	0.999205	Corylus_avellana_newGene_3619;g18769;g17752;g9277;g24232
GO:0019887	protein kinase regulator activity	Molecular Function	5	5	1	0.999205	g7180;g7855;g7854;g15578;g14088
GO:0004089	carbonate dehydratase activity	Molecular Function	5	5	1	0.999205	Corylus_avellana_newGene_63622;Corylus_avellana_newGene_5566;g25534;g12725;g11893
GO:0015078	hydrogen ion transmembrane transporter activity	Molecular Function	5	5	1	0.999205	g20670;g8098;g4841;Corylus_avellana_newGene_51793;g9136
GO:0052886	9,9'-dicis-carotene	Molecular Function	5	5	1	0.999205	Corylus_avellana_newGene_52975;Corylus_avellana_newGene_14437;Corylus_avellana_newGene_10623;g6670;Corylus_avellana_newGene_62324
GO:0008312	7S RNA binding	Molecular Function	5	5	1	0.999205	g3815;Corylus_avellana_newGene_14254;g3443;Corylus_avellana_newGene_26743;g11488
GO:0016157	sucrose synthase activity	Molecular Function	5	5	1	0.999205	g21621;g751;g2300;g28076;g22052
GO:0070180	large ribosomal subunit rRNA binding	Molecular Function	4	4	1	0.999364	g5843;g18572;g14048;g20254
GO:0031418	L-ascorbic acid binding	Molecular Function	4	4	1	0.999364	g12686;g17247;g18339;Corylus_avellana_newGene_49526
GO:0031624	ubiquitin conjugating enzyme binding	Molecular Function	4	4	1	0.999364	g31775;Corylus_avellana_newGene_49688;Corylus_avellana_newGene_34365;g27136
GO:0052655	L-valine transaminase activity	Molecular Function	4	4	1	0.999364	Corylus_avellana_newGene_56323;g20381;Corylus_avellana_newGene_18390;g33434
GO:0005094	Rho GDP-dissociation inhibitor activity	Molecular Function	4	4	1	0.999364	g5395;g18764;g6523;Corylus_avellana_newGene_9297
GO:0005528	FK506 binding	Molecular Function	4	4	1	0.999364	g26928;g10425;g9327;g13151
GO:0019139	cytokinin dehydrogenase activity	Molecular Function	4	4	1	0.999364	g17669;g8279;g9153;g11988
GO:0030515	snoRNA binding	Molecular Function	4	4	1	0.999364	g4102;g26862;g14714;g29416
GO:0003994	aconitate hydratase activity	Molecular Function	4	4	1	0.999364	g20000;g19999;g18338;g17556
GO:0004843	thiol-dependent ubiquitin-specific protease activity	Molecular Function	4	4	1	0.999364	g29764;g34;g13972;g7056
GO:0030674	protein binding, bridging	Molecular Function	4	4	1	0.999364	g22174;Corylus_avellana_newGene_50041;Corylus_avellana_newGene_53281;g5160
GO:0016831	carboxy-lyase activity	Molecular Function	4	4	1	0.999364	g29242;g20813;g18334;g18041
GO:0008420	CTD phosphatase activity	Molecular Function	4	4	1	0.999364	g12833;g12832;g26124;g5085
GO:0046524	sucrose-phosphate synthase activity	Molecular Function	4	4	1	0.999364	g28076;g22052;g21621;g751
GO:0017089	glycolipid transporter activity	Molecular Function	4	4	1	0.999364	g12347;g30857;Corylus_avellana_newGene_38224;g11251
GO:0004970	ionotropic glutamate receptor activity	Molecular Function	4	4	1	0.999364	g8342;g4264;g19067;g21508
GO:0052654	L-leucine transaminase activity	Molecular Function	4	4	1	0.999364	g33434;Corylus_avellana_newGene_18390;g20381;Corylus_avellana_newGene_56323
GO:0010427	abscisic acid binding	Molecular Function	4	4	1	0.999364	g32718;g9522;g11797;g8622
GO:0042277	peptide binding	Molecular Function	4	4	1	0.999364	g35058;g25612;Corylus_avellana_newGene_34073;Corylus_avellana_newGene_21845
GO:0000981	RNA polymerase II transcription factor activity, sequence-specific DNA binding	Molecular Function	4	4	1	0.999364	g19533;Corylus_avellana_newGene_61032;Corylus_avellana_newGene_11494;Corylus_avellana_newGene_15317
GO:0003950	NAD+ ADP-ribosyltransferase activity	Molecular Function	4	4	1	0.999364	g2611;g28772;g27478;g10784
GO:0052656	L-isoleucine transaminase activity	Molecular Function	4	4	1	0.999364	Corylus_avellana_newGene_18390;g33434;Corylus_avellana_newGene_56323;g20381
GO:0005199	structural constituent of cell wall	Molecular Function	4	4	1	0.999364	g30077;g30186;g26325;g14974
GO:0004366	glycerol-3-phosphate O-acyltransferase activity	Molecular Function	4	4	1	0.999364	Corylus_avellana_newGene_49738;Corylus_avellana_newGene_36400;g26003;g10053
GO:0004540	ribonuclease activity	Molecular Function	4	4	1	0.999364	Corylus_avellana_newGene_44088;g11063;g20262;g20261
GO:0008195	phosphatidate phosphatase activity	Molecular Function	4	4	1	0.999364	g9174;g2541;g10548;g918
GO:0016279	protein-lysine N-methyltransferase activity	Molecular Function	4	4	1	0.999364	g2215;g19626;Corylus_avellana_newGene_19296;g17234
GO:0008131	primary amine oxidase activity	Molecular Function	4	4	1	0.999364	g26234;g3261;g25801;g9038
GO:0016538	cyclin-dependent protein serine/threonine kinase regulator activity	Molecular Function	4	4	1	0.999364	g17965;Corylus_avellana_newGene_62316;Corylus_avellana_newGene_61952;Corylus_avellana_newGene_25176
GO:0016307	phosphatidylinositol phosphate kinase activity	Molecular Function	4	4	1	0.999364	g11989;g17489;g14744;g27692
GO:0008194	UDP-glycosyltransferase activity	Molecular Function	4	4	1	0.999364	g10073;g8209;g23407;g23256
GO:0008026	ATP-dependent helicase activity	Molecular Function	4	4	1	0.999364	g16633;g17730;g11824;g22526
GO:0008574	ATP-dependent microtubule motor activity, plus-end-directed	Molecular Function	4	4	1	0.999364	g1628;g27517;g20719;g3106
GO:0015140	malate transmembrane transporter activity	Molecular Function	4	4	1	0.999364	g30541;g6369;g22758;g16420
GO:0005047	signal recognition particle binding	Molecular Function	4	4	1	0.999364	g3815;g3443;g22171;Corylus_avellana_newGene_56367
GO:0005487	nucleocytoplasmic transporter activity	Molecular Function	4	4	1	0.999364	g6713;g6341;Corylus_avellana_newGene_3619;g4574
GO:0008728	GTP diphosphokinase activity	Molecular Function	4	4	1	0.999364	Corylus_avellana_newGene_32677;g9226;Corylus_avellana_newGene_13235;g20571
GO:0008121	ubiquinol-cytochrome-c reductase activity	Molecular Function	4	4	1	0.999364	g16940;Corylus_avellana_newGene_8136;Corylus_avellana_newGene_32038;g1543
GO:0003796	lysozyme activity	Molecular Function	4	4	1	0.999364	g6544;g34559;g5615;g6545
GO:0034511	U3 snoRNA binding	Molecular Function	4	4	1	0.999364	g11515;g13233;Corylus_avellana_newGene_65102;Corylus_avellana_newGene_38606
GO:0003910	DNA ligase (ATP) activity	Molecular Function	4	4	1	0.999364	Corylus_avellana_newGene_44432;g27478;g14994;g15807
GO:0005452	inorganic anion exchanger activity	Molecular Function	4	4	1	0.999364	g21364;g23315;g23975;g23262
GO:0004066	asparagine synthase (glutamine-hydrolyzing) activity	Molecular Function	4	4	1	0.999364	g26483;g23965;g9669;g580
GO:0003774	motor activity	Molecular Function	4	4	1	0.999364	g1031;g23279;g1053;g3249
GO:0050321	tau-protein kinase activity	Molecular Function	4	4	1	0.999364	g4388;g16291;g1613;g7834
GO:0005451	monovalent cation	Molecular Function	4	4	1	0.999364	g22083;g4558;g8982;g32381
GO:0016871	cycloartenol synthase activity	Molecular Function	4	4	1	0.999364	g26137;g6734;g32604;Corylus_avellana_newGene_43684
GO:0016707	gibberellin 3-beta-dioxygenase activity	Molecular Function	4	4	1	0.999364	g14271;g10980;g18447;g11046
GO:0004198	calcium-dependent cysteine-type endopeptidase activity	Molecular Function	4	4	1	0.999364	g92;g26060;g20120;g91
GO:0008483	transaminase activity	Molecular Function	4	4	1	0.999364	g31557;g6055;Corylus_avellana_newGene_13311;g3258
GO:0004373	glycogen (starch) synthase activity	Molecular Function	4	4	1	0.999364	g23569;g13970;g16468;g12924
GO:0004467	long-chain fatty acid-CoA ligase activity	Molecular Function	4	4	1	0.999364	Corylus_avellana_newGene_6591;g6215;g8996;g17236
GO:0045548	phenylalanine ammonia-lyase activity	Molecular Function	4	4	1	0.999364	g20450;g3211;g30508;g27124
GO:0033926	glycopeptide alpha-N-acetylgalactosaminidase activity	Molecular Function	4	4	1	0.999364	g3633;g23834;g13073;g14742
GO:0004805	trehalose-phosphatase activity	Molecular Function	4	4	1	0.999364	g22601;g25759;g4585;g11589
GO:0051861	glycolipid binding	Molecular Function	4	4	1	0.999364	g12347;g30857;Corylus_avellana_newGene_38224;g11251
GO:0008893	guanosine-3',5'-bis(diphosphate) 3'-diphosphatase activity	Molecular Function	4	4	1	0.999364	g24066;g9226;Corylus_avellana_newGene_32677;g20571
GO:0009927	histidine phosphotransfer kinase activity	Molecular Function	4	4	1	0.999364	g25582;g33142;Corylus_avellana_newGene_31966;Corylus_avellana_newGene_30401
GO:0052689	carboxylic ester hydrolase activity	Molecular Function	4	4	1	0.999364	Corylus_avellana_newGene_49955;g13766;g5263;g19080
GO:0019905	syntaxin binding	Molecular Function	4	4	1	0.999364	g2160;g1698;g5041;g9268
GO:0005216	ion channel activity	Molecular Function	4	4	1	0.999364	Corylus_avellana_newGene_61290;Corylus_avellana_newGene_4358;g31690;g18225
GO:0003989	acetyl-CoA carboxylase activity	Molecular Function	4	4	1	0.999364	g11831;Corylus_avellana_newGene_65361;g6262;g121
GO:0008047	enzyme activator activity	Molecular Function	4	4	1	0.999364	Corylus_avellana_newGene_59623;g1467;g2346;g13686
GO:0016836	hydro-lyase activity	Molecular Function	4	4	1	0.999364	g16011;g23368;g3623;g32978
GO:0019904	protein domain specific binding	Molecular Function	4	4	1	0.999364	g12718;g2343;g5769;g1353
GO:0004571	mannosyl-oligosaccharide 1,2-alpha-mannosidase activity	Molecular Function	4	4	1	0.999364	g423;g16211;g9374;g14812
GO:0008878	glucose-1-phosphate adenylyltransferase activity	Molecular Function	4	4	1	0.999364	g25946;g9410;g879;g3842
GO:0004525	ribonuclease III activity	Molecular Function	4	4	1	0.999364	g19549;g825;g7559;g10626
GO:0003872	6-phosphofructokinase activity	Molecular Function	3	3	1	0.999523	g14494;g10920;Corylus_avellana_newGene_17421
GO:0003841	1-acylglycerol-3-phosphate O-acyltransferase activity	Molecular Function	3	3	1	0.999523	g7328;Corylus_avellana_newGene_16208;g11490
GO:0017150	tRNA dihydrouridine synthase activity	Molecular Function	3	3	1	0.999523	Corylus_avellana_newGene_33662;Corylus_avellana_newGene_1274;g12137
GO:0004359	glutaminase activity	Molecular Function	3	3	1	0.999523	Corylus_avellana_newGene_51810;g5939;g20048
GO:0008308	voltage-gated anion channel activity	Molecular Function	3	3	1	0.999523	g6862;g13812;g303
GO:0031491	nucleosome binding	Molecular Function	3	3	1	0.999523	g10668;g15996;g18132
GO:0001055	RNA polymerase II activity	Molecular Function	3	3	1	0.999523	g15818;g6197;Corylus_avellana_newGene_60055
GO:0004817	cysteine-tRNA ligase activity	Molecular Function	3	3	1	0.999523	g3758;g16317;g3759
GO:0004129	cytochrome-c oxidase activity	Molecular Function	3	3	1	0.999523	g14002;g23566;g687
GO:0004822	isoleucine-tRNA ligase activity	Molecular Function	3	3	1	0.999523	g15805;Corylus_avellana_newGene_18295;g2983
GO:0000386	second spliceosomal transesterification activity	Molecular Function	3	3	1	0.999523	g16790;g6012;g19230
GO:0004579	dolichyl-diphosphooligosaccharide-protein glycotransferase activity	Molecular Function	3	3	1	0.999523	g13716;g10052;g12871
GO:0017025	TBP-class protein binding	Molecular Function	3	3	1	0.999523	g17386;g26597;g5652
GO:0043140	ATP-dependent 3'-5' DNA helicase activity	Molecular Function	3	3	1	0.999523	Corylus_avellana_newGene_60932;g24903;Corylus_avellana_newGene_9945
GO:0030976	thiamine pyrophosphate binding	Molecular Function	3	3	1	0.999523	g23657;g20813;g1072
GO:0004445	inositol-polyphosphate 5-phosphatase activity	Molecular Function	3	3	1	0.999523	g345;g6659;Corylus_avellana_newGene_10272
GO:0010285	L,L-diaminopimelate aminotransferase activity	Molecular Function	3	3	1	0.999523	g29084;g1185;g7495
GO:0005319	lipid transporter activity	Molecular Function	3	3	1	0.999523	g10080;g15590;Corylus_avellana_newGene_58478
GO:0005313	L-glutamate transmembrane transporter activity	Molecular Function	3	3	1	0.999523	g35133;g29467;g34851
GO:0043169	cation binding	Molecular Function	3	3	1	0.999523	g21603;g5418;g8185
GO:0004177	aminopeptidase activity	Molecular Function	3	3	1	0.999523	Corylus_avellana_newGene_35779;g34228;Corylus_avellana_newGene_7113
GO:0015204	urea transmembrane transporter activity	Molecular Function	3	3	1	0.999523	Corylus_avellana_newGene_14517;Corylus_avellana_newGene_2390;Corylus_avellana_newGene_2386
GO:0042409	caffeoyl-CoA O-methyltransferase activity	Molecular Function	3	3	1	0.999523	g8545;g26986;Corylus_avellana_newGene_10576
GO:0003725	double-stranded RNA binding	Molecular Function	3	3	1	0.999523	g2280;g12260;g14311
GO:0004316	3-oxoacyl-[acyl-carrier-protein] reductase (NADPH) activity	Molecular Function	3	3	1	0.999523	g9317;g12761;Corylus_avellana_newGene_1139
GO:0031409	pigment binding	Molecular Function	3	3	1	0.999523	g26397;g34706;g16469
GO:0070042	rRNA (uridine-N3-)-methyltransferase activity	Molecular Function	3	3	1	0.999523	g13737;Corylus_avellana_newGene_17665;g7454
GO:0009001	serine O-acetyltransferase activity	Molecular Function	3	3	1	0.999523	g10663;g33112;g18363
GO:0010329	auxin efflux transmembrane transporter activity	Molecular Function	3	3	1	0.999523	g26775;g12140;g24673
GO:0015417	polyamine-transporting ATPase activity	Molecular Function	3	3	1	0.999523	Corylus_avellana_newGene_14749;g18677;g9102
GO:0016851	magnesium chelatase activity	Molecular Function	3	3	1	0.999523	g14145;g7647;g7346
GO:0008239	dipeptidyl-peptidase activity	Molecular Function	3	3	1	0.999523	g1580;g31167;g16408
GO:0015439	heme-transporting ATPase activity	Molecular Function	3	3	1	0.999523	g25680;g27945;g8005
GO:0004372	glycine hydroxymethyltransferase activity	Molecular Function	3	3	1	0.999523	g30100;g12733;g32097
GO:0016817	hydrolase activity, acting on acid anhydrides	Molecular Function	3	3	1	0.999523	g24530;g28217;g23032
GO:0003995	acyl-CoA dehydrogenase activity	Molecular Function	3	3	1	0.999523	g6142;g20245;g8496
GO:0043682	copper-transporting ATPase activity	Molecular Function	3	3	1	0.999523	g9754;g22026;g20271
GO:0016621	cinnamoyl-CoA reductase activity	Molecular Function	3	3	1	0.999523	Corylus_avellana_newGene_5124;Corylus_avellana_newGene_5123;g31205
GO:0019239	deaminase activity	Molecular Function	3	3	1	0.999523	g6378;g8512;g30082
GO:0032138	single base insertion or deletion binding	Molecular Function	3	3	1	0.999523	g14651;g2189;Corylus_avellana_newGene_43942
GO:0015189	L-lysine transmembrane transporter activity	Molecular Function	3	3	1	0.999523	Corylus_avellana_newGene_54728;g35133;g34851
GO:0046564	oxalate decarboxylase activity	Molecular Function	3	3	1	0.999523	Corylus_avellana_newGene_26224;g31848;g13679
GO:0009678	hydrogen-translocating pyrophosphatase activity	Molecular Function	3	3	1	0.999523	g19106;g27951;g17927
GO:0004550	nucleoside diphosphate kinase activity	Molecular Function	3	3	1	0.999523	Corylus_avellana_newGene_42750;g13588;g35060
GO:0010277	chlorophyllide a oxygenase [overall] activity	Molecular Function	3	3	1	0.999523	g4169;Corylus_avellana_newGene_21254;g12179
GO:0004849	uridine kinase activity	Molecular Function	3	3	1	0.999523	g9060;g4974;g6427
GO:0016810	hydrolase activity, acting on carbon-nitrogen (but not peptide) bonds	Molecular Function	3	3	1	0.999523	g7511;g13037;g22492
GO:0008198	ferrous iron binding	Molecular Function	3	3	1	0.999523	g7867;Corylus_avellana_newGene_31693;g11244
GO:0031683	G-protein beta/gamma-subunit complex binding	Molecular Function	3	3	1	0.999523	Corylus_avellana_newGene_27782;g6642;g7186
GO:0070330	aromatase activity	Molecular Function	3	3	1	0.999523	g32019;g31272;g14124
GO:0004652	polynucleotide adenylyltransferase activity	Molecular Function	3	3	1	0.999523	g7388;g7537;g3061
GO:0004180	carboxypeptidase activity	Molecular Function	3	3	1	0.999523	g10524;g31976;g14359
GO:0008097	5S rRNA binding	Molecular Function	3	3	1	0.999523	g14556;g7252;g9387
GO:0017111	nucleoside-triphosphatase activity	Molecular Function	3	3	1	0.999523	g14824;g15785;g17871
GO:0015293	symporter activity	Molecular Function	3	3	1	0.999523	g25453;Corylus_avellana_newGene_2390;g627
GO:0005536	glucose binding	Molecular Function	3	3	1	0.999523	g7350;g7389;g12298
GO:0043023	ribosomal large subunit binding	Molecular Function	3	3	1	0.999523	Corylus_avellana_newGene_63964;g8293;Corylus_avellana_newGene_26207
GO:0004794	L-threonine ammonia-lyase activity	Molecular Function	3	3	1	0.999523	Corylus_avellana_newGene_62886;g18344;g16472
GO:0003825	alpha,alpha-trehalose-phosphate synthase (UDP-forming) activity	Molecular Function	3	3	1	0.999523	g22601;g4585;g11589
GO:0015179	L-amino acid transmembrane transporter activity	Molecular Function	3	3	1	0.999523	g11054;g9175;g11072
GO:0016756	glutathione gamma-glutamylcysteinyltransferase activity	Molecular Function	3	3	1	0.999523	g13897;g13552;g13551
GO:0008173	RNA methyltransferase activity	Molecular Function	3	3	1	0.999523	g11820;g8868;g5376
GO:0000400	four-way junction DNA binding	Molecular Function	3	3	1	0.999523	Corylus_avellana_newGene_43942;g14651;g2189
GO:0000989	transcription factor activity, transcription factor binding	Molecular Function	3	3	1	0.999523	g12177;g19268;g13354
GO:0008474	palmitoyl-(protein) hydrolase activity	Molecular Function	3	3	1	0.999523	Corylus_avellana_newGene_49955;g30950;g15647
GO:0004708	MAP kinase kinase activity	Molecular Function	3	3	1	0.999523	g26589;g10533;g16726
GO:0003886	DNA (cytosine-5-)-methyltransferase activity	Molecular Function	3	3	1	0.999523	g5648;g5163;Corylus_avellana_newGene_19867
GO:0003861	3-isopropylmalate dehydratase activity	Molecular Function	3	3	1	0.999523	g16050;g16052;g16051
GO:0008234	cysteine-type peptidase activity	Molecular Function	3	3	1	0.999523	g26034;g3092;g14672
GO:0090447	glycerol-3-phosphate 2-O-acyltransferase activity	Molecular Function	3	3	1	0.999523	g30361;g30032;g29796
GO:0005342	organic acid transmembrane transporter activity	Molecular Function	3	3	1	0.999523	g8780;g22201;Corylus_avellana_newGene_24108
GO:0042299	lupeol synthase activity	Molecular Function	3	3	1	0.999523	g35817;g32373;Corylus_avellana_newGene_23019
GO:0004503	monophenol monooxygenase activity	Molecular Function	3	3	1	0.999523	g25484;g10415;g10418
GO:0003959	NADPH dehydrogenase activity	Molecular Function	3	3	1	0.999523	g21934;g30179;g8577
GO:0016799	hydrolase activity, hydrolyzing N-glycosyl compounds	Molecular Function	3	3	1	0.999523	g18319;g2618;g8241
GO:0016772	transferase activity, transferring phosphorus-containing groups	Molecular Function	3	3	1	0.999523	g23823;g32812;g28990
GO:0043047	single-stranded telomeric DNA binding	Molecular Function	3	3	1	0.999523	g11560;Corylus_avellana_newGene_29358;g7199
GO:0010011	auxin binding	Molecular Function	3	3	1	0.999523	g19955;Corylus_avellana_newGene_64925;g627
GO:0019789	SUMO transferase activity	Molecular Function	3	3	1	0.999523	Corylus_avellana_newGene_40241;Corylus_avellana_newGene_2265;g22959
GO:0016891	endoribonuclease activity, producing 5'-phosphomonoesters	Molecular Function	3	3	1	0.999523	g7562;g22678;g11673
GO:0004602	glutathione peroxidase activity	Molecular Function	3	3	1	0.999523	g14834;g12842;g6810
GO:0103115	protoheme IX ABC transporter activity	Molecular Function	3	3	1	0.999523	g27945;g8005;g25680
GO:0005384	manganese ion transmembrane transporter activity	Molecular Function	3	3	1	0.999523	g11030;g35331;g7611
GO:0032137	guanine/thymine mispair binding	Molecular Function	3	3	1	0.999523	g2189;g14651;Corylus_avellana_newGene_43942
GO:0031593	polyubiquitin modification-dependent protein binding	Molecular Function	3	3	1	0.999523	g7;g28427;g5246
GO:0008690	3-deoxy-manno-octulosonate cytidylyltransferase activity	Molecular Function	3	3	1	0.999523	Corylus_avellana_newGene_1210;Corylus_avellana_newGene_1211;g25164
GO:0008559	xenobiotic-transporting ATPase activity	Molecular Function	3	3	1	0.999523	g3215;g21859;g26775
GO:0008378	galactosyltransferase activity	Molecular Function	3	3	1	0.999523	g5893;g5935;g9116
GO:0008865	fructokinase activity	Molecular Function	3	3	1	0.999523	g12298;g7350;g399
GO:0004435	phosphatidylinositol phospholipase C activity	Molecular Function	3	3	1	0.999523	g8929;g19947;g8928
GO:0045431	flavonol synthase activity	Molecular Function	3	3	1	0.999523	Corylus_avellana_newGene_8270;g34642;g25874
GO:0004128	cytochrome-b5 reductase activity, acting on NAD(P)H	Molecular Function	3	3	1	0.999523	g26690;Corylus_avellana_newGene_17435;g5574
GO:0004356	glutamate-ammonia ligase activity	Molecular Function	3	3	1	0.999523	g27368;Corylus_avellana_newGene_18675;g86
GO:0050664	oxidoreductase activity, acting on NAD(P)H, oxygen as acceptor	Molecular Function	3	3	1	0.999523	g3101;g652;g2307
GO:0030234	enzyme regulator activity	Molecular Function	3	3	1	0.999523	g16414;g20001;Corylus_avellana_newGene_51580
GO:0009881	photoreceptor activity	Molecular Function	3	3	1	0.999523	g11721;g17671;g4015
GO:0005381	iron ion transmembrane transporter activity	Molecular Function	3	3	1	0.999523	g7611;g35331;g11030
GO:0008324	cation transmembrane transporter activity	Molecular Function	3	3	1	0.999523	g26764;g7116;g4087
GO:0003689	DNA clamp loader activity	Molecular Function	3	3	1	0.999523	g35165;Corylus_avellana_newGene_58435;g1006
GO:0016783	sulfurtransferase activity	Molecular Function	3	3	1	0.999523	g393;g15906;g16022
GO:0008094	DNA-dependent ATPase activity	Molecular Function	3	3	1	0.999523	Corylus_avellana_newGene_49148;g1845;Corylus_avellana_newGene_56363
GO:0052890	oxidoreductase activity, acting on the CH-CH group of donors, with a flavin as acceptor	Molecular Function	3	3	1	0.999523	g6142;g8496;Corylus_avellana_newGene_32263
GO:0036263	L-DOPA monooxygenase activity	Molecular Function	3	3	1	0.999523	g25484;g10415;g10418
GO:0004620	phospholipase activity	Molecular Function	3	3	1	0.999523	g9239;g28986;g22268
GO:0046577	long-chain-alcohol oxidase activity	Molecular Function	3	3	1	0.999523	g30126;g20593;g13554
GO:0004124	cysteine synthase activity	Molecular Function	3	3	1	0.999523	g20248;g1844;g4089
GO:0050508	glucuronosyl-N-acetylglucosaminyl-proteoglycan 4-alpha-N-acetylglucosaminyltransferase activity	Molecular Function	3	3	1	0.999523	g4710;g2593;g23671
GO:0009000	selenocysteine lyase activity	Molecular Function	3	3	1	0.999523	Corylus_avellana_newGene_36236;Corylus_avellana_newGene_63331;Corylus_avellana_newGene_63571
GO:0003968	RNA-directed 5'-3' RNA polymerase activity	Molecular Function	3	3	1	0.999523	g5230;g24230;g11592
GO:0005338	nucleotide-sugar transmembrane transporter activity	Molecular Function	3	3	1	0.999523	Corylus_avellana_newGene_32335;Corylus_avellana_newGene_44603;Corylus_avellana_newGene_42268
GO:0000285	1-phosphatidylinositol-3-phosphate 5-kinase activity	Molecular Function	2	2	1	0.999682	g13306;g8452
GO:0008184	glycogen phosphorylase activity	Molecular Function	2	2	1	0.999682	g7216;g18819
GO:0008672	2-dehydro-3-deoxyglucarate aldolase activity	Molecular Function	2	2	1	0.999682	g5104;g34774
GO:0004573	mannosyl-oligosaccharide glucosidase activity	Molecular Function	2	2	1	0.999682	g9436;g9437
GO:0004030	aldehyde dehydrogenase [NAD(P)+] activity	Molecular Function	2	2	1	0.999682	g13078;g17794
GO:0004806	triglyceride lipase activity	Molecular Function	2	2	1	0.999682	g5521;g3500
GO:0046556	alpha-L-arabinofuranosidase activity	Molecular Function	2	2	1	0.999682	g8014;g14982
GO:0004697	protein kinase C activity	Molecular Function	2	2	1	0.999682	g12226;g28183
GO:0015631	tubulin binding	Molecular Function	2	2	1	0.999682	g16991;g7403
GO:0008970	phosphatidylcholine 1-acylhydrolase activity	Molecular Function	2	2	1	0.999682	g5521;g34245
GO:0004802	transketolase activity	Molecular Function	2	2	1	0.999682	g23907;g5014
GO:0016717	oxidoreductase activity, acting on paired donors, with oxidation of a pair of donors resulting in the reduction of molecular oxygen to two molecules of water	Molecular Function	2	2	1	0.999682	g5039;g16331
GO:0004362	glutathione-disulfide reductase activity	Molecular Function	2	2	1	0.999682	g26382;g17255
GO:0052906	tRNA (guanine(37)-N(1))-methyltransferase activity	Molecular Function	2	2	1	0.999682	g5957;g5956
GO:0008661	1-deoxy-D-xylulose-5-phosphate synthase activity	Molecular Function	2	2	1	0.999682	g26821;g10774
GO:0010487	thermospermine synthase activity	Molecular Function	2	2	1	0.999682	Corylus_avellana_newGene_18509;g9036
GO:0015228	coenzyme A transmembrane transporter activity	Molecular Function	2	2	1	0.999682	g17164;Corylus_avellana_newGene_19343
GO:0010385	double-stranded methylated DNA binding	Molecular Function	2	2	1	0.999682	g23532;g33490
GO:0004055	argininosuccinate synthase activity	Molecular Function	2	2	1	0.999682	g30720;g20442
GO:0004430	1-phosphatidylinositol 4-kinase activity	Molecular Function	2	2	1	0.999682	g7487;g14643
GO:0036094	small molecule binding	Molecular Function	2	2	1	0.999682	g363;g24250
GO:0008756	o-succinylbenzoate-CoA ligase activity	Molecular Function	2	2	1	0.999682	g10427;g30466
GO:0043138	3'-5' DNA helicase activity	Molecular Function	2	2	1	0.999682	g4175;g11824
GO:0017070	U6 snRNA binding	Molecular Function	2	2	1	0.999682	g18822;g6012
GO:0004028	3-chloroallyl aldehyde dehydrogenase activity	Molecular Function	2	2	1	0.999682	Corylus_avellana_newGene_14085;g17794
GO:0043141	ATP-dependent 5'-3' DNA helicase activity	Molecular Function	2	2	1	0.999682	g17463;g14943
GO:0016206	catechol O-methyltransferase activity	Molecular Function	2	2	1	0.999682	g4931;g31860
GO:0052658	inositol-1,4,5-trisphosphate 5-phosphatase activity	Molecular Function	2	2	1	0.999682	Corylus_avellana_newGene_10272;g6659
GO:0004449	isocitrate dehydrogenase (NAD+) activity	Molecular Function	2	2	1	0.999682	g18807;g17626
GO:0090417	N-methylnicotinate transporter activity	Molecular Function	2	2	1	0.999682	g17967;g17968
GO:0004514	nicotinate-nucleotide diphosphorylase (carboxylating) activity	Molecular Function	2	2	1	0.999682	g2398;g16155
GO:0004351	glutamate decarboxylase activity	Molecular Function	2	2	1	0.999682	g21188;g32786
GO:0003955	NAD(P)H dehydrogenase (quinone) activity	Molecular Function	2	2	1	0.999682	g7886;Corylus_avellana_newGene_33048
GO:0004634	phosphopyruvate hydratase activity	Molecular Function	2	2	1	0.999682	g9689;g24773
GO:0042171	lysophosphatidic acid acyltransferase activity	Molecular Function	2	2	1	0.999682	g32056;Corylus_avellana_newGene_6017
GO:0004820	glycine-tRNA ligase activity	Molecular Function	2	2	1	0.999682	g1544;g9552
GO:0004488	methylenetetrahydrofolate dehydrogenase (NADP+) activity	Molecular Function	2	2	1	0.999682	g26626;g1276
GO:0009882	blue light photoreceptor activity	Molecular Function	2	2	1	0.999682	g3399;g24032
GO:0034256	chlorophyll(ide) b reductase activity	Molecular Function	2	2	1	0.999682	g22891;Corylus_avellana_newGene_15109
GO:0046527	glucosyltransferase activity	Molecular Function	2	2	1	0.999682	g21441;g10756
GO:0004340	glucokinase activity	Molecular Function	2	2	1	0.999682	g12298;g7350
GO:0008883	glutamyl-tRNA reductase activity	Molecular Function	2	2	1	0.999682	g15019;g1922
GO:0046570	methylthioribulose 1-phosphate dehydratase activity	Molecular Function	2	2	1	0.999682	g11470;Corylus_avellana_newGene_49008
GO:0045552	dihydrokaempferol 4-reductase activity	Molecular Function	2	2	1	0.999682	g20202;g33441
GO:0032549	ribonucleoside binding	Molecular Function	2	2	1	0.999682	g15818;g12765
GO:0005471	ATP	Molecular Function	2	2	1	0.999682	g29285;g13207
GO:0052659	inositol-1,3,4,5-tetrakisphosphate 5-phosphatase activity	Molecular Function	2	2	1	0.999682	Corylus_avellana_newGene_10272;g6659
GO:0016811	hydrolase activity, acting on carbon-nitrogen (but not peptide) bonds, in linear amides	Molecular Function	2	2	1	0.999682	g11602;Corylus_avellana_newGene_65674
GO:0008134	transcription factor binding	Molecular Function	2	2	1	0.999682	g5187;g24085
GO:0004654	polyribonucleotide nucleotidyltransferase activity	Molecular Function	2	2	1	0.999682	g3767;g2546
GO:0000210	NAD+ diphosphatase activity	Molecular Function	2	2	1	0.999682	g5570;g9543
GO:0004096	catalase activity	Molecular Function	2	2	1	0.999682	g12813;g4532
GO:0043874	acireductone synthase activity	Molecular Function	2	2	1	0.999682	Corylus_avellana_newGene_49008;g11470
GO:0016987	sigma factor activity	Molecular Function	2	2	1	0.999682	g5265;g1548
GO:0008460	dTDP-glucose 4,6-dehydratase activity	Molecular Function	2	2	1	0.999682	g20607;g26767
GO:0016820	hydrolase activity, acting on acid anhydrides, catalyzing transmembrane movement of substances	Molecular Function	2	2	1	0.999682	g13528;g6693
GO:0004017	adenylate kinase activity	Molecular Function	2	2	1	0.999682	g2934;g11560
GO:0004399	histidinol dehydrogenase activity	Molecular Function	2	2	1	0.999682	g31605;g28794
GO:0030366	molybdopterin synthase activity	Molecular Function	2	2	1	0.999682	g3736;g5919
GO:0015093	ferrous iron transmembrane transporter activity	Molecular Function	2	2	1	0.999682	Corylus_avellana_newGene_63117;g15905
GO:0015020	glucuronosyltransferase activity	Molecular Function	2	2	1	0.999682	g8989;g8948
GO:0004747	ribokinase activity	Molecular Function	2	2	1	0.999682	g6993;Corylus_avellana_newGene_47354
GO:0004644	phosphoribosylglycinamide formyltransferase activity	Molecular Function	2	2	1	0.999682	g32933;Corylus_avellana_newGene_62219
GO:0043021	ribonucleoprotein complex binding	Molecular Function	2	2	1	0.999682	g10535;Corylus_avellana_newGene_33801
GO:0031071	cysteine desulfurase activity	Molecular Function	2	2	1	0.999682	Corylus_avellana_newGene_63331;g30984
GO:0003977	UDP-N-acetylglucosamine diphosphorylase activity	Molecular Function	2	2	1	0.999682	g22799;g24557
GO:0003849	3-deoxy-7-phosphoheptulonate synthase activity	Molecular Function	2	2	1	0.999682	g5817;g7972
GO:0035312	5'-3' exodeoxyribonuclease activity	Molecular Function	2	2	1	0.999682	g7236;g31814
GO:0048487	beta-tubulin binding	Molecular Function	2	2	1	0.999682	g20155;g28037
GO:0016628	oxidoreductase activity, acting on the CH-CH group of donors, NAD or NADP as acceptor	Molecular Function	2	2	1	0.999682	g24842;g23464
GO:0003714	transcription corepressor activity	Molecular Function	2	2	1	0.999682	g836;g10046
GO:0003979	UDP-glucose 6-dehydrogenase activity	Molecular Function	2	2	1	0.999682	g10015;g2337
GO:0043546	molybdopterin cofactor binding	Molecular Function	2	2	1	0.999682	g8328;g19717
GO:0005345	purine nucleobase transmembrane transporter activity	Molecular Function	2	2	1	0.999682	g4616;g7824
GO:0016833	oxo-acid-lyase activity	Molecular Function	2	2	1	0.999682	g14112;g14111
GO:0016711	flavonoid 3'-monooxygenase activity	Molecular Function	2	2	1	0.999682	g2031;g1701
GO:0004491	methylmalonate-semialdehyde dehydrogenase (acylating) activity	Molecular Function	2	2	1	0.999682	g13449;g22470
GO:0004640	phosphoribosylanthranilate isomerase activity	Molecular Function	2	2	1	0.999682	g33217;g29536
GO:0004832	valine-tRNA ligase activity	Molecular Function	2	2	1	0.999682	g3424;g11646
GO:0052861	glucan endo-1,3-beta-glucanase activity, C-3 substituted reducing group	Molecular Function	2	2	1	0.999682	g13556;Corylus_avellana_newGene_66453
GO:0052726	inositol-1,3,4-trisphosphate 5-kinase activity	Molecular Function	2	2	1	0.999682	Corylus_avellana_newGene_28764;g8395
GO:0004764	shikimate 3-dehydrogenase (NADP+) activity	Molecular Function	2	2	1	0.999682	g17287;g13629
GO:0008469	histone-arginine N-methyltransferase activity	Molecular Function	2	2	1	0.999682	g31676;g2067
GO:0008534	oxidized purine nucleobase lesion DNA N-glycosylase activity	Molecular Function	2	2	1	0.999682	g3235;Corylus_avellana_newGene_31973
GO:0003691	double-stranded telomeric DNA binding	Molecular Function	2	2	1	0.999682	g9692;g11560
GO:0003985	acetyl-CoA C-acetyltransferase activity	Molecular Function	2	2	1	0.999682	g7963;g7791
GO:0052725	inositol-1,3,4-trisphosphate 6-kinase activity	Molecular Function	2	2	1	0.999682	Corylus_avellana_newGene_28764;g8395
GO:0004455	ketol-acid reductoisomerase activity	Molecular Function	2	2	1	0.999682	g3272;g23541
GO:0042578	phosphoric ester hydrolase activity	Molecular Function	2	2	1	0.999682	g1237;g15544
GO:0004477	methenyltetrahydrofolate cyclohydrolase activity	Molecular Function	2	2	1	0.999682	g1276;g26626
GO:0004615	phosphomannomutase activity	Molecular Function	2	2	1	0.999682	g31854;Corylus_avellana_newGene_19685
GO:0008381	mechanically-gated ion channel activity	Molecular Function	2	2	1	0.999682	Corylus_avellana_newGene_26698;g29999
GO:0019158	mannokinase activity	Molecular Function	2	2	1	0.999682	g12298;g7350
GO:0004471	malate dehydrogenase (decarboxylating) (NAD+) activity	Molecular Function	2	2	1	0.999682	g26601;g19524
GO:0070181	small ribosomal subunit rRNA binding	Molecular Function	2	2	1	0.999682	g10680;Corylus_avellana_newGene_3546
GO:0004825	methionine-tRNA ligase activity	Molecular Function	2	2	1	0.999682	g17831;g24379
GO:0033862	UMP kinase activity	Molecular Function	2	2	1	0.999682	g6703;g18652
GO:0004830	tryptophan-tRNA ligase activity	Molecular Function	2	2	1	0.999682	Corylus_avellana_newGene_8638;Corylus_avellana_newGene_8637
GO:0004789	thiamine-phosphate diphosphorylase activity	Molecular Function	2	2	1	0.999682	g15505;g26207
GO:0010295	(+)-abscisic acid 8'-hydroxylase activity	Molecular Function	2	2	1	0.999682	g26262;Corylus_avellana_newGene_28024
GO:0045544	gibberellin 20-oxidase activity	Molecular Function	2	2	1	0.999682	g11046;g5522
GO:0047763	caffeate O-methyltransferase activity	Molecular Function	2	2	1	0.999682	g31860;g4931
GO:0003896	DNA primase activity	Molecular Function	2	2	1	0.999682	Corylus_avellana_newGene_44469;g25893
GO:0004345	glucose-6-phosphate dehydrogenase activity	Molecular Function	2	2	1	0.999682	g2999;g12698
GO:0045430	chalcone isomerase activity	Molecular Function	2	2	1	0.999682	g34340;g2479
GO:0008409	5'-3' exonuclease activity	Molecular Function	2	2	1	0.999682	g26523;g6784
GO:0035242	protein-arginine omega-N asymmetric methyltransferase activity	Molecular Function	2	2	1	0.999682	g2067;g31676
GO:0015450	P-P-bond-hydrolysis-driven protein transmembrane transporter activity	Molecular Function	2	2	1	0.999682	g7933;g17097
GO:0004575	sucrose alpha-glucosidase activity	Molecular Function	2	2	1	0.999682	g13073;Corylus_avellana_newGene_64282
GO:0008649	rRNA methyltransferase activity	Molecular Function	2	2	1	0.999682	g14758;g3838
GO:0004535	poly(A)-specific ribonuclease activity	Molecular Function	2	2	1	0.999682	g8300;g4638
GO:0016655	oxidoreductase activity, acting on NAD(P)H, quinone or similar compound as acceptor	Molecular Function	2	2	1	0.999682	Corylus_avellana_newGene_36920;g19993
GO:0008242	omega peptidase activity	Molecular Function	2	2	1	0.999682	g29764;g125
GO:0050269	coniferyl-aldehyde dehydrogenase activity	Molecular Function	2	2	1	0.999682	Corylus_avellana_newGene_43528;g30598
GO:0008859	exoribonuclease II activity	Molecular Function	2	2	1	0.999682	g4916;g29365
GO:0000234	phosphoethanolamine N-methyltransferase activity	Molecular Function	2	2	1	0.999682	g28347;Corylus_avellana_newGene_18511
GO:0009674	potassium	Molecular Function	2	2	1	0.999682	g2049;g2050
GO:0004353	glutamate dehydrogenase [NAD(P)+] activity	Molecular Function	2	2	1	0.999682	g4673;g8944
GO:0004675	transmembrane receptor protein serine/threonine kinase activity	Molecular Function	2	2	1	0.999682	g27683;g21746
GO:0004821	histidine-tRNA ligase activity	Molecular Function	2	2	1	0.999682	g17538;g25674
GO:0004348	glucosylceramidase activity	Molecular Function	2	2	1	0.999682	g17692;g1311
GO:0090416	nicotinate transporter activity	Molecular Function	2	2	1	0.999682	g17967;g17968
GO:0016765	transferase activity, transferring alkyl or aryl (other than methyl) groups	Molecular Function	2	2	1	0.999682	g2477;g4313
GO:0004816	asparagine-tRNA ligase activity	Molecular Function	2	2	1	0.999682	Corylus_avellana_newGene_50129;g2508
GO:0016630	protochlorophyllide reductase activity	Molecular Function	2	2	1	0.999682	g28385;g21934
GO:0003958	NADPH-hemoprotein reductase activity	Molecular Function	2	2	1	0.999682	g32827;g21497
GO:0004357	glutamate-cysteine ligase activity	Molecular Function	2	2	1	0.999682	g13739;g13740
GO:0009916	alternative oxidase activity	Molecular Function	2	2	1	0.999682	g33423;g24470
GO:0008107	galactoside 2-alpha-L-fucosyltransferase activity	Molecular Function	2	2	1	0.999682	g2209;g5582
GO:0005262	calcium channel activity	Molecular Function	2	2	1	0.999682	Corylus_avellana_newGene_12450;g4264
GO:0042781	3'-tRNA processing endoribonuclease activity	Molecular Function	2	2	1	0.999682	g31878;g33886
GO:0050200	plasmalogen synthase activity	Molecular Function	2	2	1	0.999682	Corylus_avellana_newGene_40346;g16634
GO:0004831	tyrosine-tRNA ligase activity	Molecular Function	2	2	1	0.999682	g24461;g11646
GO:0004478	methionine adenosyltransferase activity	Molecular Function	2	2	1	0.999682	g14187;g20296
GO:0004143	diacylglycerol kinase activity	Molecular Function	2	2	1	0.999682	g22060;g19755
GO:0051117	ATPase binding	Molecular Function	2	2	1	0.999682	g5479;g14673
GO:0003855	3-dehydroquinate dehydratase activity	Molecular Function	2	2	1	0.999682	g17287;g13629
GO:0015112	nitrate transmembrane transporter activity	Molecular Function	2	2	1	0.999682	g18115;g8579
GO:0004146	dihydrofolate reductase activity	Molecular Function	2	2	1	0.999682	g6051;g17771
GO:0015232	heme transporter activity	Molecular Function	2	2	1	0.999682	g681;g192
GO:0010013	N-1-naphthylphthalamic acid binding	Molecular Function	2	2	1	0.999682	Corylus_avellana_newGene_21845;Corylus_avellana_newGene_34073
GO:0061598	molybdopterin adenylyltransferase activity	Molecular Function	2	2	1	0.999682	g2022;g23437
GO:0005052	peroxisome matrix targeting signal-1 binding	Molecular Function	2	2	1	0.999682	Corylus_avellana_newGene_37899;g11038
GO:0004420	hydroxymethylglutaryl-CoA reductase (NADPH) activity	Molecular Function	2	2	1	0.999682	g28327;g18459
GO:0032050	clathrin heavy chain binding	Molecular Function	2	2	1	0.999682	g16988;Corylus_avellana_newGene_1694
GO:0017057	6-phosphogluconolactonase activity	Molecular Function	2	2	1	0.999682	g4335;g4337
GO:0003923	GPI-anchor transamidase activity	Molecular Function	2	2	1	0.999682	g1219;g20393
GO:0009378	four-way junction helicase activity	Molecular Function	2	2	1	0.999682	Corylus_avellana_newGene_9945;Corylus_avellana_newGene_60932
GO:0050463	nitrate reductase [NAD(P)H] activity	Molecular Function	2	2	1	0.999682	g8328;g19717
GO:0052691	UDP-arabinopyranose mutase activity	Molecular Function	2	2	1	0.999682	g391;g1447
GO:0050464	nitrate reductase (NADPH) activity	Molecular Function	2	2	1	0.999682	g19717;g8328
GO:0004038	allantoinase activity	Molecular Function	2	2	1	0.999682	g23040;g16183
GO:0004134	4-alpha-glucanotransferase activity	Molecular Function	2	2	1	0.999682	g23583;g10029
GO:0043139	5'-3' DNA helicase activity	Molecular Function	2	2	1	0.999682	Corylus_avellana_newGene_61086;g18560
GO:0061599	molybdopterin molybdotransferase activity	Molecular Function	2	2	1	0.999682	g2022;g23437
GO:0003840	obsolete gamma-glutamyltransferase activity	Molecular Function	2	2	1	0.999682	g13897;g25126
GO:0046923	ER retention sequence binding	Molecular Function	2	2	1	0.999682	g27625;Corylus_avellana_newGene_3687
GO:0046820	4-amino-4-deoxychorismate synthase activity	Molecular Function	2	2	1	0.999682	g14112;g14111
GO:0031386	protein tag	Molecular Function	2	2	1	0.999682	g4329;Corylus_avellana_newGene_57273
GO:0047325	inositol tetrakisphosphate 1-kinase activity	Molecular Function	2	2	1	0.999682	Corylus_avellana_newGene_28764;g8395
GO:0003916	DNA topoisomerase activity	Molecular Function	2	2	1	0.999682	g18896;g20290
GO:0000975	regulatory region DNA binding	Molecular Function	2	2	1	0.999682	g34837;g6022
GO:0004610	phosphoacetylglucosamine mutase activity	Molecular Function	2	2	1	0.999682	Corylus_avellana_newGene_8853;Corylus_avellana_newGene_39029
GO:2001070	starch binding	Molecular Function	2	2	1	0.999682	g11306;g10029
GO:0004506	squalene monooxygenase activity	Molecular Function	2	2	1	0.999682	g28006;g7930
GO:0008725	DNA-3-methyladenine glycosylase activity	Molecular Function	2	2	1	0.999682	g12374;g22946
GO:0047220	galactosylxylosylprotein 3-beta-galactosyltransferase activity	Molecular Function	2	2	1	0.999682	g28930;g22819
GO:0008265	Mo-molybdopterin cofactor sulfurase activity	Molecular Function	2	2	1	0.999682	Corylus_avellana_newGene_63571;Corylus_avellana_newGene_36236
GO:0008964	phosphoenolpyruvate carboxylase activity	Molecular Function	2	2	1	0.999682	g1555;g19285
GO:0000822	inositol hexakisphosphate binding	Molecular Function	2	2	1	0.999682	g19955;g17147
GO:0004751	ribose-5-phosphate isomerase activity	Molecular Function	2	2	1	0.999682	g3331;g25097
GO:0047911	galacturan 1,4-alpha-galacturonidase activity	Molecular Function	2	2	1	0.999682	g23264;g31749
GO:0017091	AU-rich element binding	Molecular Function	2	2	1	0.999682	g11424;g31584
GO:0070008	serine-type exopeptidase activity	Molecular Function	2	2	1	0.999682	g383;g26628
GO:0030785	[ribulose-bisphosphate carboxylase]-lysine N-methyltransferase activity	Molecular Function	2	2	1	0.999682	g17234;g2215
GO:0018685	alkane 1-monooxygenase activity	Molecular Function	2	2	1	0.999682	g731;g31272
GO:0031177	phosphopantetheine binding	Molecular Function	2	2	1	0.999682	g4532;g25689
GO:0016984	ribulose-bisphosphate carboxylase activity	Molecular Function	2	2	1	0.999682	g13360;g10966
GO:0008447	L-ascorbate oxidase activity	Molecular Function	2	2	1	0.999682	g21750;g3733
GO:0004823	leucine-tRNA ligase activity	Molecular Function	2	2	1	0.999682	g8479;g8349
GO:0008193	tRNA guanylyltransferase activity	Molecular Function	2	2	1	0.999682	Corylus_avellana_newGene_51204;Corylus_avellana_newGene_34655
GO:0008175	tRNA methyltransferase activity	Molecular Function	2	2	1	0.999682	g1228;g7277
GO:0008113	peptide-methionine (S)-S-oxide reductase activity	Molecular Function	2	2	1	0.999682	g1259;g5499
GO:0051753	mannan synthase activity	Molecular Function	2	2	1	0.999682	g20071;Corylus_avellana_newGene_8615
GO:0019199	transmembrane receptor protein kinase activity	Molecular Function	2	2	1	0.999682	g16699;Corylus_avellana_newGene_42725
GO:0050616	secologanin synthase activity	Molecular Function	2	2	1	0.999682	g10341;g17595
GO:0004930	G-protein coupled receptor activity	Molecular Function	2	2	1	0.999682	g3673;g21508
GO:0016901	oxidoreductase activity, acting on the CH-OH group of donors, quinone or similar compound as acceptor	Molecular Function	2	2	1	0.999682	g30568;g999
GO:0050291	sphingosine N-acyltransferase activity	Molecular Function	2	2	1	0.999682	Corylus_avellana_newGene_42836;Corylus_avellana_newGene_36690
GO:0019001	guanyl nucleotide binding	Molecular Function	2	2	1	0.999682	g13886;g5347
GO:0050638	taxadien-5-alpha-ol O-acetyltransferase activity	Molecular Function	2	2	1	0.999682	g31019;g32366
GO:0004181	metallocarboxypeptidase activity	Molecular Function	2	2	1	0.999682	Corylus_avellana_newGene_47149;g13231
GO:0016866	intramolecular transferase activity	Molecular Function	2	2	1	0.999682	Corylus_avellana_newGene_61576;g23619
GO:0051020	GTPase binding	Molecular Function	2	2	1	0.999682	g745;g17245
GO:0004663	Rab geranylgeranyltransferase activity	Molecular Function	2	2	1	0.999682	g30823;g9891
GO:0003688	DNA replication origin binding	Molecular Function	2	2	1	0.999682	g4175;g2855
GO:0004739	pyruvate dehydrogenase (acetyl-transferring) activity	Molecular Function	2	2	1	0.999682	g13069;g31906
GO:0004559	alpha-mannosidase activity	Molecular Function	2	2	1	0.999682	g9826;g9286
GO:0016832	aldehyde-lyase activity	Molecular Function	2	2	1	0.999682	g8217;g11539
GO:0003844	1,4-alpha-glucan branching enzyme activity	Molecular Function	2	2	1	0.999682	g8185;g5418
GO:0004748	ribonucleoside-diphosphate reductase activity, thioredoxin disulfide as acceptor	Molecular Function	2	2	1	0.999682	g2941;g18913
GO:0016174	NAD(P)H oxidase activity	Molecular Function	2	2	1	0.999682	g2061;Corylus_avellana_newGene_11789
GO:0051116	cobaltochelatase activity	Molecular Function	1	1	1	0.999841	g7647
GO:0004325	ferrochelatase activity	Molecular Function	1	1	1	0.999841	g22815
GO:0051741	2-methyl-6-phytyl-1,4-benzoquinone methyltransferase activity	Molecular Function	1	1	1	0.999841	g7120
GO:0016635	oxidoreductase activity, acting on the CH-CH group of donors, quinone or related compound as acceptor	Molecular Function	1	1	1	0.999841	g34129
GO:0008835	diaminohydroxyphosphoribosylaminopyrimidine deaminase activity	Molecular Function	1	1	1	0.999841	g7975
GO:0004141	dethiobiotin synthase activity	Molecular Function	1	1	1	0.999841	g5656
GO:0035174	histone serine kinase activity	Molecular Function	1	1	1	0.999841	g10974
GO:0003984	acetolactate synthase activity	Molecular Function	1	1	1	0.999841	g13634
GO:0004490	methylglutaconyl-CoA hydratase activity	Molecular Function	1	1	1	0.999841	g1328
GO:0016296	palmitoyl-[acyl-carrier-protein] hydrolase activity	Molecular Function	1	1	1	0.999841	g15647
GO:0046027	phospholipid	Molecular Function	1	1	1	0.999841	g28270
GO:0080146	L-cysteine desulfhydrase activity	Molecular Function	1	1	1	0.999841	g9750
GO:0004671	protein C-terminal S-isoprenylcysteine carboxyl O-methyltransferase activity	Molecular Function	1	1	1	0.999841	g29736
GO:0008441	3'(2'),5'-bisphosphate nucleotidase activity	Molecular Function	1	1	1	0.999841	g20093
GO:0047724	inosine nucleosidase activity	Molecular Function	1	1	1	0.999841	g19473
GO:0016210	naringenin-chalcone synthase activity	Molecular Function	1	1	1	0.999841	g21086
GO:0051745	4-hydroxy-3-methylbut-2-en-1-yl diphosphate reductase activity	Molecular Function	1	1	1	0.999841	g26472
GO:0016295	myristoyl-[acyl-carrier-protein] hydrolase activity	Molecular Function	1	1	1	0.999841	g15647
GO:0016656	monodehydroascorbate reductase (NADH) activity	Molecular Function	1	1	1	0.999841	g2171
GO:0004749	ribose phosphate diphosphokinase activity	Molecular Function	1	1	1	0.999841	g29202
GO:0016308	1-phosphatidylinositol-4-phosphate 5-kinase activity	Molecular Function	1	1	1	0.999841	g14325
GO:0016603	glutaminyl-peptide cyclotransferase activity	Molecular Function	1	1	1	0.999841	Corylus_avellana_newGene_57360
GO:0004156	dihydropteroate synthase activity	Molecular Function	1	1	1	0.999841	g398
GO:0004809	tRNA (guanine-N2-)-methyltransferase activity	Molecular Function	1	1	1	0.999841	g18998
GO:0004556	alpha-amylase activity	Molecular Function	1	1	1	0.999841	g380
GO:0004668	protein-arginine deiminase activity	Molecular Function	1	1	1	0.999841	Corylus_avellana_newGene_51944
GO:0004379	glycylpeptide N-tetradecanoyltransferase activity	Molecular Function	1	1	1	0.999841	g30498
GO:0003724	RNA helicase activity	Molecular Function	1	1	1	0.999841	g29094
GO:0004791	thioredoxin-disulfide reductase activity	Molecular Function	1	1	1	0.999841	Corylus_avellana_newGene_59623
GO:0047964	glyoxylate reductase activity	Molecular Function	1	1	1	0.999841	g11047
GO:0090439	tetraketide alpha-pyrone synthase activity	Molecular Function	1	1	1	0.999841	g18353
GO:0016651	oxidoreductase activity, acting on NAD(P)H	Molecular Function	1	1	1	0.999841	Corylus_avellana_newGene_60751
GO:0008963	phospho-N-acetylmuramoyl-pentapeptide-transferase activity	Molecular Function	1	1	1	0.999841	Corylus_avellana_newGene_37042
GO:0003914	DNA (6-4) photolyase activity	Molecular Function	1	1	1	0.999841	Corylus_avellana_newGene_42872
GO:0038198	auxin receptor activity	Molecular Function	1	1	1	0.999841	g19955
GO:0004642	phosphoribosylformylglycinamidine synthase activity	Molecular Function	1	1	1	0.999841	g18644
GO:0080048	GDP-D-glucose phosphorylase activity	Molecular Function	1	1	1	0.999841	g32406
GO:0015081	sodium ion transmembrane transporter activity	Molecular Function	1	1	1	0.999841	g5749
GO:0042301	phosphate ion binding	Molecular Function	1	1	1	0.999841	Corylus_avellana_newGene_24504
GO:0047974	guanosine deaminase activity	Molecular Function	1	1	1	0.999841	g6145
GO:0004392	heme oxygenase (decyclizing) activity	Molecular Function	1	1	1	0.999841	g11884
GO:0047672	anthranilate N-benzoyltransferase activity	Molecular Function	1	1	1	0.999841	Corylus_avellana_newGene_558
GO:0047184	1-acylglycerophosphocholine O-acyltransferase activity	Molecular Function	1	1	1	0.999841	g10448
GO:0001888	glucuronyl-galactosyl-proteoglycan 4-alpha-N-acetylglucosaminyltransferase activity	Molecular Function	1	1	1	0.999841	g14151
GO:0010291	carotene beta-ring hydroxylase activity	Molecular Function	1	1	1	0.999841	g2409
GO:0004659	prenyltransferase activity	Molecular Function	1	1	1	0.999841	g13017
GO:0008641	small protein activating enzyme activity	Molecular Function	1	1	1	0.999841	g6019
GO:0016701	oxidoreductase activity, acting on single donors with incorporation of molecular oxygen	Molecular Function	1	1	1	0.999841	g11244
GO:0046523	S-methyl-5-thioribose-1-phosphate isomerase activity	Molecular Function	1	1	1	0.999841	g5685
GO:0016040	glutamate synthase (NADH) activity	Molecular Function	1	1	1	0.999841	g3579
GO:0004819	glutamine-tRNA ligase activity	Molecular Function	1	1	1	0.999841	g12384
GO:0010521	telomerase inhibitor activity	Molecular Function	1	1	1	0.999841	g17463
GO:0004856	xylulokinase activity	Molecular Function	1	1	1	0.999841	g8362
GO:0016297	acyl-[acyl-carrier-protein] hydrolase activity	Molecular Function	1	1	1	0.999841	g23751
GO:0046408	chlorophyll synthetase activity	Molecular Function	1	1	1	0.999841	g461
GO:0032450	maltose alpha-glucosidase activity	Molecular Function	1	1	1	0.999841	g4881
GO:0003906	DNA-(apurinic or apyrimidinic site) lyase activity	Molecular Function	1	1	1	0.999841	Corylus_avellana_newGene_43554
GO:0047077	Photinus-luciferin 4-monooxygenase (ATP-hydrolyzing) activity	Molecular Function	1	1	1	0.999841	g27686
GO:0043715	2,3-diketo-5-methylthiopentyl-1-phosphate enolase activity	Molecular Function	1	1	1	0.999841	Corylus_avellana_newGene_49008
GO:0004053	arginase activity	Molecular Function	1	1	1	0.999841	g7308
GO:0004058	aromatic-L-amino-acid decarboxylase activity	Molecular Function	1	1	1	0.999841	g26194
GO:0004470	malic enzyme activity	Molecular Function	1	1	1	0.999841	g34959
GO:0000030	mannosyltransferase activity	Molecular Function	1	1	1	0.999841	g6633
GO:0004861	cyclin-dependent protein serine/threonine kinase inhibitor activity	Molecular Function	1	1	1	0.999841	g16797
GO:0008934	inositol monophosphate 1-phosphatase activity	Molecular Function	1	1	1	0.999841	Corylus_avellana_newGene_39452
GO:0034538	3-methylsalicylaldehyde dehydrogenase activity	Molecular Function	1	1	1	0.999841	Corylus_avellana_newGene_14085
GO:0080030	methyl indole-3-acetate esterase activity	Molecular Function	1	1	1	0.999841	g31465
GO:0015923	mannosidase activity	Molecular Function	1	1	1	0.999841	g3814
GO:0004558	alpha-1,4-glucosidase activity	Molecular Function	1	1	1	0.999841	g4881
GO:0052822	DNA-3-methylguanine glycosylase activity	Molecular Function	1	1	1	0.999841	g22946
GO:0004301	epoxide hydrolase activity	Molecular Function	1	1	1	0.999841	g5667
GO:0008703	5-amino-6-(5-phosphoribosylamino)uracil reductase activity	Molecular Function	1	1	1	0.999841	g7975
GO:0046538	2,3-bisphosphoglycerate-dependent phosphoglycerate mutase activity	Molecular Function	1	1	1	0.999841	g14235
GO:0000107	imidazoleglycerol-phosphate synthase activity	Molecular Function	1	1	1	0.999841	g12722
GO:0016041	glutamate synthase (ferredoxin) activity	Molecular Function	1	1	1	0.999841	g6087
GO:0005222	intracellular cAMP activated cation channel activity	Molecular Function	1	1	1	0.999841	Corylus_avellana_newGene_12450
GO:0008686	3,4-dihydroxy-2-butanone-4-phosphate synthase activity	Molecular Function	1	1	1	0.999841	g9098
GO:0015410	manganese-transporting ATPase activity	Molecular Function	1	1	1	0.999841	g15648
GO:0008824	cyanate hydratase activity	Molecular Function	1	1	1	0.999841	g16982
GO:0015444	magnesium-importing ATPase activity	Molecular Function	1	1	1	0.999841	g5159
GO:0019201	nucleotide kinase activity	Molecular Function	1	1	1	0.999841	g13993
GO:0042285	xylosyltransferase activity	Molecular Function	1	1	1	0.999841	g265
GO:0016624	oxidoreductase activity, acting on the aldehyde or oxo group of donors, disulfide as acceptor	Molecular Function	1	1	1	0.999841	g20094
GO:0043745	N2-acetyl-L-aminoadipate semialdehyde dehydrogenase activity	Molecular Function	1	1	1	0.999841	Corylus_avellana_newGene_14085
GO:0044318	L-aspartate	Molecular Function	1	1	1	0.999841	g30396
GO:0015145	monosaccharide transmembrane transporter activity	Molecular Function	1	1	1	0.999841	g15909
GO:0050072	m7G(5')pppN diphosphatase activity	Molecular Function	1	1	1	0.999841	g4906
GO:0042132	fructose 1,6-bisphosphate 1-phosphatase activity	Molecular Function	1	1	1	0.999841	g141
GO:0097602	cullin family protein binding	Molecular Function	1	1	1	0.999841	g21563
GO:0004563	beta-N-acetylhexosaminidase activity	Molecular Function	1	1	1	0.999841	g16454
GO:0008465	glycerate dehydrogenase activity	Molecular Function	1	1	1	0.999841	g7088
GO:0010210	IAA-Phe conjugate hydrolase activity	Molecular Function	1	1	1	0.999841	g1586
GO:0004607	phosphatidylcholine-sterol O-acyltransferase activity	Molecular Function	1	1	1	0.999841	Corylus_avellana_newGene_29221
GO:0019776	Atg8 ligase activity	Molecular Function	1	1	1	0.999841	g10468
GO:0015116	sulfate transmembrane transporter activity	Molecular Function	1	1	1	0.999841	g14660
GO:0043142	single-stranded DNA-dependent ATPase activity	Molecular Function	1	1	1	0.999841	g10696
GO:0033549	MAP kinase phosphatase activity	Molecular Function	1	1	1	0.999841	Corylus_avellana_newGene_59012
GO:0004075	biotin carboxylase activity	Molecular Function	1	1	1	0.999841	g11831
GO:0009922	fatty acid elongase activity	Molecular Function	1	1	1	0.999841	g51
GO:0004014	adenosylmethionine decarboxylase activity	Molecular Function	1	1	1	0.999841	g18810
GO:0004314	[acyl-carrier-protein] S-malonyltransferase activity	Molecular Function	1	1	1	0.999841	g10033
GO:0010997	anaphase-promoting complex binding	Molecular Function	1	1	1	0.999841	g17533
GO:0046592	polyamine oxidase activity	Molecular Function	1	1	1	0.999841	g5134
GO:0033612	receptor serine/threonine kinase binding	Molecular Function	1	1	1	0.999841	g27883
GO:0008495	protoheme IX farnesyltransferase activity	Molecular Function	1	1	1	0.999841	g21772
GO:0030619	U1 snRNA binding	Molecular Function	1	1	1	0.999841	g6012
GO:0050366	tyramine N-feruloyltransferase activity	Molecular Function	1	1	1	0.999841	g944
GO:0046912	transferase activity, transferring acyl groups, acyl groups converted into alkyl on transfer	Molecular Function	1	1	1	0.999841	g12911
GO:0004521	endoribonuclease activity	Molecular Function	1	1	1	0.999841	g20502
GO:0004583	dolichyl-phosphate-glucose-glycolipid alpha-glucosyltransferase activity	Molecular Function	1	1	1	0.999841	g110
GO:0050643	10-deacetylbaccatin III 10-O-acetyltransferase activity	Molecular Function	1	1	1	0.999841	g14144
GO:0004019	adenylosuccinate synthase activity	Molecular Function	1	1	1	0.999841	g24455
GO:0035598	N6-threonylcarbomyladenosine methylthiotransferase activity	Molecular Function	1	1	1	0.999841	g23676
GO:0050017	L-3-cyanoalanine synthase activity	Molecular Function	1	1	1	0.999841	g1844
GO:0045437	uridine nucleosidase activity	Molecular Function	1	1	1	0.999841	g19473
GO:0042286	glutamate-1-semialdehyde 2,1-aminomutase activity	Molecular Function	1	1	1	0.999841	g6055
GO:0004332	fructose-bisphosphate aldolase activity	Molecular Function	1	1	1	0.999841	g6427
GO:0001106	RNA polymerase II transcription corepressor activity	Molecular Function	1	1	1	0.999841	g21893
GO:0009815	1-aminocyclopropane-1-carboxylate oxidase activity	Molecular Function	1	1	1	0.999841	g17247
GO:0016532	superoxide dismutase copper chaperone activity	Molecular Function	1	1	1	0.999841	g10330
GO:0033897	ribonuclease T2 activity	Molecular Function	1	1	1	0.999841	Corylus_avellana_newGene_32546
GO:0003937	IMP cyclohydrolase activity	Molecular Function	1	1	1	0.999841	g27584
GO:0004866	endopeptidase inhibitor activity	Molecular Function	1	1	1	0.999841	g5735
GO:0047134	protein-disulfide reductase activity	Molecular Function	1	1	1	0.999841	g33383
GO:0008764	UDP-N-acetylmuramoylalanine-D-glutamate ligase activity	Molecular Function	1	1	1	0.999841	g26949
GO:0004349	glutamate 5-kinase activity	Molecular Function	1	1	1	0.999841	g5709
GO:0019115	benzaldehyde dehydrogenase activity	Molecular Function	1	1	1	0.999841	Corylus_avellana_newGene_14085
GO:0019166	trans-2-enoyl-CoA reductase (NADPH) activity	Molecular Function	1	1	1	0.999841	Corylus_avellana_newGene_54891
GO:0004766	spermidine synthase activity	Molecular Function	1	1	1	0.999841	Corylus_avellana_newGene_18509
GO:0052814	medium-chain-aldehyde dehydrogenase activity	Molecular Function	1	1	1	0.999841	Corylus_avellana_newGene_14085
GO:0034602	oxoglutarate dehydrogenase (NAD+) activity	Molecular Function	1	1	1	0.999841	Corylus_avellana_newGene_14085
GO:0045486	naringenin 3-dioxygenase activity	Molecular Function	1	1	1	0.999841	g12467
GO:0052832	inositol monophosphate 3-phosphatase activity	Molecular Function	1	1	1	0.999841	Corylus_avellana_newGene_39452
GO:0016972	thiol oxidase activity	Molecular Function	1	1	1	0.999841	Corylus_avellana_newGene_52527
GO:0030272	5-formyltetrahydrofolate cyclo-ligase activity	Molecular Function	1	1	1	0.999841	g11489
GO:0003980	UDP-glucose	Molecular Function	1	1	1	0.999841	g10392
GO:0019200	carbohydrate kinase activity	Molecular Function	1	1	1	0.999841	g11306
GO:0015205	nucleobase transmembrane transporter activity	Molecular Function	1	1	1	0.999841	g25541
GO:0052577	germacrene-D synthase activity	Molecular Function	1	1	1	0.999841	g8771
GO:0004049	anthranilate synthase activity	Molecular Function	1	1	1	0.999841	g13860
GO:0003991	acetylglutamate kinase activity	Molecular Function	1	1	1	0.999841	g9422
GO:0016151	nickel cation binding	Molecular Function	1	1	1	0.999841	g10348
GO:0080096	phosphatidate-sterol O-acyltransferase activity	Molecular Function	1	1	1	0.999841	Corylus_avellana_newGene_29221
GO:0004590	orotidine-5'-phosphate decarboxylase activity	Molecular Function	1	1	1	0.999841	g27947
GO:0015088	copper uptake transmembrane transporter activity	Molecular Function	1	1	1	0.999841	g6541
GO:0050112	inositol 2-dehydrogenase activity	Molecular Function	1	1	1	0.999841	g17892
GO:0003730	mRNA 3'-UTR binding	Molecular Function	1	1	1	0.999841	g1486
GO:0030620	U2 snRNA binding	Molecular Function	1	1	1	0.999841	g6012
GO:0004799	thymidylate synthase activity	Molecular Function	1	1	1	0.999841	g17771
GO:0001653	peptide receptor activity	Molecular Function	1	1	1	0.999841	g5246
GO:0008455	alpha-1,6-mannosylglycoprotein 2-beta-N-acetylglucosaminyltransferase activity	Molecular Function	1	1	1	0.999841	g4014
GO:0008199	ferric iron binding	Molecular Function	1	1	1	0.999841	Corylus_avellana_newGene_22767
GO:0004656	procollagen-proline 4-dioxygenase activity	Molecular Function	1	1	1	0.999841	g12686
GO:0004458	D-lactate dehydrogenase (cytochrome) activity	Molecular Function	1	1	1	0.999841	g12423
GO:0005504	fatty acid binding	Molecular Function	1	1	1	0.999841	g2479
GO:0003973	(S)-2-hydroxy-acid oxidase activity	Molecular Function	1	1	1	0.999841	g17432
GO:0000036	ACP phosphopantetheine attachment site binding involved in fatty acid biosynthetic process	Molecular Function	1	1	1	0.999841	g15647
GO:0046423	allene-oxide cyclase activity	Molecular Function	1	1	1	0.999841	g17802
GO:0008446	GDP-mannose 4,6-dehydratase activity	Molecular Function	1	1	1	0.999841	g1262
GO:0003856	3-dehydroquinate synthase activity	Molecular Function	1	1	1	0.999841	g8604
GO:0018474	2-carboxybenzaldehyde dehydrogenase activity	Molecular Function	1	1	1	0.999841	Corylus_avellana_newGene_14085
GO:0004112	cyclic-nucleotide phosphodiesterase activity	Molecular Function	1	1	1	0.999841	g25594
GO:0047652	allantoate deiminase activity	Molecular Function	1	1	1	0.999841	g21654
GO:0016844	strictosidine synthase activity	Molecular Function	1	1	1	0.999841	g13640
GO:0047434	indolepyruvate decarboxylase activity	Molecular Function	1	1	1	0.999841	g18480
GO:1990206	jasmonyl-Ile conjugate hydrolase activity	Molecular Function	1	1	1	0.999841	g325
GO:0001882	nucleoside binding	Molecular Function	1	1	1	0.999841	g2399
GO:0004367	glycerol-3-phosphate dehydrogenase [NAD+] activity	Molecular Function	1	1	1	0.999841	g5330
GO:0004419	hydroxymethylglutaryl-CoA lyase activity	Molecular Function	1	1	1	0.999841	g1829
GO:0048027	mRNA 5'-UTR binding	Molecular Function	1	1	1	0.999841	g10680
GO:0004352	glutamate dehydrogenase (NAD+) activity	Molecular Function	1	1	1	0.999841	g8944
GO:0015131	oxaloacetate transmembrane transporter activity	Molecular Function	1	1	1	0.999841	g29467
GO:0004046	aminoacylase activity	Molecular Function	1	1	1	0.999841	g27724
GO:0046906	tetrapyrrole binding	Molecular Function	1	1	1	0.999841	g17739
GO:0004851	uroporphyrin-III C-methyltransferase activity	Molecular Function	1	1	1	0.999841	g577
GO:0052736	beta-glucanase activity	Molecular Function	1	1	1	0.999841	g33141
GO:0005546	phosphatidylinositol-4,5-bisphosphate binding	Molecular Function	1	1	1	0.999841	g14643
GO:0019212	phosphatase inhibitor activity	Molecular Function	1	1	1	0.999841	g21893
GO:0008734	L-aspartate oxidase activity	Molecular Function	1	1	1	0.999841	g30396
GO:0015412	ATPase-coupled molybdate transmembrane transporter activity	Molecular Function	1	1	1	0.999841	g4249
GO:0001729	ceramide kinase activity	Molecular Function	1	1	1	0.999841	g8107
GO:0033971	hydroxyisourate hydrolase activity	Molecular Function	1	1	1	0.999841	g2406
GO:1990534	thermospermine oxidase activity	Molecular Function	1	1	1	0.999841	g23428
GO:0030276	clathrin binding	Molecular Function	1	1	1	0.999841	g12436
GO:0032441	pheophorbide a oxygenase activity	Molecular Function	1	1	1	0.999841	Corylus_avellana_newGene_21254
GO:0008909	isochorismate synthase activity	Molecular Function	1	1	1	0.999841	g19695
GO:0004020	adenylylsulfate kinase activity	Molecular Function	1	1	1	0.999841	g24672
GO:0051903	S-(hydroxymethyl)glutathione dehydrogenase activity	Molecular Function	1	1	1	0.999841	g3482
GO:0000384	first spliceosomal transesterification activity	Molecular Function	1	1	1	0.999841	g3377
GO:0045300	acyl-[acyl-carrier-protein] desaturase activity	Molecular Function	1	1	1	0.999841	g35442
GO:0004815	aspartate-tRNA ligase activity	Molecular Function	1	1	1	0.999841	g2469
GO:0009029	tetraacyldisaccharide 4'-kinase activity	Molecular Function	1	1	1	0.999841	g5911
GO:0005347	ATP transmembrane transporter activity	Molecular Function	1	1	1	0.999841	g29053
GO:0008177	succinate dehydrogenase (ubiquinone) activity	Molecular Function	1	1	1	0.999841	g2428
GO:0004306	ethanolamine-phosphate cytidylyltransferase activity	Molecular Function	1	1	1	0.999841	g30859
GO:0003935	GTP cyclohydrolase II activity	Molecular Function	1	1	1	0.999841	g9098
GO:0004750	ribulose-phosphate 3-epimerase activity	Molecular Function	1	1	1	0.999841	g5581
GO:0000249	C-22 sterol desaturase activity	Molecular Function	1	1	1	0.999841	g507
GO:0008276	protein methyltransferase activity	Molecular Function	1	1	1	0.999841	g17396
GO:0032947	protein complex scaffold activity	Molecular Function	1	1	1	0.999841	g3645
GO:0016407	acetyltransferase activity	Molecular Function	1	1	1	0.999841	Corylus_avellana_newGene_38849
GO:0004588	orotate phosphoribosyltransferase activity	Molecular Function	1	1	1	0.999841	g27947
GO:0030795	jasmonate O-methyltransferase activity	Molecular Function	1	1	1	0.999841	g6280
GO:0016857	racemase and epimerase activity, acting on carbohydrates and derivatives	Molecular Function	1	1	1	0.999841	g5011
GO:0046715	borate transmembrane transporter activity	Molecular Function	1	1	1	0.999841	Corylus_avellana_newGene_14517
GO:0015203	polyamine transmembrane transporter activity	Molecular Function	1	1	1	0.999841	g11054
GO:0050518	2-C-methyl-D-erythritol 4-phosphate cytidylyltransferase activity	Molecular Function	1	1	1	0.999841	g1004
GO:0033613	activating transcription factor binding	Molecular Function	1	1	1	0.999841	g34837
GO:0008928	mannose-1-phosphate guanylyltransferase (GDP) activity	Molecular Function	1	1	1	0.999841	g23200
GO:0019899	enzyme binding	Molecular Function	1	1	1	0.999841	g17739
GO:0008470	isovaleryl-CoA dehydrogenase activity	Molecular Function	1	1	1	0.999841	Corylus_avellana_newGene_32263
GO:0072585	xanthosine nucleotidase activity	Molecular Function	1	1	1	0.999841	g19473
GO:0004637	phosphoribosylamine-glycine ligase activity	Molecular Function	1	1	1	0.999841	g1300
GO:0004767	sphingomyelin phosphodiesterase activity	Molecular Function	1	1	1	0.999841	g5907
GO:0047714	galactolipase activity	Molecular Function	1	1	1	0.999841	g5521
GO:0000900	translation repressor activity, nucleic acid binding	Molecular Function	1	1	1	0.999841	g5212
GO:0015098	molybdate ion transmembrane transporter activity	Molecular Function	1	1	1	0.999841	g21080
GO:0034832	geranial dehydrogenase activity	Molecular Function	1	1	1	0.999841	Corylus_avellana_newGene_14085
GO:0030410	nicotianamine synthase activity	Molecular Function	1	1	1	0.999841	g9589
GO:0000033	alpha-1,3-mannosyltransferase activity	Molecular Function	1	1	1	0.999841	g8793
GO:0045547	dehydrodolichyl diphosphate synthase activity	Molecular Function	1	1	1	0.999841	g10145
GO:0004022	alcohol dehydrogenase (NAD) activity	Molecular Function	1	1	1	0.999841	Corylus_avellana_newGene_45969
GO:0004703	G-protein coupled receptor kinase activity	Molecular Function	1	1	1	0.999841	g22018
GO:0045158	electron transporter, transferring electrons within cytochrome b6/f complex of photosystem II activity	Molecular Function	1	1	1	0.999841	Corylus_avellana_newGene_5004
GO:0048040	UDP-glucuronate decarboxylase activity	Molecular Function	1	1	1	0.999841	g24378
GO:0030627	pre-mRNA 5'-splice site binding	Molecular Function	1	1	1	0.999841	Corylus_avellana_newGene_11723
GO:0008466	glycogenin glucosyltransferase activity	Molecular Function	1	1	1	0.999841	g1447
GO:0047769	arogenate dehydratase activity	Molecular Function	1	1	1	0.999841	g22198
GO:0008721	D-serine ammonia-lyase activity	Molecular Function	1	1	1	0.999841	g18344
GO:0003852	2-isopropylmalate synthase activity	Molecular Function	1	1	1	0.999841	g7619
GO:0008479	queuine tRNA-ribosyltransferase activity	Molecular Function	1	1	1	0.999841	g14724
GO:0004322	ferroxidase activity	Molecular Function	1	1	1	0.999841	Corylus_avellana_newGene_22767
GO:0043878	glyceraldehyde-3-phosphate dehydrogenase (NAD+) (non-phosphorylating) activity	Molecular Function	1	1	1	0.999841	Corylus_avellana_newGene_14085
GO:0080046	quercetin 4'-O-glucosyltransferase activity	Molecular Function	1	1	1	0.999841	g3193
GO:0016314	phosphatidylinositol-3,4,5-trisphosphate 3-phosphatase activity	Molecular Function	1	1	1	0.999841	g16463
GO:0033743	peptide-methionine (R)-S-oxide reductase activity	Molecular Function	1	1	1	0.999841	Corylus_avellana_newGene_41285
GO:0004622	lysophospholipase activity	Molecular Function	1	1	1	0.999841	g30950
GO:0050512	lactosylceramide 4-alpha-galactosyltransferase activity	Molecular Function	1	1	1	0.999841	g15013
GO:0004377	GDP-Man	Molecular Function	1	1	1	0.999841	g1618
GO:0015181	arginine transmembrane transporter activity	Molecular Function	1	1	1	0.999841	Corylus_avellana_newGene_54728
GO:0016002	sulfite reductase activity	Molecular Function	1	1	1	0.999841	g27913
GO:0045549	9-cis-epoxycarotenoid dioxygenase activity	Molecular Function	1	1	1	0.999841	g28497
GO:0003866	3-phosphoshikimate 1-carboxyvinyltransferase activity	Molecular Function	1	1	1	0.999841	g5012
GO:0034604	pyruvate dehydrogenase (NAD+) activity	Molecular Function	1	1	1	0.999841	Corylus_avellana_newGene_14085
GO:0008685	2-C-methyl-D-erythritol 2,4-cyclodiphosphate synthase activity	Molecular Function	1	1	1	0.999841	g16280
GO:0050377	UDP-glucose 4,6-dehydratase activity	Molecular Function	1	1	1	0.999841	g20607
GO:0047800	cysteamine dioxygenase activity	Molecular Function	1	1	1	0.999841	Corylus_avellana_newGene_12696
GO:0004781	sulfate adenylyltransferase (ATP) activity	Molecular Function	1	1	1	0.999841	g24672
GO:0016410	N-acyltransferase activity	Molecular Function	1	1	1	0.999841	Corylus_avellana_newGene_41173
GO:0001129	RNA polymerase II transcription factor activity, TBP-class protein binding, involved in preinitiation complex assembly	Molecular Function	1	1	1	0.999841	g11878
GO:0008759	UDP-3-O-[3-hydroxymyristoyl] N-acetylglucosamine deacetylase activity	Molecular Function	1	1	1	0.999841	g16233
GO:0052634	C-19 gibberellin 2-beta-dioxygenase activity	Molecular Function	1	1	1	0.999841	g18447
GO:0016423	tRNA (guanine) methyltransferase activity	Molecular Function	1	1	1	0.999841	g8942
GO:0008170	N-methyltransferase activity	Molecular Function	1	1	1	0.999841	g8724
GO:0000026	alpha-1,2-mannosyltransferase activity	Molecular Function	1	1	1	0.999841	g23985
GO:0004665	prephenate dehydrogenase (NADP+) activity	Molecular Function	1	1	1	0.999841	Corylus_avellana_newGene_33821
GO:0046429	4-hydroxy-3-methylbut-2-en-1-yl diphosphate synthase activity	Molecular Function	1	1	1	0.999841	g14311
GO:0008977	prephenate dehydrogenase (NAD+) activity	Molecular Function	1	1	1	0.999841	Corylus_avellana_newGene_33821
GO:0008327	methyl-CpG binding	Molecular Function	1	1	1	0.999841	g28229
GO:0004733	pyridoxamine-phosphate oxidase activity	Molecular Function	1	1	1	0.999841	g17182
GO:0019900	kinase binding	Molecular Function	1	1	1	0.999841	g1739
GO:0015292	uniporter activity	Molecular Function	1	1	1	0.999841	g10155
GO:0050567	glutaminyl-tRNA synthase (glutamine-hydrolyzing) activity	Molecular Function	1	1	1	0.999841	g13070
GO:0004729	oxygen-dependent protoporphyrinogen oxidase activity	Molecular Function	1	1	1	0.999841	Corylus_avellana_newGene_47953
GO:0008762	UDP-N-acetylmuramate dehydrogenase activity	Molecular Function	1	1	1	0.999841	g7341
GO:0051997	2-oxo-4-hydroxy-4-carboxy-5-ureidoimidazoline decarboxylase activity	Molecular Function	1	1	1	0.999841	g2406
GO:0018826	methionine gamma-lyase activity	Molecular Function	1	1	1	0.999841	g2032
GO:0008515	sucrose transmembrane transporter activity	Molecular Function	1	1	1	0.999841	g9881
GO:0042162	telomeric DNA binding	Molecular Function	1	1	1	0.999841	g14866
GO:0047804	cysteine-S-conjugate beta-lyase activity	Molecular Function	1	1	1	0.999841	Corylus_avellana_newGene_35606
GO:0015369	calcium	Molecular Function	1	1	1	0.999841	Corylus_avellana_newGene_27678
GO:0051752	phosphoglucan, water dikinase activity	Molecular Function	1	1	1	0.999841	g11306
GO:0003879	ATP phosphoribosyltransferase activity	Molecular Function	1	1	1	0.999841	g9508
GO:0004555	alpha,alpha-trehalase activity	Molecular Function	1	1	1	0.999841	Corylus_avellana_newGene_8309
GO:0005358	high-affinity hydrogen	Molecular Function	1	1	1	0.999841	g23731
GO:0017017	MAP kinase tyrosine/serine/threonine phosphatase activity	Molecular Function	1	1	1	0.999841	g17221
GO:0004152	dihydroorotate dehydrogenase activity	Molecular Function	1	1	1	0.999841	g23022
GO:0004523	RNA-DNA hybrid ribonuclease activity	Molecular Function	1	1	1	0.999841	g9170
GO:0036402	proteasome-activating ATPase activity	Molecular Function	1	1	1	0.999841	g5652
GO:0004582	dolichyl-phosphate beta-D-mannosyltransferase activity	Molecular Function	1	1	1	0.999841	Corylus_avellana_newGene_51580
GO:0052862	glucan endo-1,4-beta-glucanase activity, C-3 substituted reducing group	Molecular Function	1	1	1	0.999841	Corylus_avellana_newGene_66453
GO:0016688	L-ascorbate peroxidase activity	Molecular Function	1	1	1	0.999841	g30615
GO:0003864	3-methyl-2-oxobutanoate hydroxymethyltransferase activity	Molecular Function	1	1	1	0.999841	g11929
GO:0008176	tRNA (guanine-N7-)-methyltransferase activity	Molecular Function	1	1	1	0.999841	g4736
GO:0043916	DNA-7-methylguanine glycosylase activity	Molecular Function	1	1	1	0.999841	g22946
GO:0050619	phytochromobilin	Molecular Function	1	1	1	0.999841	Corylus_avellana_newGene_7663
GO:0008716	D-alanine-D-alanine ligase activity	Molecular Function	1	1	1	0.999841	g7131
GO:0004057	arginyltransferase activity	Molecular Function	1	1	1	0.999841	g30755
GO:0004846	urate oxidase activity	Molecular Function	1	1	1	0.999841	g9675
GO:0043870	N-acetyl-gamma-aminoadipyl-phosphate reductase activity	Molecular Function	1	1	1	0.999841	Corylus_avellana_newGene_14085
GO:0047443	4-hydroxy-4-methyl-2-oxoglutarate aldolase activity	Molecular Function	1	1	1	0.999841	g21355
GO:0003830	beta-1,4-mannosylglycoprotein 4-beta-N-acetylglucosaminyltransferase activity	Molecular Function	1	1	1	0.999841	g1589
GO:0004090	carbonyl reductase (NADPH) activity	Molecular Function	1	1	1	0.999841	Corylus_avellana_newGene_54902
GO:0004848	ureidoglycolate hydrolase activity	Molecular Function	1	1	1	0.999841	g3381
GO:0030899	calcium-dependent ATPase activity	Molecular Function	1	1	1	0.999841	g78
GO:0047012	sterol-4-alpha-carboxylate 3-dehydrogenase (decarboxylating) activity	Molecular Function	1	1	1	0.999841	g6954
GO:0008987	quinolinate synthetase A activity	Molecular Function	1	1	1	0.999841	g8581
GO:0019146	arabinose-5-phosphate isomerase activity	Molecular Function	1	1	1	0.999841	g4876
GO:0004175	endopeptidase activity	Molecular Function	1	1	1	0.999841	Corylus_avellana_newGene_40369
GO:0019788	NEDD8 transferase activity	Molecular Function	1	1	1	0.999841	g21563
GO:0030742	GTP-dependent protein binding	Molecular Function	1	1	1	0.999841	Corylus_avellana_newGene_27353
GO:0050630	(iso)eugenol O-methyltransferase activity	Molecular Function	1	1	1	0.999841	g28610
GO:0008083	growth factor activity	Molecular Function	1	1	1	0.999841	Corylus_avellana_newGene_112
GO:0004516	nicotinate phosphoribosyltransferase activity	Molecular Function	1	1	1	0.999841	g2398
GO:0004482	mRNA (guanine-N7-)-methyltransferase activity	Molecular Function	1	1	1	0.999841	g8176
GO:0052833	inositol monophosphate 4-phosphatase activity	Molecular Function	1	1	1	0.999841	Corylus_avellana_newGene_39452
GO:0001075	transcription factor activity, RNA polymerase II core promoter sequence-specific binding involved in preinitiation complex assembly	Molecular Function	1	1	1	0.999841	g11878
GO:0032403	protein complex binding	Molecular Function	1	1	1	0.999841	g2867
GO:0010356	homogentisate geranylgeranyltransferase activity	Molecular Function	1	1	1	0.999841	Corylus_avellana_newGene_36704
GO:0004088	carbamoyl-phosphate synthase (glutamine-hydrolyzing) activity	Molecular Function	1	1	1	0.999841	g14682
GO:0071917	triose-phosphate transmembrane transporter activity	Molecular Function	1	1	1	0.999841	g27262
GO:0009044	xylan 1,4-beta-xylosidase activity	Molecular Function	1	1	1	0.999841	g14982
GO:0030267	glyoxylate reductase (NADP) activity	Molecular Function	1	1	1	0.999841	g14051
GO:0051721	protein phosphatase 2A binding	Molecular Function	1	1	1	0.999841	g522
GO:0000014	single-stranded DNA endodeoxyribonuclease activity	Molecular Function	1	1	1	0.999841	g11560
GO:0019104	DNA N-glycosylase activity	Molecular Function	1	1	1	0.999841	g2043
GO:0004076	biotin synthase activity	Molecular Function	1	1	1	0.999841	g10817
GO:0004108	citrate (Si)-synthase activity	Molecular Function	1	1	1	0.999841	g4831
GO:0052834	inositol monophosphate phosphatase activity	Molecular Function	1	1	1	0.999841	Corylus_avellana_newGene_25549
GO:0050278	sedoheptulose-bisphosphatase activity	Molecular Function	1	1	1	0.999841	g12120
GO:0015379	potassium	Molecular Function	1	1	1	0.999841	g9040
GO:0034525	1-naphthaldehyde dehydrogenase activity	Molecular Function	1	1	1	0.999841	Corylus_avellana_newGene_14085
GO:0016872	intramolecular lyase activity	Molecular Function	1	1	1	0.999841	g14436
GO:0043495	protein anchor	Molecular Function	1	1	1	0.999841	g12958
GO:0033808	6'-deoxychalcone synthase activity	Molecular Function	1	1	1	0.999841	Corylus_avellana_newGene_46745
GO:0008117	sphinganine-1-phosphate aldolase activity	Molecular Function	1	1	1	0.999841	g29242
GO:0004451	isocitrate lyase activity	Molecular Function	1	1	1	0.999841	g12911
GO:0042284	sphingolipid delta-4 desaturase activity	Molecular Function	1	1	1	0.999841	g32168
GO:0004462	lactoylglutathione lyase activity	Molecular Function	1	1	1	0.999841	g21392
GO:0005092	GDP-dissociation inhibitor activity	Molecular Function	1	1	1	0.999841	g5382
GO:0009019	tRNA (guanine-N1-)-methyltransferase activity	Molecular Function	1	1	1	0.999841	g2485
GO:0004664	prephenate dehydratase activity	Molecular Function	1	1	1	0.999841	g22198
GO:0052591	sn-glycerol-3-phosphate	Molecular Function	1	1	1	0.999841	g18325
GO:0070628	proteasome binding	Molecular Function	1	1	1	0.999841	g7
GO:0004631	phosphomevalonate kinase activity	Molecular Function	1	1	1	0.999841	g6646
GO:0047341	fucose-1-phosphate guanylyltransferase activity	Molecular Function	1	1	1	0.999841	g18668
GO:0004097	catechol oxidase activity	Molecular Function	1	1	1	0.999841	g3836
GO:0004034	aldose 1-epimerase activity	Molecular Function	1	1	1	0.999841	g17661
GO:0000095	S-adenosyl-L-methionine transmembrane transporter activity	Molecular Function	1	1	1	0.999841	g8740
GO:0051087	chaperone binding	Molecular Function	1	1	1	0.999841	g16986
GO:0019154	glycolate dehydrogenase activity	Molecular Function	1	1	1	0.999841	g12423
GO:0005545	1-phosphatidylinositol binding	Molecular Function	1	1	1	0.999841	g12436
GO:0010357	homogentisate solanesyltransferase activity	Molecular Function	1	1	1	0.999841	Corylus_avellana_newGene_36704
GO:0008453	alanine-glyoxylate transaminase activity	Molecular Function	1	1	1	0.999841	g20971
GO:0004081	bis(5'-nucleosyl)-tetraphosphatase (asymmetrical) activity	Molecular Function	1	1	1	0.999841	g24066
GO:0004614	phosphoglucomutase activity	Molecular Function	1	1	1	0.999841	g1087
GO:0018473	cis-2-methyl-5-isopropylhexa-2,5-dienal dehydrogenase activity	Molecular Function	1	1	1	0.999841	Corylus_avellana_newGene_14085
GO:0003941	L-serine ammonia-lyase activity	Molecular Function	1	1	1	0.999841	g18344
GO:0003978	UDP-glucose 4-epimerase activity	Molecular Function	1	1	1	0.999841	g6379
GO:0052739	phosphatidylserine 1-acylhydrolase activity	Molecular Function	1	1	1	0.999841	g34245
GO:0032266	phosphatidylinositol-3-phosphate binding	Molecular Function	1	1	1	0.999841	g13151
GO:0004375	glycine dehydrogenase (decarboxylating) activity	Molecular Function	1	1	1	0.999841	g8710
GO:0004015	adenosylmethionine-8-amino-7-oxononanoate transaminase activity	Molecular Function	1	1	1	0.999841	g5656
GO:0008482	sulfite oxidase activity	Molecular Function	1	1	1	0.999841	g19774
GO:0000213	tRNA-intron endonuclease activity	Molecular Function	1	1	1	0.999841	g133
GO:0022820	potassium ion symporter activity	Molecular Function	1	1	1	0.999841	g9040
GO:0034046	poly(G) binding	Molecular Function	1	1	1	0.999841	g2132
GO:0051996	squalene synthase activity	Molecular Function	1	1	1	0.999841	g3675
GO:0000179	rRNA (adenine-N6,N6-)-dimethyltransferase activity	Molecular Function	1	1	1	0.999841	g2184
GO:0004163	diphosphomevalonate decarboxylase activity	Molecular Function	1	1	1	0.999841	Corylus_avellana_newGene_35037
GO:0000339	RNA cap binding	Molecular Function	1	1	1	0.999841	Corylus_avellana_newGene_29989
GO:0033771	licodione synthase activity	Molecular Function	1	1	1	0.999841	g17428
GO:0005290	L-histidine transmembrane transporter activity	Molecular Function	1	1	1	0.999841	Corylus_avellana_newGene_54728
GO:0003962	cystathionine gamma-synthase activity	Molecular Function	1	1	1	0.999841	g6473
GO:0017069	snRNA binding	Molecular Function	1	1	1	0.999841	g1989
GO:0010242	oxygen evolving activity	Molecular Function	1	1	1	0.999841	g14186
GO:0044877	macromolecular complex binding	Molecular Function	1	1	1	0.999841	g6022
GO:0003848	2-amino-4-hydroxy-6-hydroxymethyldihydropteridine diphosphokinase activity	Molecular Function	1	1	1	0.999841	g398
GO:0050356	tropine dehydrogenase activity	Molecular Function	1	1	1	0.999841	g24138
GO:0015350	methotrexate transporter activity	Molecular Function	1	1	1	0.999841	g2142
GO:0097157	pre-mRNA intronic binding	Molecular Function	1	1	1	0.999841	g6012
GO:0008940	nitrate reductase activity	Molecular Function	1	1	1	0.999841	g8329
GO:0004612	phosphoenolpyruvate carboxykinase (ATP) activity	Molecular Function	1	1	1	0.999841	g9941
GO:0005483	soluble NSF attachment protein activity	Molecular Function	1	1	1	0.999841	g1698
GO:0050515	4-(cytidine 5'-diphospho)-2-C-methyl-D-erythritol kinase activity	Molecular Function	1	1	1	0.999841	g3999
GO:0045551	cinnamyl-alcohol dehydrogenase activity	Molecular Function	1	1	1	0.999841	Corylus_avellana_newGene_7866
GO:1990714	hydroxyproline O-galactosyltransferase activity	Molecular Function	1	1	1	0.999841	g961
GO:0004489	methylenetetrahydrofolate reductase (NAD(P)H) activity	Molecular Function	1	1	1	0.999841	g21332
GO:0001758	retinal dehydrogenase activity	Molecular Function	1	1	1	0.999841	g24828
GO:0015932	nucleobase-containing compound transmembrane transporter activity	Molecular Function	1	1	1	0.999841	g12232
GO:0015105	arsenite transmembrane transporter activity	Molecular Function	1	1	1	0.999841	g11903
GO:0003942	N-acetyl-gamma-glutamyl-phosphate reductase activity	Molecular Function	1	1	1	0.999841	Corylus_avellana_newGene_51084
GO:0004067	asparaginase activity	Molecular Function	1	1	1	0.999841	g31826
GO:0043796	glyceraldehyde dehydrogenase (NADP) activity	Molecular Function	1	1	1	0.999841	Corylus_avellana_newGene_14085
GO:0004321	fatty-acyl-CoA synthase activity	Molecular Function	1	1	1	0.999841	g27686
GO:0047513	1,2-alpha-L-fucosidase activity	Molecular Function	1	1	1	0.999841	g4132
GO:0047632	agmatine deiminase activity	Molecular Function	1	1	1	0.999841	Corylus_avellana_newGene_51944
GO:0016929	SUMO-specific protease activity	Molecular Function	1	1	1	0.999841	Corylus_avellana_newGene_40369
GO:0071424	rRNA (cytosine-N4-)-methyltransferase activity	Molecular Function	1	1	1	0.999841	g31820
GO:0010326	methionine-oxo-acid transaminase activity	Molecular Function	1	1	1	0.999841	g6493
GO:0051777	ent-kaurenoate oxidase activity	Molecular Function	1	1	1	0.999841	Corylus_avellana_newGene_9203
GO:0004869	cysteine-type endopeptidase inhibitor activity	Molecular Function	1	1	1	0.999841	g23874
GO:0047172	shikimate O-hydroxycinnamoyltransferase activity	Molecular Function	1	1	1	0.999841	g31019
GO:0010355	homogentisate farnesyltransferase activity	Molecular Function	1	1	1	0.999841	Corylus_avellana_newGene_36704
GO:0031957	very long-chain fatty acid-CoA ligase activity	Molecular Function	1	1	1	0.999841	Corylus_avellana_newGene_6591
GO:0008972	phosphomethylpyrimidine kinase activity	Molecular Function	1	1	1	0.999841	g15505
GO:0047936	glucose 1-dehydrogenase [NAD(P)] activity	Molecular Function	1	1	1	0.999841	g22891
GO:0050468	reticuline oxidase activity	Molecular Function	1	1	1	0.999841	g9070
GO:0004534	5'-3' exoribonuclease activity	Molecular Function	1	1	1	0.999841	Corylus_avellana_newGene_19683
GO:0008720	D-lactate dehydrogenase activity	Molecular Function	1	1	1	0.999841	g12423
GO:0005375	copper ion transmembrane transporter activity	Molecular Function	1	1	1	0.999841	g27737
GO:0034450	ubiquitin-ubiquitin ligase activity	Molecular Function	1	1	1	0.999841	g9125
GO:0034004	germacradienol synthase activity	Molecular Function	1	1	1	0.999841	g8771
GO:0010211	IAA-Leu conjugate hydrolase activity	Molecular Function	1	1	1	0.999841	g1586
GO:0003837	beta-ureidopropionase activity	Molecular Function	1	1	1	0.999841	Corylus_avellana_newGene_5598
GO:0070878	primary miRNA binding	Molecular Function	1	1	1	0.999841	g3506
GO:0008891	glycolate oxidase activity	Molecular Function	1	1	1	0.999841	g12423
GO:0004318	enoyl-[acyl-carrier-protein] reductase (NADH) activity	Molecular Function	1	1	1	0.999841	g476
GO:0004123	cystathionine gamma-lyase activity	Molecular Function	1	1	1	0.999841	g9750
GO:0004169	dolichyl-phosphate-mannose-protein mannosyltransferase activity	Molecular Function	1	1	1	0.999841	Corylus_avellana_newGene_65705
GO:0016462	pyrophosphatase activity	Molecular Function	1	1	1	0.999841	Corylus_avellana_newGene_2518
GO:0016899	oxidoreductase activity, acting on the CH-OH group of donors, oxygen as acceptor	Molecular Function	1	1	1	0.999841	g15704
GO:0010486	manganese	Molecular Function	1	1	1	0.999841	Corylus_avellana_newGene_21002
GO:0004106	chorismate mutase activity	Molecular Function	1	1	1	0.999841	g162
GO:0015385	sodium	Molecular Function	1	1	1	0.999841	g1971
GO:0004425	indole-3-glycerol-phosphate synthase activity	Molecular Function	1	1	1	0.999841	g29536
GO:0000254	C-4 methylsterol oxidase activity	Molecular Function	1	1	1	0.999841	g32192
GO:0005093	Rab GDP-dissociation inhibitor activity	Molecular Function	1	1	1	0.999841	g10319
GO:0050613	delta14-sterol reductase activity	Molecular Function	1	1	1	0.999841	g15475
GO:0044715	8-oxo-dGDP phosphatase activity	Molecular Function	1	1	1	0.999841	g5959
GO:0004824	lysine-tRNA ligase activity	Molecular Function	1	1	1	0.999841	g9465
GO:0080095	phosphatidylethanolamine-sterol O-acyltransferase activity	Molecular Function	1	1	1	0.999841	Corylus_avellana_newGene_29221
GO:0004594	pantothenate kinase activity	Molecular Function	1	1	1	0.999841	g4193
GO:0047251	thiohydroximate beta-D-glucosyltransferase activity	Molecular Function	1	1	1	0.999841	g34256
GO:0019156	isoamylase activity	Molecular Function	1	1	1	0.999841	g12223
GO:0015220	choline transmembrane transporter activity	Molecular Function	1	1	1	0.999841	Corylus_avellana_newGene_33519
GO:0003860	3-hydroxyisobutyryl-CoA hydrolase activity	Molecular Function	1	1	1	0.999841	g2409
GO:0031516	far-red light photoreceptor activity	Molecular Function	1	1	1	0.999841	g5001
GO:0004737	pyruvate decarboxylase activity	Molecular Function	1	1	1	0.999841	g23657
GO:0046537	2,3-bisphosphoglycerate-independent phosphoglycerate mutase activity	Molecular Function	1	1	1	0.999841	g10435
GO:0015367	oxoglutarate	Molecular Function	1	1	1	0.999841	g29467
GO:0030942	endoplasmic reticulum signal peptide binding	Molecular Function	1	1	1	0.999841	g3815
GO:1990188	euchromatin binding	Molecular Function	1	1	1	0.999841	g34837
GO:0015137	citrate transmembrane transporter activity	Molecular Function	1	1	1	0.999841	g3976
GO:0015446	ATPase-coupled arsenite transmembrane transporter activity	Molecular Function	1	1	1	0.999841	Corylus_avellana_newGene_12538
GO:0047980	hippurate hydrolase activity	Molecular Function	1	1	1	0.999841	g325
GO:0015120	phosphoglycerate transmembrane transporter activity	Molecular Function	1	1	1	0.999841	g27262
GO:0043399	tRNA A64-2'-O-ribosylphosphate transferase activity	Molecular Function	1	1	1	0.999841	g6875
GO:0050521	alpha-glucan, water dikinase activity	Molecular Function	1	1	1	0.999841	g6109
GO:0004585	ornithine carbamoyltransferase activity	Molecular Function	1	1	1	0.999841	g34346
GO:0003949	1-(5-phosphoribosyl)-5-[(5-phosphoribosylamino)methylideneamino]imidazole-4-carboxamide isomerase activity	Molecular Function	1	1	1	0.999841	g12722
GO:0080138	borate uptake transmembrane transporter activity	Molecular Function	1	1	1	0.999841	g11903
GO:0004401	histidinol-phosphatase activity	Molecular Function	1	1	1	0.999841	Corylus_avellana_newGene_39452
GO:0016212	kynurenine-oxoglutarate transaminase activity	Molecular Function	1	1	1	0.999841	Corylus_avellana_newGene_35606
GO:0005354	galactose transmembrane transporter activity	Molecular Function	1	1	1	0.999841	Corylus_avellana_newGene_44121
GO:0004854	xanthine dehydrogenase activity	Molecular Function	1	1	1	0.999841	g20610
GO:0009824	AMP dimethylallyltransferase activity	Molecular Function	1	1	1	0.999841	g320
GO:0008124	4-alpha-hydroxytetrahydrobiopterin dehydratase activity	Molecular Function	1	1	1	0.999841	g32986
GO:0051880	G-quadruplex DNA binding	Molecular Function	1	1	1	0.999841	g11560
GO:0004396	hexokinase activity	Molecular Function	1	1	1	0.999841	g7389
GO:0042826	histone deacetylase binding	Molecular Function	1	1	1	0.999841	g18132
GO:0044540	L-cystine L-cysteine-lyase (deaminating)	Molecular Function	1	1	1	0.999841	g9750
GO:0016731	oxidoreductase activity, acting on iron-sulfur proteins as donors, NAD or NADP as acceptor	Molecular Function	1	1	1	0.999841	g19906
GO:0004797	thymidine kinase activity	Molecular Function	1	1	1	0.999841	g2658
GO:0004315	3-oxoacyl-[acyl-carrier-protein] synthase activity	Molecular Function	1	1	1	0.999841	g22905
GO:0004001	adenosine kinase activity	Molecular Function	1	1	1	0.999841	g6993
GO:0080025	phosphatidylinositol-3,5-bisphosphate binding	Molecular Function	1	1	1	0.999841	g13151
GO:0016854	racemase and epimerase activity	Molecular Function	1	1	1	0.999841	g5788
GO:0008440	inositol-1,4,5-trisphosphate 3-kinase activity	Molecular Function	1	1	1	0.999841	g3265
GO:0005463	UDP-N-acetylgalactosamine transmembrane transporter activity	Molecular Function	1	1	1	0.999841	Corylus_avellana_newGene_50152
GO:0042800	histone methyltransferase activity (H3-K4 specific)	Molecular Function	1	1	1	0.999841	g7938
GO:0003836	beta-galactoside (CMP) alpha-2,3-sialyltransferase activity	Molecular Function	1	1	1	0.999841	g31394
GO:0017176	phosphatidylinositol N-acetylglucosaminyltransferase activity	Molecular Function	1	1	1	0.999841	g5191
GO:0018475	trans-2-methyl-5-isopropylhexa-2,5-dienal dehydrogenase activity	Molecular Function	1	1	1	0.999841	Corylus_avellana_newGene_14085
GO:0017168	5-oxoprolinase (ATP-hydrolyzing) activity	Molecular Function	1	1	1	0.999841	g21906
GO:0003960	NADPH	Molecular Function	1	1	1	0.999841	g1158
GO:0008253	5'-nucleotidase activity	Molecular Function	1	1	1	0.999841	g8534
GO:0047661	amino-acid racemase activity	Molecular Function	1	1	1	0.999841	g19529
GO:0003997	acyl-CoA oxidase activity	Molecular Function	1	1	1	0.999841	g8496
GO:0008511	sodium	Molecular Function	1	1	1	0.999841	g9040
GO:0048037	cofactor binding	Molecular Function	1	1	1	0.999841	g4600
GO:0034979	NAD-dependent protein deacetylase activity	Molecular Function	1	1	1	0.999841	g9448
GO:0004320	oleoyl-[acyl-carrier-protein] hydrolase activity	Molecular Function	1	1	1	0.999841	g15647
GO:0052747	sinapyl alcohol dehydrogenase activity	Molecular Function	1	1	1	0.999841	Corylus_avellana_newGene_7866
GO:0033919	glucan 1,3-alpha-glucosidase activity	Molecular Function	1	1	1	0.999841	g18485
GO:0004837	tyrosine decarboxylase activity	Molecular Function	1	1	1	0.999841	g25836
GO:0003952	NAD+ synthase (glutamine-hydrolyzing) activity	Molecular Function	1	1	1	0.999841	g5939
GO:0008837	diaminopimelate epimerase activity	Molecular Function	1	1	1	0.999841	g1629
GO:0017108	5'-flap endonuclease activity	Molecular Function	1	1	1	0.999841	g10696
GO:0030623	U5 snRNA binding	Molecular Function	1	1	1	0.999841	g6012
GO:0050201	fucokinase activity	Molecular Function	1	1	1	0.999841	g18668
GO:0009976	tocopherol cyclase activity	Molecular Function	1	1	1	0.999841	g24444
GO:0004827	proline-tRNA ligase activity	Molecular Function	1	1	1	0.999841	g13612
GO:0000906	6,7-dimethyl-8-ribityllumazine synthase activity	Molecular Function	1	1	1	0.999841	Corylus_avellana_newGene_36332
GO:0070300	phosphatidic acid binding	Molecular Function	1	1	1	0.999841	g14643
GO:0010334	sesquiterpene synthase activity	Molecular Function	1	1	1	0.999841	g10000
GO:0044104	2,5-dioxovalerate dehydrogenase (NAD+) activity	Molecular Function	1	1	1	0.999841	Corylus_avellana_newGene_14085
GO:0008832	dGTPase activity	Molecular Function	1	1	1	0.999841	g14507
GO:0016903	oxidoreductase activity, acting on the aldehyde or oxo group of donors	Molecular Function	1	1	1	0.999841	g20610
GO:0016846	carbon-sulfur lyase activity	Molecular Function	1	1	1	0.999841	Corylus_avellana_newGene_15924
GO:0003881	CDP-diacylglycerol-inositol 3-phosphatidyltransferase activity	Molecular Function	1	1	1	0.999841	Corylus_avellana_newGene_42976
GO:0016985	mannan endo-1,4-beta-mannosidase activity	Molecular Function	1	1	1	0.999841	g16748
GO:0016906	sterol 3-beta-glucosyltransferase activity	Molecular Function	1	1	1	0.999841	Corylus_avellana_newGene_4963
GO:0080045	quercetin 3'-O-glucosyltransferase activity	Molecular Function	1	1	1	0.999841	g3193
GO:0005085	guanyl-nucleotide exchange factor activity	Molecular Function	1	1	1	0.999841	g4057
GO:0034530	4-hydroxymethylsalicyaldehyde dehydrogenase activity	Molecular Function	1	1	1	0.999841	Corylus_avellana_newGene_14085
GO:0010307	acetylglutamate kinase regulator activity	Molecular Function	1	1	1	0.999841	Corylus_avellana_newGene_65123
GO:0010333	terpene synthase activity	Molecular Function	1	1	1	0.999841	Corylus_avellana_newGene_3688
GO:0033721	aldehyde dehydrogenase (NADP+) activity	Molecular Function	1	1	1	0.999841	g17794
GO:0031956	medium-chain fatty acid-CoA ligase activity	Molecular Function	1	1	1	0.999841	g6215
GO:0004576	oligosaccharyl transferase activity	Molecular Function	1	1	1	0.999841	g21072
GO:0008419	RNA lariat debranching enzyme activity	Molecular Function	1	1	1	0.999841	g4170
GO:0016768	spermine synthase activity	Molecular Function	1	1	1	0.999841	Corylus_avellana_newGene_18509
GO:0008948	oxaloacetate decarboxylase activity	Molecular Function	1	1	1	0.999841	g21355
GO:0052722	fatty acid in-chain hydroxylase activity	Molecular Function	1	1	1	0.999841	g23793
GO:0045550	geranylgeranyl reductase activity	Molecular Function	1	1	1	0.999841	g23464
GO:0051766	inositol trisphosphate kinase activity	Molecular Function	1	1	1	0.999841	g3876
GO:0004798	thymidylate kinase activity	Molecular Function	1	1	1	0.999841	g18021
GO:0003876	AMP deaminase activity	Molecular Function	1	1	1	0.999841	g462
GO:0003857	3-hydroxyacyl-CoA dehydrogenase activity	Molecular Function	1	1	1	0.999841	g29531
GO:0008898	S-adenosylmethionine-homocysteine S-methyltransferase activity	Molecular Function	1	1	1	0.999841	g10236
GO:0004013	adenosylhomocysteinase activity	Molecular Function	1	1	1	0.999841	g27745
GO:0004350	glutamate-5-semialdehyde dehydrogenase activity	Molecular Function	1	1	1	0.999841	g5709
GO:0004140	dephospho-CoA kinase activity	Molecular Function	1	1	1	0.999841	g14730
GO:0080041	ADP-ribose pyrophosphohydrolase activity	Molecular Function	1	1	1	0.999841	g7700
GO:0004712	protein serine/threonine/tyrosine kinase activity	Molecular Function	1	1	1	0.999841	g12980
GO:0036002	pre-mRNA binding	Molecular Function	1	1	1	0.999841	g18822
GO:0008395	steroid hydroxylase activity	Molecular Function	1	1	1	0.999841	g17595
GO:0004758	serine C-palmitoyltransferase activity	Molecular Function	1	1	1	0.999841	g8234
GO:0004813	alanine-tRNA ligase activity	Molecular Function	1	1	1	0.999841	g13843
GO:0050126	N-carbamoylputrescine amidase activity	Molecular Function	1	1	1	0.999841	g14121
GO:0004632	phosphopantothenate--cysteine ligase activity	Molecular Function	1	1	1	0.999841	g3311
GO:0052740	1-acyl-2-lysophosphatidylserine acylhydrolase activity	Molecular Function	1	1	1	0.999841	g34245
GO:0010485	H4 histone acetyltransferase activity	Molecular Function	1	1	1	0.999841	g10814
GO:0004305	ethanolamine kinase activity	Molecular Function	1	1	1	0.999841	g11503
GO:0000976	transcription regulatory region sequence-specific DNA binding	Molecular Function	1	1	1	0.999841	Corylus_avellana_newGene_15317
GO:0004149	dihydrolipoyllysine-residue succinyltransferase activity	Molecular Function	1	1	1	0.999841	g25562
GO:0030378	serine racemase activity	Molecular Function	1	1	1	0.999841	g18344
GO:0015485	cholesterol binding	Molecular Function	1	1	1	0.999841	g596
GO:0004609	phosphatidylserine decarboxylase activity	Molecular Function	1	1	1	0.999841	g14945
GO:0004693	cyclin-dependent protein serine/threonine kinase activity	Molecular Function	1	1	1	0.999841	Corylus_avellana_newGene_5443
GO:0034822	citronellal dehydrogenase activity	Molecular Function	1	1	1	0.999841	Corylus_avellana_newGene_14085
GO:0004560	alpha-L-fucosidase activity	Molecular Function	1	1	1	0.999841	g7958
GO:0045156	electron transporter, transferring electrons within the cyclic electron transport pathway of photosynthesis activity	Molecular Function	1	1	1	0.999841	g14186
GO:0047196	long-chain-alcohol O-fatty-acyltransferase activity	Molecular Function	1	1	1	0.999841	Corylus_avellana_newGene_11902
GO:0004888	transmembrane signaling receptor activity	Molecular Function	1	1	1	0.999841	g1360
GO:0003998	acylphosphatase activity	Molecular Function	1	1	1	0.999841	g27763
GO:0008428	ribonuclease inhibitor activity	Molecular Function	1	1	1	0.999841	g21355
GO:0042281	dolichyl pyrophosphate Man9GlcNAc2 alpha-1,3-glucosyltransferase activity	Molecular Function	1	1	1	0.999841	g14549
GO:0004385	guanylate kinase activity	Molecular Function	1	1	1	0.999841	g9933
GO:0003954	NADH dehydrogenase activity	Molecular Function	1	1	1	0.999841	g10051
GO:0032794	GTPase activating protein binding	Molecular Function	1	1	1	0.999841	g8605
GO:0008353	RNA polymerase II carboxy-terminal domain kinase activity	Molecular Function	1	1	1	0.999841	g2475
GO:0045309	protein phosphorylated amino acid binding	Molecular Function	1	1	1	0.999841	g12718
GO:0042623	ATPase activity, coupled	Molecular Function	1	1	1	0.999841	g21986
GO:0016165	linoleate 13S-lipoxygenase activity	Molecular Function	1	1	1	0.999841	g14105
GO:0015930	glutamate synthase activity	Molecular Function	1	1	1	0.999841	g6088
GO:0004042	acetyl-CoA	Molecular Function	1	1	1	0.999841	g9422
GO:0032555	purine ribonucleotide binding	Molecular Function	1	1	1	0.999841	g1818
GO:0016208	AMP binding	Molecular Function	1	1	1	0.999841	g8704
GO:0070204	2-succinyl-5-enolpyruvyl-6-hydroxy-3-cyclohexene-1-carboxylic-acid synthase activity	Molecular Function	1	1	1	0.999841	g1072
GO:0001077	transcriptional activator activity, RNA polymerase II core promoter proximal region sequence-specific binding	Molecular Function	1	1	1	0.999841	g2965
GO:0015231	5-formyltetrahydrofolate transporter activity	Molecular Function	1	1	1	0.999841	g2142
GO:0004072	aspartate kinase activity	Molecular Function	1	1	1	0.999841	g10354
GO:0046964	3'-phosphoadenosine 5'-phosphosulfate transmembrane transporter activity	Molecular Function	1	1	1	0.999841	Corylus_avellana_newGene_44121
GO:0001872	(1->3)-beta-D-glucan binding	Molecular Function	1	1	1	0.999841	g34610
GO:0016920	pyroglutamyl-peptidase activity	Molecular Function	1	1	1	0.999841	g8756
GO:0070883	pre-miRNA binding	Molecular Function	1	1	1	0.999841	g3506
GO:0080124	pheophytinase activity	Molecular Function	1	1	1	0.999841	Corylus_avellana_newGene_7321
GO:0004303	estradiol 17-beta-dehydrogenase activity	Molecular Function	1	1	1	0.999841	g3674
GO:0034618	arginine binding	Molecular Function	1	1	1	0.999841	g9422
GO:0004834	tryptophan synthase activity	Molecular Function	1	1	1	0.999841	g16544
GO:0016639	oxidoreductase activity, acting on the CH-NH2 group of donors, NAD or NADP as acceptor	Molecular Function	1	1	1	0.999841	g35727
GO:0022821	potassium ion antiporter activity	Molecular Function	1	1	1	0.999841	Corylus_avellana_newGene_45678
GO:0034601	oxoglutarate dehydrogenase [NAD(P)+] activity	Molecular Function	1	1	1	0.999841	Corylus_avellana_newGene_14085
GO:0004852	uroporphyrinogen-III synthase activity	Molecular Function	1	1	1	0.999841	Corylus_avellana_newGene_12744
GO:0004618	phosphoglycerate kinase activity	Molecular Function	1	1	1	0.999841	g33776
GO:0003785	actin monomer binding	Molecular Function	1	1	1	0.999841	Corylus_avellana_newGene_5745
GO:0080115	myosin XI tail binding	Molecular Function	1	1	1	0.999841	Corylus_avellana_newGene_27353
GO:0050529	polyneuridine-aldehyde esterase activity	Molecular Function	1	1	1	0.999841	g3602
GO:0018472	1-hydroxy-2-naphthaldehyde dehydrogenase activity	Molecular Function	1	1	1	0.999841	Corylus_avellana_newGene_14085
GO:0016638	oxidoreductase activity, acting on the CH-NH2 group of donors	Molecular Function	1	1	1	0.999841	g6086
GO:0070011	peptidase activity, acting on L-amino acid peptides	Molecular Function	1	1	1	0.999841	g2933
GO:0019203	carbohydrate phosphatase activity	Molecular Function	1	1	1	0.999841	g11894
GO:0080123	jasmonate-amino synthetase activity	Molecular Function	1	1	1	0.999841	g5814
GO:0010328	auxin influx transmembrane transporter activity	Molecular Function	1	1	1	0.999841	g627
GO:0034520	2-naphthaldehyde dehydrogenase activity	Molecular Function	1	1	1	0.999841	Corylus_avellana_newGene_14085
GO:0004109	coproporphyrinogen oxidase activity	Molecular Function	1	1	1	0.999841	g9569
GO:0008732	L-allo-threonine aldolase activity	Molecular Function	1	1	1	0.999841	g19570
GO:0005542	folic acid binding	Molecular Function	1	1	1	0.999841	g11950
GO:0004828	serine-tRNA ligase activity	Molecular Function	1	1	1	0.999841	g15622
GO:0004310	farnesyl-diphosphate farnesyltransferase activity	Molecular Function	1	1	1	0.999841	g3675
GO:0019903	protein phosphatase binding	Molecular Function	1	1	1	0.999841	g6862
GO:0050242	pyruvate, phosphate dikinase activity	Molecular Function	1	1	1	0.999841	g13085
GO:0016790	thiolester hydrolase activity	Molecular Function	1	1	1	0.999841	g4180
GO:0018478	malonate-semialdehyde dehydrogenase (acetylating) activity	Molecular Function	1	1	1	0.999841	g22470
GO:0046857	oxidoreductase activity, acting on other nitrogenous compounds as donors, with NAD or NADP as acceptor	Molecular Function	1	1	1	0.999841	g8329
GO:0016712	oxidoreductase activity, acting on paired donors, with incorporation or reduction of molecular oxygen, reduced flavin or flavoprotein as one donor, and incorporation of one atom of oxygen	Molecular Function	1	1	1	0.999841	Corylus_avellana_newGene_27574
GO:0008373	sialyltransferase activity	Molecular Function	1	1	1	0.999841	Corylus_avellana_newGene_42035
GO:0015075	ion transmembrane transporter activity	Molecular Function	1	1	1	0.999841	Corylus_avellana_newGene_35266
GO:0034722	gamma-glutamyl-peptidase activity	Molecular Function	1	1	1	0.999841	Corylus_avellana_newGene_54257
GO:0017046	peptide hormone binding	Molecular Function	1	1	1	0.999841	g24843
GO:0003883	CTP synthase activity	Molecular Function	1	1	1	0.999841	g21304
GO:0004597	peptide-aspartate beta-dioxygenase activity	Molecular Function	1	1	1	0.999841	g10071
GO:0050551	myrcene synthase activity	Molecular Function	1	1	1	0.999841	g26990
GO:0051731	polynucleotide 5'-hydroxyl-kinase activity	Molecular Function	1	1	1	0.999841	g12049
GO:0015194	L-serine transmembrane transporter activity	Molecular Function	1	1	1	0.999841	g2947
GO:0052907	23S rRNA (adenine(1618)-N(6))-methyltransferase activity	Molecular Function	1	1	1	0.999841	g7098
GO:0008760	UDP-N-acetylglucosamine 1-carboxyvinyltransferase activity	Molecular Function	1	1	1	0.999841	g6666
GO:0016992	lipoate synthase activity	Molecular Function	1	1	1	0.999841	g13957
GO:0005242	inward rectifier potassium channel activity	Molecular Function	1	1	1	0.999841	Corylus_avellana_newGene_12450
GO:0097027	ubiquitin-protein transferase activator activity	Molecular Function	1	1	1	0.999841	g17533
GO:0042500	aspartic endopeptidase activity, intramembrane cleaving	Molecular Function	1	1	1	0.999841	g11296
GO:0004421	hydroxymethylglutaryl-CoA synthase activity	Molecular Function	1	1	1	0.999841	g8619
GO:0043716	2-hydroxy-3-keto-5-methylthiopentenyl-1-phosphate phosphatase activity	Molecular Function	1	1	1	0.999841	Corylus_avellana_newGene_49008
GO:0051920	peroxiredoxin activity	Molecular Function	1	1	1	0.999841	g2308
GO:0004121	cystathionine beta-lyase activity	Molecular Function	1	1	1	0.999841	g9750
GO:0070273	phosphatidylinositol-4-phosphate binding	Molecular Function	1	1	1	0.999841	g14643
GO:0016618	hydroxypyruvate reductase activity	Molecular Function	1	1	1	0.999841	g14051
GO:0034595	phosphatidylinositol phosphate 5-phosphatase activity	Molecular Function	1	1	1	0.999841	Corylus_avellana_newGene_10272
GO:0033772	flavonoid 3',5'-hydroxylase activity	Molecular Function	1	1	1	0.999841	g6352
GO:0008443	phosphofructokinase activity	Molecular Function	1	1	1	0.999841	g13041
GO:0009011	starch synthase activity	Molecular Function	1	1	1	0.999841	g12924
GO:0010349	L-galactose dehydrogenase activity	Molecular Function	1	1	1	0.999841	g4673
GO:0071633	dihydroceramidase activity	Molecular Function	1	1	1	0.999841	g9874
GO:0047622	adenosine nucleosidase activity	Molecular Function	1	1	1	0.999841	g19473
GO:0050311	sulfite reductase (ferredoxin) activity	Molecular Function	1	1	1	0.999841	g27913
GO:0070403	NAD+ binding	Molecular Function	1	1	1	0.999841	g9448
GO:0015184	L-cystine transmembrane transporter activity	Molecular Function	1	1	1	0.999841	g1662
GO:0004164	diphthine synthase activity	Molecular Function	1	1	1	0.999841	g6877
GO:0052821	DNA-7-methyladenine glycosylase activity	Molecular Function	1	1	1	0.999841	g22946
GO:0046975	histone methyltransferase activity (H3-K36 specific)	Molecular Function	1	1	1	0.999841	g10071
GO:0004643	phosphoribosylaminoimidazolecarboxamide formyltransferase activity	Molecular Function	1	1	1	0.999841	g27584
GO:0003677	DNA binding	Molecular Function	325	326	1	1	g21122;g23186;g5051;g9715;Corylus_avellana_newGene_43560;g1506;g15690;g7049;g5258;g30573;g17618;g21570;Corylus_avellana_newGene_8037;g842;g8312;g29825;g21496;Corylus_avellana_newGene_49148;g14129;g18149;g11070;g1170;g17369;Corylus_avellana_newGene_25583;Corylus_avellana_newGene_6846;g33521;Corylus_avellana_newGene_54461;g10586;g23910;g4204;g7201;g5212;Corylus_avellana_newGene_42065;g17114;g27131;…
GO:0003743	translation initiation factor activity	Molecular Function	43	44	1	1	Corylus_avellana_newGene_29610;g22223;g9136;g23166;g3161;g32142;g9649;g26954;g9650;g16542;g26128;g13119;g6880;g35125;g33088;g9158;g13208;g15540;g26470;g576;g5595;g36072;g11679;g34361;g9805;g11979;g631;g20517;g4606;g26597;g17523;Corylus_avellana_newGene_56464;g25206;g2106;g28203;g816;g24285;g12595;g23916;g18941;g10678;g21048;g5107
GO:0016021	integral component of membrane	Cellular Component	1855	1855	1	0.624037	g19113;g18034;g4249;g26312;Corylus_avellana_newGene_31049;Corylus_avellana_newGene_32214;g13785;g20255;g29285;g3288;g11045;Corylus_avellana_newGene_10800;g29331;g26455;g20508;g1988;g30542;g12248;Corylus_avellana_newGene_61576;g14974;g4850;g14844;g14476;g2031;g7886;g23336;g11558;g24247;g18459;g1566;g2480;g9297;g20814;Corylus_avellana_newGene_4341;g4777;g21581;Corylus_avellana_newGene_32302;g30207;…
GO:0016020	membrane	Cellular Component	578	578	1	0.882854	g25125;g1916;g31080;g19613;Corylus_avellana_newGene_1210;g815;g4614;g30032;g12336;g5246;g12346;Corylus_avellana_newGene_62421;g24070;g18096;g15524;g25539;g28295;g12493;g16184;g31599;g13775;g27317;g27431;g11342;g24936;Corylus_avellana_newGene_47651;g9849;g30232;g17017;g24640;g27819;g2409;g26648;g27711;g27913;g12209;g16138;g463;g4975;g33813;g4696;g14891;g27293;g22443;g9872;g14814;g26209;g11358;g809…
GO:0005634	nucleus	Cellular Component	529	529	1	0.892785	g11143;g13548;g6999;g17012;g23442;g4170;g4689;g9971;g5840;g7388;g1904;g35013;g22544;g16634;g19824;g4528;Corylus_avellana_newGene_40928;g10912;g5648;g5295;g8188;Corylus_avellana_newGene_38849;g23636;g12039;g23472;Corylus_avellana_newGene_19925;g22721;g26195;g15561;g22443;Corylus_avellana_newGene_65534;g6211;g5601;g24417;g6816;Corylus_avellana_newGene_34995;g14923;g343;Corylus_avellana_newGene_2953…
GO:0005886	plasma membrane	Cellular Component	353	353	1	0.928456	g17666;g21997;g6880;Corylus_avellana_newGene_12903;g12352;g10566;g18981;g23338;g13081;g6999;g5491;Corylus_avellana_newGene_65113;g1360;Corylus_avellana_newGene_18174;g20336;Corylus_avellana_newGene_10797;Corylus_avellana_newGene_24195;g27699;g8579;g16943;g19824;g6862;g22189;g20279;g14863;g21758;g7809;g12299;g25541;g17630;g25278;g4991;g303;g29999;g10080;Corylus_avellana_newGene_19720;g31647;g32374…
GO:0005737	cytoplasm	Cellular Component	332	332	1	0.932712	g6523;g35058;Corylus_avellana_newGene_10736;g24812;g7403;Corylus_avellana_newGene_18509;Corylus_avellana_newGene_59913;g25758;g15807;g1424;g2184;g6088;g5372;g4524;Corylus_avellana_newGene_44818;Corylus_avellana_newGene_50129;g26523;g28861;Corylus_avellana_newGene_8638;Corylus_avellana_newGene_7764;g24379;g17799;g24697;g23192;g26124;g1847;g10663;g726;g34815;g25674;g5085;g18764;g7374;g4906;g8475;g2…
GO:0005829	cytosol	Cellular Component	240	240	1	0.951358	Corylus_avellana_newGene_37899;g16219;g11870;Corylus_avellana_newGene_65745;g6880;Corylus_avellana_newGene_59096;g21304;g2660;g23338;g23442;g18021;g4689;g2164;g3193;g28427;Corylus_avellana_newGene_9675;g27368;Corylus_avellana_newGene_1255;g522;g580;Corylus_avellana_newGene_43782;g12533;g26928;g631;g31854;g21621;g19570;g19824;g4528;Corylus_avellana_newGene_45208;g2160;g15525;g18758;g8241;Corylus_a…
GO:0009507	chloroplast	Cellular Component	201	201	1	0.959262	g10511;g24455;Corylus_avellana_newGene_53985;g15019;g6728;g14112;g8477;g2253;g7873;g26126;g33729;Corylus_avellana_newGene_51084;g14105;g13103;g6993;Corylus_avellana_newGene_33048;g20571;g22821;g23675;g2389;Corylus_avellana_newGene_1425;g6055;g17182;g6571;g7886;g14111;g23583;Corylus_avellana_newGene_17421;g6731;g3633;g13970;g31897;g17369;g9465;Corylus_avellana_newGene_31049;g2409;g16891;g32986;g14…
GO:0005739	mitochondrion	Cellular Component	168	168	1	0.965951	Corylus_avellana_newGene_22877;g16575;g16696;g6225;g25649;g13977;g15622;g11673;g13070;Corylus_avellana_newGene_33072;g21414;Corylus_avellana_newGene_30274;g6109;g32450;g199;g24461;g15564;g6976;g9512;g13798;Corylus_avellana_newGene_8853;g8479;g20677;Corylus_avellana_newGene_40453;g3164;g250;g3758;Corylus_avellana_newGene_3205;g1489;g2546;g7217;Corylus_avellana_newGene_66292;g18325;g11497;g17126;g6…
GO:0005622	intracellular	Cellular Component	148	148	1	0.970004	g12293;g16941;g22453;g16550;g30908;g2458;g335;g30179;g10533;g13415;Corylus_avellana_newGene_4977;g2242;Corylus_avellana_newGene_56606;g30810;g7279;g1986;g24332;g1149;g4129;g9479;g3669;g10662;g2360;g5753;g3741;g327;Corylus_avellana_newGene_35908;Corylus_avellana_newGene_51026;g15926;g16656;Corylus_avellana_newGene_17986;g20653;g8395;g9370;g12865;g26993;g32502;Corylus_avellana_newGene_63571;g3081;g…
GO:0009506	plasmodesma	Cellular Component	105	105	1	0.978719	Corylus_avellana_newGene_18174;Corylus_avellana_newGene_40174;g4725;g27920;g21621;Corylus_avellana_newGene_24195;g15909;g16141;g10175;Corylus_avellana_newGene_13009;g1291;g24255;g11098;g32187;Corylus_avellana_newGene_30445;g21233;g21997;g17666;Corylus_avellana_newGene_10369;g18370;g15057;g10566;g13242;g23338;g6999;g14635;Corylus_avellana_newGene_65113;g6323;g27340;g22499;g7755;g8414;g35718;g23731…
GO:0009570	chloroplast stroma	Cellular Component	96	96	1	0.980543	g1300;Corylus_avellana_newGene_59065;Corylus_avellana_newGene_18295;Corylus_avellana_newGene_40030;g25892;g24285;g15074;g1004;g9717;Corylus_avellana_newGene_9392;g24773;g26969;g9750;g14311;g12725;g7346;Corylus_avellana_newGene_17831;Corylus_avellana_newGene_59063;g10033;g10330;g12958;g6473;g1486;g28794;g8479;Corylus_avellana_newGene_37563;g5523;Corylus_avellana_newGene_38024;g22198;g24461;g11306;…
GO:0005783	endoplasmic reticulum	Cellular Component	86	86	1	0.98257	g9525;g32723;g6215;g12140;g23040;g21758;g6630;g27318;g13162;g423;g20530;g23985;g9374;g27625;g17236;g8793;g18981;g29242;g14635;g7209;g16634;g13889;g1586;g12742;g21997;g766;g23676;g10086;g16211;g7511;g9927;g16183;g18353;Corylus_avellana_newGene_24271;g4540;Corylus_avellana_newGene_27350;Corylus_avellana_newGene_42836;g14922;g10799;Corylus_avellana_newGene_40617;g11804;Corylus_avellana_newGene_63842…
GO:0043231	intracellular membrane-bounded organelle	Cellular Component	82	82	1	0.983381	g13872;g11681;g31978;g32395;g34346;g25921;Corylus_avellana_newGene_1358;g6835;g21681;g24219;g23764;Corylus_avellana_newGene_29447;g23407;g9754;g25498;g4228;g30357;g18863;Corylus_avellana_newGene_13978;g12438;g26444;g32901;g15925;g908;g10809;g28063;g31701;g8289;g14654;g18485;g10868;g18280;g20993;Corylus_avellana_newGene_43452;g29495;Corylus_avellana_newGene_29221;g3192;g33172;g16392;g9957;g3197;Co…
GO:0005576	extracellular region	Cellular Component	77	77	1	0.984394	g10365;g30681;g13005;g3845;g22086;g21645;g26822;g34571;g33164;g29790;g9525;g7027;g4171;g15976;g5615;g22108;Corylus_avellana_newGene_48177;g21370;Corylus_avellana_newGene_21098;g17426;g8618;Corylus_avellana_newGene_23138;g33871;g31848;g13679;g31749;g20099;g9526;g6545;g31274;g8240;g22337;g5272;g15702;g14483;g17700;g81;g23264;g2900;Corylus_avellana_newGene_26224;g82;g8935;g18864;g31791;g17433;g22399…
GO:0009941	chloroplast envelope	Cellular Component	75	75	1	0.984799	g9463;g31071;g12918;g12076;g2142;g30088;Corylus_avellana_newGene_36704;g22185;g27920;g13861;Corylus_avellana_newGene_40174;g5734;g2103;g27699;g16469;g26397;g35060;g21934;g550;Corylus_avellana_newGene_47953;Corylus_avellana_newGene_55839;g2171;g4734;g286;g3272;g23541;g17236;g21183;g78;g8086;g8996;Corylus_avellana_newGene_21254;g20036;g14200;g16575;g3331;g8780;g12718;g22283;g9645;g29285;g1087;g3619…
GO:0005794	Golgi apparatus	Cellular Component	74	74	1	0.985002	g11018;g8989;g5904;g9881;g28930;g18196;g13408;g23280;g8553;g391;g33876;g18248;g1395;g9874;g627;g18243;g9451;g2061;g20686;g13749;g14159;g26021;g30884;g22587;Corylus_avellana_newGene_33072;g13637;g22819;g8948;g10524;g596;g29808;g21498;g27724;g10057;g464;g1447;g21442;g16343;g12336;g4352;Corylus_avellana_newGene_42976;g751;g8200;Corylus_avellana_newGene_18174;Corylus_avellana_newGene_55701;Corylus_av…
GO:0005887	integral component of plasma membrane	Cellular Component	70	70	1	0.985813	g18395;g3481;Corylus_avellana_newGene_21701;g9881;g22201;g26620;g4310;Corylus_avellana_newGene_17818;g5517;g21747;g20271;Corylus_avellana_newGene_14517;g17419;g23482;g16392;g12878;g8780;g27362;g2852;g2535;g9952;g11054;g32311;g11903;g6017;g22026;g21949;g2389;g26670;Corylus_avellana_newGene_35020;Corylus_avellana_newGene_2390;g11677;g18738;g10530;g33582;g23975;g35133;g8344;g16939;Corylus_avellana_n…
GO:0005618	cell wall	Cellular Component	69	69	1	0.986015	g29864;Corylus_avellana_newGene_48340;g21565;g12669;g27161;g14159;g11653;g16604;Corylus_avellana_newGene_20931;g26312;g2072;g22908;g29285;g29223;Corylus_avellana_newGene_26434;g15519;g24332;g12709;g18615;g3018;g30905;g5272;g17700;g25618;g14217;Corylus_avellana_newGene_26224;g3406;g9497;g6926;g12040;Corylus_avellana_newGene_7041;g5227;g8935;g18864;g35089;g6478;g26818;g31924;g3677;g2294;g21997;Cory…
GO:0005774	vacuolar membrane	Cellular Component	55	55	1	0.988853	g27340;g22498;g21080;g1360;g1128;g18981;g18858;g10524;g20950;g23442;g8944;g14159;g4139;g766;g1015;g757;g6776;g16936;g17383;g825;g18812;Corylus_avellana_newGene_18174;Corylus_avellana_newGene_49431;g29285;g27920;g2654;g19637;g16298;g35331;g11444;g1698;g25421;g8355;g21062;g27616;g11072;g17398;g33467;g3026;g4663;g1971;g7383;g12379;g13798;g17549;g7995;g25892;g3607;g5766;g1662;g6723;Corylus_avellana_n…
GO:0005802	trans-Golgi network	Cellular Component	55	55	1	0.988853	g8604;g6776;g21546;g20745;g9168;g825;g3293;g7088;g29376;g27818;g2214;Corylus_avellana_newGene_62363;g9853;g8514;g21080;g22498;g1128;Corylus_avellana_newGene_35273;g14812;g27310;g11446;g20950;g18858;Corylus_avellana_newGene_12903;g5996;g29096;g4139;g9040;g3493;g3737;g7299;g22046;g13499;g25837;g6723;g4841;g30207;Corylus_avellana_newGene_33519;g2248;Corylus_avellana_newGene_42035;g3495;g11543;g16298…
GO:0009535	chloroplast thylakoid membrane	Cellular Component	54	54	1	0.989056	g25823;g3331;Corylus_avellana_newGene_2354;Corylus_avellana_newGene_25932;g16575;g9463;Corylus_avellana_newGene_53982;g6142;Corylus_avellana_newGene_30638;g19993;Corylus_avellana_newGene_65368;Corylus_avellana_newGene_43147;g8770;g8723;g8091;Corylus_avellana_newGene_52740;g29025;Corylus_avellana_newGene_25931;g28570;Corylus_avellana_newGene_65363;Corylus_avellana_newGene_4492;g5839;g550;g27567;g2…
GO:0005768	endosome	Cellular Component	52	52	1	0.989461	g6566;g18858;g20950;g11446;g27310;g14812;g21080;g8514;g1128;g4139;g5996;g20745;g627;Corylus_avellana_newGene_50041;g21546;Corylus_avellana_newGene_53281;g6776;g8604;g29376;g27818;g3293;g9168;g21062;g17398;g11296;g19658;g16298;g3495;g961;g5609;g16099;g19100;g15648;g1604;g4224;g3737;g8351;g14110;g9040;g3493;g10496;g8452;Corylus_avellana_newGene_42035;g22174;g2248;g30207;g6616;g4841;g25837;g6723;g13…
GO:0005840	ribosome	Cellular Component	50	50	1	0.989866	g7907;g10187;g3495;g23568;g14556;g35217;Corylus_avellana_newGene_21804;Corylus_avellana_newGene_40453;g3155;g4729;g7200;g12012;g5132;g9056;g3493;g19485;Corylus_avellana_newGene_33065;Corylus_avellana_newGene_29416;g30341;g9837;g4774;g22468;g9498;Corylus_avellana_newGene_24264;g12076;g4905;g8503;g9387;g26921;g13119;Corylus_avellana_newGene_36864;Corylus_avellana_newGene_686;g1307;g35169;g6439;g119…
GO:0048046	apoplast	Cellular Component	49	49	1	0.990069	g7914;g23541;g3272;g892;g33096;g22227;g879;g2975;g30788;g31129;g5766;g2976;g6555;g28197;g7383;g34502;g1162;g34226;g6926;g19285;g8020;g34151;g9021;g13016;g1087;g10319;g25593;g21353;g6165;g14868;g19824;g27913;g19987;g17661;g889;g22576;g2294;g757;Corylus_avellana_newGene_64367;g5728;g24861;g18133;g29864;g17138;g18075;g15567;g34212;g13637;g4132
GO:0005773	vacuole	Cellular Component	41	41	1	0.99169	g11098;g2729;g5087;Corylus_avellana_newGene_54257;g3458;g20728;g15909;g771;g24415;g31749;Corylus_avellana_newGene_63819;g6436;g15625;g4222;Corylus_avellana_newGene_12033;g13778;g11988;g28948;Corylus_avellana_newGene_16176;g25173;g21246;g13766;g6734;g27318;g21076;g13897;g31272;Corylus_avellana_newGene_58083;g9936;g27724;g10369;Corylus_avellana_newGene_54044;g1251;g19254;g5070;g3234;g1716;g13057;Co…
GO:0005730	nucleolus	Cellular Component	38	38	1	0.992298	g2097;g7508;g5843;g29285;g3838;g7056;g3536;g3875;Corylus_avellana_newGene_6955;Corylus_avellana_newGene_30048;g19453;g31887;g2928;Corylus_avellana_newGene_15365;g15905;g18567;g6740;g14159;g25543;g851;Corylus_avellana_newGene_45491;g10527;g596;g8605;g458;g471;g16860;g11592;g27605;g3220;g10511;Corylus_avellana_newGene_31122;g11515;Corylus_avellana_newGene_38606;g9022;Corylus_avellana_newGene_52931;…
GO:0005789	endoplasmic reticulum membrane	Cellular Component	36	36	1	0.992704	g32202;g21206;g28327;g13013;g29736;Corylus_avellana_newGene_39788;g1618;g18459;g10425;g13136;g14520;g26928;Corylus_avellana_newGene_3868;g9437;g18480;Corylus_avellana_newGene_49585;Corylus_avellana_newGene_29866;Corylus_avellana_newGene_4143;g301;g19152;Corylus_avellana_newGene_43934;g14549;g5191;Corylus_avellana_newGene_58478;Corylus_avellana_newGene_36690;g596;g6633;g13151;Corylus_avellana_newG…
GO:0046658	anchored component of plasma membrane	Cellular Component	34	34	1	0.993109	g12511;g16715;g17558;g7042;g35297;g599;g4725;g3886;g18362;g13785;g18531;g9419;g11178;g3734;g13099;g4263;g6897;g20818;g10346;g3515;g25266;g9482;g16572;g3733;g5846;g9061;g9081;g21592;Corylus_avellana_newGene_32038;g25218;g34610;g875;g5956;g2394
GO:0000139	Golgi membrane	Cellular Component	34	34	1	0.993109	g18480;g12560;g4555;g29376;g825;Corylus_avellana_newGene_59901;g8514;g9116;g29096;g5599;g6503;Corylus_avellana_newGene_34362;Corylus_avellana_newGene_12903;g5935;g16637;g7299;g24307;g9374;Corylus_avellana_newGene_44603;g28047;g17398;g17441;g1501;g17440;g5893;g2160;g3508;g19100;g961;g11106;g13352;Corylus_avellana_newGene_50152;g7366;g24826
GO:0009505	plant-type cell wall	Cellular Component	31	31	1	0.993717	g26760;g9717;g4725;g3733;g6723;g21803;g13909;g17558;g13544;g6064;g8694;g24443;g2729;g5766;g21233;g13057;g16437;g30681;g13005;g757;g34610;g10524;g5485;g24580;Corylus_avellana_newGene_32038;g5574;g8618;g13474;g35102;g14982;g12718
GO:0005874	microtubule	Cellular Component	31	31	1	0.993717	g13263;g16059;g9404;g20503;g32747;g1239;g20720;g26751;g11651;g1317;g20719;g27517;g10014;g16001;g27700;g20155;Corylus_avellana_newGene_21631;g137;Corylus_avellana_newGene_3693;Corylus_avellana_newGene_14250;g16859;g32908;g9840;g18431;g8363;g12585;g5786;g3535;g30372;g28037;g13139
GO:0009536	plastid	Cellular Component	29	29	1	0.994122	g7401;Corylus_avellana_newGene_12519;Corylus_avellana_newGene_30040;Corylus_avellana_newGene_2122;g6019;Corylus_avellana_newGene_47497;g27318;Corylus_avellana_newGene_23134;Corylus_avellana_newGene_11924;g956;g3288;g26546;g10966;Corylus_avellana_newGene_62886;g23174;g13977;g16923;g15642;g9606;Corylus_avellana_newGene_982;g24298;g29202;g18998;Corylus_avellana_newGene_29638;g1548;g16402;Corylus_ave…
GO:0044424	intracellular part	Cellular Component	28	28	1	0.994325	g12636;g29613;g27452;g15787;g38;g25084;g13993;g16985;Corylus_avellana_newGene_49277;Corylus_avellana_newGene_12204;g13012;g6282;g7881;Corylus_avellana_newGene_59011;g23138;g8184;g8421;Corylus_avellana_newGene_46456;g12025;g27971;g19466;g7884;g20682;Corylus_avellana_newGene_32316;g222;g31837;g11518;Corylus_avellana_newGene_6201
GO:0005743	mitochondrial inner membrane	Cellular Component	26	26	1	0.99473	g11818;g1543;g687;Corylus_avellana_newGene_42566;g2210;g29285;g2428;g4591;g176;Corylus_avellana_newGene_51027;g29053;Corylus_avellana_newGene_31105;g16986;Corylus_avellana_newGene_47965;Corylus_avellana_newGene_52022;g17630;g23022;g20992;g17900;g1203;g17164;g207;g8098;Corylus_avellana_newGene_8136;g17345;Corylus_avellana_newGene_54569
GO:0022625	cytosolic large ribosomal subunit	Cellular Component	25	25	1	0.994933	g6714;g32861;g4231;g8218;g5843;g17887;g2830;g20550;g20254;g23104;g27605;g28252;Corylus_avellana_newGene_516;g9512;g23723;g7863;g33520;g14048;g7252;g18572;g24583;g22080;g9645;g29867;g13736
GO:0044444	cytoplasmic part	Cellular Component	21	21	1	0.995744	g5105;g32451;g6835;Corylus_avellana_newGene_1358;g2541;g908;g17039;g8033;Corylus_avellana_newGene_54891;g951;g2966;g17254;g20993;g886;g13930;g21681;g29382;g10756;g19014;g18485;g10934
GO:0030529	intracellular ribonucleoprotein complex	Cellular Component	19	19	1	0.996149	g14851;g25877;g11063;Corylus_avellana_newGene_6955;g17813;g9470;g16465;g19289;g10934;g24217;g1708;g10374;g25822;g10678;g7138;g2457;g15768;g4633;g11180
GO:0022627	cytosolic small ribosomal subunit	Cellular Component	19	19	1	0.996149	g21880;g5010;g21167;g5138;g13543;g540;g18006;g11597;g14159;Corylus_avellana_newGene_20828;Corylus_avellana_newGene_61555;Corylus_avellana_newGene_61559;g24376;g21881;g26115;g10680;g26969;g22326;g27155
GO:0012505	endomembrane system	Cellular Component	18	18	1	0.996352	g32451;g17975;g13457;g908;g21441;g8033;g11626;g2966;g21246;g886;g8982;g22083;g4558;g19841;g10756;g19014;Corylus_avellana_newGene_51026;g3836
GO:0005623	cell	Cellular Component	17	17	1	0.996555	g7611;g3565;g16416;g20757;g27601;g7389;g2790;g32788;Corylus_avellana_newGene_38825;g27995;Corylus_avellana_newGene_12914;g27092;g13777;g25337;g5926;g33383;g11030
GO:0005777	peroxisome	Cellular Component	17	17	1	0.996555	g6142;Corylus_avellana_newGene_32525;g14894;g27686;g17255;g11870;g2406;Corylus_avellana_newGene_27353;g26382;g8496;g12813;g21161;g13383;Corylus_avellana_newGene_35037;g9675;g4335;g1468
GO:0005871	kinesin complex	Cellular Component	17	17	1	0.996555	g5786;g17879;g1272;Corylus_avellana_newGene_14250;g1628;g15594;g16001;g3106;g27700;g12886;g1317;g6572;g28527;g27517;g104;g20719;g9406
GO:0032040	small-subunit processome	Cellular Component	17	17	1	0.996555	g4102;g10877;g11515;Corylus_avellana_newGene_38606;g9022;g26862;g21880;g35284;g29416;g2097;g36;g3536;g3875;g14714;g12363;g5279;g21881
GO:0009705	plant-type vacuole membrane	Cellular Component	17	17	1	0.996555	g14489;g8770;g8236;g17020;Corylus_avellana_newGene_59096;g26764;g10496;Corylus_avellana_newGene_45678;Corylus_avellana_newGene_42772;g8573;g32428;g22758;g30541;g6369;Corylus_avellana_newGene_21701;g16420;g22174
GO:0009534	chloroplast thylakoid	Cellular Component	15	15	1	0.99696	Corylus_avellana_newGene_65123;g29467;g2308;Corylus_avellana_newGene_47953;g3619;g1553;g23584;g7346;Corylus_avellana_newGene_21254;g12497;g5404;g12076;Corylus_avellana_newGene_62479;g4667;g12958
GO:0043229	intracellular organelle	Cellular Component	15	15	1	0.99696	g22799;g9388;g2569;g32451;Corylus_avellana_newGene_2344;g4395;g17694;g14054;g8033;g7882;g12477;g2966;g11824;g10756;g19014
GO:0005643	nuclear pore	Cellular Component	15	15	1	0.99696	Corylus_avellana_newGene_36648;g3341;g2147;Corylus_avellana_newGene_6532;Corylus_avellana_newGene_36647;g25298;g2150;g33774;g2685;g16602;g4574;g30822;g13645;g10799;g15952
GO:0005759	mitochondrial matrix	Cellular Component	15	15	1	0.99696	g18591;g7867;g19906;g5956;g18492;g9448;g6343;g13957;Corylus_avellana_newGene_31693;Corylus_avellana_newGene_32263;g9586;g2957;g5957;g23340;g11818
GO:0005694	chromosome	Cellular Component	14	14	1	0.997163	Corylus_avellana_newGene_60932;g28928;g3465;g23348;g11485;g3525;g2783;g758;Corylus_avellana_newGene_3192;Corylus_avellana_newGene_9945;g19585;g1313;Corylus_avellana_newGene_16826;g15561
GO:0019013	viral nucleocapsid	Cellular Component	14	14	1	0.997163	g2457;Corylus_avellana_newGene_48109;g10374;g7138;g25822;g11180;Corylus_avellana_newGene_29989;Corylus_avellana_newGene_32842;g32612;g1708;g23206;g19289;g4633;g17813
GO:0044464	cell part	Cellular Component	14	14	1	0.997163	g3882;g19068;g2187;g19760;g12359;g7584;g12128;Corylus_avellana_newGene_29446;Corylus_avellana_newGene_3317;g3542;g2327;g31080;Corylus_avellana_newGene_24108;Corylus_avellana_newGene_63113
GO:0016592	mediator complex	Cellular Component	13	13	1	0.997365	g25;g11826;g2102;g20969;g2944;Corylus_avellana_newGene_42569;g2810;g95;g19859;g25691;g837;g19857;g16218
GO:0005852	eukaryotic translation initiation factor 3 complex	Cellular Component	13	13	1	0.997365	g12595;g2106;g28203;g15540;g23166;g816;g6880;g34361;g33088;g631;g16542;g26128;g36072
GO:0005654	nucleoplasm	Cellular Component	13	13	1	0.997365	g18021;Corylus_avellana_newGene_58435;g10535;Corylus_avellana_newGene_33801;g33774;g18480;Corylus_avellana_newGene_34655;g471;Corylus_avellana_newGene_61032;g2685;g19533;Corylus_avellana_newGene_11494;g30822
GO:0000932	P-body	Cellular Component	13	13	1	0.997365	g22566;Corylus_avellana_newGene_29989;Corylus_avellana_newGene_44019;g16029;Corylus_avellana_newGene_60236;g13686;g9082;Corylus_avellana_newGene_29273;Corylus_avellana_newGene_46821;g15833;g23409;g23338;g2346
GO:0000786	nucleosome	Cellular Component	13	13	1	0.997365	g22443;g15625;g2630;g34514;g24016;g1265;g5258;Corylus_avellana_newGene_42065;g21460;g18149;g27594;g30583;g3588
GO:0016282	eukaryotic 43S preinitiation complex	Cellular Component	12	12	1	0.997568	g631;g33088;g6880;g26128;g36072;g16542;g12595;g23166;g15540;g816;g28203;g2106
GO:0000148	1,3-beta-D-glucan synthase complex	Cellular Component	12	12	1	0.997568	g33568;g17738;Corylus_avellana_newGene_3369;g4834;g13698;g6007;g16853;Corylus_avellana_newGene_56836;Corylus_avellana_newGene_53806;g18790;g31270;Corylus_avellana_newGene_19574
GO:0033290	eukaryotic 48S preinitiation complex	Cellular Component	12	12	1	0.997568	g6880;g631;g33088;g36072;g26128;g16542;g12595;g28203;g2106;g816;g15540;g23166
GO:0071013	catalytic step 2 spliceosome	Cellular Component	11	11	1	0.997771	g20483;g19004;g2866;Corylus_avellana_newGene_15365;g28275;g20506;g23469;Corylus_avellana_newGene_43161;g3331;g6012;g3377
GO:0031965	nuclear membrane	Cellular Component	11	11	1	0.997771	g24540;Corylus_avellana_newGene_50340;g10042;g13013;g1377;g17288;g11653;g26126;g10043;g871;Corylus_avellana_newGene_3619
GO:0019898	extrinsic component of membrane	Cellular Component	11	11	1	0.997771	g6228;Corylus_avellana_newGene_52740;g4058;g31882;g4051;g728;g8255;g19658;g3458;g8527;g30268
GO:0034399	nuclear periphery	Cellular Component	11	11	1	0.997771	g1377;g3220;g17288;g24540;Corylus_avellana_newGene_50340;g10042;g5749;g10043;g871;g11653;g26126
GO:0015934	large ribosomal subunit	Cellular Component	10	10	1	0.997973	g6332;g9554;g6347;g29514;g7216;g14680;g13498;g3245;g11094;g9513
GO:0005665	DNA-directed RNA polymerase II, core complex	Cellular Component	9	9	1	0.998176	g21893;g23910;g17108;Corylus_avellana_newGene_44019;g15818;Corylus_avellana_newGene_46821;Corylus_avellana_newGene_60055;g23409;g6197
GO:0009524	phragmoplast	Cellular Component	9	9	1	0.998176	Corylus_avellana_newGene_20798;g19453;g157;g8605;g10858;Corylus_avellana_newGene_33662;Corylus_avellana_newGene_33519;g16726;g2376
GO:0000145	exocyst	Cellular Component	9	9	1	0.998176	g11149;g33583;g3241;g23248;g11640;g3968;Corylus_avellana_newGene_20935;g33961;g2572
GO:0009522	photosystem I	Cellular Component	9	9	1	0.998176	Corylus_avellana_newGene_25970;g25823;Corylus_avellana_newGene_32040;g5033;g26397;g32142;Corylus_avellana_newGene_66184;g34706;g16469
GO:0010287	plastoglobule	Cellular Component	9	9	1	0.998176	g27194;g16469;g34706;Corylus_avellana_newGene_43508;g10051;g27699;g26397;g24595;g29025
GO:0071011	precatalytic spliceosome	Cellular Component	9	9	1	0.998176	Corylus_avellana_newGene_15365;g6879;g820;Corylus_avellana_newGene_36408;g23206;Corylus_avellana_newGene_32842;Corylus_avellana_newGene_43161;g3331;g23469
GO:0005681	spliceosomal complex	Cellular Component	9	9	1	0.998176	g4246;Corylus_avellana_newGene_48109;g10669;g16790;g28377;g13556;g25548;g8191;g2710
GO:0030127	COPII vesicle coat	Cellular Component	8	8	1	0.998379	Corylus_avellana_newGene_49585;g7556;g35532;Corylus_avellana_newGene_28883;g9579;g10373;g6640;g9969
GO:0030687	preribosome, large subunit precursor	Cellular Component	8	8	1	0.998379	Corylus_avellana_newGene_33801;g2928;g10535;g20254;g5843;g18572;g3220;g14048
GO:0044434	chloroplast part	Cellular Component	8	8	1	0.998379	g15768;Corylus_avellana_newGene_57766;g14436;g12579;g11180;g18924;g2567;g12445
GO:0019005	SCF ubiquitin ligase complex	Cellular Component	8	8	1	0.998379	Corylus_avellana_newGene_53648;g6304;g19955;g22272;g6303;g5187;g13076;Corylus_avellana_newGene_64264
GO:0005615	extracellular space	Cellular Component	8	8	1	0.998379	g2434;g17138;g13231;g34700;g24962;g4986;g17383;g10665
GO:0009523	photosystem II	Cellular Component	7	7	1	0.998581	Corylus_avellana_newGene_30638;Corylus_avellana_newGene_30639;g14186;g28429;g29999;g26745;Corylus_avellana_newGene_24504
GO:0015935	small ribosomal subunit	Cellular Component	7	7	1	0.998581	g4528;g22140;Corylus_avellana_newGene_45208;Corylus_avellana_newGene_31484;Corylus_avellana_newGene_47612;g15725;g1121
GO:0031201	SNARE complex	Cellular Component	7	7	1	0.998581	Corylus_avellana_newGene_30868;Corylus_avellana_newGene_39459;g3836;g14635;g13457;g6566;g1698
GO:0071944	cell periphery	Cellular Component	7	7	1	0.998581	g2956;g15714;g17491;g29851;g13151;g6219;g8937
GO:0009707	chloroplast outer membrane	Cellular Component	7	7	1	0.998581	g19962;g18250;g970;Corylus_avellana_newGene_14193;g2722;g15590;g9327
GO:0005839	proteasome core complex	Cellular Component	7	7	1	0.998581	g23442;g25421;g24417;g3233;g1904;g19824;g14868
GO:0005667	transcription factor complex	Cellular Component	7	7	1	0.998581	g8031;g29742;g5526;g23674;g34096;g23636;g7987
GO:0009504	cell plate	Cellular Component	7	7	1	0.998581	g3130;Corylus_avellana_newGene_1694;g8194;g29156;g6999;g8351;g2376
GO:0009654	photosystem II oxygen evolving complex	Cellular Component	7	7	1	0.998581	g8527;g2244;g30268;g728;g8255;Corylus_avellana_newGene_52740;Corylus_avellana_newGene_65361
GO:0005635	nuclear envelope	Cellular Component	7	7	1	0.998581	g1315;Corylus_avellana_newGene_53091;g2075;g3150;g2605;g3130;g23945
GO:0030126	COPI vesicle coat	Cellular Component	7	7	1	0.998581	g20116;Corylus_avellana_newGene_61180;g11106;g24307;g13352;Corylus_avellana_newGene_55697;g24826
GO:0030131	clathrin adaptor complex	Cellular Component	6	6	1	0.998784	g8528;g2896;g5543;g21435;g18496;g2895
GO:0005666	DNA-directed RNA polymerase III complex	Cellular Component	6	6	1	0.998784	g6197;g16445;Corylus_avellana_newGene_38417;Corylus_avellana_newGene_62603;g10527;Corylus_avellana_newGene_60055
GO:0044425	membrane part	Cellular Component	6	6	1	0.998784	g12030;Corylus_avellana_newGene_40617;g9927;Corylus_avellana_newGene_45033;g2950;g523
GO:0005736	DNA-directed RNA polymerase I complex	Cellular Component	6	6	1	0.998784	g12765;g6197;Corylus_avellana_newGene_60055;Corylus_avellana_newGene_48064;Corylus_avellana_newGene_38417;g21570
GO:0046540	U4/U6 x U5 tri-snRNP complex	Cellular Component	6	6	1	0.998784	g23206;g19230;Corylus_avellana_newGene_32842;Corylus_avellana_newGene_52994;g31887;g25928
GO:0070469	respiratory chain	Cellular Component	6	6	1	0.998784	g687;g1543;Corylus_avellana_newGene_8136;g33423;Corylus_avellana_newGene_51027;g24470
GO:0000502	proteasome complex	Cellular Component	6	6	1	0.998784	g2015;Corylus_avellana_newGene_52546;g20001;g16414;Corylus_avellana_newGene_18198;g17173
GO:0090406	pollen tube	Cellular Component	6	6	1	0.998784	g34600;g15599;g9874;g9881;g9162;g30096
GO:0005762	mitochondrial large ribosomal subunit	Cellular Component	6	6	1	0.998784	g2567;g13063;g6316;g2210;g2338;g27791
GO:0005686	U2 snRNP	Cellular Component	6	6	1	0.998784	g23469;Corylus_avellana_newGene_36408;g3331;g28275;Corylus_avellana_newGene_32842;g7179
GO:0005770	late endosome	Cellular Component	6	6	1	0.998784	g8606;g16602;Corylus_avellana_newGene_21002;g745;g5908;g32381
GO:0005885	Arp2/3 protein complex	Cellular Component	6	6	1	0.998784	Corylus_avellana_newGene_33148;Corylus_avellana_newGene_58623;g4845;g22516;Corylus_avellana_newGene_353;Corylus_avellana_newGene_44818
GO:0031461	cullin-RING ubiquitin ligase complex	Cellular Component	6	6	1	0.998784	Corylus_avellana_newGene_28236;g14132;Corylus_avellana_newGene_23644;g30653;g4008;Corylus_avellana_newGene_59692
GO:0043227	membrane-bounded organelle	Cellular Component	5	5	1	0.998987	g10756;g19014;g2966;g32451;g8033
GO:0031307	integral component of mitochondrial outer membrane	Cellular Component	5	5	1	0.998987	g2079;g30859;g462;Corylus_avellana_newGene_5045;g30593
GO:0000228	nuclear chromosome	Cellular Component	5	5	1	0.998987	Corylus_avellana_newGene_43942;Corylus_avellana_newGene_23709;g2189;g14697;g14651
GO:0009579	thylakoid	Cellular Component	5	5	1	0.998987	g35060;g10051;g7383;Corylus_avellana_newGene_9392;g3288
GO:0030897	HOPS complex	Cellular Component	5	5	1	0.998987	g22174;Corylus_avellana_newGene_50041;g745;Corylus_avellana_newGene_53281;g10496
GO:0009501	amyloplast	Cellular Component	5	5	1	0.998987	g18324;g12924;g12224;g13970;g23569
GO:0009706	chloroplast inner membrane	Cellular Component	5	5	1	0.998987	g8562;g17151;g29467;g26666;g6541
GO:0017119	Golgi transport complex	Cellular Component	5	5	1	0.998987	Corylus_avellana_newGene_65745;Corylus_avellana_newGene_1255;g12858;g6187;g13746
GO:0042555	MCM complex	Cellular Component	5	5	1	0.998987	g2855;g2056;g15005;g21032;g20956
GO:0030904	retromer complex	Cellular Component	5	5	1	0.998987	Corylus_avellana_newGene_28419;Corylus_avellana_newGene_43782;g8606;g5908;g6228
GO:0031224	intrinsic component of membrane	Cellular Component	5	5	1	0.998987	g4838;g14265;g23900;g29946;g18912
GO:0000784	nuclear chromosome, telomeric region	Cellular Component	5	5	1	0.998987	g31814;Corylus_avellana_newGene_29358;g14866;g11560;g7236
GO:0031977	thylakoid lumen	Cellular Component	5	5	1	0.998987	Corylus_avellana_newGene_37965;g27699;g9440;Corylus_avellana_newGene_52740;Corylus_avellana_newGene_35782
GO:0000220	vacuolar proton-transporting V-type ATPase, V0 domain	Cellular Component	5	5	1	0.998987	g7873;g5479;g14673;Corylus_avellana_newGene_65875;g4841
GO:0000974	Prp19 complex	Cellular Component	5	5	1	0.998987	g18822;g3377;Corylus_avellana_newGene_15365;g2866;Corylus_avellana_newGene_43161
GO:0016593	Cdc73/Paf1 complex	Cellular Component	5	5	1	0.998987	g15014;g7022;g7023;g19207;g23237
GO:0005764	lysosome	Cellular Component	5	5	1	0.998987	g4986;g24962;g10665;g17138;g2434
GO:0015630	microtubule cytoskeleton	Cellular Component	5	5	1	0.998987	g24697;Corylus_avellana_newGene_52704;g14824;g17871;g15785
GO:0005778	peroxisomal membrane	Cellular Component	5	5	1	0.998987	g28327;g2171;Corylus_avellana_newGene_37899;g21986;g11038
GO:0000151	ubiquitin ligase complex	Cellular Component	5	5	1	0.998987	g31775;g9125;Corylus_avellana_newGene_34365;g13223;g27136
GO:0010319	stromule	Cellular Component	4	4	1	0.999189	g13016;g1087;g27913;g20869
GO:0031011	Ino80 complex	Cellular Component	4	4	1	0.999189	g17620;g9696;g16140;g7229
GO:0016459	myosin complex	Cellular Component	4	4	1	0.999189	g23279;g1053;g1031;g3249
GO:0019773	proteasome core complex, alpha-subunit complex	Cellular Component	4	4	1	0.999189	g13867;Corylus_avellana_newGene_7764;Corylus_avellana_newGene_42612;Corylus_avellana_newGene_64729
GO:0005685	U1 snRNP	Cellular Component	4	4	1	0.999189	g19588;Corylus_avellana_newGene_32842;Corylus_avellana_newGene_11723;g2794
GO:0045261	proton-transporting ATP synthase complex, catalytic core F(1)	Cellular Component	4	4	1	0.999189	g207;g1203;g30662;g29823
GO:0008540	proteasome regulatory particle, base subcomplex	Cellular Component	4	4	1	0.999189	Corylus_avellana_newGene_59023;g5246;g5652;g28427
GO:0000176	nuclear exosome (RNase complex)	Cellular Component	4	4	1	0.999189	g29365;g16892;g31584;g11424
GO:0005680	anaphase-promoting complex	Cellular Component	4	4	1	0.999189	g2874;g1623;g8199;g18490
GO:0016272	prefoldin complex	Cellular Component	4	4	1	0.999189	Corylus_avellana_newGene_46826;Corylus_avellana_newGene_5290;Corylus_avellana_newGene_46900;g4146
GO:0030130	clathrin coat of trans-Golgi network vesicle	Cellular Component	4	4	1	0.999189	Corylus_avellana_newGene_1694;g15857;g16988;g1620
GO:0005819	spindle	Cellular Component	4	4	1	0.999189	g10014;g8194;g8605;g19453
GO:0000325	plant-type vacuole	Cellular Component	4	4	1	0.999189	g7995;g14673;g8355;g5479
GO:0044430	cytoskeletal part	Cellular Component	4	4	1	0.999189	g24697;g17871;g15785;g14824
GO:0044446	intracellular organelle part	Cellular Component	4	4	1	0.999189	g2954;g2541;Corylus_avellana_newGene_51084;g10934
GO:0030136	clathrin-coated vesicle	Cellular Component	4	4	1	0.999189	g24468;g9798;g9794;g12436
GO:0031225	anchored component of membrane	Cellular Component	4	4	1	0.999189	g24878;g21791;g32824;g17549
GO:0005741	mitochondrial outer membrane	Cellular Component	4	4	1	0.999189	g21419;g13812;g15986;g561
GO:0000347	THO complex	Cellular Component	4	4	1	0.999189	g2855;g2056;Corylus_avellana_newGene_38599;g21032
GO:0080008	Cul4-RING E3 ubiquitin ligase complex	Cellular Component	4	4	1	0.999189	Corylus_avellana_newGene_43161;g2643;g4315;g21563
GO:0000159	protein phosphatase type 2A complex	Cellular Component	4	4	1	0.999189	g3446;g13123;g13122;g10866
GO:0030132	clathrin coat of coated pit	Cellular Component	4	4	1	0.999189	Corylus_avellana_newGene_1694;g15857;g16988;g1620
GO:0005655	nucleolar ribonuclease P complex	Cellular Component	4	4	1	0.999189	g521;g19571;g12844;g14231
GO:0000439	core TFIIH complex	Cellular Component	4	4	1	0.999189	g2475;Corylus_avellana_newGene_35213;Corylus_avellana_newGene_27091;g3375
GO:0005813	centrosome	Cellular Component	4	4	1	0.999189	g18431;g3535;g17896;g6251
GO:0000790	nuclear chromatin	Cellular Component	4	4	1	0.999189	g15625;g26746;g5258;g11560
GO:0000775	chromosome, centromeric region	Cellular Component	4	4	1	0.999189	g17680;g5085;g17681;Corylus_avellana_newGene_58435
GO:0000123	histone acetyltransferase complex	Cellular Component	4	4	1	0.999189	g10814;Corylus_avellana_newGene_44069;g28948;g11120
GO:0009330	DNA topoisomerase complex (ATP-hydrolyzing)	Cellular Component	3	3	1	0.999392	g12039;g4528;g1313
GO:0016442	RISC complex	Cellular Component	3	3	1	0.999392	g7559;g19549;g4699
GO:0005689	U12-type spliceosomal complex	Cellular Component	3	3	1	0.999392	g3331;g23469;Corylus_avellana_newGene_36408
GO:0030117	membrane coat	Cellular Component	3	3	1	0.999392	g14012;g21434;g16729
GO:0000776	kinetochore	Cellular Component	3	3	1	0.999392	g26476;Corylus_avellana_newGene_62489;g157
GO:0000923	equatorial microtubule organizing center	Cellular Component	3	3	1	0.999392	g18431;g3535;g17896
GO:0070772	PAS complex	Cellular Component	3	3	1	0.999392	g26735;g21760;Corylus_avellana_newGene_66028
GO:0042765	GPI-anchor transamidase complex	Cellular Component	3	3	1	0.999392	g20393;Corylus_avellana_newGene_49431;g1219
GO:0030173	integral component of Golgi membrane	Cellular Component	3	3	1	0.999392	g2248;Corylus_avellana_newGene_35273;Corylus_avellana_newGene_44121
GO:0009508	plastid chromosome	Cellular Component	3	3	1	0.999392	g10190;g13103;g13266
GO:0005801	cis-Golgi network	Cellular Component	3	3	1	0.999392	Corylus_avellana_newGene_65745;Corylus_avellana_newGene_9675;Corylus_avellana_newGene_59901
GO:0070652	HAUS complex	Cellular Component	3	3	1	0.999392	g29078;Corylus_avellana_newGene_11059;g3002
GO:0030686	90S preribosome	Cellular Component	3	3	1	0.999392	g4231;g21881;g21880
GO:0031463	Cul3-RING ubiquitin ligase complex	Cellular Component	3	3	1	0.999392	g21563;g4648;g23586
GO:0009986	cell surface	Cellular Component	3	3	1	0.999392	g627;Corylus_avellana_newGene_66453;g3363
GO:0071012	catalytic step 1 spliceosome	Cellular Component	3	3	1	0.999392	g2866;g3377;Corylus_avellana_newGene_15365
GO:0005787	signal peptidase complex	Cellular Component	3	3	1	0.999392	Corylus_avellana_newGene_60634;g5747;g3397
GO:0000276	mitochondrial proton-transporting ATP synthase complex, coupling factor F(o)	Cellular Component	3	3	1	0.999392	g20670;g9136;Corylus_avellana_newGene_51793
GO:0005732	small nucleolar ribonucleoprotein complex	Cellular Component	3	3	1	0.999392	Corylus_avellana_newGene_48109;g32612;g35284
GO:0034388	Pwp2p-containing subcomplex of 90S preribosome	Cellular Component	3	3	1	0.999392	g14714;g4102;g36
GO:0044611	nuclear pore inner ring	Cellular Component	3	3	1	0.999392	g16860;g11920;Corylus_avellana_newGene_4783
GO:0005968	Rab-protein geranylgeranyltransferase complex	Cellular Component	3	3	1	0.999392	g5382;g30823;g9891
GO:0012511	monolayer-surrounded lipid storage body	Cellular Component	3	3	1	0.999392	g28774;g31169;g22409
GO:0030015	CCR4-NOT core complex	Cellular Component	3	3	1	0.999392	Corylus_avellana_newGene_60236;g9082;Corylus_avellana_newGene_29273
GO:0031012	extracellular matrix	Cellular Component	3	3	1	0.999392	g31429;g24640;g17120
GO:0030286	dynein complex	Cellular Component	3	3	1	0.999392	g22978;g25163;Corylus_avellana_newGene_9491
GO:0009317	acetyl-CoA carboxylase complex	Cellular Component	3	3	1	0.999392	g6262;Corylus_avellana_newGene_65361;g121
GO:0044428	nuclear part	Cellular Component	3	3	1	0.999392	g9930;g24217;Corylus_avellana_newGene_23691
GO:0000922	spindle pole	Cellular Component	3	3	1	0.999392	g18431;g3535;g16859
GO:0005834	heterotrimeric G-protein complex	Cellular Component	3	3	1	0.999392	Corylus_avellana_newGene_29830;g2643;Corylus_avellana_newGene_31813
GO:0071004	U2-type prespliceosome	Cellular Component	3	3	1	0.999392	g2794;Corylus_avellana_newGene_11723;g28275
GO:0005815	microtubule organizing center	Cellular Component	3	3	1	0.999392	g7403;g16991;g16859
GO:0032301	MutSalpha complex	Cellular Component	3	3	1	0.999392	g14651;g2189;Corylus_avellana_newGene_43942
GO:0005682	U5 snRNP	Cellular Component	3	3	1	0.999392	g6012;Corylus_avellana_newGene_32842;g19230
GO:0019867	outer membrane	Cellular Component	3	3	1	0.999392	g7587;g7933;Corylus_avellana_newGene_14232
GO:0008250	oligosaccharyltransferase complex	Cellular Component	3	3	1	0.999392	g13716;g10052;g12871
GO:0000177	cytoplasmic exosome (RNase complex)	Cellular Component	3	3	1	0.999392	g31584;g11424;g29365
GO:0048471	perinuclear region of cytoplasm	Cellular Component	3	3	1	0.999392	g7511;g14643;g1090
GO:0005929	cilium	Cellular Component	3	3	1	0.999392	g8729;g6032;g555
GO:0030915	Smc5-Smc6 complex	Cellular Component	3	3	1	0.999392	g15044;Corylus_avellana_newGene_2265;Corylus_avellana_newGene_8850
GO:0005669	transcription factor TFIID complex	Cellular Component	3	3	1	0.999392	g4606;g24085;g11878
GO:0030870	Mre11 complex	Cellular Component	3	3	1	0.999392	g11561;g11560;g27116
GO:0005816	spindle pole body	Cellular Component	3	3	1	0.999392	g18431;g3535;g17896
GO:0005876	spindle microtubule	Cellular Component	3	3	1	0.999392	g10974;g29078;Corylus_avellana_newGene_20798
GO:0031080	nuclear pore outer ring	Cellular Component	2	2	1	0.999595	g26205;g13246
GO:0000794	condensed nuclear chromosome	Cellular Component	2	2	1	0.999595	g11560;Corylus_avellana_newGene_10369
GO:0000796	condensin complex	Cellular Component	2	2	1	0.999595	g16245;g11325
GO:0030688	preribosome, small subunit precursor	Cellular Component	2	2	1	0.999595	Corylus_avellana_newGene_65102;g13233
GO:0005938	cell cortex	Cellular Component	2	2	1	0.999595	g6999;Corylus_avellana_newGene_5745
GO:0016602	CCAAT-binding factor complex	Cellular Component	2	2	1	0.999595	g22327;g14019
GO:0033180	proton-transporting V-type ATPase, V1 domain	Cellular Component	2	2	1	0.999595	Corylus_avellana_newGene_46427;Corylus_avellana_newGene_127
GO:0035267	NuA4 histone acetyltransferase complex	Cellular Component	2	2	1	0.999595	g1170;g7229
GO:0005884	actin filament	Cellular Component	2	2	1	0.999595	g4524;Corylus_avellana_newGene_52262
GO:0016324	apical plasma membrane	Cellular Component	2	2	1	0.999595	g19069;g23361
GO:0009331	glycerol-3-phosphate dehydrogenase complex	Cellular Component	2	2	1	0.999595	g18325;g5330
GO:0036464	cytoplasmic ribonucleoprotein granule	Cellular Component	2	2	1	0.999595	g6141;g25194
GO:0031248	protein acetyltransferase complex	Cellular Component	2	2	1	0.999595	g9776;Corylus_avellana_newGene_1196
GO:0005758	mitochondrial intermembrane space	Cellular Component	2	2	1	0.999595	Corylus_avellana_newGene_14373;g21291
GO:0010008	endosome membrane	Cellular Component	2	2	1	0.999595	g825;g3673
GO:0009925	basal plasma membrane	Cellular Component	2	2	1	0.999595	g16437;g12140
GO:0042644	chloroplast nucleoid	Cellular Component	2	2	1	0.999595	g399;g135
GO:0009543	chloroplast thylakoid lumen	Cellular Component	2	2	1	0.999595	g27558;g8527
GO:1990077	primosome complex	Cellular Component	2	2	1	0.999595	Corylus_avellana_newGene_44469;g25893
GO:0072546	ER membrane protein complex	Cellular Component	2	2	1	0.999595	g10141;g8901
GO:0033116	endoplasmic reticulum-Golgi intermediate compartment membrane	Cellular Component	2	2	1	0.999595	Corylus_avellana_newGene_49585;Corylus_avellana_newGene_28883
GO:0016471	vacuolar proton-transporting V-type ATPase complex	Cellular Component	2	2	1	0.999595	g13528;g6693
GO:0016328	lateral plasma membrane	Cellular Component	2	2	1	0.999595	Corylus_avellana_newGene_32038;g11903
GO:0042651	thylakoid membrane	Cellular Component	2	2	1	0.999595	g15696;g4712
GO:0030176	integral component of endoplasmic reticulum membrane	Cellular Component	2	2	1	0.999595	Corylus_avellana_newGene_44121;Corylus_avellana_newGene_51580
GO:0042170	plastid membrane	Cellular Component	2	2	1	0.999595	g18924;g17137
GO:0005847	mRNA cleavage and polyadenylation specificity factor complex	Cellular Component	2	2	1	0.999595	g11291;g11293
GO:0009539	photosystem II reaction center	Cellular Component	2	2	1	0.999595	Corylus_avellana_newGene_65363;Corylus_avellana_newGene_65361
GO:0070971	endoplasmic reticulum exit site	Cellular Component	2	2	1	0.999595	g4051;g4058
GO:0019031	viral envelope	Cellular Component	2	2	1	0.999595	g20657;g24802
GO:0031966	mitochondrial membrane	Cellular Component	2	2	1	0.999595	g3541;g128
GO:0031428	box C/D snoRNP complex	Cellular Component	2	2	1	0.999595	g26862;g29416
GO:0005719	nuclear euchromatin	Cellular Component	2	2	1	0.999595	g34837;g5363
GO:0009295	nucleoid	Cellular Component	2	2	1	0.999595	g1313;g12039
GO:0005853	eukaryotic translation elongation factor 1 complex	Cellular Component	2	2	1	0.999595	g3997;g3247
GO:0005687	U4 snRNP	Cellular Component	2	2	1	0.999595	Corylus_avellana_newGene_32842;g23206
GO:0005663	DNA replication factor C complex	Cellular Component	2	2	1	0.999595	g1006;g35165
GO:0015629	actin cytoskeleton	Cellular Component	2	2	1	0.999595	Corylus_avellana_newGene_5745;g24837
GO:0008274	gamma-tubulin ring complex	Cellular Component	2	2	1	0.999595	g9048;g17896
GO:0005747	mitochondrial respiratory chain complex I	Cellular Component	2	2	1	0.999595	g35421;g21291
GO:0005971	ribonucleoside-diphosphate reductase complex	Cellular Component	2	2	1	0.999595	g2941;g18913
GO:0033178	proton-transporting two-sector ATPase complex, catalytic domain	Cellular Component	2	2	1	0.999595	g1251;g10247
GO:0000938	GARP complex	Cellular Component	2	2	1	0.999595	Corylus_avellana_newGene_7;g2160
GO:0071819	DUBm complex	Cellular Component	2	2	1	0.999595	Corylus_avellana_newGene_36647;Corylus_avellana_newGene_36648
GO:0005771	multivesicular body	Cellular Component	2	2	1	0.999595	g6228;Corylus_avellana_newGene_59476
GO:0032300	mismatch repair complex	Cellular Component	2	2	1	0.999595	g14697;g9762
GO:0005786	signal recognition particle, endoplasmic reticulum targeting	Cellular Component	2	2	1	0.999595	g3443;g3815
GO:0044614	nuclear pore cytoplasmic filaments	Cellular Component	2	2	1	0.999595	g6341;g6713
GO:0030123	AP-3 adaptor complex	Cellular Component	2	2	1	0.999595	g8872;Corylus_avellana_newGene_59348
GO:0071008	U2-type post-mRNA release spliceosomal complex	Cellular Component	2	2	1	0.999595	g1391;g7105
GO:0000124	SAGA complex	Cellular Component	2	2	1	0.999595	Corylus_avellana_newGene_36647;Corylus_avellana_newGene_36648
GO:0005779	integral component of peroxisomal membrane	Cellular Component	2	2	1	0.999595	g5860;g24606
GO:0005765	lysosomal membrane	Cellular Component	2	2	1	0.999595	g11296;g10496
GO:0005750	mitochondrial respiratory chain complex III	Cellular Component	2	2	1	0.999595	g16940;Corylus_avellana_newGene_32038
GO:0008180	COP9 signalosome	Cellular Component	2	2	1	0.999595	g631;g20552
GO:0045263	proton-transporting ATP synthase complex, coupling factor F(o)	Cellular Component	2	2	1	0.999595	Corylus_avellana_newGene_43147;Corylus_avellana_newGene_22900
GO:0033588	Elongator holoenzyme complex	Cellular Component	2	2	1	0.999595	g19998;g11483
GO:0000015	phosphopyruvate hydratase complex	Cellular Component	2	2	1	0.999595	g24773;g9689
GO:0034456	UTP-C complex	Cellular Component	2	2	1	0.999595	g10877;g18811
GO:0070390	transcription export complex 2	Cellular Component	2	2	1	0.999595	Corylus_avellana_newGene_36647;Corylus_avellana_newGene_36648
GO:0000785	chromatin	Cellular Component	2	2	1	0.999595	Corylus_avellana_newGene_47365;Corylus_avellana_newGene_58435
GO:0005785	signal recognition particle receptor complex	Cellular Component	2	2	1	0.999595	Corylus_avellana_newGene_56367;g22171
GO:0022626	cytosolic ribosome	Cellular Component	2	2	1	0.999595	Corylus_avellana_newGene_53381;Corylus_avellana_newGene_63832
GO:0015030	Cajal body	Cellular Component	2	2	1	0.999595	g10374;g12260
GO:0043232	intracellular non-membrane-bounded organelle	Cellular Component	2	2	1	0.999595	g10934;g23728
GO:0000407	pre-autophagosomal structure	Cellular Component	2	2	1	0.999595	Corylus_avellana_newGene_39548;g10887
GO:0000506	glycosylphosphatidylinositol-N-acetylglucosaminyltransferase (GPI-GnT) complex	Cellular Component	2	2	1	0.999595	Corylus_avellana_newGene_17911;g5191
GO:0005744	mitochondrial inner membrane presequence translocase complex	Cellular Component	2	2	1	0.999595	Corylus_avellana_newGene_28176;Corylus_avellana_newGene_58448
GO:0000178	exosome (RNase complex)	Cellular Component	2	2	1	0.999595	Corylus_avellana_newGene_47826;Corylus_avellana_newGene_57565
GO:0008622	epsilon DNA polymerase complex	Cellular Component	2	2	1	0.999595	g14046;g12554
GO:0016604	nuclear body	Cellular Component	2	2	1	0.999595	g5001;g7508
GO:0010598	NAD(P)H dehydrogenase complex (plastoquinone)	Cellular Component	2	2	1	0.999595	g27567;g8723
GO:0071014	post-mRNA release spliceosomal complex	Cellular Component	2	2	1	0.999595	g3377;g2866
GO:0005782	peroxisomal matrix	Cellular Component	2	2	1	0.999595	g16380;g9291
GO:0034457	Mpp10 complex	Cellular Component	2	2	1	0.999595	g32612;g35284
GO:0031969	chloroplast membrane	Cellular Component	2	2	1	0.999595	g26207;Corylus_avellana_newGene_54893
GO:0005795	Golgi stack	Cellular Component	2	2	1	0.999595	g28812;g4014
GO:0045177	apical part of cell	Cellular Component	2	2	1	0.999595	g8605;g16437
GO:0005769	early endosome	Cellular Component	2	2	1	0.999595	g9853;g6245
GO:0032545	CURI complex	Cellular Component	2	2	1	0.999595	g10877;g18811
GO:0030896	checkpoint clamp complex	Cellular Component	2	2	1	0.999595	g11571;g11572
GO:0055028	cortical microtubule	Cellular Component	2	2	1	0.999595	g10858;g13486
GO:0016591	DNA-directed RNA polymerase II, holoenzyme	Cellular Component	2	2	1	0.999595	g12832;g12833
GO:0010494	cytoplasmic stress granule	Cellular Component	2	2	1	0.999595	g11493;g21463
GO:0019008	molybdopterin synthase complex	Cellular Component	2	2	1	0.999595	g5919;g3736
GO:0000812	Swr1 complex	Cellular Component	2	2	1	0.999595	g18132;g1170
GO:0048500	signal recognition particle	Cellular Component	2	2	1	0.999595	Corylus_avellana_newGene_14254;Corylus_avellana_newGene_26743
GO:0070545	PeBoW complex	Cellular Component	2	2	1	0.999595	g10535;Corylus_avellana_newGene_33801
GO:0005675	holo TFIIH complex	Cellular Component	2	2	1	0.999595	g2475;g3375
GO:0032153	cell division site	Cellular Component	1	1	1	0.999797	g3130
GO:0000779	condensed chromosome, centromeric region	Cellular Component	1	1	1	0.999797	g19130
GO:0000799	nuclear condensin complex	Cellular Component	1	1	1	0.999797	g19130
GO:0010168	ER body	Cellular Component	1	1	1	0.999797	Corylus_avellana_newGene_32546
GO:0000323	lytic vacuole	Cellular Component	1	1	1	0.999797	g12140
GO:1990423	RZZ complex	Cellular Component	1	1	1	0.999797	g14923
GO:0044455	mitochondrial membrane part	Cellular Component	1	1	1	0.999797	g17345
GO:0030119	AP-type membrane coat adaptor complex	Cellular Component	1	1	1	0.999797	g2649
GO:0000795	synaptonemal complex	Cellular Component	1	1	1	0.999797	g3870
GO:0030956	glutamyl-tRNA(Gln) amidotransferase complex	Cellular Component	1	1	1	0.999797	g13070
GO:0009509	chromoplast	Cellular Component	1	1	1	0.999797	g12224
GO:0000780	condensed nuclear chromosome, centromeric region	Cellular Component	1	1	1	0.999797	g10974
GO:0005798	Golgi-associated vesicle	Cellular Component	1	1	1	0.999797	g6245
GO:0090575	RNA polymerase II transcription factor complex	Cellular Component	1	1	1	0.999797	g18442
GO:0042720	mitochondrial inner membrane peptidase complex	Cellular Component	1	1	1	0.999797	g4627
GO:0008275	gamma-tubulin small complex	Cellular Component	1	1	1	0.999797	g18431
GO:0033063	Rad51B-Rad51C-Rad51D-XRCC2 complex	Cellular Component	1	1	1	0.999797	Corylus_avellana_newGene_56363
GO:0071556	integral component of lumenal side of endoplasmic reticulum membrane	Cellular Component	1	1	1	0.999797	g11296
GO:0005746	mitochondrial respiratory chain	Cellular Component	1	1	1	0.999797	Corylus_avellana_newGene_45294
GO:0005763	mitochondrial small ribosomal subunit	Cellular Component	1	1	1	0.999797	g64
GO:0005788	endoplasmic reticulum lumen	Cellular Component	1	1	1	0.999797	g10279
GO:0000814	ESCRT II complex	Cellular Component	1	1	1	0.999797	Corylus_avellana_newGene_60956
GO:0009512	cytochrome b6f complex	Cellular Component	1	1	1	0.999797	g5339
GO:0005956	protein kinase CK2 complex	Cellular Component	1	1	1	0.999797	g7180
GO:0044613	nuclear pore central transport channel	Cellular Component	1	1	1	0.999797	Corylus_avellana_newGene_3619
GO:0000808	origin recognition complex	Cellular Component	1	1	1	0.999797	g5412
GO:0051233	spindle midzone	Cellular Component	1	1	1	0.999797	g10974
GO:0000164	protein phosphatase type 1 complex	Cellular Component	1	1	1	0.999797	g35088
GO:0030991	intraciliary transport particle A	Cellular Component	1	1	1	0.999797	g555
GO:0042646	plastid nucleoid	Cellular Component	1	1	1	0.999797	g10002
GO:0070449	elongin complex	Cellular Component	1	1	1	0.999797	g5636
GO:0071561	nucleus-vacuole junction	Cellular Component	1	1	1	0.999797	g16602
GO:0009349	riboflavin synthase complex	Cellular Component	1	1	1	0.999797	Corylus_avellana_newGene_36332
GO:0070847	core mediator complex	Cellular Component	1	1	1	0.999797	g20969
GO:0031390	Ctf18 RFC-like complex	Cellular Component	1	1	1	0.999797	Corylus_avellana_newGene_58435
GO:0031261	DNA replication preinitiation complex	Cellular Component	1	1	1	0.999797	g4175
GO:0005662	DNA replication factor A complex	Cellular Component	1	1	1	0.999797	Corylus_avellana_newGene_43161
GO:0005684	U2-type spliceosomal complex	Cellular Component	1	1	1	0.999797	g23469
GO:0030690	Noc1p-Noc2p complex	Cellular Component	1	1	1	0.999797	g471
GO:0009897	external side of plasma membrane	Cellular Component	1	1	1	0.999797	Corylus_avellana_newGene_32038
GO:0031416	NatB complex	Cellular Component	1	1	1	0.999797	g7755
GO:0000421	autophagosome membrane	Cellular Component	1	1	1	0.999797	g10879
GO:0043564	Ku70	Cellular Component	1	1	1	0.999797	g14866
GO:0070993	translation preinitiation complex	Cellular Component	1	1	1	0.999797	g899
GO:0009574	preprophase band	Cellular Component	1	1	1	0.999797	g10858
GO:0000419	DNA-directed RNA polymerase V complex	Cellular Component	1	1	1	0.999797	g7508
GO:0030140	trans-Golgi network transport vesicle	Cellular Component	1	1	1	0.999797	g920
GO:0012510	trans-Golgi network transport vesicle membrane	Cellular Component	1	1	1	0.999797	g4841
GO:0033263	CORVET complex	Cellular Component	1	1	1	0.999797	g745
GO:0044451	nucleoplasm part	Cellular Component	1	1	1	0.999797	g21079
GO:0009569	chloroplast starch grain	Cellular Component	1	1	1	0.999797	g11894
GO:0000153	cytoplasmic ubiquitin ligase complex	Cellular Component	1	1	1	0.999797	g10468
GO:0031298	replication fork protection complex	Cellular Component	1	1	1	0.999797	g4175
GO:1990298	bub1-bub3 complex	Cellular Component	1	1	1	0.999797	g157
GO:0016589	NURF complex	Cellular Component	1	1	1	0.999797	g15996
GO:0030931	heterotetrameric ADPG pyrophosphorylase complex	Cellular Component	1	1	1	0.999797	g879
GO:1902494	catalytic complex	Cellular Component	1	1	1	0.999797	g11063
GO:0031314	extrinsic component of mitochondrial inner membrane	Cellular Component	1	1	1	0.999797	Corylus_avellana_newGene_27574
GO:0009328	phenylalanine-tRNA ligase complex	Cellular Component	1	1	1	0.999797	Corylus_avellana_newGene_54057
GO:0034272	phosphatidylinositol 3-kinase complex, class III, type II	Cellular Component	1	1	1	0.999797	g16602
GO:0005849	mRNA cleavage factor complex	Cellular Component	1	1	1	0.999797	g1048
GO:0032783	ELL-EAF complex	Cellular Component	1	1	1	0.999797	g14964
GO:0031359	integral component of chloroplast outer membrane	Cellular Component	1	1	1	0.999797	g34120
GO:0009513	etioplast	Cellular Component	1	1	1	0.999797	g12224
GO:0032133	chromosome passenger complex	Cellular Component	1	1	1	0.999797	g10974
GO:0043226	organelle	Cellular Component	1	1	1	0.999797	g12359
GO:0000172	ribonuclease MRP complex	Cellular Component	1	1	1	0.999797	Corylus_avellana_newGene_44088
GO:0009840	chloroplastic endopeptidase Clp complex	Cellular Component	1	1	1	0.999797	g5404
GO:0032777	Piccolo NuA4 histone acetyltransferase complex	Cellular Component	1	1	1	0.999797	Corylus_avellana_newGene_52968
GO:0090404	pollen tube tip	Cellular Component	1	1	1	0.999797	g26358
GO:0000408	EKC/KEOPS complex	Cellular Component	1	1	1	0.999797	g22832
GO:0032299	ribonuclease H2 complex	Cellular Component	1	1	1	0.999797	g9170
GO:0009533	chloroplast stromal thylakoid	Cellular Component	1	1	1	0.999797	g22567
GO:0035861	site of double-strand break	Cellular Component	1	1	1	0.999797	g11560
GO:0035101	FACT complex	Cellular Component	1	1	1	0.999797	g5363
GO:1990071	TRAPPII protein complex	Cellular Component	1	1	1	0.999797	g11543
GO:0089701	U2AF	Cellular Component	1	1	1	0.999797	g18357
GO:0030691	Noc2p-Noc3p complex	Cellular Component	1	1	1	0.999797	g471
GO:0009537	proplastid	Cellular Component	1	1	1	0.999797	g12224
GO:0031083	BLOC-1 complex	Cellular Component	1	1	1	0.999797	g14110
GO:0055035	plastid thylakoid membrane	Cellular Component	1	1	1	0.999797	g25831
GO:0016607	nuclear speck	Cellular Component	1	1	1	0.999797	g13013
GO:0043190	ATP-binding cassette (ABC) transporter complex	Cellular Component	1	1	1	0.999797	g15590
GO:0005656	nuclear pre-replicative complex	Cellular Component	1	1	1	0.999797	g4175
GO:0033185	dolichol-phosphate-mannose synthase complex	Cellular Component	1	1	1	0.999797	Corylus_avellana_newGene_51580
GO:0009277	fungal-type cell wall	Cellular Component	1	1	1	0.999797	g29093
GO:0031462	Cul2-RING ubiquitin ligase complex	Cellular Component	1	1	1	0.999797	g21563
GO:0044436	thylakoid part	Cellular Component	1	1	1	0.999797	g7903
GO:0009341	beta-galactosidase complex	Cellular Component	1	1	1	0.999797	g7510
GO:0005761	mitochondrial ribosome	Cellular Component	1	1	1	0.999797	Corylus_avellana_newGene_4293
GO:0031902	late endosome membrane	Cellular Component	1	1	1	0.999797	g22498
GO:1990072	TRAPPIII protein complex	Cellular Component	1	1	1	0.999797	g10887
GO:0033597	mitotic checkpoint complex	Cellular Component	1	1	1	0.999797	g157
GO:0000307	cyclin-dependent protein kinase holoenzyme complex	Cellular Component	1	1	1	0.999797	Corylus_avellana_newGene_61952
GO:0000793	condensed chromosome	Cellular Component	1	1	1	0.999797	g5422
GO:0017053	transcriptional repressor complex	Cellular Component	1	1	1	0.999797	Corylus_avellana_newGene_57639
GO:0031595	nuclear proteasome complex	Cellular Component	1	1	1	0.999797	g5652
GO:0032991	macromolecular complex	Cellular Component	1	1	1	0.999797	Corylus_avellana_newGene_23691
GO:0090544	BAF-type complex	Cellular Component	1	1	1	0.999797	g13045
GO:0001527	microfibril	Cellular Component	1	1	1	0.999797	g9390
GO:0009571	proplastid stroma	Cellular Component	1	1	1	0.999797	Corylus_avellana_newGene_53832
GO:0009575	chromoplast stroma	Cellular Component	1	1	1	0.999797	g9463
GO:0071007	U2-type catalytic step 2 spliceosome	Cellular Component	1	1	1	0.999797	g18822
GO:0030139	endocytic vesicle	Cellular Component	1	1	1	0.999797	g3363
GO:0055029	nuclear DNA-directed RNA polymerase complex	Cellular Component	1	1	1	0.999797	g21079
GO:0045252	oxoglutarate dehydrogenase complex	Cellular Component	1	1	1	0.999797	g25562
GO:0042807	central vacuole	Cellular Component	1	1	1	0.999797	Corylus_avellana_newGene_21701
GO:0044615	nuclear pore nuclear basket	Cellular Component	1	1	1	0.999797	Corylus_avellana_newGene_3619
GO:0005674	transcription factor TFIIF complex	Cellular Component	1	1	1	0.999797	g9267
GO:0031234	extrinsic component of cytoplasmic side of plasma membrane	Cellular Component	1	1	1	0.999797	g2406
GO:0031514	motile cilium	Cellular Component	1	1	1	0.999797	Corylus_avellana_newGene_57639
GO:0070825	micropyle	Cellular Component	1	1	1	0.999797	g259
GO:0009538	photosystem I reaction center	Cellular Component	1	1	1	0.999797	g9034
GO:0048188	Set1C/COMPASS complex	Cellular Component	1	1	1	0.999797	Corylus_avellana_newGene_62001
GO:0043073	germ cell nucleus	Cellular Component	1	1	1	0.999797	Corylus_avellana_newGene_10369
GO:0009514	glyoxysome	Cellular Component	1	1	1	0.999797	g12911
GO:0031417	NatC complex	Cellular Component	1	1	1	0.999797	Corylus_avellana_newGene_21138
GO:0034271	phosphatidylinositol 3-kinase complex, class III, type I	Cellular Component	1	1	1	0.999797	g16602
GO:0080085	signal recognition particle, chloroplast targeting	Cellular Component	1	1	1	0.999797	g11488
GO:0044431	Golgi apparatus part	Cellular Component	1	1	1	0.999797	g4696
GO:1990879	CST complex	Cellular Component	1	1	1	0.999797	g7199
GO:0031931	TORC1 complex	Cellular Component	1	1	1	0.999797	g8661
GO:0031429	box H/ACA snoRNP complex	Cellular Component	1	1	1	0.999797	g606
GO:0070985	TFIIK complex	Cellular Component	1	1	1	0.999797	Corylus_avellana_newGene_62316
GO:0071006	U2-type catalytic step 1 spliceosome	Cellular Component	1	1	1	0.999797	g18822
GO:0031410	cytoplasmic vesicle	Cellular Component	1	1	1	0.999797	g10887
GO:0031502	dolichyl-phosphate-mannose-protein mannosyltransferase complex	Cellular Component	1	1	1	0.999797	Corylus_avellana_newGene_65705
GO:0005856	cytoskeleton	Cellular Component	1	1	1	0.999797	g34905
GO:0000813	ESCRT I complex	Cellular Component	1	1	1	0.999797	g2867
GO:0000930	gamma-tubulin complex	Cellular Component	1	1	1	0.999797	g3535
GO:0005690	U4atac snRNP	Cellular Component	1	1	1	0.999797	g23206
GO:0071021	U2-type post-spliceosomal complex	Cellular Component	1	1	1	0.999797	g19230
GO:0033186	CAF-1 complex	Cellular Component	1	1	1	0.999797	g22241
GO:0030677	ribonuclease P complex	Cellular Component	1	1	1	0.999797	Corylus_avellana_newGene_44088
GO:0042995	cell projection	Cellular Component	1	1	1	0.999797	Corylus_avellana_newGene_44818
GO:0098588	bounding membrane of organelle	Cellular Component	1	1	1	0.999797	g2541
GO:0031361	integral component of thylakoid membrane	Cellular Component	1	1	1	0.999797	Corylus_avellana_newGene_44062
GO:0043224	nuclear SCF ubiquitin ligase complex	Cellular Component	1	1	1	0.999797	g21563
GO:0005657	replication fork	Cellular Component	1	1	1	0.999797	g17463
GO:0031597	cytosolic proteasome complex	Cellular Component	1	1	1	0.999797	g5652
GO:0000243	commitment complex	Cellular Component	1	1	1	0.999797	Corylus_avellana_newGene_11723
GO:0030125	clathrin vesicle coat	Cellular Component	1	1	1	0.999797	Corylus_avellana_newGene_59348
GO:0031981	nuclear lumen	Cellular Component	1	1	1	0.999797	g14851
GO:0031467	Cul7-RING ubiquitin ligase complex	Cellular Component	1	1	1	0.999797	g21563
GO:0005740	mitochondrial envelope	Cellular Component	1	1	1	0.999797	g14002
GO:0030660	Golgi-associated vesicle membrane	Cellular Component	1	1	1	0.999797	g11296
GO:0030289	protein phosphatase 4 complex	Cellular Component	1	1	1	0.999797	g15528
GO:0000326	protein storage vacuole	Cellular Component	1	1	1	0.999797	g6651
GO:0008290	F-actin capping protein complex	Cellular Component	1	1	1	0.999797	g4524
GO:1903600	glutaminase complex	Cellular Component	1	1	1	0.999797	Corylus_avellana_newGene_51810
GO:0030054	cell junction	Cellular Component	1	1	1	0.999797	g4952
GO:0032039	integrator complex	Cellular Component	1	1	1	0.999797	Corylus_avellana_newGene_2304
GO:0031616	spindle pole centrosome	Cellular Component	1	1	1	0.999797	g10974
GO:0071458	integral component of cytoplasmic side of endoplasmic reticulum membrane	Cellular Component	1	1	1	0.999797	g11296
GO:0019866	organelle inner membrane	Cellular Component	1	1	1	0.999797	g7993
GO:0071020	post-spliceosomal complex	Cellular Component	1	1	1	0.999797	g3377
GO:0071010	prespliceosome	Cellular Component	1	1	1	0.999797	g2866
GO:0000783	nuclear telomere cap complex	Cellular Component	1	1	1	0.999797	g9692
GO:0005672	transcription factor TFIIA complex	Cellular Component	1	1	1	0.999797	g11679
GO:0005784	Sec61 translocon complex	Cellular Component	1	1	1	0.999797	g29774
GO:0000312	plastid small ribosomal subunit	Cellular Component	1	1	1	0.999797	g26969
GO:0043680	filiform apparatus	Cellular Component	1	1	1	0.999797	g1245
GO:0035452	extrinsic component of plastid membrane	Cellular Component	1	1	1	0.999797	Corylus_avellana_newGene_14193
GO:0005905	clathrin-coated pit	Cellular Component	1	1	1	0.999797	g12299
GO:0097218	sieve plate	Cellular Component	1	1	1	0.999797	Corylus_avellana_newGene_33519
GO:0000275	mitochondrial proton-transporting ATP synthase complex, catalytic core F(1)	Cellular Component	1	1	1	0.999797	g16241
GO:0019028	viral capsid	Cellular Component	1	1	1	0.999797	g24826
GO:0030288	outer membrane-bounded periplasmic space	Cellular Component	1	1	1	0.999797	g8005
GO:0009526	plastid envelope	Cellular Component	1	1	1	0.999797	Corylus_avellana_newGene_35125
GO:0009930	longitudinal side of cell surface	Cellular Component	1	1	1	0.999797	Corylus_avellana_newGene_32038
GO:0009360	DNA polymerase III complex	Cellular Component	1	1	1	0.999797	g6861
GO:0005673	transcription factor TFIIE complex	Cellular Component	2	3	1	1	g23916;g11979
GO:0055114	oxidation-reduction process	Biological Process	554	554	1	0.899382	g13554;g19993;g16299;g6733;g29371;g4673;g8944;g17247;g7148;g18802;g7401;Corylus_avellana_newGene_16338;g6980;g7088;g9675;g2191;g6446;g2957;g23837;g577;g20869;g20610;g3220;g28197;g18092;g28006;g3272;g1467;g13734;g20470;g18075;g6954;Corylus_avellana_newGene_22527;g2329;g19591;g12602;Corylus_avellana_newGene_52975;Corylus_avellana_newGene_14085;Corylus_avellana_newGene_43528;g17794;Corylus_avellana_…
GO:0006468	protein phosphorylation	Biological Process	367	367	1	0.933345	g11521;g12348;g23957;g14560;g5649;g22347;g5917;g25007;g11280;Corylus_avellana_newGene_33485;g16291;g2544;g27232;g10352;g4155;Corylus_avellana_newGene_33030;g7464;Corylus_avellana_newGene_61853;g35208;g2187;g3752;Corylus_avellana_newGene_32104;g16717;g4358;g9820;g18466;g22878;Corylus_avellana_newGene_40257;g9922;g13393;g15057;g31289;g28800;g14749;Corylus_avellana_newGene_30445;g7150;g22037;Corylus…
GO:0006508	proteolysis	Biological Process	177	177	1	0.967853	g902;g1219;g18591;Corylus_avellana_newGene_39418;g20998;g31438;g8766;Corylus_avellana_newGene_52546;g15628;g1718;Corylus_avellana_newGene_40174;Corylus_avellana_newGene_63832;Corylus_avellana_newGene_12206;g7164;g31667;g3121;g3092;g16943;g17190;g14359;g7699;g7642;g305;Corylus_avellana_newGene_19925;g9343;g29210;Corylus_avellana_newGene_35779;g14512;Corylus_avellana_newGene_22173;Corylus_avellana_…
GO:0055085	transmembrane transport	Biological Process	165	165	1	0.970033	g24331;g30325;g27945;g27951;g3326;g17464;g5794;g8770;g31861;g5632;g13210;Corylus_avellana_newGene_65220;g23922;g30739;Corylus_avellana_newGene_3595;g33412;g22083;g9493;g33046;g28373;g12542;g8411;g3188;g4704;g22062;g3026;g3541;g276;g15431;g5046;g22084;g12964;g30969;Corylus_avellana_newGene_1812;g19713;g14183;g12675;g25236;Corylus_avellana_newGene_46960;g19714;g5954;g23395;g29053;Corylus_avellana_n…
GO:0016310	phosphorylation	Biological Process	158	158	1	0.971304	g16108;g11989;g14687;g24823;g20961;g2186;Corylus_avellana_newGene_28764;g7766;g6383;g30693;g18668;g25922;g10845;g4229;g398;g32831;g33668;g13764;g33074;g33728;g12917;Corylus_avellana_newGene_23384;g15505;g9422;g31311;g23638;Corylus_avellana_newGene_47585;g28478;g3848;g18122;g1082;g14975;g23208;g3999;g6564;g24672;g4974;Corylus_avellana_newGene_25617;g8395;g13494;g30198;Corylus_avellana_newGene_3340…
GO:0008152	metabolic process	Biological Process	155	155	1	0.971849	g12652;g22555;g12424;g10483;g17050;g895;g78;g13073;Corylus_avellana_newGene_32410;Corylus_avellana_newGene_66579;g20788;g8106;g11950;g1026;g28045;g14387;g20381;g15764;g12506;g33976;g14430;g4588;g6656;Corylus_avellana_newGene_24736;g22800;g20632;g32318;g10415;Corylus_avellana_newGene_35450;g21160;g2108;g17377;g8278;Corylus_avellana_newGene_3688;g29200;g1979;g4344;g5947;g22181;Corylus_avellana_newG…
GO:0005975	carbohydrate metabolic process	Biological Process	117	117	1	0.97875	g3172;g34559;g11299;g82;g16454;g2900;g81;g5104;g23264;g24192;g13057;g8240;Corylus_avellana_newGene_8853;g7958;g5956;g999;g24546;g14483;g6897;g13971;g19901;g11539;g15981;g11273;g13146;g3814;g31791;g16572;g7585;g24418;g33950;g15872;g25556;Corylus_avellana_newGene_57746;g5011;g5955;g23124;g20310;g8217;g21246;Corylus_avellana_newGene_32913;g24332;g21446;g34058;Corylus_avellana_newGene_52641;g2496;g65…
GO:0006412	translation	Biological Process	114	114	1	0.979295	g27155;g21509;Corylus_avellana_newGene_3880;g4231;Corylus_avellana_newGene_10268;g11947;Corylus_avellana_newGene_61559;Corylus_avellana_newGene_4293;g16724;g13966;g128;g4528;Corylus_avellana_newGene_45208;g18006;g6316;g35169;g6439;g7252;g9554;g1307;Corylus_avellana_newGene_59465;g540;g26921;g9837;g30341;g4905;g13736;g4774;g5138;g64;g29514;g7045;Corylus_avellana_newGene_29416;g22140;g9121;Corylus_…
GO:0006810	transport	Biological Process	106	106	1	0.980748	Corylus_avellana_newGene_30480;Corylus_avellana_newGene_15378;Corylus_avellana_newGene_4162;g628;g9121;Corylus_avellana_newGene_14452;Corylus_avellana_newGene_6757;Corylus_avellana_newGene_65793;g30226;g3418;g299;g4316;g12865;g474;g9341;g5400;g21656;g9467;g27552;g702;g16138;g2150;g4554;Corylus_avellana_newGene_35397;g7612;g32172;Corylus_avellana_newGene_4492;Corylus_avellana_newGene_19707;g9728;C…
GO:0006351	transcription, DNA-templated	Biological Process	85	85	1	0.984562	Corylus_avellana_newGene_36945;Corylus_avellana_newGene_50043;g17778;g2869;g13905;g28834;g15495;g29585;g21205;g9591;g7918;g25953;g1332;g13344;g22821;g20551;g11969;g20313;g24992;g13053;g6197;g2241;g27439;g33303;g814;g16919;g3797;g9382;g6166;g12025;g23674;g21360;g23228;g21079;g1401;g8561;g10961;g25583;g8752;g10633;g12238;g22099;g5338;g9252;Corylus_avellana_newGene_43931;g33295;g5231;g33800;g25073;g…
GO:0032259	methylation	Biological Process	83	83	1	0.984926	g8256;g1117;g6723;g4592;g24802;g6877;g577;g4931;g2377;g9388;g20090;Corylus_avellana_newGene_25601;g16298;g32097;g17771;g27326;g8983;g5645;g726;g2485;g35739;Corylus_avellana_newGene_34682;g5865;g8348;g8982;g14141;g6776;g4139;g11929;g20657;g8087;Corylus_avellana_newGene_66477;g26986;Corylus_avellana_newGene_1766;g18858;g1128;g12733;g28610;g28347;g33176;g12353;g5708;g15969;g9013;g16370;g10765;g239;g…
GO:0007165	signal transduction	Biological Process	82	82	1	0.985107	g26448;g5347;g33201;g416;g24481;g35520;g27185;g2187;g34890;g14234;Corylus_avellana_newGene_66029;g3446;g6333;g22915;g33142;g18406;g20645;Corylus_avellana_newGene_65678;g904;g32104;Corylus_avellana_newGene_39452;Corylus_avellana_newGene_23480;g6310;Corylus_avellana_newGene_43733;g13123;Corylus_avellana_newGene_19707;g24885;g22806;g26963;g16699;g2186;g12009;g9174;Corylus_avellana_newGene_42725;g131…
GO:0015074	DNA integration	Biological Process	73	73	1	0.986742	Corylus_avellana_newGene_12206;Corylus_avellana_newGene_63215;Corylus_avellana_newGene_18549;g16402;g35884;Corylus_avellana_newGene_11332;Corylus_avellana_newGene_16978;Corylus_avellana_newGene_63397;Corylus_avellana_newGene_45616;Corylus_avellana_newGene_14281;Corylus_avellana_newGene_25342;g20775;Corylus_avellana_newGene_3076;g27103;g34380;g30724;Corylus_avellana_newGene_25547;Corylus_avellana_…
GO:0044238	primary metabolic process	Biological Process	73	73	1	0.986742	Corylus_avellana_newGene_66264;g32295;Corylus_avellana_newGene_43711;g2624;g3410;g6287;Corylus_avellana_newGene_52808;g34342;g33762;Corylus_avellana_newGene_32646;g10425;g5873;g2950;Corylus_avellana_newGene_51496;Corylus_avellana_newGene_53628;g18577;g30938;g19284;g393;Corylus_avellana_newGene_3656;Corylus_avellana_newGene_44787;Corylus_avellana_newGene_65472;g4328;Corylus_avellana_newGene_38488;…
GO:0006952	defense response	Biological Process	68	68	1	0.98765	g26448;g35520;g24481;Corylus_avellana_newGene_58356;Corylus_avellana_newGene_40257;g18815;Corylus_avellana_newGene_64203;g22915;g19022;g20279;Corylus_avellana_newGene_64211;g35540;g2544;g13293;Corylus_avellana_newGene_65678;g20645;g904;Corylus_avellana_newGene_4026;Corylus_avellana_newGene_63215;Corylus_avellana_newGene_4335;Corylus_avellana_newGene_43733;g32187;Corylus_avellana_newGene_35828;g20…
GO:0016567	protein ubiquitination	Biological Process	68	68	1	0.98765	g3402;g434;g11395;g13615;g30708;g408;Corylus_avellana_newGene_19649;g2788;g9421;g4648;g29971;g24558;Corylus_avellana_newGene_1698;g6304;g21745;g17962;g13076;g15845;g21737;g21783;g12124;g32863;g23586;g9853;g9125;g5187;g28917;g8994;g14793;g24829;g13223;g13308;Corylus_avellana_newGene_64264;g9242;g32083;g11277;g2742;g8189;g1003;g2072;g33197;g2334;Corylus_avellana_newGene_59692;g11911;g10204;g19601;g…
GO:0009987	cellular process	Biological Process	65	65	1	0.988195	g3304;Corylus_avellana_newGene_38826;g940;g13152;g28539;g22071;g33580;g26648;g32437;g22501;g26891;g10844;g8028;Corylus_avellana_newGene_10189;g13415;g11667;g25084;g18571;g15986;g19728;Corylus_avellana_newGene_57917;g27236;g14889;g8421;g14443;g23772;g12317;Corylus_avellana_newGene_45213;Corylus_avellana_newGene_60305;g7493;g18960;g32476;g38;g15714;g10359;g7491;g21419;g26460;Corylus_avellana_newGen…
GO:0006886	intracellular protein transport	Biological Process	63	63	1	0.988558	g13457;g2895;g1698;g11626;g31608;g12931;g21435;g6640;g24826;g11106;g13352;g18496;g8872;g10496;g24307;g28551;g22174;g23956;Corylus_avellana_newGene_51026;g3836;g15926;g20086;Corylus_avellana_newGene_61180;g8606;g5753;g16988;g35532;g7556;Corylus_avellana_newGene_9675;g11673;Corylus_avellana_newGene_62363;Corylus_avellana_newGene_25547;g7625;g431;g13889;g15857;Corylus_avellana_newGene_59348;g10373;g…
GO:0006457	protein folding	Biological Process	56	56	1	0.989829	g23270;Corylus_avellana_newGene_13399;g9440;g20656;g32782;g12244;g4700;g8458;g22356;g18591;g29520;Corylus_avellana_newGene_46273;g1741;Corylus_avellana_newGene_31081;Corylus_avellana_newGene_65714;Corylus_avellana_newGene_27350;Corylus_avellana_newGene_37576;g28881;g7401;Corylus_avellana_newGene_62485;Corylus_avellana_newGene_46900;g8759;g14922;g17325;g14173;g7035;g2057;Corylus_avellana_newGene_5…
GO:0044237	cellular metabolic process	Biological Process	55	55	1	0.990011	Corylus_avellana_newGene_14627;Corylus_avellana_newGene_25249;Corylus_avellana_newGene_47260;g16851;g35986;g20723;Corylus_avellana_newGene_61171;Corylus_avellana_newGene_41150;g25999;g12579;g32009;g3081;g2439;g1887;Corylus_avellana_newGene_58274;g8464;Corylus_avellana_newGene_3904;g14008;Corylus_avellana_newGene_38488;Corylus_avellana_newGene_30157;g16937;g20443;g15883;g5454;g393;Corylus_avellana…
GO:0098869	cellular oxidant detoxification	Biological Process	50	50	1	0.990919	g652;g4532;g12842;Corylus_avellana_newGene_11789;g20099;g22476;g7380;g16904;g24443;g12108;g7381;g19591;g6343;g6810;Corylus_avellana_newGene_21098;g17426;g2307;g2061;g17255;g20470;g11874;g8618;g35102;g471;g4171;g8481;g28774;g15976;Corylus_avellana_newGene_23161;g20041;g1868;g13909;g13544;g17453;g31382;g12813;g7383;g14834;g2308;g15702;g30681;g26382;g13005;g21645;g30615;Corylus_avellana_newGene_2316…
GO:0044260	cellular macromolecule metabolic process	Biological Process	49	49	1	0.991101	g7719;g7945;Corylus_avellana_newGene_51496;g30938;g18577;Corylus_avellana_newGene_52840;g12636;g4395;Corylus_avellana_newGene_49073;g5873;g20693;Corylus_avellana_newGene_59970;g4739;Corylus_avellana_newGene_34400;g2727;g21440;g10616;g12214;g33360;Corylus_avellana_newGene_53095;g15065;g30495;g3410;Corylus_avellana_newGene_56473;Corylus_avellana_newGene_46284;g4159;Corylus_avellana_newGene_24821;g9…
GO:0006470	protein dephosphorylation	Biological Process	49	49	1	0.991101	g21052;g1118;g12749;g839;g18853;g28689;g13780;Corylus_avellana_newGene_29537;g4028;g5085;g5555;Corylus_avellana_newGene_59011;g22011;g23826;g13013;g5325;g21306;g20058;g11800;g25523;Corylus_avellana_newGene_49382;g11894;g36052;g35552;Corylus_avellana_newGene_46468;g5565;g5248;g18114;g19451;g20208;g10866;g17829;g18769;g11983;g656;g3050;g4387;g16025;g18518;g4265;g3453;g30908;Corylus_avellana_newGene…
GO:0006979	response to oxidative stress	Biological Process	48	48	1	0.991282	g5644;g17426;Corylus_avellana_newGene_59011;g19591;g6343;Corylus_avellana_newGene_21098;g6810;g8618;g35102;g10051;g20470;g11874;g20099;Corylus_avellana_newGene_41285;g22476;g11483;g4532;g12842;g12980;g19763;g24443;g7381;g12108;g259;g16904;g7380;g5499;g30615;g21645;g14834;g1259;g13798;g30681;g15702;g13005;g9281;g26822;g28774;g15976;g20041;g1868;g13909;g4171;g8481;g17453;g12813;g31382;g13544
GO:0071555	cell wall organization	Biological Process	47	47	1	0.991464	g29571;g29223;g31749;g23280;g4555;g26577;g7046;g21353;g31718;g16637;g29864;g5599;g2294;g20071;g6503;Corylus_avellana_newGene_23138;g25432;g33096;g8937;g7585;g25837;g3971;g31587;g4991;g1875;g34313;g19920;g3845;g7366;g81;g22086;g23264;g9212;g6555;g14483;g17440;g19100;g8240;g82;g29790;g17441;g1501;g9021;g34571;g28047;g2900;g6926
GO:0009813	flavonoid biosynthetic process	Biological Process	45	45	1	0.991827	g32395;g31978;g21849;g3197;g13872;g34862;g25921;g33926;g34457;g23764;g24219;g15637;g4228;g8153;g32394;g25498;g23407;g23256;g28945;g21086;g8209;g10036;g34340;g15925;g10073;g32901;g18278;g26444;g20196;g18280;g15638;g14654;g2479;g11941;g26511;g32135;g31701;g28063;g10809;g3192;g29495;g32436;g33172;g15639;g15636
GO:0090304	nucleic acid metabolic process	Biological Process	42	42	1	0.992372	g11314;Corylus_avellana_newGene_49073;g18963;Corylus_avellana_newGene_52840;g12636;g21755;g7719;g30495;Corylus_avellana_newGene_35423;g27446;g25320;g21140;g888;g21440;g10616;g32450;g1818;Corylus_avellana_newGene_34400;g1104;Corylus_avellana_newGene_48227;Corylus_avellana_newGene_2995;g5516;g6027;Corylus_avellana_newGene_53754;Corylus_avellana_newGene_40720;Corylus_avellana_newGene_65740;g34087;g1…
GO:0052696	flavonoid glucuronidation	Biological Process	42	42	1	0.992372	g13872;g21849;g31978;g3197;g32395;g25921;g34862;g15637;g24219;g23764;g34457;g33926;g23256;g23407;g25498;g32394;g8153;g4228;g10036;g8209;g28945;g26444;g18278;g32901;g10073;g15925;g10809;g31701;g32135;g28063;g26511;g11941;g14654;g15638;g18280;g20196;g15636;g15639;g3192;g32436;g29495;g33172
GO:0006629	lipid metabolic process	Biological Process	41	41	1	0.992554	g15633;g3800;Corylus_avellana_newGene_28955;g2891;g2394;Corylus_avellana_newGene_66357;g585;Corylus_avellana_newGene_39231;g18734;Corylus_avellana_newGene_65654;g8038;g8991;Corylus_avellana_newGene_4341;g5521;g12863;g8990;g18740;g318;g14295;g28270;g19595;g28986;g17551;g34245;g3183;g21241;g27522;g22268;Corylus_avellana_newGene_16338;g11715;g3500;Corylus_avellana_newGene_10800;g22818;g1103;g22183;g…
GO:0006281	DNA repair	Biological Process	40	40	1	0.992735	g2452;Corylus_avellana_newGene_1723;g35165;g26746;Corylus_avellana_newGene_39561;g2270;g7229;g12615;g2451;g35884;g11824;g9696;g3609;g11561;g13223;g10601;g24903;g1170;Corylus_avellana_newGene_45856;g32742;g8603;g2454;g11571;g11120;g4315;g13176;g7882;Corylus_avellana_newGene_49148;g3567;g5344;Corylus_avellana_newGene_23709;g11121;Corylus_avellana_newGene_43554;g14046;Corylus_avellana_newGene_64052;…
GO:0006633	fatty acid biosynthetic process	Biological Process	38	38	1	0.993098	g32192;g19894;g33373;g31350;g22584;g29959;Corylus_avellana_newGene_65361;Corylus_avellana_newGene_51899;g19063;g9007;g2957;g3623;g32723;Corylus_avellana_newGene_57978;g15432;g2191;g4180;g18196;g9317;g12761;g9008;g15647;g6262;g35442;g25395;g11831;g23178;g25689;g24247;g26725;g13047;Corylus_avellana_newGene_23375;g22905;g15706;g28039;g6607;g121;g16111
GO:0006950	response to stress	Biological Process	37	37	1	0.99328	Corylus_avellana_newGene_19649;Corylus_avellana_newGene_28548;g22797;Corylus_avellana_newGene_32363;g12860;g19793;g2873;g8828;g13871;Corylus_avellana_newGene_63950;g324;g3657;g13493;g23128;g2169;g29521;g867;g2847;g14622;g1739;g3945;Corylus_avellana_newGene_65409;g29520;g22356;g20728;g21477;g1867;Corylus_avellana_newGene_3143;g1741;g19668;g32707;Corylus_avellana_newGene_19707;g1818;Corylus_avellan…
GO:0016311	dephosphorylation	Biological Process	36	36	1	0.993462	g9233;g5485;g10548;g13718;g1684;g35565;g25759;g32298;g12120;g8534;g11470;g11589;g24354;g141;g23483;g592;g22353;g30032;g20093;g22352;Corylus_avellana_newGene_11706;g918;g3514;g22601;g29796;g24161;g14855;Corylus_avellana_newGene_49008;Corylus_avellana_newGene_48177;g4585;g30361;Corylus_avellana_newGene_11618;g1251;g31361;g1723;g10107
GO:0007264	small GTPase mediated signal transduction	Biological Process	36	36	1	0.993462	g20475;Corylus_avellana_newGene_5045;g4051;g16926;g4129;Corylus_avellana_newGene_39235;g5382;g2173;g4057;g10319;g2265;g2654;g19637;g24975;g9469;Corylus_avellana_newGene_63901;g1149;g2079;g3591;g26309;g5881;g4058;Corylus_avellana_newGene_670;g14863;g21442;Corylus_avellana_newGene_27353;Corylus_avellana_newGene_7755;g30593;g17398;g8605;g5634;g12293;g5907;g2458;g8351;Corylus_avellana_newGene_28419
GO:0043170	macromolecule metabolic process	Biological Process	35	35	1	0.993643	Corylus_avellana_newGene_25249;Corylus_avellana_newGene_49190;Corylus_avellana_newGene_61171;Corylus_avellana_newGene_4409;g29985;g16851;g17576;g32009;g2439;g1887;Corylus_avellana_newGene_19926;Corylus_avellana_newGene_58274;g19860;g5454;Corylus_avellana_newGene_15603;Corylus_avellana_newGene_44787;Corylus_avellana_newGene_8573;g24188;g14228;g35168;g27841;g15474;g19284;g26748;g7716;g18191;Corylus…
GO:0050896	response to stimulus	Biological Process	34	34	1	0.993825	g27628;g24580;g31897;Corylus_avellana_newGene_15206;g2853;g34214;Corylus_avellana_newGene_24128;g13159;Corylus_avellana_newGene_64963;Corylus_avellana_newGene_6365;Corylus_avellana_newGene_18092;Corylus_avellana_newGene_45616;Corylus_avellana_newGene_13002;g13152;g21419;g8694;g16063;g32318;Corylus_avellana_newGene_26116;g6341;g29093;g32556;Corylus_avellana_newGene_43729;g33063;g25042;g33766;g6064…
GO:0009793	embryo development ending in seed dormancy	Biological Process	34	34	1	0.993825	g416;g9421;Corylus_avellana_newGene_54569;g8479;Corylus_avellana_newGene_38606;g11515;g20155;g26666;g13843;g2253;g10364;g5053;Corylus_avellana_newGene_3205;g6022;g462;Corylus_avellana_newGene_38849;g19506;g8666;g30096;g18677;g4597;g3875;g21463;g4596;g2056;g24461;g28473;g22498;g13753;g2874;g4170;g3363;g8562;g8242
GO:0016192	vesicle-mediated transport	Biological Process	33	33	1	0.994007	Corylus_avellana_newGene_46539;Corylus_avellana_newGene_41023;g14012;g5543;g7396;g16729;g8881;g431;Corylus_avellana_newGene_25547;g4051;g1620;g15857;g3609;Corylus_avellana_newGene_59348;g14476;g2896;Corylus_avellana_newGene_58521;g18496;Corylus_avellana_newGene_45033;g24307;g23956;g4769;g20086;g2895;g14708;g8528;g26016;Corylus_avellana_newGene_59476;g523;g21435;g24826;g4058;g11106
GO:0071805	potassium ion transmembrane transport	Biological Process	32	32	1	0.994188	g23361;Corylus_avellana_newGene_5423;g2049;g6250;g19055;Corylus_avellana_newGene_12450;g21492;g17419;g15678;Corylus_avellana_newGene_17818;Corylus_avellana_newGene_54098;g10094;g17418;g7996;g32428;Corylus_avellana_newGene_33650;g19056;g14489;g19592;g8236;g2050;g13106;g18738;g6971;g9040;g3607;Corylus_avellana_newGene_35020;g7995;g35704;g20392;g27416;g6017
GO:0045454	cell redox homeostasis	Biological Process	32	32	1	0.994188	g13777;g1725;Corylus_avellana_newGene_12914;g27995;g14922;g7401;Corylus_avellana_newGene_27350;g7279;Corylus_avellana_newGene_59623;Corylus_avellana_newGene_46273;Corylus_avellana_newGene_5188;g17255;g20757;g32782;g1467;g27092;g6847;g27375;Corylus_avellana_newGene_38825;g8086;g33383;g25337;g5926;g13798;g26382;Corylus_avellana_newGene_55839;Corylus_avellana_newGene_48089;g32788;g2790;g27601;g328;C…
GO:0009734	auxin-activated signaling pathway	Biological Process	30	30	1	0.994551	g15602;g2022;g16437;g5919;g4857;g25609;Corylus_avellana_newGene_36236;g7678;g17612;Corylus_avellana_newGene_63571;g2709;g28230;g14711;g17147;g24062;g11802;g23339;g11803;g16863;g26699;g937;g2382;g23437;Corylus_avellana_newGene_47958;Corylus_avellana_newGene_66480;g627;g21845;g19955;g35060;g24866
GO:0006259	DNA metabolic process	Biological Process	29	29	1	0.994733	g14996;Corylus_avellana_newGene_11036;g22246;g27452;g18863;Corylus_avellana_newGene_12204;g1273;g32812;g7881;g25865;g23039;Corylus_avellana_newGene_28859;Corylus_avellana_newGene_34074;g27521;g16753;g2400;g16215;Corylus_avellana_newGene_23134;g5684;g7884;Corylus_avellana_newGene_45631;g30649;g33839;g222;g21212;Corylus_avellana_newGene_20359;g8204;g23536;Corylus_avellana_newGene_6201
GO:0015031	protein transport	Biological Process	29	29	1	0.994733	Corylus_avellana_newGene_36647;Corylus_avellana_newGene_28419;g11811;Corylus_avellana_newGene_42673;Corylus_avellana_newGene_3687;Corylus_avellana_newGene_36648;g10319;g20166;g27625;g21198;Corylus_avellana_newGene_43782;g4975;g20116;g12500;Corylus_avellana_newGene_40624;g7554;g12299;g25469;Corylus_avellana_newGene_35125;g13081;Corylus_avellana_newGene_59901;g849;Corylus_avellana_newGene_28933;g21…
GO:0035556	intracellular signal transduction	Biological Process	29	29	1	0.994733	g2660;g1436;g9606;Corylus_avellana_newGene_40695;g16148;g1242;g15771;g8929;g15525;g13080;g24276;Corylus_avellana_newGene_4161;Corylus_avellana_newGene_5188;g7526;g3120;g7279;g5470;g31102;g16861;g14952;g5532;g19947;g34051;g12732;g8928;g22309;g11118;g27375;g24415
GO:1902600	hydrogen ion transmembrane transport	Biological Process	29	29	1	0.994733	g12781;Corylus_avellana_newGene_32038;Corylus_avellana_newGene_36462;g27616;g2852;g16940;g23566;g12798;g15750;g12438;g4557;g1971;g11681;g18130;g12669;Corylus_avellana_newGene_43567;g1275;Corylus_avellana_newGene_8136;g687;g1543;g20078;g32381;g8982;g21747;Corylus_avellana_newGene_40392;g12535;Corylus_avellana_newGene_42839;g14002;g4558
GO:0007018	microtubule-based movement	Biological Process	28	28	1	0.994915	Corylus_avellana_newGene_14250;g1628;Corylus_avellana_newGene_3693;g15594;g11307;g22731;g5786;g30372;g17879;g13139;g9840;g1272;g9404;g1239;g20720;g9406;g13263;g16001;g3106;Corylus_avellana_newGene_21631;g27700;g12886;g6572;g1317;g28527;g104;g27517;g20719
GO:0071704	organic substance metabolic process	Biological Process	28	28	1	0.994915	Corylus_avellana_newGene_23794;g30475;Corylus_avellana_newGene_41150;g18780;Corylus_avellana_newGene_6365;g4840;g2718;Corylus_avellana_newGene_32646;g10425;Corylus_avellana_newGene_54184;g8246;g7344;g20723;g35986;g9179;g1073;Corylus_avellana_newGene_45213;Corylus_avellana_newGene_38488;g14008;g15883;g20391;g16937;g3368;g26833;Corylus_avellana_newGene_66264;g393;Corylus_avellana_newGene_43711;Cory…
GO:0090305	nucleic acid phosphodiester bond hydrolysis	Biological Process	28	28	1	0.994915	g9901;Corylus_avellana_newGene_43554;g5129;g13383;g6784;g3441;Corylus_avellana_newGene_22138;g11571;g13521;g23668;Corylus_avellana_newGene_13799;g1468;g26688;g31814;g26523;g6554;g11560;g17676;g2399;g20784;g14053;g11376;g5769;g20786;g35884;g14046;g27116;g6141
GO:0044699	single-organism process	Biological Process	28	28	1	0.994915	g13526;g12089;g31080;Corylus_avellana_newGene_16376;g16416;g14789;g33976;g17377;Corylus_avellana_newGene_24128;g17039;g2199;g10451;g23704;g13477;Corylus_avellana_newGene_55263;Corylus_avellana_newGene_49671;g18812;Corylus_avellana_newGene_60305;g7612;g2567;g12124;g30649;g23772;g25805;g20993;g10245;g10351;g14443
GO:0042744	hydrogen peroxide catabolic process	Biological Process	28	28	1	0.994915	g30681;g15702;Corylus_avellana_newGene_59623;Corylus_avellana_newGene_21098;g13005;g19591;g2171;g21645;g17426;g20470;g26822;g11874;g35102;g8618;g4171;g1868;g13909;g20099;g22476;g15976;g7380;g16904;g13544;g24443;g12813;g12108;g7381;g17453
GO:0015979	photosynthesis	Biological Process	28	28	1	0.994915	g6993;Corylus_avellana_newGene_5004;g2477;Corylus_avellana_newGene_24504;g30268;Corylus_avellana_newGene_44062;g2244;Corylus_avellana_newGene_52740;Corylus_avellana_newGene_25970;g26745;g29999;g23464;g28385;g728;g3288;g10966;g9034;g6731;g32142;g8255;Corylus_avellana_newGene_66184;g1502;g6733;g7346;g14145;g28429;g9463;Corylus_avellana_newGene_32040
GO:0048364	root development	Biological Process	27	27	1	0.995096	Corylus_avellana_newGene_40695;g13753;g250;g20720;g10425;g8792;g22018;g21615;g7993;g8514;g16437;g2132;g15648;g1716;g20719;g4224;g9782;g21845;g1245;g14110;g8542;Corylus_avellana_newGene_33519;g4822;g12732;g6228;g29;Corylus_avellana_newGene_38849
GO:0043161	proteasome-mediated ubiquitin-dependent protein catabolic process	Biological Process	27	27	1	0.995096	g21737;g6274;g33197;Corylus_avellana_newGene_10797;g7;g32863;g6245;g17812;g35059;g8994;Corylus_avellana_newGene_59692;g13077;g35178;g28427;g12947;g6636;g18854;g5246;g19979;g32083;g1424;Corylus_avellana_newGene_48292;g29971;g24680;g29703;g7374;g25706
GO:0030001	metal ion transport	Biological Process	27	27	1	0.995096	Corylus_avellana_newGene_54782;Corylus_avellana_newGene_56248;g3326;g11672;Corylus_avellana_newGene_9160;Corylus_avellana_newGene_47357;g10330;g27310;g11935;Corylus_avellana_newGene_35558;Corylus_avellana_newGene_4972;Corylus_avellana_newGene_47358;g15756;g12880;g12727;g7712;g9493;g34737;Corylus_avellana_newGene_10736;g15072;Corylus_avellana_newGene_59913;g20940;g22026;g7915;g8897;g8220;g13561
GO:0051301	cell division	Biological Process	26	26	1	0.995278	g3464;g26221;g21173;g21112;g17369;g21182;g22498;g21414;g26868;g21183;g16128;g26721;g32879;g937;Corylus_avellana_newGene_38849;g17965;g11852;g26949;g26699;g27275;g34815;g13847;g4175;g14395;g7699;g3875
GO:0006511	ubiquitin-dependent protein catabolic process	Biological Process	26	26	1	0.995278	g4008;Corylus_avellana_newGene_7764;g5300;g3110;Corylus_avellana_newGene_42612;g12949;g12124;g7056;g6251;g30278;g1847;Corylus_avellana_newGene_23644;g34;g13972;g5295;Corylus_avellana_newGene_64729;g10658;g13867;g21067;g29690;g3402;g9125;g2334;g2197;g23442;g4714
GO:0045490	pectin catabolic process	Biological Process	26	26	1	0.995278	g10709;g5272;g31924;g18892;g30905;g13497;g16604;g34571;g20815;Corylus_avellana_newGene_20931;g9497;g17665;g3406;g30810;Corylus_avellana_newGene_7041;g7159;g5227;g26700;g22908;g35089;g3835;g8935;Corylus_avellana_newGene_26434;g6478;g28849;g32321
GO:0043547	positive regulation of GTPase activity	Biological Process	26	26	1	0.995278	g2811;Corylus_avellana_newGene_54214;g13190;g6251;g30096;Corylus_avellana_newGene_2462;g28037;g12458;g3673;g30990;g4057;g25837;g18597;g9162;g920;g14708;g17493;g19069;Corylus_avellana_newGene_27887;g20155;g4051;g382;g15422;g4058;g5456;g10057
GO:0009737	response to abscisic acid	Biological Process	25	25	1	0.995459	g32827;g21306;g32970;g6349;g16116;Corylus_avellana_newGene_53736;g462;g28774;g3673;g1706;g2370;g2769;g5246;g27368;g8525;g345;g7678;Corylus_avellana_newGene_5045;g30593;g2994;Corylus_avellana_newGene_18675;g1618;Corylus_avellana_newGene_23055;g7383;g6862
GO:0000160	phosphorelay signal transduction system	Biological Process	25	25	1	0.995459	g13100;Corylus_avellana_newGene_47322;g11179;g17671;g11721;Corylus_avellana_newGene_30401;g9370;g327;g22579;g5001;g12226;Corylus_avellana_newGene_31966;g18122;Corylus_avellana_newGene_34995;g343;g1738;g21792;g7577;g1739;g15467;g4015;g25582;g9479;g3081;g33233
GO:0006364	rRNA processing	Biological Process	25	25	1	0.995459	g25543;g9022;g10877;g18811;g15599;g3220;g8562;g21880;g29613;Corylus_avellana_newGene_44088;Corylus_avellana_newGene_38176;g16465;Corylus_avellana_newGene_10020;g32612;g2097;g5843;g18378;g7190;g26115;g21881;g12363;Corylus_avellana_newGene_45762;g29365;Corylus_avellana_newGene_57565;g3875
GO:0006357	regulation of transcription from RNA polymerase II promoter	Biological Process	25	25	1	0.995459	g2102;Corylus_avellana_newGene_61032;g95;g22296;g20969;g6665;g33347;g8054;Corylus_avellana_newGene_36648;g16554;g25691;g19485;Corylus_avellana_newGene_52968;Corylus_avellana_newGene_36647;Corylus_avellana_newGene_23709;g19857;g907;g18442;g3375;Corylus_avellana_newGene_42569;g2810;Corylus_avellana_newGene_11494;g23138;g19859;g16218
GO:0006855	drug transmembrane transport	Biological Process	24	24	1	0.995641	g32606;g15779;g4611;g26775;g32582;g21859;Corylus_avellana_newGene_66226;g11282;g25798;g36076;g35443;g3215;Corylus_avellana_newGene_14395;g8785;g18519;g13326;g6620;g25899;g18499;g19226;g6619;g1954;g23971;g3976
GO:0030163	protein catabolic process	Biological Process	24	24	1	0.995641	g22567;g23214;g27276;g15451;g5323;g30217;g15628;Corylus_avellana_newGene_14491;Corylus_avellana_newGene_20326;g17190;Corylus_avellana_newGene_61254;g16190;g30614;Corylus_avellana_newGene_59269;g17173;g23017;g17793;g902;g18591;g8020;Corylus_avellana_newGene_59268;g3183;g21815;g23
GO:0009651	response to salt stress	Biological Process	24	24	1	0.995641	Corylus_avellana_newGene_36236;Corylus_avellana_newGene_63571;g1971;Corylus_avellana_newGene_4161;g17221;g20071;g5246;g13637;g2370;Corylus_avellana_newGene_45491;Corylus_avellana_newGene_52931;g8525;g23442;g29112;Corylus_avellana_newGene_32038;g7487;g250;Corylus_avellana_newGene_47758;g24415;g33950;Corylus_avellana_newGene_26062;g12221;g110;g10175
GO:0018108	peptidyl-tyrosine phosphorylation	Biological Process	24	24	1	0.995641	g259;g5920;g7620;g15997;g27683;g15726;g27133;g8635;g13072;g32475;g27896;Corylus_avellana_newGene_23845;g75;g33221;Corylus_avellana_newGene_64211;g4983;g3669;g964;g26077;g7091;Corylus_avellana_newGene_24413;g34590;Corylus_avellana_newGene_64203;g23053
GO:0003333	amino acid transmembrane transport	Biological Process	23	23	1	0.995823	g21330;g14343;g627;g7897;g26785;g20265;g11054;g3346;g1400;g2229;g19532;g22669;g18673;g24024;g11139;g25453;Corylus_avellana_newGene_40138;g5241;g20637;Corylus_avellana_newGene_27183;g5491;g6199;Corylus_avellana_newGene_27182
GO:0007275	multicellular organism development	Biological Process	23	23	1	0.995823	Corylus_avellana_newGene_38950;Corylus_avellana_newGene_54893;g11363;g3402;g4593;Corylus_avellana_newGene_27169;g24709;g6366;g24612;g8240;g18994;Corylus_avellana_newGene_9203;g22219;g13303;Corylus_avellana_newGene_65705;g2941;g14129;Corylus_avellana_newGene_26755;Corylus_avellana_newGene_15317;g26262;g11528;g8968;g27823
GO:0044550	secondary metabolite biosynthetic process	Biological Process	23	23	1	0.995823	g30865;g14877;g24408;g22448;Corylus_avellana_newGene_41198;g31804;Corylus_avellana_newGene_363;g27102;g28109;g1701;g17428;g24785;g8074;g33791;g8582;g15454;g28253;Corylus_avellana_newGene_24318;g2031;g30471;g12602;Corylus_avellana_newGene_63907;g23793
GO:0009658	chloroplast organization	Biological Process	22	22	1	0.996004	g22567;g135;g17439;g17388;g8740;g15074;Corylus_avellana_newGene_57565;g27699;g12224;g18250;g19962;g2722;g1486;g399;Corylus_avellana_newGene_54893;g2370;g26666;g1502;g8562;g250;g13205;g20998
GO:0051603	proteolysis involved in cellular protein catabolic process	Biological Process	22	22	1	0.996004	g13286;Corylus_avellana_newGene_63819;g3233;g10665;g9350;g4986;g24962;g25421;Corylus_avellana_newGene_40675;Corylus_avellana_newGene_12033;g17138;g32282;g2434;g1904;g13620;g9772;g31518;g14868;g19824;g24417;Corylus_avellana_newGene_42368;g10356
GO:0046777	protein autophosphorylation	Biological Process	22	22	1	0.996004	g11306;g3120;g259;g1245;g16861;g5532;g34051;g24451;g12732;g1422;g30810;g11118;g24415;g2176;g1436;g7487;Corylus_avellana_newGene_40695;g15578;g33142;g13080;g7526;g7091
GO:0009555	pollen development	Biological Process	21	21	1	0.996186	g20502;g8452;g6734;g26746;g31270;g19763;Corylus_avellana_newGene_59611;g5786;g5053;g14039;g5246;g1239;g2512;g8876;g28794;g34600;g31605;g24134;g22241;g16602;g2376
GO:0044710	single-organism metabolic process	Biological Process	21	21	1	0.996186	g34131;g25484;g2950;g29840;g33558;g33762;Corylus_avellana_newGene_59137;g347;Corylus_avellana_newGene_40617;g8329;g33329;g30126;g34959;Corylus_avellana_newGene_63950;Corylus_avellana_newGene_50920;g21098;g32591;g25596;g8790;g34129;g24842
GO:0046274	lignin catabolic process	Biological Process	21	21	1	0.996186	g24861;g18133;g1162;g889;g22576;g28197;g5728;Corylus_avellana_newGene_64367;g34502;g15567;g34212;g34151;g18075;g34226;g892;g22227;g25593;g7914;g6165;g2976;g2975
GO:0042742	defense response to bacterium	Biological Process	21	21	1	0.996186	g27699;Corylus_avellana_newGene_65705;Corylus_avellana_newGene_15365;g34256;Corylus_avellana_newGene_10797;g29223;g4335;g5938;g32863;g29084;g17369;g23338;g15625;g17373;g16029;g29971;Corylus_avellana_newGene_1144;Corylus_avellana_newGene_36206;Corylus_avellana_newGene_36236;Corylus_avellana_newGene_63571;g18132
GO:0045893	positive regulation of transcription, DNA-templated	Biological Process	21	21	1	0.996186	g10243;g34600;g5874;g35199;g18862;g29860;g22413;g2180;g6022;g10510;g15014;g13266;g1129;g25;g254;g3203;g10190;g7462;Corylus_avellana_newGene_36647;Corylus_avellana_newGene_36648;g6211
GO:0050790	regulation of catalytic activity	Biological Process	21	21	1	0.996186	g16414;g20001;g18385;Corylus_avellana_newGene_9297;g16044;g2132;g10703;g18764;g31181;Corylus_avellana_newGene_51580;g6735;g15528;g17533;g5395;g5640;Corylus_avellana_newGene_65123;Corylus_avellana_newGene_29685;g10319;g5966;g5382;g6523
GO:0009058	biosynthetic process	Biological Process	20	20	1	0.996368	g13016;g1428;g19695;g26949;g3258;g12841;g13640;Corylus_avellana_newGene_33644;Corylus_avellana_newGene_63950;g26669;g30859;Corylus_avellana_newGene_13311;Corylus_avellana_newGene_35606;Corylus_avellana_newGene_46163;g8234;g23200;Corylus_avellana_newGene_1030;g16282;Corylus_avellana_newGene_1032;g22605
GO:0048544	recognition of pollen	Biological Process	20	20	1	0.996368	g11280;g6323;g1891;g10566;Corylus_avellana_newGene_25786;Corylus_avellana_newGene_5753;g6326;g5127;g13038;g21552;Corylus_avellana_newGene_28785;Corylus_avellana_newGene_30445;g20338;Corylus_avellana_newGene_13009;Corylus_avellana_newGene_50477;g28147;Corylus_avellana_newGene_19720;Corylus_avellana_newGene_15354;g5230;g11045
GO:0000398	mRNA splicing, via spliceosome	Biological Process	20	20	1	0.996368	g5968;Corylus_avellana_newGene_48109;Corylus_avellana_newGene_15365;g21933;Corylus_avellana_newGene_36408;g20483;Corylus_avellana_newGene_43161;g2710;g13556;g10669;Corylus_avellana_newGene_52994;g18357;g4246;g4170;g1989;g3331;g8191;g25928;g23469;g25548
GO:0006139	nucleobase-containing compound metabolic process	Biological Process	20	20	1	0.996368	Corylus_avellana_newGene_65409;g35013;g9535;g19634;g9838;g25026;Corylus_avellana_newGene_32861;g4739;g20693;Corylus_avellana_newGene_59970;g11104;g31850;Corylus_avellana_newGene_53842;g8648;g28228;Corylus_avellana_newGene_53095;g33360;g12214;Corylus_avellana_newGene_51619;Corylus_avellana_newGene_26353
GO:0009733	response to auxin	Biological Process	20	20	1	0.996368	g2302;g8194;g29299;g17133;g33121;g2409;g2306;Corylus_avellana_newGene_1436;g9263;g11038;g24451;g2072;g28046;g5246;g920;g17131;g9782;g9260;g285;Corylus_avellana_newGene_37899
GO:0042545	cell wall modification	Biological Process	20	20	1	0.996368	g32321;g6478;Corylus_avellana_newGene_26434;g28849;g8935;g3835;g35089;g22908;Corylus_avellana_newGene_7041;g7159;g5227;g3406;g9497;Corylus_avellana_newGene_20931;g16604;g13497;g31924;g5272;g30905;g12669
GO:0006396	RNA processing	Biological Process	20	20	1	0.996368	g4162;g10626;Corylus_avellana_newGene_2439;g11219;g966;g23724;g11820;Corylus_avellana_newGene_27785;g29054;g27016;g13850;g3767;g7426;g14851;g5376;g8186;g6812;g12752;g825;g10678
GO:0006032	chitin catabolic process	Biological Process	19	19	1	0.996549	Corylus_avellana_newGene_65166;g31791;g2849;g9526;g17017;g5615;g6542;g13146;g6545;g16971;g21446;g24192;g34583;g24546;Corylus_avellana_newGene_58379;g14657;g25556;g13637;g9525
GO:0071897	DNA biosynthetic process	Biological Process	19	19	1	0.996549	Corylus_avellana_newGene_44432;g14994;g6861;g26721;g6784;Corylus_avellana_newGene_38849;g15807;g12615;Corylus_avellana_newGene_33563;g14046;g20786;g7201;g20784;g4204;g2399;Corylus_avellana_newGene_49762;g26523;Corylus_avellana_newGene_60402;g32742
GO:0006310	DNA recombination	Biological Process	19	19	1	0.996549	Corylus_avellana_newGene_13611;g31407;g15807;g14866;Corylus_avellana_newGene_47497;Corylus_avellana_newGene_44432;g14994;Corylus_avellana_newGene_11924;Corylus_avellana_newGene_16968;Corylus_avellana_newGene_12206;g23875;Corylus_avellana_newGene_26116;Corylus_avellana_newGene_45856;g16402;g11824;Corylus_avellana_newGene_11908;g24903;Corylus_avellana_newGene_22173;Corylus_avellana_newGene_45616
GO:0006260	DNA replication	Biological Process	19	19	1	0.996549	g26746;g18560;Corylus_avellana_newGene_9945;g35165;g18913;Corylus_avellana_newGene_44432;g17463;g14994;g5412;g9568;g6861;g12537;Corylus_avellana_newGene_45856;g14046;g20786;g24903;g7201;g20784;g4204
GO:0043086	negative regulation of catalytic activity	Biological Process	19	19	1	0.996549	g20709;g8935;g22908;g5227;g11797;g32321;Corylus_avellana_newGene_26434;g21355;g28849;g7412;g32718;g31924;g5272;g30905;g8622;g10286;g3406;g9522;g2956
GO:0006096	glycolytic process	Biological Process	18	18	1	0.996731	g14235;g7389;g6427;g33776;g28130;Corylus_avellana_newGene_49441;g7350;g6547;g9384;g12298;g23250;g24773;g33272;g4276;g1494;g10828;g9689;g13041
GO:0032508	DNA duplex unwinding	Biological Process	18	18	1	0.996731	g2475;g15005;g9838;g21032;g11560;Corylus_avellana_newGene_61086;g20956;g24903;g14943;Corylus_avellana_newGene_9945;g2056;g9248;g13429;g18560;g14866;g4175;g17463;g2855
GO:0006888	ER to Golgi vesicle-mediated transport	Biological Process	18	18	1	0.996731	Corylus_avellana_newGene_27828;g10887;g32490;g9579;Corylus_avellana_newGene_55697;g14923;Corylus_avellana_newGene_61180;g7556;g35532;Corylus_avellana_newGene_59901;g6640;g10373;Corylus_avellana_newGene_65745;Corylus_avellana_newGene_33546;g9969;Corylus_avellana_newGene_11323;g21758;g13352
GO:0042254	ribosome biogenesis	Biological Process	18	18	1	0.996731	g14159;g851;g18572;g14892;g15904;g1489;g22468;Corylus_avellana_newGene_66292;g17887;g8218;g6976;g15905;g12012;g15564;Corylus_avellana_newGene_45208;Corylus_avellana_newGene_6955;g25428;g4528
GO:0008643	carbohydrate transport	Biological Process	17	17	1	0.996912	g4253;g12560;g20036;g33876;g2935;g13857;g8573;g15431;Corylus_avellana_newGene_44603;g30969;g129;Corylus_avellana_newGene_34362;Corylus_avellana_newGene_44121;g2027;Corylus_avellana_newGene_32335;g7092;Corylus_avellana_newGene_50152
GO:0016042	lipid catabolic process	Biological Process	17	17	1	0.996912	g5234;g14920;g8928;g26092;g19947;g25920;g27318;g14136;g9564;g4331;g8090;g5762;g34999;g8929;g11371;Corylus_avellana_newGene_9987;g13684
GO:0009908	flower development	Biological Process	17	17	1	0.996912	g9421;g16437;g1360;g11046;g28230;g5522;g12232;g631;g8561;g19121;g30361;g31887;Corylus_avellana_newGene_21254;g20007;g21845;g730;g3061
GO:0034220	ion transmembrane transport	Biological Process	17	17	1	0.996912	g18225;g16306;Corylus_avellana_newGene_4358;g26017;g6645;g33582;Corylus_avellana_newGene_61290;Corylus_avellana_newGene_26698;g31690;g16939;Corylus_avellana_newGene_21701;g29999;g3051;g14207;g11098;g31907;Corylus_avellana_newGene_57161
GO:0015992	proton transport	Biological Process	17	17	1	0.996912	g6693;Corylus_avellana_newGene_44603;Corylus_avellana_newGene_4327;Corylus_avellana_newGene_58556;g27951;Corylus_avellana_newGene_50152;Corylus_avellana_newGene_55680;Corylus_avellana_newGene_34362;g12560;g4566;g17927;g4310;g13528;g23731;g19106;g8344;g32311
GO:0050832	defense response to fungus	Biological Process	17	17	1	0.996912	Corylus_avellana_newGene_15365;g31129;g11592;g1245;g4264;Corylus_avellana_newGene_65705;g28774;Corylus_avellana_newGene_6591;g25278;g25;g29223;Corylus_avellana_newGene_38599;g8525;g17369;Corylus_avellana_newGene_1144;g2061;g17373
GO:0009664	plant-type cell wall organization	Biological Process	16	16	1	0.997094	g30681;g17700;g13005;g10365;g24580;g35102;g8618;g18864;g26312;g13909;g21803;g6064;g13544;g24443;g8694;g15519
GO:0006606	protein import into nucleus	Biological Process	16	16	1	0.997094	g16860;Corylus_avellana_newGene_6532;g813;g3341;g15952;g6251;g2605;g25298;g1315;g6341;g3150;g6713;g23945;g4574;g21442;g22544
GO:0009738	abscisic acid-activated signaling pathway	Biological Process	16	16	1	0.997094	g13080;g8622;g7526;g9522;g1436;g22018;g937;g24415;g11118;g11797;g12221;g3120;g34051;g5532;g16861;g32718
GO:0044763	single-organism cellular process	Biological Process	16	16	1	0.997094	Corylus_avellana_newGene_45033;g1107;Corylus_avellana_newGene_26353;Corylus_avellana_newGene_50920;g4362;g18485;g1073;g8715;g11339;g8448;g17020;g5516;g8878;g523;g6141;g2950
GO:0000186	activation of MAPKK activity	Biological Process	16	16	1	0.997094	g34083;g2386;g30908;Corylus_avellana_newGene_14373;Corylus_avellana_newGene_62501;Corylus_avellana_newGene_17987;g24843;g30810;Corylus_avellana_newGene_17986;g7284;Corylus_avellana_newGene_17017;g33445;Corylus_avellana_newGene_65113;g23057;g13384;g3669
GO:0030244	cellulose biosynthetic process	Biological Process	16	16	1	0.997094	g26577;g7046;g23280;g391;g25377;g19920;g3971;g29223;g4991;g1875;g25432;g13637;g464;g1447;g20071;g6728
GO:0019538	protein metabolic process	Biological Process	15	15	1	0.997276	Corylus_avellana_newGene_24821;g21440;g23536;g25865;g21230;g8484;g2455;g12671;g10793;g6907;g30495;g30088;g25831;Corylus_avellana_newGene_57766;g2266
GO:0048366	leaf development	Biological Process	15	15	1	0.997276	g7537;g3594;g25897;g9421;g937;g13045;g17684;g22241;g5230;g12037;g12718;g34;g11265;g110;g19285
GO:0016573	histone acetylation	Biological Process	14	14	1	0.997457	g19454;g28948;g237;g2643;Corylus_avellana_newGene_48425;g11120;g12489;g3015;g11499;g11825;g14039;g14141;Corylus_avellana_newGene_44069;g12153
GO:0006811	ion transport	Biological Process	14	14	1	0.997457	g19067;g30597;Corylus_avellana_newGene_29446;g3305;g17020;Corylus_avellana_newGene_15526;Corylus_avellana_newGene_1812;g17638;g825;g10795;g21508;g8342;g24331;Corylus_avellana_newGene_16376
GO:0018105	peptidyl-serine phosphorylation	Biological Process	14	14	1	0.997457	g24415;g11118;g11115;g7526;g13080;g16861;g25758;g19223;g34051;g5532;g15771;g1436;g5470;g3120
GO:0008033	tRNA processing	Biological Process	14	14	1	0.997457	g21272;g13495;g20262;g7190;g320;g13660;g13238;g25344;g15906;g2485;g5980;Corylus_avellana_newGene_27948;g11063;Corylus_avellana_newGene_44088
GO:0006897	endocytosis	Biological Process	14	14	1	0.997457	g12299;g920;g19658;g25758;Corylus_avellana_newGene_28481;g19223;g2376;g12565;g6616;g6228;g25837;g11115;g19140;g10057
GO:0010501	RNA secondary structure unwinding	Biological Process	14	14	1	0.997457	g12128;g19004;g20506;g35603;g3164;g20233;g17350;g4997;g15599;g27670;g4643;g2217;Corylus_avellana_newGene_38176;g25194
GO:0042787	protein ubiquitination involved in ubiquitin-dependent protein catabolic process	Biological Process	14	14	1	0.997457	g16475;g35059;Corylus_avellana_newGene_34365;g7374;g14132;g29703;g30653;g21563;g31775;g27136;Corylus_avellana_newGene_28236;g35178;g10060;g13077
GO:0090502	RNA phosphodiester bond hydrolysis, endonucleolytic	Biological Process	14	14	1	0.997457	g10626;g19571;g20502;g4170;g22678;g9170;g25344;g7559;g133;g521;g19549;Corylus_avellana_newGene_32546;g12844;g14231
GO:0007017	microtubule-based process	Biological Process	13	13	1	0.997639	g32747;g20503;g32908;g16059;g22978;g137;g12585;g13485;g8363;Corylus_avellana_newGene_9491;g26751;g11651;g25163
GO:0006857	oligopeptide transport	Biological Process	13	13	1	0.997639	g10293;g1163;g21102;g33531;g10294;g31529;g8593;g8589;g33826;g35052;g22057;g5484;g26512
GO:0006464	cellular protein modification process	Biological Process	13	13	1	0.997639	g25026;Corylus_avellana_newGene_50091;Corylus_avellana_newGene_53754;Corylus_avellana_newGene_35423;Corylus_avellana_newGene_32861;g19887;Corylus_avellana_newGene_65409;g28621;g3094;g5184;Corylus_avellana_newGene_52574;g12603;g5408
GO:0000413	protein peptidyl-prolyl isomerization	Biological Process	13	13	1	0.997639	Corylus_avellana_newGene_62485;Corylus_avellana_newGene_19162;Corylus_avellana_newGene_37576;g7263;g9440;g9327;g20656;g14510;Corylus_avellana_newGene_31081;Corylus_avellana_newGene_37965;g13151;g26928;Corylus_avellana_newGene_5017
GO:0015986	ATP synthesis coupled proton transport	Biological Process	13	13	1	0.997639	Corylus_avellana_newGene_43147;g5479;g9136;Corylus_avellana_newGene_22900;Corylus_avellana_newGene_51793;g8098;g207;g20670;g14673;g30662;g1203;g29823;g16241
GO:0009699	phenylpropanoid biosynthetic process	Biological Process	13	13	1	0.997639	g18385;g6735;g5965;g16044;g5640;g30598;Corylus_avellana_newGene_29685;g5967;g5966;Corylus_avellana_newGene_43528;g10703;g31181;g5643
GO:0009414	response to water deprivation	Biological Process	13	13	1	0.997639	Corylus_avellana_newGene_52704;g20071;g29223;g24032;g1706;g7914;g18819;g3673;g9606;g12221;g10145;g13637;g22413
GO:0015991	ATP hydrolysis coupled proton transport	Biological Process	13	13	1	0.997639	g7873;g5479;Corylus_avellana_newGene_43147;Corylus_avellana_newGene_127;g1251;g16241;Corylus_avellana_newGene_46427;g10247;Corylus_avellana_newGene_65875;g14673;g1203;g207;g4841
GO:0006607	NLS-bearing protein import into nucleus	Biological Process	13	13	1	0.997639	g17288;g30822;g1377;g2685;g10042;g24540;Corylus_avellana_newGene_50340;g871;Corylus_avellana_newGene_3619;g33774;g10043;g26126;g11653
GO:0050794	regulation of cellular process	Biological Process	13	13	1	0.997639	g9591;g7612;g917;g11814;g4174;g2241;g20073;g17039;g28256;g14283;g33800;g5873;Corylus_avellana_newGene_24128
GO:0023014	signal transduction by protein phosphorylation	Biological Process	13	13	1	0.997639	g1739;g11721;g16688;g1738;g17671;g6067;Corylus_avellana_newGene_47322;g26042;g12226;g1716;g5001;Corylus_avellana_newGene_8305;g4015
GO:0009408	response to heat	Biological Process	13	13	1	0.997639	g13151;g27223;Corylus_avellana_newGene_36236;g17439;Corylus_avellana_newGene_63571;g17325;g2061;g34610;g5246;g25415;g13637;g22413;g20518
GO:0006890	retrograde vesicle-mediated transport, Golgi to ER	Biological Process	12	12	1	0.997821	g13749;Corylus_avellana_newGene_65745;g13352;g10057;Corylus_avellana_newGene_55697;g31989;g20116;g20653;g13746;Corylus_avellana_newGene_61180;Corylus_avellana_newGene_11787;g1986
GO:0002181	cytoplasmic translation	Biological Process	12	12	1	0.997821	g23104;g13063;g27605;g20254;g23723;Corylus_avellana_newGene_516;g14048;g6714;g8503;g1228;g5843;g18572
GO:0000027	ribosomal large subunit assembly	Biological Process	12	12	1	0.997821	g27791;g7252;g5843;g18567;g33520;g22080;g29867;g9645;g2830;g20550;g28252;Corylus_avellana_newGene_4293
GO:0006366	transcription from RNA polymerase II promoter	Biological Process	12	12	1	0.997821	Corylus_avellana_newGene_60055;g23636;g4135;g5629;g23910;g17108;g1129;g3263;g19949;g29742;g15818;g29801
GO:0006749	glutathione metabolic process	Biological Process	12	12	1	0.997821	g26382;g3595;g35015;g21392;g31188;Corylus_avellana_newGene_8381;g21391;g17255;g25126;g10928;g16640;Corylus_avellana_newGene_5868
GO:0046854	phosphatidylinositol phosphorylation	Biological Process	12	12	1	0.997821	g4197;Corylus_avellana_newGene_39452;g27692;g14744;g14643;Corylus_avellana_newGene_25549;g8452;g20093;g7487;g13459;g14325;g13306
GO:0010468	regulation of gene expression	Biological Process	12	12	1	0.997821	g3081;g30810;g13383;g26721;g5523;g1468;g25194;g12128;g19004;g12025;g10364;g1502
GO:0006075	(1->3)-beta-D-glucan biosynthetic process	Biological Process	12	12	1	0.997821	g16853;g6007;g13698;g4834;Corylus_avellana_newGene_3369;Corylus_avellana_newGene_19574;g18790;g31270;Corylus_avellana_newGene_53806;Corylus_avellana_newGene_56836;g17738;g33568
GO:0009735	response to cytokinin	Biological Process	12	12	1	0.997821	Corylus_avellana_newGene_53832;g2286;g25892;g13637;g1360;g9645;g5246;g458;g24773;g4224;g3331;g13151
GO:0070588	calcium ion transmembrane transport	Biological Process	12	12	1	0.997821	Corylus_avellana_newGene_27678;g4264;g9952;Corylus_avellana_newGene_57854;g22622;g7383;g8289;Corylus_avellana_newGene_12450;g27761;g26620;g16392;g15648
GO:0046916	cellular transition metal ion homeostasis	Biological Process	12	12	1	0.997821	g20940;g15072;Corylus_avellana_newGene_10736;g13561;g8220;g8897;Corylus_avellana_newGene_47358;Corylus_avellana_newGene_54782;Corylus_avellana_newGene_47357;g11672;g12880;Corylus_avellana_newGene_9160
GO:0001731	formation of translation preinitiation complex	Biological Process	12	12	1	0.997821	g6880;g33088;g631;g16542;g26128;g36072;g12595;g2106;g28203;g816;g15540;g23166
GO:0042391	regulation of membrane potential	Biological Process	11	11	1	0.998002	g15678;Corylus_avellana_newGene_17818;Corylus_avellana_newGene_57161;Corylus_avellana_newGene_35020;Corylus_avellana_newGene_54098;g3051;g17418;g18738;g17419;g16939;g6017
GO:0009809	lignin biosynthetic process	Biological Process	11	11	1	0.998002	g22399;g1162;g31860;g892;g24069;g7914;g5728;g889;g6165;g15567;g4931
GO:0045892	negative regulation of transcription, DNA-templated	Biological Process	11	11	1	0.998002	g1170;g23875;g19909;g5212;g20598;Corylus_avellana_newGene_65275;g3015;g237;g285;g9782;g7678
GO:0009416	response to light stimulus	Biological Process	11	11	1	0.998002	g18447;g14271;g31123;g9463;g25839;g26397;Corylus_avellana_newGene_54893;g5522;g34706;g11046;g16469
GO:0000059	obsolete protein import into nucleus, docking	Biological Process	11	11	1	0.998002	g17288;g1377;g10042;g11920;Corylus_avellana_newGene_50340;g24540;g871;g10043;g26126;Corylus_avellana_newGene_4783;g11653
GO:0006486	protein glycosylation	Biological Process	11	11	1	0.998002	g24952;g21072;g5935;g5893;g8793;g28930;g961;g9116;g10392;g10052;g31394
GO:0006446	regulation of translational initiation	Biological Process	11	11	1	0.998002	g28203;g2106;g15540;g23166;g816;g12595;g26128;g16542;g6880;g631;g33088
GO:0098655	cation transmembrane transport	Biological Process	11	11	1	0.998002	g22026;g7116;g18395;g26764;g10530;Corylus_avellana_newGene_12538;g2535;g27310;g8170;g13162;g4087
GO:0006887	exocytosis	Biological Process	11	11	1	0.998002	g33961;g3836;g11640;Corylus_avellana_newGene_20935;g3241;g33583;g23248;g6566;g11149;Corylus_avellana_newGene_39459;Corylus_avellana_newGene_30868
GO:0010087	phloem or xylem histogenesis	Biological Process	11	11	1	0.998002	g1738;g31887;g8477;g12764;Corylus_avellana_newGene_47322;g6211;g920;g2382;g25837;g3506;g29
GO:0006397	mRNA processing	Biological Process	11	11	1	0.998002	g13937;g19619;g3506;g2097;Corylus_avellana_newGene_19674;g10863;g19678;g4521;g30874;g32534;g16936
GO:0016070	RNA metabolic process	Biological Process	11	11	1	0.998002	g11224;g27971;g31357;g18020;Corylus_avellana_newGene_22538;g8939;g4262;g361;g18029;g3765;g23474
GO:0000209	protein polyubiquitination	Biological Process	11	11	1	0.998002	g27136;Corylus_avellana_newGene_49688;g13077;g35178;g29703;g1424;Corylus_avellana_newGene_48292;Corylus_avellana_newGene_34365;g35059;g7374;g31775
GO:0009607	response to biotic stimulus	Biological Process	11	11	1	0.998002	Corylus_avellana_newGene_58356;g13293;g20508;g10842;g18815;Corylus_avellana_newGene_4335;g20674;Corylus_avellana_newGene_13233;Corylus_avellana_newGene_13644;g19022;g8622
GO:0006289	nucleotide-excision repair	Biological Process	11	11	1	0.998002	Corylus_avellana_newGene_35213;g3235;g6636;Corylus_avellana_newGene_27091;g2475;g13429;g9248;Corylus_avellana_newGene_31973;Corylus_avellana_newGene_59692;g3375;g7
GO:0000165	MAPK cascade	Biological Process	11	11	1	0.998002	g2242;g26589;g27050;g2481;g9936;g16550;g11795;g13177;g32445;g12932;g12544
GO:0034641	cellular nitrogen compound metabolic process	Biological Process	10	10	1	0.998184	g34073;g29350;g35489;g14630;g28313;g11212;g24188;Corylus_avellana_newGene_31309;g11217;Corylus_avellana_newGene_4910
GO:0018298	protein-chromophore linkage	Biological Process	10	10	1	0.998184	g26397;g11721;g16469;g17671;g34706;g5001;g25823;g14186;g4015;g5033
GO:0030245	cellulose catabolic process	Biological Process	10	10	1	0.998184	g7071;g17641;g2617;g17874;g23105;g19897;g7040;g1290;g16292;g24928
GO:0010311	lateral root formation	Biological Process	10	10	1	0.998184	g627;g19955;g3363;g27368;g16022;g16726;Corylus_avellana_newGene_18675;g25837;g12949;Corylus_avellana_newGene_6591
GO:0006662	glycerol ether metabolic process	Biological Process	10	10	1	0.998184	g2790;g8086;g7401;Corylus_avellana_newGene_1151;g32782;Corylus_avellana_newGene_48089;Corylus_avellana_newGene_46273;g1725;g1467;g13777
GO:0006278	RNA-dependent DNA biosynthetic process	Biological Process	10	10	1	0.998184	Corylus_avellana_newGene_19421;Corylus_avellana_newGene_58907;Corylus_avellana_newGene_16968;Corylus_avellana_newGene_3986;g10863;Corylus_avellana_newGene_22173;Corylus_avellana_newGene_13465;Corylus_avellana_newGene_12206;g4311;g13937
GO:0034599	cellular response to oxidative stress	Biological Process	10	10	1	0.998184	Corylus_avellana_newGene_1151;g32782;g7401;g9586;g6847;Corylus_avellana_newGene_59012;g1467;g1725;Corylus_avellana_newGene_46273;Corylus_avellana_newGene_48089
GO:0006338	chromatin remodeling	Biological Process	10	10	1	0.998184	g907;g24032;g16140;g13045;g33347;g1170;g16554;g17620;g7229;Corylus_avellana_newGene_44069
GO:0006414	translational elongation	Biological Process	10	10	1	0.998184	g3247;g3595;Corylus_avellana_newGene_50155;g14048;g30543;g32551;g20254;g3997;g23568;g792
GO:0071554	cell wall organization or biogenesis	Biological Process	10	10	1	0.998184	g4352;g11973;Corylus_avellana_newGene_10083;g18248;g11963;g12006;g20686;g8200;g9451;g18243
GO:0006520	cellular amino acid metabolic process	Biological Process	10	10	1	0.998184	g18041;g25836;g8944;g4673;g13016;Corylus_avellana_newGene_13311;g26194;g35727;g27724;g12841
GO:0006833	water transport	Biological Process	10	10	1	0.998184	g6645;g26017;g16306;Corylus_avellana_newGene_14517;Corylus_avellana_newGene_21701;g11903;g31907;g11098;g4904;g14207
GO:0009992	cellular water homeostasis	Biological Process	10	10	1	0.998184	g33582;g14207;g11098;g31907;g11903;Corylus_avellana_newGene_21701;Corylus_avellana_newGene_14517;g16306;g26017;g6645
GO:0045944	positive regulation of transcription from RNA polymerase II promoter	Biological Process	10	10	1	0.998184	g11980;Corylus_avellana_newGene_61952;g5526;g17012;g22530;g7987;g11878;g2965;g11981;g8031
GO:0016579	protein deubiquitination	Biological Process	10	10	1	0.998184	g13972;g4714;g34;g25002;g29690;g21067;g3159;g29764;g7056;g5300
GO:0006265	DNA topological change	Biological Process	10	10	1	0.998184	g11105;Corylus_avellana_newGene_16826;g1313;g758;Corylus_avellana_newGene_3192;Corylus_avellana_newGene_11579;g12039;Corylus_avellana_newGene_6846;g4528;g3074
GO:0000462	maturation of SSU-rRNA from tricistronic rRNA transcript (SSU-rRNA, 5.8S rRNA, LSU-rRNA)	Biological Process	10	10	1	0.998184	g4102;g10680;g26969;Corylus_avellana_newGene_38606;g36;g11515;g13233;g14714;g64;Corylus_avellana_newGene_65102
GO:0046323	glucose import	Biological Process	9	9	1	0.998365	g8344;g32311;g23731;Corylus_avellana_newGene_58556;Corylus_avellana_newGene_4327;g11677;Corylus_avellana_newGene_55680;g4310;g4566
GO:0045332	phospholipid translocation	Biological Process	9	9	1	0.998365	g5783;g8514;g28860;g7299;g2328;Corylus_avellana_newGene_12903;g8164;g29096;g3508
GO:0006725	cellular aromatic compound metabolic process	Biological Process	9	9	1	0.998365	Corylus_avellana_newGene_31309;Corylus_avellana_newGene_4910;g11217;g11212;g24188;g11244;g29350;g35489;g31780
GO:0009965	leaf morphogenesis	Biological Process	9	9	1	0.998365	g920;g12224;g7462;g12764;g7088;g8542;g24451;g773;g11483
GO:0016485	protein processing	Biological Process	9	9	1	0.998365	Corylus_avellana_newGene_46223;g19044;g27223;Corylus_avellana_newGene_32663;g17439;g3312;Corylus_avellana_newGene_55701;g9291;g16380
GO:0030154	cell differentiation	Biological Process	9	9	1	0.998365	g8031;g10792;g29742;g10301;g7987;g23636;g23674;g5526;g8194
GO:0006541	glutamine metabolic process	Biological Process	9	9	1	0.998365	Corylus_avellana_newGene_51810;g17018;g26483;g21304;g580;g9669;g14682;g33150;Corylus_avellana_newGene_54257
GO:0035335	peptidyl-tyrosine dephosphorylation	Biological Process	9	9	1	0.998365	g1444;g7675;g14570;g17221;g16463;g22097;g4059;Corylus_avellana_newGene_60600;g18855
GO:0000103	sulfate assimilation	Biological Process	9	9	1	0.998365	g7401;g32782;Corylus_avellana_newGene_1151;g24672;g1725;Corylus_avellana_newGene_48089;Corylus_avellana_newGene_46273;g1467;g6847
GO:0006610	ribosomal protein import into nucleus	Biological Process	9	9	1	0.998365	g871;g10043;g26126;g11653;g17288;g1377;g10042;Corylus_avellana_newGene_50340;g24540
GO:0006914	autophagy	Biological Process	9	9	1	0.998365	g26034;g3486;Corylus_avellana_newGene_30059;g13242;g5934;g28310;Corylus_avellana_newGene_53678;g11811;g9505
GO:0010228	vegetative to reproductive phase transition of meristem	Biological Process	9	9	1	0.998365	Corylus_avellana_newGene_12519;g12221;g7938;g5363;g2072;g19207;Corylus_avellana_newGene_62001;g10601;g26207
GO:0000724	double-strand break repair via homologous recombination	Biological Process	9	9	1	0.998365	g11560;Corylus_avellana_newGene_9945;Corylus_avellana_newGene_60932;Corylus_avellana_newGene_2265;Corylus_avellana_newGene_56363;g22241;Corylus_avellana_newGene_8850;Corylus_avellana_newGene_38849;Corylus_avellana_newGene_36206
GO:0048367	shoot system development	Biological Process	9	9	1	0.998365	g13753;g31465;g12636;g250;g29690;g8514;g20071;g4224;g15992
GO:0015793	glycerol transport	Biological Process	9	9	1	0.998365	g14207;g11098;g31907;g16306;g26017;g6645;g11903;Corylus_avellana_newGene_21701;Corylus_avellana_newGene_14517
GO:0016998	cell wall macromolecule catabolic process	Biological Process	9	9	1	0.998365	g24192;g34583;Corylus_avellana_newGene_65166;g2294;g21446;g13637;g14657;g16971;g13146
GO:0016226	iron-sulfur cluster assembly	Biological Process	9	9	1	0.998365	g7867;g23139;g18304;Corylus_avellana_newGene_22767;g6895;Corylus_avellana_newGene_40030;Corylus_avellana_newGene_31693;Corylus_avellana_newGene_31143;g10116
GO:0009611	response to wounding	Biological Process	9	9	1	0.998365	g836;g14105;g16029;g24332;g10046;g51;g23338;g4264;g5814
GO:0009553	embryo sac development	Biological Process	9	9	1	0.998365	Corylus_avellana_newGene_38849;g2097;g11515;Corylus_avellana_newGene_38606;g25543;g5053;g14039;g20502;g2512
GO:0090503	RNA phosphodiester bond hydrolysis, exonucleolytic	Biological Process	9	9	1	0.998365	g2546;g4638;g32534;Corylus_avellana_newGene_57565;g29365;g4916;g8300;Corylus_avellana_newGene_19683;g3767
GO:0000060	protein import into nucleus, translocation	Biological Process	9	9	1	0.998365	g10043;g871;g11653;g26126;g1377;g17288;g24540;Corylus_avellana_newGene_50340;g10042
GO:0045489	pectin biosynthetic process	Biological Process	9	9	1	0.998365	g464;g19100;g5599;g17440;g7366;g28047;g4555;g1501;g17441
GO:1904659	glucose transmembrane transport	Biological Process	9	9	1	0.998365	g4310;Corylus_avellana_newGene_55680;Corylus_avellana_newGene_58556;Corylus_avellana_newGene_4327;g23731;g32311;g8344;g4566;g15616
GO:0044267	cellular protein metabolic process	Biological Process	9	9	1	0.998365	g24146;g1718;g8143;g3232;g13973;g26469;g14452;g14630;g9618
GO:0009626	plant-type hypersensitive response	Biological Process	8	8	1	0.998547	g4174;g3421;g24332;Corylus_avellana_newGene_10797;g32863;g9728;Corylus_avellana_newGene_12450;g29971
GO:0019252	starch biosynthetic process	Biological Process	8	8	1	0.998547	g25946;g1087;g12924;g879;g3842;g9410;g23569;g13970
GO:0006694	steroid biosynthetic process	Biological Process	8	8	1	0.998547	g14694;g6954;g8087;g32202;g14973;Corylus_avellana_newGene_4143;g20950;Corylus_avellana_newGene_44563
GO:0006334	nucleosome assembly	Biological Process	8	8	1	0.998547	g1265;g19164;g2630;g18149;g27455;g22241;g18064;g3588
GO:0006891	intra-Golgi vesicle-mediated transport	Biological Process	8	8	1	0.998547	Corylus_avellana_newGene_61180;g11543;g6187;g12858;Corylus_avellana_newGene_1255;g28812;Corylus_avellana_newGene_55697;g13352
GO:0009846	pollen germination	Biological Process	8	8	1	0.998547	g8876;g9162;g13162;g23280;g5191;g3203;g1684;g16602
GO:0051453	regulation of intracellular pH	Biological Process	8	8	1	0.998547	g23262;g11681;g21364;g12438;g2852;g21747;g8872;g23975
GO:0006465	signal peptide processing	Biological Process	8	8	1	0.998547	g4627;g11296;Corylus_avellana_newGene_60634;g5747;g3397;g18684;g25293;Corylus_avellana_newGene_14955
GO:0031146	SCF-dependent proteasomal ubiquitin-dependent protein catabolic process	Biological Process	8	8	1	0.998547	g21563;Corylus_avellana_newGene_64264;g22272;g6303;g13076;g5187;Corylus_avellana_newGene_53648;g6304
GO:0009825	multidimensional cell growth	Biological Process	8	8	1	0.998547	g4845;g24451;g9794;g13637;g730;g9798;Corylus_avellana_newGene_32038;g24468
GO:0010411	xyloglucan metabolic process	Biological Process	8	8	1	0.998547	g9021;g21353;g6926;g29864;g11018;g33096;g2294;g6555
GO:0042773	ATP synthesis coupled electron transport	Biological Process	8	8	1	0.998547	Corylus_avellana_newGene_22571;Corylus_avellana_newGene_30909;g176;Corylus_avellana_newGene_53983;g35421;g33813;Corylus_avellana_newGene_53982;Corylus_avellana_newGene_14366
GO:0006730	one-carbon metabolic process	Biological Process	8	8	1	0.998547	g27745;g14187;g12725;g25534;g20296;g17771;g26626;Corylus_avellana_newGene_63622
GO:0010027	thylakoid membrane organization	Biological Process	8	8	1	0.998547	g20998;g8562;g6734;g18677;Corylus_avellana_newGene_54893;g17388;g16575;g26207
GO:0009812	flavonoid metabolic process	Biological Process	8	8	1	0.998547	g19969;g13846;g11968;g23151;g10038;g30357;g10039;g7641
GO:0018106	peptidyl-histidine phosphorylation	Biological Process	8	8	1	0.998547	g1738;Corylus_avellana_newGene_60729;Corylus_avellana_newGene_47322;g34610;g6109;g1716;g599;g3886
GO:0045087	innate immune response	Biological Process	8	8	1	0.998547	Corylus_avellana_newGene_19720;Corylus_avellana_newGene_30445;Corylus_avellana_newGene_15354;Corylus_avellana_newGene_13009;Corylus_avellana_newGene_24195;g32374;Corylus_avellana_newGene_5753;g15997
GO:0010345	suberin biosynthetic process	Biological Process	8	8	1	0.998547	Corylus_avellana_newGene_66671;Corylus_avellana_newGene_43449;g10868;Corylus_avellana_newGene_43452;g31272;g23775;Corylus_avellana_newGene_14085;g51
GO:0046835	carbohydrate phosphorylation	Biological Process	8	8	1	0.998547	g399;g12298;g6993;g7350;g7389;Corylus_avellana_newGene_47354;g8362;g11306
GO:0034968	histone lysine methylation	Biological Process	8	8	1	0.998547	g2783;Corylus_avellana_newGene_55474;g28928;g3465;g15561;g19585;Corylus_avellana_newGene_47365;g10601
GO:0009585	red, far-red light phototransduction	Biological Process	8	8	1	0.998547	g17671;Corylus_avellana_newGene_59692;g11265;g11721;g35060;g25;g4015;g5001
GO:0034219	carbohydrate transmembrane transport	Biological Process	8	8	1	0.998547	g31101;g27262;Corylus_avellana_newGene_13727;Corylus_avellana_newGene_4092;Corylus_avellana_newGene_39062;Corylus_avellana_newGene_19265;Corylus_avellana_newGene_28333;g6059
GO:0006623	protein targeting to vacuole	Biological Process	8	8	1	0.998547	g31882;g16602;g22453;g6228;g745;g6566;g8528;g22498
GO:0009742	brassinosteroid mediated signaling pathway	Biological Process	8	8	1	0.998547	g24451;g5248;g2406;g10111;g20208;g1360;g12718;g12790
GO:0016049	cell growth	Biological Process	8	8	1	0.998547	g9969;g8234;g32824;g21791;g24878;g22959;Corylus_avellana_newGene_33644;g17549
GO:0042546	cell wall biogenesis	Biological Process	8	8	1	0.998547	g29864;g33096;g2294;g2209;g6555;g9021;g21353;g6926
GO:0048829	root cap development	Biological Process	8	8	1	0.998547	g27368;g8194;g627;g14343;g3363;g937;g26699;Corylus_avellana_newGene_18675
GO:0022900	electron transport chain	Biological Process	8	8	1	0.998547	g35571;g687;Corylus_avellana_newGene_60751;Corylus_avellana_newGene_47497;g2428;Corylus_avellana_newGene_19057;g26783;g19906
GO:1903959	regulation of anion transmembrane transport	Biological Process	8	8	1	0.998547	g24615;g6862;g5164;g13812;g303;g24133;g5165;g35493
GO:0019745	pentacyclic triterpenoid biosynthetic process	Biological Process	8	8	1	0.998547	g31810;g20339;g32373;Corylus_avellana_newGene_10883;g6734;g32604;g35817;Corylus_avellana_newGene_23019
GO:0006099	tricarboxylic acid cycle	Biological Process	8	8	1	0.998547	g12911;g2428;g1555;g4831;g18807;g25562;g19285;g17626
GO:0006368	transcription elongation from RNA polymerase II promoter	Biological Process	8	8	1	0.998547	Corylus_avellana_newGene_36648;g5636;g7022;Corylus_avellana_newGene_36647;g23237;g19207;g7023;g15014
GO:0009845	seed germination	Biological Process	8	8	1	0.998547	g13151;g20041;g345;g30543;g1684;g12260;g22018;g259
GO:0071577	zinc II ion transmembrane transport	Biological Process	7	7	1	0.998729	g6294;g21723;Corylus_avellana_newGene_64717;g29331;g22726;g4011;g26663
GO:0006535	cysteine biosynthetic process from serine	Biological Process	7	7	1	0.998729	g33112;g24812;g10663;g4089;g1844;g20248;g18363
GO:0010167	response to nitrate	Biological Process	7	7	1	0.998729	g32863;Corylus_avellana_newGene_40695;Corylus_avellana_newGene_10797;g12732;g8579;g13637;g29971
GO:0044767	single-organism developmental process	Biological Process	7	7	1	0.998729	g5516;g13312;g4328;g9122;g6141;g14387;g32041
GO:0010051	xylem and phloem pattern formation	Biological Process	7	7	1	0.998729	g24843;g6816;g920;Corylus_avellana_newGene_33519;g2072;g10792;g16437
GO:0006614	SRP-dependent cotranslational protein targeting to membrane	Biological Process	7	7	1	0.998729	g3443;Corylus_avellana_newGene_14254;g3815;g22171;Corylus_avellana_newGene_26743;g11488;Corylus_avellana_newGene_56367
GO:0009640	photomorphogenesis	Biological Process	7	7	1	0.998729	g19268;g18196;g13354;g26721;g631;g26775;g5001
GO:0009788	negative regulation of abscisic acid-activated signaling pathway	Biological Process	7	7	1	0.998729	g13077;g1245;g285;g9853;g1360;g1716;g2643
GO:0006432	phenylalanyl-tRNA aminoacylation	Biological Process	7	7	1	0.998729	Corylus_avellana_newGene_17665;g13737;g7454;Corylus_avellana_newGene_54057;Corylus_avellana_newGene_44907;g5197;g13238
GO:0042147	retrograde transport, endosome to Golgi	Biological Process	7	7	1	0.998729	g2164;Corylus_avellana_newGene_7;g5908;Corylus_avellana_newGene_43782;Corylus_avellana_newGene_28419;g8606;g2160
GO:0006506	GPI anchor biosynthetic process	Biological Process	7	7	1	0.998729	Corylus_avellana_newGene_38596;g13136;g8969;Corylus_avellana_newGene_62916;g6633;Corylus_avellana_newGene_51580;g5191
GO:0006270	DNA replication initiation	Biological Process	7	7	1	0.998729	g4175;g2855;g21032;g20956;g2056;g2399;g15005
GO:0006970	response to osmotic stress	Biological Process	7	7	1	0.998729	g13151;g1738;g1618;g7383;g51;Corylus_avellana_newGene_47322;g29223
GO:0015693	magnesium ion transport	Biological Process	7	7	1	0.998729	g7809;g5159;Corylus_avellana_newGene_37067;g18080;Corylus_avellana_newGene_3367;g2579;g11290
GO:0005978	glycogen biosynthetic process	Biological Process	7	7	1	0.998729	g5418;g1087;g25946;g9410;g3842;g8185;g879
GO:0000226	microtubule cytoskeleton organization	Biological Process	7	7	1	0.998729	g7088;g4353;g20155;g28037;Corylus_avellana_newGene_33030;g23140;g26476
GO:0007186	G-protein coupled receptor signaling pathway	Biological Process	7	7	1	0.998729	g7186;Corylus_avellana_newGene_31813;g3673;g21508;Corylus_avellana_newGene_29830;g6642;Corylus_avellana_newGene_27782
GO:0009725	response to hormone	Biological Process	7	7	1	0.998729	g917;g11818;Corylus_avellana_newGene_26062;g33950;g10804;Corylus_avellana_newGene_47758;g14283
GO:0006261	DNA-dependent DNA replication	Biological Process	7	7	1	0.998729	g1006;g26523;Corylus_avellana_newGene_49762;g12554;g6784;g26721;Corylus_avellana_newGene_60402
[truncated: 1,490 more rows]

## Sheet: DEmRNAs of DEmiRNAs
GO_ID	GO_term	ontology	Items	Background_Items	p_adj	pvalue	Gene_ID
GO:0015171	amino acid transmembrane transporter activity	Molecular Function	10	20	1	0.00290326	g3346;g1400;g2229;g22669;g24024;g18673;g7897;g20265;g6199;g20637
GO:0008289	lipid binding	Molecular Function	11	24	1	0.00425603	g26359;g12764;g12707;g12077;g17506;g5904;g2441;Corylus_avellana_newGene_43147;g10586;g12870;g7596
GO:0005524	ATP binding	Molecular Function	212	897	1	0.00499198	g16964;g18550;g30720;g873;g1317;Corylus_avellana_newGene_63964;g10669;g20623;g2056;Corylus_avellana_newGene_13009;g22806;g11595;g4983;g2534;g6323;g10945;g13750;Corylus_avellana_newGene_7828;Corylus_avellana_newGene_17396;g25188;g26226;g21422;g2852;g8119;g10336;g29521;g22678;g20956;g16602;g34590;g5677;g27721;g11852;g11095;Corylus_avellana_newGene_24195;g19288;g19885;Corylus_avellana_newGene_12903;…
GO:0004616	phosphogluconate dehydrogenase (decarboxylating) activity	Molecular Function	4	5	1	0.00712965	g2046;g11870;g8217;g32576
GO:0015416	ATPase-coupled organic phosphonate transmembrane transporter activity	Molecular Function	4	5	1	0.00712965	g13402;g9102;g22390;g5054
GO:0004674	protein serine/threonine kinase activity	Molecular Function	70	263	1	0.00726148	Corylus_avellana_newGene_48217;g23308;g26226;g8119;g10652;g21422;g20083;Corylus_avellana_newGene_24776;g18550;g10067;g5344;g4983;g6323;g32869;g1394;g20623;Corylus_avellana_newGene_13009;g22806;g28609;g14974;g2480;g11021;g21669;g21825;g18143;g34590;g16602;g20279;g8327;g15715;g12389;g20336;g35552;g19288;Corylus_avellana_newGene_24195;g6851;g27896;g9444;Corylus_avellana_newGene_3886;g14447;Corylus_a…
GO:0003677	DNA binding	Molecular Function	83	326	1	0.0123715	Corylus_avellana_newGene_43560;g15690;Corylus_avellana_newGene_49148;g14129;Corylus_avellana_newGene_25583;Corylus_avellana_newGene_6846;Corylus_avellana_newGene_54461;g10586;g5212;g27131;g13303;g557;g8561;Corylus_avellana_newGene_60614;g28230;g8247;g5086;g26699;g9838;g15763;g12518;g1451;g24398;Corylus_avellana_newGene_12206;g12760;g3753;g30351;g29473;g3919;Corylus_avellana_newGene_31356;g3754;g1…
GO:0004553	hydrolase activity, hydrolyzing O-glycosyl compounds	Molecular Function	17	49	1	0.0133634	g12370;g20818;Corylus_avellana_newGene_35963;g26760;g16572;Corylus_avellana_newGene_19395;g33096;g9482;g32750;g875;g24798;g9419;g20310;g5955;g2294;g8185;g26748
GO:0030247	polysaccharide binding	Molecular Function	10	24	1	0.0139833	g13637;g9081;g9419;g875;g5956;g6897;g20818;g9482;g16572;g18362
GO:0005544	calcium-dependent phospholipid binding	Molecular Function	7	15	1	0.0195822	g16153;g574;g7669;Corylus_avellana_newGene_47432;g22027;g4531;g7383
GO:0035251	UDP-glucosyltransferase activity	Molecular Function	5	9	1	0.0208989	g23151;g10038;g10039;g19969;g13846
GO:0016702	oxidoreductase activity, acting on single donors with incorporation of molecular oxygen, incorporation of two atoms of oxygen	Molecular Function	5	9	1	0.0208989	g34085;g9033;Corylus_avellana_newGene_9396;Corylus_avellana_newGene_11835;g21308
GO:0005506	iron ion binding	Molecular Function	30	104	1	0.0232526	g2339;g6895;g9008;g8074;g3806;g3579;g14124;g31306;g6605;g12179;g32780;g27833;g28109;g22599;g773;Corylus_avellana_newGene_16444;g20610;g29211;g7613;g2031;g32192;g12467;g19825;g25874;g11046;g9007;g14311;Corylus_avellana_newGene_51899;g6366;g23793
GO:0016887	ATPase activity	Molecular Function	16	48	1	0.0238535	g22750;g6330;g6572;g30088;g5786;g360;g12209;g25125;Corylus_avellana_newGene_63964;g1317;g20376;g8002;g16289;g30226;g4316;g11980
GO:0016747	transferase activity, transferring acyl groups other than amino-acyl groups	Molecular Function	11	30	1	0.0283627	g28039;g19063;g9350;g13047;g24247;g15706;g19894;Corylus_avellana_newGene_42368;g25395;g1225;g10356
GO:0003994	aconitate hydratase activity	Molecular Function	3	4	1	0.0284444	g20000;g19999;g17556
GO:0003950	NAD+ ADP-ribosyltransferase activity	Molecular Function	3	4	1	0.0284444	g28772;g27478;g10784
GO:0008131	primary amine oxidase activity	Molecular Function	3	4	1	0.0284444	g3261;g25801;g9038
GO:0003855	3-dehydroquinate dehydratase activity	Molecular Function	2	2	1	0.0413077	g17287;g13629
GO:0000285	1-phosphatidylinositol-3-phosphate 5-kinase activity	Molecular Function	2	2	1	0.0413077	g13306;g8452
GO:0008883	glutamyl-tRNA reductase activity	Molecular Function	2	2	1	0.0413077	g15019;g1922
GO:0048487	beta-tubulin binding	Molecular Function	2	2	1	0.0413077	g20155;g28037
GO:0004420	hydroxymethylglutaryl-CoA reductase (NADPH) activity	Molecular Function	2	2	1	0.0413077	g28327;g18459
GO:0005345	purine nucleobase transmembrane transporter activity	Molecular Function	2	2	1	0.0413077	g4616;g7824
GO:0042171	lysophosphatidic acid acyltransferase activity	Molecular Function	2	2	1	0.0413077	g32056;Corylus_avellana_newGene_6017
GO:0051753	mannan synthase activity	Molecular Function	2	2	1	0.0413077	g20071;Corylus_avellana_newGene_8615
GO:0010487	thermospermine synthase activity	Molecular Function	2	2	1	0.0413077	Corylus_avellana_newGene_18509;g9036
GO:0016630	protochlorophyllide reductase activity	Molecular Function	2	2	1	0.0413077	g28385;g21934
GO:0003849	3-deoxy-7-phosphoheptulonate synthase activity	Molecular Function	2	2	1	0.0413077	g5817;g7972
GO:0004055	argininosuccinate synthase activity	Molecular Function	2	2	1	0.0413077	g30720;g20442
GO:0004764	shikimate 3-dehydrogenase (NADP+) activity	Molecular Function	2	2	1	0.0413077	g17287;g13629
GO:0004096	catalase activity	Molecular Function	2	2	1	0.0413077	g12813;g4532
GO:0042626	ATPase activity, coupled to transmembrane movement of substances	Molecular Function	16	51	1	0.0414486	g5625;Corylus_avellana_newGene_51020;Corylus_avellana_newGene_7828;g5954;g24897;g19714;Corylus_avellana_newGene_13978;g639;g9101;g14153;Corylus_avellana_newGene_65220;g2832;g20342;Corylus_avellana_newGene_23882;g22294;g2534
GO:0004185	serine-type carboxypeptidase activity	Molecular Function	8	21	1	0.0466745	Corylus_avellana_newGene_709;g10356;g738;Corylus_avellana_newGene_42368;g23746;Corylus_avellana_newGene_63819;g1580;g9350
GO:0008757	S-adenosylmethionine-dependent methyltransferase activity	Molecular Function	8	21	1	0.0466745	g20950;g25035;g28610;g30893;g8724;g10765;g726;g6776
GO:0042973	glucan endo-1,3-beta-D-glucosidase activity	Molecular Function	5	11	1	0.0535216	g5956;g18362;g13971;g6897;g9081
GO:0008236	serine-type peptidase activity	Molecular Function	5	11	1	0.0535216	g12506;g7438;g28802;g14359;g27911
GO:0016705	oxidoreductase activity, acting on paired donors, with incorporation or reduction of molecular oxygen	Molecular Function	13	41	1	0.0577399	Corylus_avellana_newGene_16444;g27833;g6366;Corylus_avellana_newGene_23706;g19825;g7613;g29211;g2339;g3806;g32780;g12179;g6605;g31306
GO:0032041	NAD-dependent histone deacetylase activity (H3-K14 specific)	Molecular Function	3	5	1	0.0604165	g237;Corylus_avellana_newGene_6319;g3015
GO:0030570	pectate lyase activity	Molecular Function	3	5	1	0.0604165	g17665;g18892;g10709
GO:0016627	oxidoreductase activity, acting on the CH-CH group of donors	Molecular Function	3	5	1	0.0604165	Corylus_avellana_newGene_39231;Corylus_avellana_newGene_16338;Corylus_avellana_newGene_4341
GO:0008312	7S RNA binding	Molecular Function	3	5	1	0.0604165	g3815;Corylus_avellana_newGene_14254;g3443
GO:0016853	isomerase activity	Molecular Function	6	15	1	0.0651821	g3272;g21246;g1339;g33729;g18836;g14894
GO:0051539	4 iron, 4 sulfur cluster binding	Molecular Function	7	19	1	0.0725534	g14311;g9139;g20000;g2043;g19999;g10817;g17556
GO:0045735	nutrient reservoir activity	Molecular Function	5	12	1	0.0768372	g1902;g24350;g27535;g19072;g27585
GO:0016788	hydrolase activity, acting on ester bonds	Molecular Function	12	39	1	0.081532	g6630;g7315;g12173;g31587;g13396;Corylus_avellana_newGene_14437;Corylus_avellana_newGene_52975;g33227;Corylus_avellana_newGene_38746;Corylus_avellana_newGene_16696;g1706;g32092
GO:0050661	NADP binding	Molecular Function	7	20	1	0.0928092	g17040;g28327;g15019;g17287;g18459;g12698;g1922
GO:0046872	metal ion binding	Molecular Function	87	378	1	0.102815	g26472;g611;g11947;g12911;g1684;g30655;g13552;g2555;g27761;g6141;g12438;g26620;Corylus_avellana_newGene_35423;g16392;g2051;g2535;g11874;g12965;g8452;g16215;g13544;g7488;g9033;g9754;g17426;g35571;g18974;g2256;Corylus_avellana_newGene_9325;g1615;g3050;g17665;g9139;g17958;g13306;g5581;g19591;g2852;g29856;Corylus_avellana_newGene_4047;g10784;g3386;g18892;Corylus_avellana_newGene_8853;g23858;g32298;g7…
GO:0080019	fatty-acyl-CoA reductase (alcohol-forming) activity	Molecular Function	3	6	1	0.102887	g23775;Corylus_avellana_newGene_43449;Corylus_avellana_newGene_66671
GO:0004857	enzyme inhibitor activity	Molecular Function	3	6	1	0.102887	g7412;g10286;g5272
GO:0019829	cation-transporting ATPase activity	Molecular Function	3	6	1	0.102887	g27310;g2535;g10530
GO:0016851	magnesium chelatase activity	Molecular Function	2	3	1	0.107148	g7647;g7346
GO:0008308	voltage-gated anion channel activity	Molecular Function	2	3	1	0.107148	g6862;g303
GO:0090447	glycerol-3-phosphate 2-O-acyltransferase activity	Molecular Function	2	3	1	0.107148	g30032;g29796
GO:0003825	alpha,alpha-trehalose-phosphate synthase (UDP-forming) activity	Molecular Function	2	3	1	0.107148	g22601;g11589
GO:0009881	photoreceptor activity	Molecular Function	2	3	1	0.107148	g17671;g4015
GO:0004503	monophenol monooxygenase activity	Molecular Function	2	3	1	0.107148	g25484;g10415
GO:0036263	L-DOPA monooxygenase activity	Molecular Function	2	3	1	0.107148	g25484;g10415
GO:0052890	oxidoreductase activity, acting on the CH-CH group of donors, with a flavin as acceptor	Molecular Function	2	3	1	0.107148	g8496;Corylus_avellana_newGene_32263
GO:0004177	aminopeptidase activity	Molecular Function	2	3	1	0.107148	Corylus_avellana_newGene_35779;g34228
GO:0004497	monooxygenase activity	Molecular Function	13	46	1	0.125265	g27833;Corylus_avellana_newGene_16444;g19825;g6366;g3806;g9008;g29211;g2339;g7613;g6605;g31306;g29856;g32780
GO:0005388	calcium-transporting ATPase activity	Molecular Function	4	10	1	0.126602	g27761;g26620;g16392;g22622
GO:0016491	oxidoreductase activity	Molecular Function	37	153	1	0.13698	g24120;g8171;g18662;g12506;g17286;g24429;g4067;g29025;g18812;g13177;g26032;g24139;g14503;g26104;Corylus_avellana_newGene_4078;Corylus_avellana_newGene_58811;g19997;g10451;g7073;Corylus_avellana_newGene_4624;g30655;g3498;g5710;g22599;g19909;g5982;g4721;g24119;g6256;g1339;g13268;g25881;g26030;g25789;Corylus_avellana_newGene_51899;g12958;g9007
GO:0003993	acid phosphatase activity	Molecular Function	6	18	1	0.140837	g32298;g23483;g22353;g22352;g1684;g14855
GO:0016874	ligase activity	Molecular Function	16	60	1	0.144113	g4532;g16724;g17742;g2742;g31775;g29568;g555;g14793;g31897;g24456;g22666;g25594;g15845;g29971;g1424;g408
GO:0004527	exonuclease activity	Molecular Function	3	7	1	0.153658	Corylus_avellana_newGene_13799;g6141;g17676
GO:0008271	secondary active sulfate transmembrane transporter activity	Molecular Function	3	7	1	0.153658	g12878;g24999;g21949
GO:0003678	DNA helicase activity	Molecular Function	3	7	1	0.153658	g2855;g20956;g2056
GO:0008017	microtubule binding	Molecular Function	8	27	1	0.166128	g1317;g3106;g1628;g6997;g23140;g5786;g22731;g13139
GO:0050662	coenzyme binding	Molecular Function	7	23	1	0.169833	g19859;g10870;Corylus_avellana_newGene_44563;g20202;g25691;Corylus_avellana_newGene_44566;Corylus_avellana_newGene_5123
GO:0016871	cycloartenol synthase activity	Molecular Function	2	4	1	0.185851	g6734;Corylus_avellana_newGene_43684
GO:0005047	signal recognition particle binding	Molecular Function	2	4	1	0.185851	g3815;g3443
GO:0016707	gibberellin 3-beta-dioxygenase activity	Molecular Function	2	4	1	0.185851	g14271;g11046
GO:0008574	ATP-dependent microtubule motor activity, plus-end-directed	Molecular Function	2	4	1	0.185851	g1628;g3106
GO:0005451	monovalent cation	Molecular Function	2	4	1	0.185851	g4558;g8982
GO:0008878	glucose-1-phosphate adenylyltransferase activity	Molecular Function	2	4	1	0.185851	g9410;g3842
GO:0004970	ionotropic glutamate receptor activity	Molecular Function	2	4	1	0.185851	g19067;g21508
GO:0004805	trehalose-phosphatase activity	Molecular Function	2	4	1	0.185851	g22601;g11589
GO:0004540	ribonuclease activity	Molecular Function	2	4	1	0.185851	Corylus_avellana_newGene_44088;g20262
GO:0004467	long-chain fatty acid-CoA ligase activity	Molecular Function	2	4	1	0.185851	g8996;g17236
GO:0003989	acetyl-CoA carboxylase activity	Molecular Function	2	4	1	0.185851	g6262;g121
GO:0052689	carboxylic ester hydrolase activity	Molecular Function	2	4	1	0.185851	Corylus_avellana_newGene_49955;g13766
GO:0005452	inorganic anion exchanger activity	Molecular Function	2	4	1	0.185851	g23315;g23262
GO:0008026	ATP-dependent helicase activity	Molecular Function	2	4	1	0.185851	g16633;g17730
GO:0004066	asparagine synthase (glutamine-hydrolyzing) activity	Molecular Function	2	4	1	0.185851	g23965;g9669
GO:0003910	DNA ligase (ATP) activity	Molecular Function	2	4	1	0.185851	g27478;g15807
GO:0005216	ion channel activity	Molecular Function	2	4	1	0.185851	Corylus_avellana_newGene_4358;g18225
GO:0034511	U3 snoRNA binding	Molecular Function	2	4	1	0.185851	g13233;Corylus_avellana_newGene_65102
GO:0005507	copper ion binding	Molecular Function	14	54	1	0.193333	g22576;g21233;g24861;g18075;g9038;g27310;g29285;g34502;g7383;g3261;g3272;g25801;g22227;g22108
GO:0015131	oxaloacetate transmembrane transporter activity	Molecular Function	1	1	1	0.203306	g29467
GO:0015485	cholesterol binding	Molecular Function	1	1	1	0.203306	g596
GO:0047251	thiohydroximate beta-D-glucosyltransferase activity	Molecular Function	1	1	1	0.203306	g34256
GO:0048040	UDP-glucuronate decarboxylase activity	Molecular Function	1	1	1	0.203306	g24378
GO:0000900	translation repressor activity, nucleic acid binding	Molecular Function	1	1	1	0.203306	g5212
GO:0008720	D-lactate dehydrogenase activity	Molecular Function	1	1	1	0.203306	g12423
GO:0001882	nucleoside binding	Molecular Function	1	1	1	0.203306	g2399
GO:0004020	adenylylsulfate kinase activity	Molecular Function	1	1	1	0.203306	g24672
GO:0004659	prenyltransferase activity	Molecular Function	1	1	1	0.203306	g13017
GO:0033721	aldehyde dehydrogenase (NADP+) activity	Molecular Function	1	1	1	0.203306	g17794
GO:0004590	orotidine-5'-phosphate decarboxylase activity	Molecular Function	1	1	1	0.203306	g27947
GO:0008898	S-adenosylmethionine-homocysteine S-methyltransferase activity	Molecular Function	1	1	1	0.203306	g10236
GO:0004607	phosphatidylcholine-sterol O-acyltransferase activity	Molecular Function	1	1	1	0.203306	Corylus_avellana_newGene_29221
GO:0005542	folic acid binding	Molecular Function	1	1	1	0.203306	g11950
GO:0004458	D-lactate dehydrogenase (cytochrome) activity	Molecular Function	1	1	1	0.203306	g12423
GO:0004301	epoxide hydrolase activity	Molecular Function	1	1	1	0.203306	g5667
GO:0045486	naringenin 3-dioxygenase activity	Molecular Function	1	1	1	0.203306	g12467
GO:0004014	adenosylmethionine decarboxylase activity	Molecular Function	1	1	1	0.203306	g18810
GO:0005546	phosphatidylinositol-4,5-bisphosphate binding	Molecular Function	1	1	1	0.203306	g14643
GO:0003997	acyl-CoA oxidase activity	Molecular Function	1	1	1	0.203306	g8496
GO:0005504	fatty acid binding	Molecular Function	1	1	1	0.203306	g2479
GO:0045549	9-cis-epoxycarotenoid dioxygenase activity	Molecular Function	1	1	1	0.203306	g28497
GO:0004854	xanthine dehydrogenase activity	Molecular Function	1	1	1	0.203306	g20610
GO:0019154	glycolate dehydrogenase activity	Molecular Function	1	1	1	0.203306	g12423
GO:0052722	fatty acid in-chain hydroxylase activity	Molecular Function	1	1	1	0.203306	g23793
GO:0004349	glutamate 5-kinase activity	Molecular Function	1	1	1	0.203306	g5709
GO:0004703	G-protein coupled receptor kinase activity	Molecular Function	1	1	1	0.203306	g22018
GO:0004318	enoyl-[acyl-carrier-protein] reductase (NADH) activity	Molecular Function	1	1	1	0.203306	g476
GO:0070273	phosphatidylinositol-4-phosphate binding	Molecular Function	1	1	1	0.203306	g14643
GO:0016903	oxidoreductase activity, acting on the aldehyde or oxo group of donors	Molecular Function	1	1	1	0.203306	g20610
GO:0050529	polyneuridine-aldehyde esterase activity	Molecular Function	1	1	1	0.203306	g3602
GO:0047341	fucose-1-phosphate guanylyltransferase activity	Molecular Function	1	1	1	0.203306	g18668
GO:0016651	oxidoreductase activity, acting on NAD(P)H	Molecular Function	1	1	1	0.203306	Corylus_avellana_newGene_60751
GO:0016308	1-phosphatidylinositol-4-phosphate 5-kinase activity	Molecular Function	1	1	1	0.203306	g14325
GO:0047513	1,2-alpha-L-fucosidase activity	Molecular Function	1	1	1	0.203306	g4132
GO:0070300	phosphatidic acid binding	Molecular Function	1	1	1	0.203306	g14643
GO:0080124	pheophytinase activity	Molecular Function	1	1	1	0.203306	Corylus_avellana_newGene_7321
GO:0015098	molybdate ion transmembrane transporter activity	Molecular Function	1	1	1	0.203306	g21080
GO:0050366	tyramine N-feruloyltransferase activity	Molecular Function	1	1	1	0.203306	g944
GO:0030942	endoplasmic reticulum signal peptide binding	Molecular Function	1	1	1	0.203306	g3815
GO:0047184	1-acylglycerophosphocholine O-acyltransferase activity	Molecular Function	1	1	1	0.203306	g10448
GO:0046429	4-hydroxy-3-methylbut-2-en-1-yl diphosphate synthase activity	Molecular Function	1	1	1	0.203306	g14311
GO:0071917	triose-phosphate transmembrane transporter activity	Molecular Function	1	1	1	0.203306	g27262
GO:0015116	sulfate transmembrane transporter activity	Molecular Function	1	1	1	0.203306	g14660
GO:0080096	phosphatidate-sterol O-acyltransferase activity	Molecular Function	1	1	1	0.203306	Corylus_avellana_newGene_29221
GO:0050512	lactosylceramide 4-alpha-galactosyltransferase activity	Molecular Function	1	1	1	0.203306	g15013
GO:0008928	mannose-1-phosphate guanylyltransferase (GDP) activity	Molecular Function	1	1	1	0.203306	g23200
GO:0047652	allantoate deiminase activity	Molecular Function	1	1	1	0.203306	g21654
GO:0047936	glucose 1-dehydrogenase [NAD(P)] activity	Molecular Function	1	1	1	0.203306	g22891
GO:0050630	(iso)eugenol O-methyltransferase activity	Molecular Function	1	1	1	0.203306	g28610
GO:0050242	pyruvate, phosphate dikinase activity	Molecular Function	1	1	1	0.203306	g13085
GO:0004175	endopeptidase activity	Molecular Function	1	1	1	0.203306	Corylus_avellana_newGene_40369
GO:0001888	glucuronyl-galactosyl-proteoglycan 4-alpha-N-acetylglucosaminyltransferase activity	Molecular Function	1	1	1	0.203306	g14151
GO:1990534	thermospermine oxidase activity	Molecular Function	1	1	1	0.203306	g23428
GO:0045550	geranylgeranyl reductase activity	Molecular Function	1	1	1	0.203306	g23464
GO:0043495	protein anchor	Molecular Function	1	1	1	0.203306	g12958
GO:0003984	acetolactate synthase activity	Molecular Function	1	1	1	0.203306	g13634
GO:0004076	biotin synthase activity	Molecular Function	1	1	1	0.203306	g10817
GO:0042800	histone methyltransferase activity (H3-K4 specific)	Molecular Function	1	1	1	0.203306	g7938
GO:0000213	tRNA-intron endonuclease activity	Molecular Function	1	1	1	0.203306	g133
GO:0042132	fructose 1,6-bisphosphate 1-phosphatase activity	Molecular Function	1	1	1	0.203306	g141
GO:0015444	magnesium-importing ATPase activity	Molecular Function	1	1	1	0.203306	g5159
GO:0046423	allene-oxide cyclase activity	Molecular Function	1	1	1	0.203306	g17802
GO:0008891	glycolate oxidase activity	Molecular Function	1	1	1	0.203306	g12423
GO:0008170	N-methyltransferase activity	Molecular Function	1	1	1	0.203306	g8724
GO:0005463	UDP-N-acetylgalactosamine transmembrane transporter activity	Molecular Function	1	1	1	0.203306	Corylus_avellana_newGene_50152
GO:0004766	spermidine synthase activity	Molecular Function	1	1	1	0.203306	Corylus_avellana_newGene_18509
GO:0004781	sulfate adenylyltransferase (ATP) activity	Molecular Function	1	1	1	0.203306	g24672
GO:0003998	acylphosphatase activity	Molecular Function	1	1	1	0.203306	g27763
GO:0017017	MAP kinase tyrosine/serine/threonine phosphatase activity	Molecular Function	1	1	1	0.203306	g17221
GO:0016768	spermine synthase activity	Molecular Function	1	1	1	0.203306	Corylus_avellana_newGene_18509
GO:0016906	sterol 3-beta-glucosyltransferase activity	Molecular Function	1	1	1	0.203306	Corylus_avellana_newGene_4963
GO:0022821	potassium ion antiporter activity	Molecular Function	1	1	1	0.203306	Corylus_avellana_newGene_45678
GO:0004534	5'-3' exoribonuclease activity	Molecular Function	1	1	1	0.203306	Corylus_avellana_newGene_19683
GO:0015120	phosphoglycerate transmembrane transporter activity	Molecular Function	1	1	1	0.203306	g27262
GO:0016040	glutamate synthase (NADH) activity	Molecular Function	1	1	1	0.203306	g3579
GO:0003942	N-acetyl-gamma-glutamyl-phosphate reductase activity	Molecular Function	1	1	1	0.203306	Corylus_avellana_newGene_51084
GO:0015367	oxoglutarate	Molecular Function	1	1	1	0.203306	g29467
GO:0004451	isocitrate lyase activity	Molecular Function	1	1	1	0.203306	g12911
GO:0016929	SUMO-specific protease activity	Molecular Function	1	1	1	0.203306	Corylus_avellana_newGene_40369
GO:0019903	protein phosphatase binding	Molecular Function	1	1	1	0.203306	g6862
GO:0051116	cobaltochelatase activity	Molecular Function	1	1	1	0.203306	g7647
GO:0050201	fucokinase activity	Molecular Function	1	1	1	0.203306	g18668
GO:0004750	ribulose-phosphate 3-epimerase activity	Molecular Function	1	1	1	0.203306	g5581
GO:0004022	alcohol dehydrogenase (NAD) activity	Molecular Function	1	1	1	0.203306	Corylus_avellana_newGene_45969
GO:0015385	sodium	Molecular Function	1	1	1	0.203306	g1971
GO:0004112	cyclic-nucleotide phosphodiesterase activity	Molecular Function	1	1	1	0.203306	g25594
GO:0019104	DNA N-glycosylase activity	Molecular Function	1	1	1	0.203306	g2043
GO:0050278	sedoheptulose-bisphosphatase activity	Molecular Function	1	1	1	0.203306	g12120
GO:0051745	4-hydroxy-3-methylbut-2-en-1-yl diphosphate reductase activity	Molecular Function	1	1	1	0.203306	g26472
GO:0010485	H4 histone acetyltransferase activity	Molecular Function	1	1	1	0.203306	g10814
GO:0030795	jasmonate O-methyltransferase activity	Molecular Function	1	1	1	0.203306	g6280
GO:0008482	sulfite oxidase activity	Molecular Function	1	1	1	0.203306	g19774
GO:0050126	N-carbamoylputrescine amidase activity	Molecular Function	1	1	1	0.203306	g14121
GO:0004588	orotate phosphoribosyltransferase activity	Molecular Function	1	1	1	0.203306	g27947
GO:0004350	glutamate-5-semialdehyde dehydrogenase activity	Molecular Function	1	1	1	0.203306	g5709
GO:0008470	isovaleryl-CoA dehydrogenase activity	Molecular Function	1	1	1	0.203306	Corylus_avellana_newGene_32263
GO:0080095	phosphatidylethanolamine-sterol O-acyltransferase activity	Molecular Function	1	1	1	0.203306	Corylus_avellana_newGene_29221
GO:0016872	intramolecular lyase activity	Molecular Function	1	1	1	0.203306	g14436
GO:0001758	retinal dehydrogenase activity	Molecular Function	1	1	1	0.203306	g24828
GO:0070204	2-succinyl-5-enolpyruvyl-6-hydroxy-3-cyclohexene-1-carboxylic-acid synthase activity	Molecular Function	1	1	1	0.203306	g1072
GO:0010334	sesquiterpene synthase activity	Molecular Function	1	1	1	0.203306	g10000
GO:0000254	C-4 methylsterol oxidase activity	Molecular Function	1	1	1	0.203306	g32192
GO:0046912	transferase activity, transferring acyl groups, acyl groups converted into alkyl on transfer	Molecular Function	1	1	1	0.203306	g12911
GO:0042803	protein homodimerization activity	Molecular Function	6	20	1	0.206442	g30088;g26177;g4015;g7383;g9669;g17671
GO:0051119	sugar transmembrane transporter activity	Molecular Function	3	8	1	0.210305	Corylus_avellana_newGene_19265;g7092;g31101
GO:0030955	potassium ion binding	Molecular Function	3	8	1	0.210305	g6547;g33272;g4276
GO:0004029	aldehyde dehydrogenase (NAD) activity	Molecular Function	3	8	1	0.210305	g17794;g24828;g23360
GO:0004743	pyruvate kinase activity	Molecular Function	3	8	1	0.210305	g6547;g33272;g4276
GO:0005249	voltage-gated potassium channel activity	Molecular Function	5	16	1	0.211548	g16939;g20392;Corylus_avellana_newGene_17818;Corylus_avellana_newGene_35020;g13106
GO:0022857	transmembrane transporter activity	Molecular Function	5	16	1	0.211548	g18812;Corylus_avellana_newGene_752;g10451;g12675;g5632
GO:0051537	2 iron, 2 sulfur cluster binding	Molecular Function	4	12	1	0.214125	g35571;g12179;g20610;g10817
GO:0044822	RNA binding	Molecular Function	4	12	1	0.214125	g25548;g11219;g10669;Corylus_avellana_newGene_516
GO:0080044	quercetin 7-O-glucosyltransferase activity	Molecular Function	10	39	1	0.257721	g32436;g32135;g20196;g26444;g15925;g28945;g4228;g8153;g23764;g21849
GO:0080043	quercetin 3-O-glucosyltransferase activity	Molecular Function	10	39	1	0.257721	g8153;g4228;g23764;g21849;g32436;g20196;g32135;g15925;g26444;g28945
GO:0001046	core promoter sequence-specific DNA binding	Molecular Function	2	5	1	0.269474	g3263;g5629
GO:0052886	9,9'-dicis-carotene	Molecular Function	2	5	1	0.269474	Corylus_avellana_newGene_52975;Corylus_avellana_newGene_14437
GO:0004714	transmembrane receptor protein tyrosine kinase activity	Molecular Function	2	5	1	0.269474	g259;g34590
GO:0004623	phospholipase A2 activity	Molecular Function	2	5	1	0.269474	g32056;Corylus_avellana_newGene_6017
GO:0016298	lipase activity	Molecular Function	2	5	1	0.269474	g2891;g318
GO:0042300	beta-amyrin synthase activity	Molecular Function	2	5	1	0.269474	g27101;g20339
GO:0052887	7,9,9'-tricis-neurosporene	Molecular Function	2	5	1	0.269474	Corylus_avellana_newGene_14437;Corylus_avellana_newGene_52975
GO:0000062	fatty-acyl-CoA binding	Molecular Function	2	5	1	0.269474	Corylus_avellana_newGene_32263;g8496
GO:0004089	carbonate dehydratase activity	Molecular Function	2	5	1	0.269474	g12725;g11893
GO:0001104	RNA polymerase II transcription cofactor activity	Molecular Function	3	9	1	0.270495	g25691;g19859;Corylus_avellana_newGene_42569
GO:0051287	NAD binding	Molecular Function	6	22	1	0.280562	g21652;g8217;g2046;Corylus_avellana_newGene_51084;g19524;g28467
GO:0020037	heme binding	Molecular Function	25	109	1	0.281913	g19825;g23793;g6366;g13544;g12813;g11874;g19591;g2031;g29211;g7613;g26822;g28109;g27833;Corylus_avellana_newGene_16444;g773;g6605;g31306;g192;g32780;g17426;g3806;g8074;g2339;g4532;g14124
GO:0008422	beta-glucosidase activity	Molecular Function	4	14	1	0.313129	g11087;Corylus_avellana_newGene_32913;g23105;Corylus_avellana_newGene_58052
GO:0008568	microtubule-severing ATPase activity	Molecular Function	4	14	1	0.313129	g21414;Corylus_avellana_newGene_59476;g31239;g26240
GO:0004715	non-membrane spanning protein tyrosine kinase activity	Molecular Function	4	14	1	0.313129	Corylus_avellana_newGene_23845;Corylus_avellana_newGene_64211;g4983;g34590
GO:0016760	cellulose synthase (UDP-forming) activity	Molecular Function	4	14	1	0.313129	g25377;g23280;Corylus_avellana_newGene_8615;g20071
GO:0008237	metallopeptidase activity	Molecular Function	4	14	1	0.313129	g19506;g21654;g34228;g24730
GO:0051213	dioxygenase activity	Molecular Function	6	23	1	0.319643	g17958;g23858;g8283;g18974;Corylus_avellana_newGene_30144;g16111
GO:0000166	nucleotide binding	Molecular Function	56	260	1	0.334602	g8427;g8027;g7335;g2399;Corylus_avellana_newGene_35423;g12209;g29289;Corylus_avellana_newGene_37576;g25125;g26436;g1851;g20336;g25853;g11980;g5625;g1022;g4633;Corylus_avellana_newGene_57850;g6330;g2460;g18617;g25129;g10845;Corylus_avellana_newGene_43711;g11219;g14116;g5672;g17828;g27310;g27521;g26030;g6572;g6439;g2457;g6113;g12362;g9631;g23382;g30226;Corylus_avellana_newGene_40455;g31284;g9241;g1…
GO:0022891	substrate-specific transmembrane transporter activity	Molecular Function	5	19	1	0.34018	g8770;g23482;g20036;g17968;g2935
GO:0003854	3-beta-hydroxy-delta5-steroid dehydrogenase activity	Molecular Function	2	6	1	0.352768	g14694;Corylus_avellana_newGene_44563
GO:0008553	hydrogen-exporting ATPase activity, phosphorylative mechanism	Molecular Function	2	6	1	0.352768	g2852;g12438
GO:0016616	oxidoreductase activity, acting on the CH-OH group of donors, NAD or NADP as acceptor	Molecular Function	2	6	1	0.352768	g28467;g21652
GO:0102483	scopolin beta-glucosidase activity	Molecular Function	2	6	1	0.352768	Corylus_avellana_newGene_58052;g23105
GO:0004003	ATP-dependent DNA helicase activity	Molecular Function	2	6	1	0.352768	g9838;g13429
GO:0004144	diacylglycerol O-acyltransferase activity	Molecular Function	2	6	1	0.352768	g21504;Corylus_avellana_newGene_4204
GO:0016149	translation release factor activity, codon specific	Molecular Function	2	6	1	0.352768	Corylus_avellana_newGene_15871;g5372
GO:0004713	protein tyrosine kinase activity	Molecular Function	2	6	1	0.352768	g27896;g7620
GO:0019706	protein-cysteine S-palmitoyltransferase activity	Molecular Function	2	6	1	0.352768	Corylus_avellana_newGene_32214;g30040
GO:0031625	ubiquitin protein ligase binding	Molecular Function	6	24	1	0.359438	g30653;g596;Corylus_avellana_newGene_13009;Corylus_avellana_newGene_24195;g1424;g6323
GO:0030599	pectinesterase activity	Molecular Function	6	24	1	0.359438	g5272;g31924;g2956;g9497;g3406;g3835
GO:0046983	protein dimerization activity	Molecular Function	12	52	1	0.3628	g28610;g6349;g27131;g5212;Corylus_avellana_newGene_14553;Corylus_avellana_newGene_58534;g8516;Corylus_avellana_newGene_31356;Corylus_avellana_newGene_61032;Corylus_avellana_newGene_51084;g31072;g16961
GO:0048038	quinone binding	Molecular Function	4	15	1	0.364221	g3261;g25801;g9038;g9139
GO:0042393	histone binding	Molecular Function	4	15	1	0.364221	g11980;g1898;g15561;g19585
GO:0004823	leucine-tRNA ligase activity	Molecular Function	1	2	1	0.365305	g8349
GO:0003714	transcription corepressor activity	Molecular Function	1	2	1	0.365305	g10046
GO:0004575	sucrose alpha-glucosidase activity	Molecular Function	1	2	1	0.365305	Corylus_avellana_newGene_64282
GO:0016655	oxidoreductase activity, acting on NAD(P)H, quinone or similar compound as acceptor	Molecular Function	1	2	1	0.365305	g19993
GO:0019199	transmembrane receptor protein kinase activity	Molecular Function	1	2	1	0.365305	Corylus_avellana_newGene_42725
GO:0016711	flavonoid 3'-monooxygenase activity	Molecular Function	1	2	1	0.365305	g2031
GO:0004340	glucokinase activity	Molecular Function	1	2	1	0.365305	g12298
GO:0035312	5'-3' exodeoxyribonuclease activity	Molecular Function	1	2	1	0.365305	g7236
GO:0004615	phosphomannomutase activity	Molecular Function	1	2	1	0.365305	g31854
GO:0004697	protein kinase C activity	Molecular Function	1	2	1	0.365305	g28183
GO:0009882	blue light photoreceptor activity	Molecular Function	1	2	1	0.365305	g3399
GO:0004634	phosphopyruvate hydratase activity	Molecular Function	1	2	1	0.365305	g9689
GO:0004471	malate dehydrogenase (decarboxylating) (NAD+) activity	Molecular Function	1	2	1	0.365305	g19524
GO:0045430	chalcone isomerase activity	Molecular Function	1	2	1	0.365305	g2479
GO:0004345	glucose-6-phosphate dehydrogenase activity	Molecular Function	1	2	1	0.365305	g12698
GO:0005471	ATP	Molecular Function	1	2	1	0.365305	g29285
GO:0003844	1,4-alpha-glucan branching enzyme activity	Molecular Function	1	2	1	0.365305	g8185
GO:0015112	nitrate transmembrane transporter activity	Molecular Function	1	2	1	0.365305	g18115
GO:0004455	ketol-acid reductoisomerase activity	Molecular Function	1	2	1	0.365305	g3272
GO:0008265	Mo-molybdopterin cofactor sulfurase activity	Molecular Function	1	2	1	0.365305	Corylus_avellana_newGene_63571
GO:0045552	dihydrokaempferol 4-reductase activity	Molecular Function	1	2	1	0.365305	g20202
GO:0000234	phosphoethanolamine N-methyltransferase activity	Molecular Function	1	2	1	0.365305	Corylus_avellana_newGene_18511
GO:0008534	oxidized purine nucleobase lesion DNA N-glycosylase activity	Molecular Function	1	2	1	0.365305	g3235
GO:0008725	DNA-3-methyladenine glycosylase activity	Molecular Function	1	2	1	0.365305	g12374
GO:0004610	phosphoacetylglucosamine mutase activity	Molecular Function	1	2	1	0.365305	Corylus_avellana_newGene_8853
GO:0052906	tRNA (guanine(37)-N(1))-methyltransferase activity	Molecular Function	1	2	1	0.365305	g5956
GO:0009674	potassium	Molecular Function	1	2	1	0.365305	g2049
GO:0003688	DNA replication origin binding	Molecular Function	1	2	1	0.365305	g2855
GO:0016832	aldehyde-lyase activity	Molecular Function	1	2	1	0.365305	g8217
GO:0008964	phosphoenolpyruvate carboxylase activity	Molecular Function	1	2	1	0.365305	g1555
GO:0052861	glucan endo-1,3-beta-glucanase activity, C-3 substituted reducing group	Molecular Function	1	2	1	0.365305	g13556
GO:0010385	double-stranded methylated DNA binding	Molecular Function	1	2	1	0.365305	g33490
GO:0090417	N-methylnicotinate transporter activity	Molecular Function	1	2	1	0.365305	g17968
GO:0015450	P-P-bond-hydrolysis-driven protein transmembrane transporter activity	Molecular Function	1	2	1	0.365305	g17097
GO:0004806	triglyceride lipase activity	Molecular Function	1	2	1	0.365305	g3500
GO:0016628	oxidoreductase activity, acting on the CH-CH group of donors, NAD or NADP as acceptor	Molecular Function	1	2	1	0.365305	g23464
GO:0051020	GTPase binding	Molecular Function	1	2	1	0.365305	g17245
GO:0034256	chlorophyll(ide) b reductase activity	Molecular Function	1	2	1	0.365305	g22891
GO:0015232	heme transporter activity	Molecular Function	1	2	1	0.365305	g192
GO:0015020	glucuronosyltransferase activity	Molecular Function	1	2	1	0.365305	g8989
GO:0019158	mannokinase activity	Molecular Function	1	2	1	0.365305	g12298
GO:0017057	6-phosphogluconolactonase activity	Molecular Function	1	2	1	0.365305	g4337
GO:0090416	nicotinate transporter activity	Molecular Function	1	2	1	0.365305	g17968
GO:0004930	G-protein coupled receptor activity	Molecular Function	1	2	1	0.365305	g21508
GO:0004028	3-chloroallyl aldehyde dehydrogenase activity	Molecular Function	1	2	1	0.365305	g17794
GO:0045544	gibberellin 20-oxidase activity	Molecular Function	1	2	1	0.365305	g11046
GO:0003691	double-stranded telomeric DNA binding	Molecular Function	1	2	1	0.365305	g9692
GO:0046556	alpha-L-arabinofuranosidase activity	Molecular Function	1	2	1	0.365305	g8014
GO:0004478	methionine adenosyltransferase activity	Molecular Function	1	2	1	0.365305	g14187
GO:0046527	glucosyltransferase activity	Molecular Function	1	2	1	0.365305	g21441
GO:0004030	aldehyde dehydrogenase [NAD(P)+] activity	Molecular Function	1	2	1	0.365305	g17794
GO:0016987	sigma factor activity	Molecular Function	1	2	1	0.365305	g5265
GO:0036094	small molecule binding	Molecular Function	1	2	1	0.365305	g363
GO:0004430	1-phosphatidylinositol 4-kinase activity	Molecular Function	1	2	1	0.365305	g14643
GO:0031177	phosphopantetheine binding	Molecular Function	1	2	1	0.365305	g4532
GO:0045330	aspartyl esterase activity	Molecular Function	5	20	1	0.384759	g31924;g5272;g9497;g3406;g3835
GO:0008061	chitin binding	Molecular Function	3	11	1	0.393589	g6545;g34583;g24192
GO:0010181	FMN binding	Molecular Function	3	11	1	0.393589	g19909;g12958;g3579
GO:0001228	transcriptional activator activity, RNA polymerase II transcription regulatory region sequence-specific binding	Molecular Function	3	11	1	0.393589	g29742;g3263;g5629
GO:0032440	2-alkenal reductase [NAD(P)] activity	Molecular Function	11	49	1	0.410961	g259;g615;g1555;g19269;Corylus_avellana_newGene_42725;g30908;g30268;Corylus_avellana_newGene_51020;g28609;g1495;g12348
GO:0003755	peptidyl-prolyl cis-trans isomerase activity	Molecular Function	4	16	1	0.415112	g14889;Corylus_avellana_newGene_37576;g9327;g9440
GO:0051082	unfolded protein binding	Molecular Function	8	35	1	0.419925	g3570;g8828;g29521;Corylus_avellana_newGene_13399;g12244;g22356;Corylus_avellana_newGene_46900;Corylus_avellana_newGene_13398
GO:0043531	ADP binding	Molecular Function	14	64	1	0.42779	g20058;Corylus_avellana_newGene_3219;g11649;Corylus_avellana_newGene_15206;g22915;Corylus_avellana_newGene_59089;g16319;g31057;Corylus_avellana_newGene_64963;g27512;Corylus_avellana_newGene_64808;g23660;Corylus_avellana_newGene_18781;Corylus_avellana_newGene_16334
GO:0015238	drug transmembrane transporter activity	Molecular Function	5	21	1	0.429162	g18499;Corylus_avellana_newGene_14395;g25899;g35443;g4611
GO:0052716	hydroquinone	Molecular Function	5	21	1	0.429162	g22227;g18075;g24861;g34502;g22576
GO:0070006	metalloaminopeptidase activity	Molecular Function	2	7	1	0.432412	g25612;Corylus_avellana_newGene_53381
GO:0046873	metal ion transmembrane transporter activity	Molecular Function	2	7	1	0.432412	g12727;Corylus_avellana_newGene_35558
GO:0051015	actin filament binding	Molecular Function	2	7	1	0.432412	g14643;g4524
GO:0016762	xyloglucan	Molecular Function	2	7	1	0.432412	g2294;g33096
GO:0016791	phosphatase activity	Molecular Function	2	7	1	0.432412	g29796;g30032
GO:0004826	phenylalanine-tRNA ligase activity	Molecular Function	2	7	1	0.432412	Corylus_avellana_newGene_17665;Corylus_avellana_newGene_44907
GO:0000149	SNARE binding	Molecular Function	2	7	1	0.432412	g13457;Corylus_avellana_newGene_30868
GO:0030151	molybdenum ion binding	Molecular Function	2	7	1	0.432412	Corylus_avellana_newGene_63571;g19774
GO:0050660	flavin adenine dinucleotide binding	Molecular Function	10	45	1	0.433956	g20610;g9403;g12423;g20593;g3579;g11349;g8496;g17040;Corylus_avellana_newGene_32263;g13671
GO:0046910	pectinesterase inhibitor activity	Molecular Function	3	12	1	0.45341	g2956;g3406;g31924
GO:0004190	aspartic-type endopeptidase activity	Molecular Function	8	36	1	0.45383	g23017;g21088;Corylus_avellana_newGene_65654;Corylus_avellana_newGene_59268;g902;g23;g5323;Corylus_avellana_newGene_12206
GO:0004672	protein kinase activity	Molecular Function	38	183	1	0.471175	g32058;Corylus_avellana_newGene_2691;g11595;g30693;g18617;g30245;g10845;g18013;Corylus_avellana_newGene_57917;g30323;g13750;g30601;g1022;g16382;g26094;Corylus_avellana_newGene_17396;g25188;g26151;g5982;g23382;g17666;g1851;g1269;g27721;g17245;g19887;g28256;g21259;g3881;g25539;g18441;Corylus_avellana_newGene_32723;g2972;g6704;g4936;g19113;g3036;g29289
GO:0015297	antiporter activity	Molecular Function	5	22	1	0.472868	g35443;g4611;g18499;Corylus_avellana_newGene_14395;g9175
GO:0005525	GTP binding	Molecular Function	21	100	1	0.473501	g11651;Corylus_avellana_newGene_28873;g2173;g7186;g3591;Corylus_avellana_newGene_63964;g13233;g32747;g28217;g32551;Corylus_avellana_newGene_39235;Corylus_avellana_newGene_63901;g15564;Corylus_avellana_newGene_670;g5881;g137;g3600;Corylus_avellana_newGene_62886;g29156;g2458;Corylus_avellana_newGene_65102
GO:0016756	glutathione gamma-glutamylcysteinyltransferase activity	Molecular Function	1	3	1	0.494383	g13552
GO:0000989	transcription factor activity, transcription factor binding	Molecular Function	1	3	1	0.494383	g19268
GO:0005384	manganese ion transmembrane transporter activity	Molecular Function	1	3	1	0.494383	g11030
GO:0008474	palmitoyl-(protein) hydrolase activity	Molecular Function	1	3	1	0.494383	Corylus_avellana_newGene_49955
GO:0009001	serine O-acetyltransferase activity	Molecular Function	1	3	1	0.494383	g33112
GO:0010277	chlorophyllide a oxygenase [overall] activity	Molecular Function	1	3	1	0.494383	g12179
GO:0046577	long-chain-alcohol oxidase activity	Molecular Function	1	3	1	0.494383	g20593
GO:0043023	ribosomal large subunit binding	Molecular Function	1	3	1	0.494383	Corylus_avellana_newGene_63964
GO:0016891	endoribonuclease activity, producing 5'-phosphomonoesters	Molecular Function	1	3	1	0.494383	g22678
GO:0004180	carboxypeptidase activity	Molecular Function	1	3	1	0.494383	g14359
GO:0050664	oxidoreductase activity, acting on NAD(P)H, oxygen as acceptor	Molecular Function	1	3	1	0.494383	g2307
GO:0070042	rRNA (uridine-N3-)-methyltransferase activity	Molecular Function	1	3	1	0.494383	Corylus_avellana_newGene_17665
GO:0005342	organic acid transmembrane transporter activity	Molecular Function	1	3	1	0.494383	g8780
GO:0031409	pigment binding	Molecular Function	1	3	1	0.494383	g34706
GO:0042299	lupeol synthase activity	Molecular Function	1	3	1	0.494383	g35817
GO:0030976	thiamine pyrophosphate binding	Molecular Function	1	3	1	0.494383	g1072
GO:0015179	L-amino acid transmembrane transporter activity	Molecular Function	1	3	1	0.494383	g9175
GO:0009000	selenocysteine lyase activity	Molecular Function	1	3	1	0.494383	Corylus_avellana_newGene_63571
GO:0005338	nucleotide-sugar transmembrane transporter activity	Molecular Function	1	3	1	0.494383	Corylus_avellana_newGene_32335
GO:0003995	acyl-CoA dehydrogenase activity	Molecular Function	1	3	1	0.494383	g8496
GO:0043169	cation binding	Molecular Function	1	3	1	0.494383	g8185
GO:0005381	iron ion transmembrane transporter activity	Molecular Function	1	3	1	0.494383	g11030
GO:0031683	G-protein beta/gamma-subunit complex binding	Molecular Function	1	3	1	0.494383	g7186
GO:0008324	cation transmembrane transporter activity	Molecular Function	1	3	1	0.494383	g4087
GO:0008865	fructokinase activity	Molecular Function	1	3	1	0.494383	g12298
GO:0005319	lipid transporter activity	Molecular Function	1	3	1	0.494383	g10080
GO:0008378	galactosyltransferase activity	Molecular Function	1	3	1	0.494383	g5935
GO:0003959	NADPH dehydrogenase activity	Molecular Function	1	3	1	0.494383	g21934
GO:0008094	DNA-dependent ATPase activity	Molecular Function	1	3	1	0.494383	Corylus_avellana_newGene_49148
GO:0070330	aromatase activity	Molecular Function	1	3	1	0.494383	g14124
GO:0009678	hydrogen-translocating pyrophosphatase activity	Molecular Function	1	3	1	0.494383	g17927
GO:0017111	nucleoside-triphosphatase activity	Molecular Function	1	3	1	0.494383	g15785
GO:0005313	L-glutamate transmembrane transporter activity	Molecular Function	1	3	1	0.494383	g29467
GO:0004849	uridine kinase activity	Molecular Function	1	3	1	0.494383	g4974
GO:0004817	cysteine-tRNA ligase activity	Molecular Function	1	3	1	0.494383	g16317
GO:0015417	polyamine-transporting ATPase activity	Molecular Function	1	3	1	0.494383	g9102
GO:0008690	3-deoxy-manno-octulosonate cytidylyltransferase activity	Molecular Function	1	3	1	0.494383	Corylus_avellana_newGene_1211
GO:0019789	SUMO transferase activity	Molecular Function	1	3	1	0.494383	Corylus_avellana_newGene_2265
GO:0010329	auxin efflux transmembrane transporter activity	Molecular Function	1	3	1	0.494383	g24673
GO:0016621	cinnamoyl-CoA reductase activity	Molecular Function	1	3	1	0.494383	Corylus_avellana_newGene_5123
GO:0008239	dipeptidyl-peptidase activity	Molecular Function	1	3	1	0.494383	g1580
GO:0000386	second spliceosomal transesterification activity	Molecular Function	1	3	1	0.494383	g16790
GO:0043682	copper-transporting ATPase activity	Molecular Function	1	3	1	0.494383	g9754
GO:0003725	double-stranded RNA binding	Molecular Function	1	3	1	0.494383	g14311
GO:0016817	hydrolase activity, acting on acid anhydrides	Molecular Function	1	3	1	0.494383	g28217
GO:0016799	hydrolase activity, hydrolyzing N-glycosyl compounds	Molecular Function	1	3	1	0.494383	g8241
GO:0005536	glucose binding	Molecular Function	1	3	1	0.494383	g12298
GO:0003886	DNA (cytosine-5-)-methyltransferase activity	Molecular Function	1	3	1	0.494383	Corylus_avellana_newGene_19867
GO:0045431	flavonol synthase activity	Molecular Function	1	3	1	0.494383	g25874
GO:0004794	L-threonine ammonia-lyase activity	Molecular Function	1	3	1	0.494383	Corylus_avellana_newGene_62886
GO:0003924	GTPase activity	Molecular Function	12	57	1	0.498682	Corylus_avellana_newGene_53252;g7186;g15564;g32551;g11651;g1015;g29156;Corylus_avellana_newGene_65102;g137;g13233;g31311;g32747
GO:0043565	sequence-specific DNA binding	Molecular Function	15	72	1	0.504741	g23875;g23760;g34343;g12304;g7596;g17506;g11036;g12077;g13312;Corylus_avellana_newGene_16884;g34543;g23896;g26359;g416;g19620
GO:0018024	histone-lysine N-methyltransferase activity	Molecular Function	2	8	1	0.506448	g15561;g19585
GO:0005200	structural constituent of cytoskeleton	Molecular Function	3	13	1	0.510608	g32747;g11651;g137
GO:0004519	endonuclease activity	Molecular Function	3	13	1	0.510608	g17676;g13521;Corylus_avellana_newGene_12204
GO:0015079	potassium ion transmembrane transporter activity	Molecular Function	3	13	1	0.510608	Corylus_avellana_newGene_5423;g19056;g21492
GO:0003887	DNA-directed DNA polymerase activity	Molecular Function	4	18	1	0.513307	g12615;g2399;Corylus_avellana_newGene_49762;g12554
GO:0016614	oxidoreductase activity, acting on CH-OH group of donors	Molecular Function	4	18	1	0.513307	g11349;g13671;g9403;g20610
GO:0004004	ATP-dependent RNA helicase activity	Molecular Function	5	23	1	0.515431	g2217;g10669;g11219;g17350;g25548
GO:0016709	oxidoreductase activity, acting on paired donors, with incorporation or reduction of molecular oxygen, NAD(P)H as one donor, and incorporation of one atom of oxygen	Molecular Function	5	23	1	0.515431	g23793;g773;g28253;g8074;g28109
GO:0003777	microtubule motor activity	Molecular Function	5	23	1	0.515431	g6572;g1317;g13139;g5786;g22731
GO:0003682	chromatin binding	Molecular Function	6	29	1	0.554575	Corylus_avellana_newGene_19867;g11980;g16554;g2855;Corylus_avellana_newGene_12206;g29742
GO:0004721	phosphoprotein phosphatase activity	Molecular Function	5	24	1	0.556481	g21052;g22011;g30908;g20058;g35552
GO:0004176	ATP-dependent peptidase activity	Molecular Function	3	14	1	0.564466	Corylus_avellana_newGene_13517;Corylus_avellana_newGene_38371;g21414
GO:0003700	transcription factor activity, sequence-specific DNA binding	Molecular Function	22	110	1	0.573066	g16961;g19620;g16554;g24709;g23896;g34543;g16333;Corylus_avellana_newGene_16884;g11036;g18711;g14129;Corylus_avellana_newGene_31356;Corylus_avellana_newGene_27169;Corylus_avellana_newGene_14553;g34343;g12304;g6349;g27131;g5212;g23760;g24612;g23875
GO:0004012	phospholipid-translocating ATPase activity	Molecular Function	2	9	1	0.573863	Corylus_avellana_newGene_12903;g2328
GO:0016746	transferase activity, transferring acyl groups	Molecular Function	2	9	1	0.573863	g12451;g2052
GO:0004364	glutathione transferase activity	Molecular Function	2	9	1	0.573863	Corylus_avellana_newGene_5868;Corylus_avellana_newGene_8381
GO:0005484	SNAP receptor activity	Molecular Function	2	9	1	0.573863	Corylus_avellana_newGene_30868;g13457
GO:0004725	protein tyrosine phosphatase activity	Molecular Function	2	9	1	0.573863	Corylus_avellana_newGene_60600;g17221
GO:0000155	phosphorelay sensor kinase activity	Molecular Function	2	9	1	0.573863	g4015;g17671
GO:0061630	ubiquitin protein ligase activity	Molecular Function	7	35	1	0.586676	g29971;g1424;g21737;g6245;g17812;g31775;g30653
GO:0005199	structural constituent of cell wall	Molecular Function	1	4	1	0.597228	g14974
GO:0004843	thiol-dependent ubiquitin-specific protease activity	Molecular Function	1	4	1	0.597228	g34
GO:0005528	FK506 binding	Molecular Function	1	4	1	0.597228	g9327
GO:0016279	protein-lysine N-methyltransferase activity	Molecular Function	1	4	1	0.597228	Corylus_avellana_newGene_19296
GO:0031624	ubiquitin conjugating enzyme binding	Molecular Function	1	4	1	0.597228	g31775
GO:0052654	L-leucine transaminase activity	Molecular Function	1	4	1	0.597228	Corylus_avellana_newGene_56323
GO:0008893	guanosine-3',5'-bis(diphosphate) 3'-diphosphatase activity	Molecular Function	1	4	1	0.597228	g20571
GO:0019904	protein domain specific binding	Molecular Function	1	4	1	0.597228	g2343
GO:0010427	abscisic acid binding	Molecular Function	1	4	1	0.597228	g9522
GO:0042277	peptide binding	Molecular Function	1	4	1	0.597228	g25612
GO:0052656	L-isoleucine transaminase activity	Molecular Function	1	4	1	0.597228	Corylus_avellana_newGene_56323
GO:0008728	GTP diphosphokinase activity	Molecular Function	1	4	1	0.597228	g20571
GO:0008483	transaminase activity	Molecular Function	1	4	1	0.597228	g31557
GO:0000981	RNA polymerase II transcription factor activity, sequence-specific DNA binding	Molecular Function	1	4	1	0.597228	Corylus_avellana_newGene_61032
GO:0052655	L-valine transaminase activity	Molecular Function	1	4	1	0.597228	Corylus_avellana_newGene_56323
GO:0003796	lysozyme activity	Molecular Function	1	4	1	0.597228	g6545
GO:0046524	sucrose-phosphate synthase activity	Molecular Function	1	4	1	0.597228	g751
GO:0008194	UDP-glycosyltransferase activity	Molecular Function	1	4	1	0.597228	g10073
GO:0051861	glycolipid binding	Molecular Function	1	4	1	0.597228	Corylus_avellana_newGene_38224
GO:0017089	glycolipid transporter activity	Molecular Function	1	4	1	0.597228	Corylus_avellana_newGene_38224
GO:0004373	glycogen (starch) synthase activity	Molecular Function	1	4	1	0.597228	g13970
GO:0005215	transporter activity	Molecular Function	12	61	1	0.60212	g628;g5552;g12865;g33931;Corylus_avellana_newGene_28333;g9341;g35052;g28622;g21102;g18826;g29349;g20400
GO:0004568	chitinase activity	Molecular Function	4	20	1	0.603153	g13637;g34583;g24192;g6545
GO:0051536	iron-sulfur cluster binding	Molecular Function	3	15	1	0.614527	g3579;g24429;g6895
GO:0015250	water channel activity	Molecular Function	2	10	1	0.634288	g6645;g33582
GO:0015254	glycerol channel activity	Molecular Function	2	10	1	0.634288	g6645;g33582
GO:0008081	phosphoric diester hydrolase activity	Molecular Function	2	10	1	0.634288	g2394;g9223
GO:0003964	RNA-directed DNA polymerase activity	Molecular Function	2	10	1	0.634288	Corylus_avellana_newGene_12206;g13937
GO:0008375	acetylglucosaminyltransferase activity	Molecular Function	2	10	1	0.634288	g11324;g1179
GO:0016758	transferase activity, transferring hexosyl groups	Molecular Function	4	21	1	0.644092	Corylus_avellana_newGene_11332;g10073;g13845;g1979
GO:0003676	nucleic acid binding	Molecular Function	52	266	1	0.651562	g19634;g25199;g31284;Corylus_avellana_newGene_31122;g18495;g85;Corylus_avellana_newGene_5590;g31809;g29861;g19000;g31234;g27095;Corylus_avellana_newGene_23616;g1708;g9363;g17730;g4144;g17350;g9605;g27521;Corylus_avellana_newGene_11332;g25253;g2457;g133;g13521;Corylus_avellana_newGene_15168;g9561;Corylus_avellana_newGene_37229;g4633;g1434;Corylus_avellana_newGene_24821;Corylus_avellana_newGene_205…
GO:0005509	calcium ion binding	Molecular Function	17	89	1	0.65588	g16219;g2307;g34999;g10400;g16861;g16497;g7383;g4531;g17676;g15715;g574;Corylus_avellana_newGene_47432;g7669;g16153;g9155;g22027;g30268
GO:0004722	protein serine/threonine phosphatase activity	Molecular Function	5	27	1	0.667996	g3050;g17829;g28689;g12965;g21306
GO:0016829	lyase activity	Molecular Function	5	27	1	0.667996	Corylus_avellana_newGene_53058;g4344;g6630;Corylus_avellana_newGene_9325;g13865
GO:0080130	L-phenylalanine	Molecular Function	1	5	1	0.679166	g26669
GO:0015078	hydrogen ion transmembrane transporter activity	Molecular Function	1	5	1	0.679166	Corylus_avellana_newGene_51793
GO:0004069	L-aspartate	Molecular Function	1	5	1	0.679166	g26669
GO:0004864	protein phosphatase inhibitor activity	Molecular Function	1	5	1	0.679166	g9522
GO:0002161	aminoacyl-tRNA editing activity	Molecular Function	1	5	1	0.679166	g8349
GO:0016157	sucrose synthase activity	Molecular Function	1	5	1	0.679166	g751
GO:0003987	acetate-CoA ligase activity	Molecular Function	1	5	1	0.679166	g28045
GO:0000175	3'-5'-exoribonuclease activity	Molecular Function	1	5	1	0.679166	Corylus_avellana_newGene_57565
GO:0004812	aminoacyl-tRNA ligase activity	Molecular Function	1	5	1	0.679166	g25853
GO:0019901	protein kinase binding	Molecular Function	1	5	1	0.679166	g6862
GO:0005543	phospholipid binding	Molecular Function	1	5	1	0.679166	g17752
GO:0008889	glycerophosphodiester phosphodiesterase activity	Molecular Function	1	5	1	0.679166	g18740
GO:0008519	ammonium transmembrane transporter activity	Molecular Function	1	5	1	0.679166	g294
GO:0016161	beta-amylase activity	Molecular Function	1	5	1	0.679166	g26944
GO:0030983	mismatched DNA binding	Molecular Function	1	5	1	0.679166	Corylus_avellana_newGene_10369
GO:0046982	protein heterodimerization activity	Molecular Function	4	22	1	0.682142	g27594;g34514;g416;Corylus_avellana_newGene_36866
GO:0042349	guiding stereospecific synthesis activity	Molecular Function	2	11	1	0.687777	g18385;Corylus_avellana_newGene_29685
GO:0004871	signal transducer activity	Molecular Function	2	11	1	0.687777	g7186;Corylus_avellana_newGene_31813
GO:0004402	histone acetyltransferase activity	Molecular Function	2	11	1	0.687777	g16554;g19454
GO:0030246	carbohydrate binding	Molecular Function	9	49	1	0.689421	g5127;g20310;g11021;g771;g14689;g34590;Corylus_avellana_newGene_23845;g18029;g25312
GO:0004386	helicase activity	Molecular Function	8	44	1	0.697012	g22678;Corylus_avellana_newGene_49762;g25199;g9363;g11095;g1708;g25253;g10556
GO:0003824	catalytic activity	Molecular Function	24	128	1	0.707114	g19233;Corylus_avellana_newGene_5118;g11777;Corylus_avellana_newGene_65657;Corylus_avellana_newGene_55140;g13579;g21350;g3014;g27521;g16282;g20632;g10616;g21160;g25691;g30551;g19859;Corylus_avellana_newGene_3904;Corylus_avellana_newGene_46284;g8106;g10870;g13176;Corylus_avellana_newGene_44566;Corylus_avellana_newGene_24821;Corylus_avellana_newGene_40720
GO:0008408	3'-5' exonuclease activity	Molecular Function	2	12	1	0.73465	g14053;g2399
GO:0043168	anion binding	Molecular Function	2	12	1	0.73465	g363;Corylus_avellana_newGene_18092
GO:0005351	sugar	Molecular Function	2	12	1	0.73465	Corylus_avellana_newGene_50152;Corylus_avellana_newGene_4327
GO:0070290	N-acylphosphatidylethanolamine-specific phospholipase D activity	Molecular Function	1	6	1	0.744445	g34999
GO:0016884	carbon-nitrogen ligase activity, with glutamine as amido-N-donor	Molecular Function	1	6	1	0.744445	g11605
GO:0008374	O-acyltransferase activity	Molecular Function	1	6	1	0.744445	g2891
GO:0005089	Rho guanyl-nucleotide exchange factor activity	Molecular Function	1	6	1	0.744445	g382
GO:0003756	protein disulfide isomerase activity	Molecular Function	1	6	1	0.744445	g328
GO:0001085	RNA polymerase II transcription factor binding	Molecular Function	1	6	1	0.744445	g29742
GO:0004872	receptor activity	Molecular Function	1	6	1	0.744445	g9522
GO:0016168	chlorophyll binding	Molecular Function	1	6	1	0.744445	g34706
GO:0003917	DNA topoisomerase type I activity	Molecular Function	1	6	1	0.744445	Corylus_avellana_newGene_6846
GO:0008171	O-methyltransferase activity	Molecular Function	1	6	1	0.744445	g30893
GO:0015095	magnesium ion transmembrane transporter activity	Molecular Function	1	6	1	0.744445	Corylus_avellana_newGene_37067
GO:0050897	cobalt ion binding	Molecular Function	1	6	1	0.744445	Corylus_avellana_newGene_45969
GO:0009055	electron carrier activity	Molecular Function	7	41	1	0.756389	g8496;g7279;g7042;Corylus_avellana_newGene_32263;g35571;g25337;g20610
GO:0046914	transition metal ion binding	Molecular Function	2	13	1	0.775385	g15072;g8897
GO:0004601	peroxidase activity	Molecular Function	8	48	1	0.788395	g11874;g2307;g17426;g19591;g26822;g7383;g13544;g471
GO:0000049	tRNA binding	Molecular Function	1	7	1	0.796451	Corylus_avellana_newGene_44907
GO:0035091	phosphatidylinositol binding	Molecular Function	1	7	1	0.796451	g8729
GO:0005086	ARF guanyl-nucleotide exchange factor activity	Molecular Function	1	7	1	0.796451	g9162
GO:0005315	inorganic phosphate transmembrane transporter activity	Molecular Function	1	7	1	0.796451	g23482
GO:0032559	adenyl ribonucleotide binding	Molecular Function	1	7	1	0.796451	Corylus_avellana_newGene_18092
GO:0043424	protein histidine kinase binding	Molecular Function	1	7	1	0.796451	g27340
GO:0004427	inorganic diphosphatase activity	Molecular Function	1	7	1	0.796451	g17927
GO:0008080	N-acetyltransferase activity	Molecular Function	1	7	1	0.796451	g14482
GO:0005385	zinc ion transmembrane transporter activity	Molecular Function	1	7	1	0.796451	g22726
GO:0004707	MAP kinase activity	Molecular Function	1	7	1	0.796451	g12544
GO:0000977	RNA polymerase II regulatory region sequence-specific DNA binding	Molecular Function	1	7	1	0.796451	g29742
GO:0046933	proton-transporting ATP synthase activity, rotational mechanism	Molecular Function	1	7	1	0.796451	Corylus_avellana_newGene_43147
GO:0003712	transcription cofactor activity	Molecular Function	1	7	1	0.796451	g19454
GO:0004630	phospholipase D activity	Molecular Function	1	7	1	0.796451	g34999
GO:0004518	nuclease activity	Molecular Function	1	7	1	0.796451	g16215
GO:0008233	peptidase activity	Molecular Function	7	44	1	0.819681	g16215;g17199;g2718;g6150;Corylus_avellana_newGene_52546;g12307;g7729
GO:0015035	protein disulfide oxidoreductase activity	Molecular Function	3	21	1	0.831061	g6847;g25337;g7279
GO:0004702	signal transducer, downstream of receptor, with serine/threonine kinase activity	Molecular Function	1	8	1	0.83788	g16688
GO:0003713	transcription coactivator activity	Molecular Function	1	8	1	0.83788	g16554
GO:0004565	beta-galactosidase activity	Molecular Function	1	8	1	0.83788	g771
GO:0005355	glucose transmembrane transporter activity	Molecular Function	1	8	1	0.83788	Corylus_avellana_newGene_4327
GO:0016905	myosin heavy chain kinase activity	Molecular Function	1	8	1	0.83788	Corylus_avellana_newGene_21808
GO:0003729	mRNA binding	Molecular Function	1	8	1	0.83788	g19092
GO:0032550	purine ribonucleoside binding	Molecular Function	1	8	1	0.83788	Corylus_avellana_newGene_18092
GO:0031369	translation initiation factor binding	Molecular Function	1	8	1	0.83788	g28203
GO:0003684	damaged DNA binding	Molecular Function	2	15	1	0.840694	g3235;g7236
GO:0016779	nucleotidyltransferase activity	Molecular Function	2	15	1	0.840694	g16215;Corylus_avellana_newGene_19831
GO:0016740	transferase activity	Molecular Function	26	150	1	0.84791	g2400;g26627;Corylus_avellana_newGene_27890;g34061;Corylus_avellana_newGene_61451;g11950;Corylus_avellana_newGene_32861;g3848;Corylus_avellana_newGene_63571;g30544;g26445;Corylus_avellana_newGene_35423;g228;g4374;g7488;g3655;g121;g7660;g6262;g11946;g18917;g25955;Corylus_avellana_newGene_11036;g7123;g11006;g17327
GO:0016787	hydrolase activity	Molecular Function	37	210	1	0.860724	g17050;g2256;g12652;g11298;Corylus_avellana_newGene_43711;Corylus_avellana_newGene_14660;g14971;g11963;g27546;Corylus_avellana_newGene_9987;Corylus_avellana_newGene_40374;g1981;g419;Corylus_avellana_newGene_35071;g5378;Corylus_avellana_newGene_16376;g18658;g6103;Corylus_avellana_newGene_57850;g26056;g16182;g8760;g11537;Corylus_avellana_newGene_11036;g23038;Corylus_avellana_newGene_6336;g18072;Cor…
GO:0044212	transcription regulatory region DNA binding	Molecular Function	2	16	1	0.86643	Corylus_avellana_newGene_42895;g27439
GO:0016597	amino acid binding	Molecular Function	2	16	1	0.86643	g13634;g6582
GO:0004650	polygalacturonase activity	Molecular Function	2	16	1	0.86643	g13865;g8240
GO:0004499	N,N-dimethylaniline monooxygenase activity	Molecular Function	1	9	1	0.870882	g17040
GO:0003746	translation elongation factor activity	Molecular Function	1	9	1	0.870882	g32551
GO:0009931	calcium-dependent protein serine/threonine kinase activity	Molecular Function	1	9	1	0.870882	g16861
GO:0008810	cellulase activity	Molecular Function	1	9	1	0.870882	g17641
GO:0004252	serine-type endopeptidase activity	Molecular Function	8	53	1	0.871711	g5404;g29204;g428;Corylus_avellana_newGene_55701;Corylus_avellana_newGene_48340;Corylus_avellana_newGene_57565;g1495;g670
GO:0016757	transferase activity, transferring glycosyl groups	Molecular Function	9	59	1	0.874562	g4531;g22553;g15620;g328;g1980;g574;g8723;g11968;g35529
GO:0016301	kinase activity	Molecular Function	26	154	1	0.882266	g22800;Corylus_avellana_newGene_23384;g33272;g31311;g6547;g25377;g19269;g21962;g21765;g13085;g4276;g18849;g27216;g1060;Corylus_avellana_newGene_28418;g6540;g22007;g32476;g24310;g22501;g10520;Corylus_avellana_newGene_56111;g20571;g24309;g4802;g17221
GO:0005096	GTPase activator activity	Molecular Function	2	17	1	0.888294	g20155;g28037
GO:0043022	ribosome binding	Molecular Function	1	10	1	0.89717	Corylus_avellana_newGene_63964
GO:0016671	oxidoreductase activity, acting on a sulfur group of donors, disulfide as acceptor	Molecular Function	1	10	1	0.89717	g6847
GO:0004683	calmodulin-dependent protein kinase activity	Molecular Function	1	10	1	0.89717	g16861
GO:0047262	polygalacturonate 4-alpha-galacturonosyltransferase activity	Molecular Function	1	10	1	0.89717	g19100
GO:0000287	magnesium ion binding	Molecular Function	7	50	1	0.907169	Corylus_avellana_newGene_12903;g6547;g9689;g2328;Corylus_avellana_newGene_44907;g33272;g4276
GO:0008168	methyltransferase activity	Molecular Function	8	56	1	0.907303	g28284;g1117;g24802;g4224;g8348;g5865;g8982;g19634
GO:0003743	translation initiation factor activity	Molecular Function	6	44	1	0.907992	g9649;g9650;Corylus_avellana_newGene_56464;g28203;g10678;g5107
GO:0004298	threonine-type endopeptidase activity	Molecular Function	1	11	1	0.918109	g1904
GO:0003690	double-stranded DNA binding	Molecular Function	1	11	1	0.918109	g13977
GO:0016413	O-acetyltransferase activity	Molecular Function	1	11	1	0.918109	g18248
GO:0003735	structural constituent of ribosome	Molecular Function	20	128	1	0.929861	Corylus_avellana_newGene_33065;Corylus_avellana_newGene_29416;g9470;Corylus_avellana_newGene_21804;g7863;g6714;g11947;g6439;g13498;g29285;g3245;g33520;g23568;g27155;g5138;g13736;g64;g3541;g1434;Corylus_avellana_newGene_516
GO:0003843	1,3-beta-D-glucan synthase activity	Molecular Function	1	12	1	0.934787	Corylus_avellana_newGene_56836
GO:0016722	oxidoreductase activity, oxidizing metal ions	Molecular Function	2	20	1	0.935516	g21233;g22108
GO:0003779	actin binding	Molecular Function	2	20	1	0.935516	g4952;g13542
GO:0004222	metalloendopeptidase activity	Molecular Function	3	28	1	0.943953	g7642;Corylus_avellana_newGene_9045;g21414
GO:0005516	calmodulin binding	Molecular Function	3	28	1	0.943953	g2873;g16861;g26620
GO:0015299	solute	Molecular Function	1	13	1	0.948071	g18130
GO:0005198	structural molecule activity	Molecular Function	1	13	1	0.948071	Corylus_avellana_newGene_55697
GO:0097159	organic cyclic compound binding	Molecular Function	13	92	1	0.952483	Corylus_avellana_newGene_31473;Corylus_avellana_newGene_20359;g2217;g2400;Corylus_avellana_newGene_42698;g18195;Corylus_avellana_newGene_40720;Corylus_avellana_newGene_4910;Corylus_avellana_newGene_49974;g8387;g10616;g11298;g8106
GO:1901363	heterocyclic compound binding	Molecular Function	13	92	1	0.952483	g8387;Corylus_avellana_newGene_49974;g10616;g11298;g8106;Corylus_avellana_newGene_31473;g2400;g2217;Corylus_avellana_newGene_20359;Corylus_avellana_newGene_40720;g18195;Corylus_avellana_newGene_42698;Corylus_avellana_newGene_4910
GO:0019843	rRNA binding	Molecular Function	2	22	1	0.955705	g6714;g22468
GO:0042802	identical protein binding	Molecular Function	1	14	1	0.95865	g12423
GO:0030170	pyridoxal phosphate binding	Molecular Function	5	45	1	0.966314	g31557;g16282;Corylus_avellana_newGene_63571;g26669;Corylus_avellana_newGene_62886
GO:0008137	NADH dehydrogenase (ubiquinone) activity	Molecular Function	1	15	1	0.967076	g9139
GO:0004709	MAP kinase kinase kinase activity	Molecular Function	1	16	1	0.973785	g30908
GO:0004842	ubiquitin-protein transferase activity	Molecular Function	6	54	1	0.975752	g2742;g10516;g14793;g32962;g15845;g408
GO:0043167	ion binding	Molecular Function	3	40	1	0.993145	g27521;Corylus_avellana_newGene_42698;Corylus_avellana_newGene_57850
GO:0003723	RNA binding	Molecular Function	14	122	1	0.996805	Corylus_avellana_newGene_6293;Corylus_avellana_newGene_28873;g6113;Corylus_avellana_newGene_12206;g7863;g16265;g7335;g18266;g8027;g14053;Corylus_avellana_newGene_44088;g11310;g563;g867
GO:0005488	binding	Molecular Function	34	263	1	0.999481	g5636;Corylus_avellana_newGene_16376;Corylus_avellana_newGene_46954;Corylus_avellana_newGene_44547;g18662;g30693;Corylus_avellana_newGene_50120;g3848;g20581;Corylus_avellana_newGene_32095;g15785;g25539;Corylus_avellana_newGene_30641;g30597;g1049;g21962;Corylus_avellana_newGene_57917;g29384;g23844;Corylus_avellana_newGene_18451;g26104;g16677;Corylus_avellana_newGene_9162;g6656;g4538;g3797;g1430;Co…
GO:0008270	zinc ion binding	Molecular Function	56	412	1	0.999906	g19268;g15820;g14403;g26030;g4144;g19585;g25964;Corylus_avellana_newGene_12206;g17742;g11893;Corylus_avellana_newGene_45969;g22731;g30040;g8217;g31775;g26032;g19997;g3753;g12725;g25612;g13265;g11475;g8171;g18899;g5425;Corylus_avellana_newGene_13517;g16156;g18862;Corylus_avellana_newGene_1679;g29742;g27095;Corylus_avellana_newGene_32214;g2742;g3525;g27248;Corylus_avellana_newGene_19683;g21737;g299…
GO:0016021	integral component of membrane	Cellular Component	434	1855	0.000709816	4.49251e-06	g19113;Corylus_avellana_newGene_31049;Corylus_avellana_newGene_32214;g29285;g1988;g14974;g2031;g24247;g18459;g2480;Corylus_avellana_newGene_4341;g17224;g364;Corylus_avellana_newGene_752;g21737;Corylus_avellana_newGene_2115;g19825;g25469;g21675;g12389;Corylus_avellana_newGene_64282;g3636;Corylus_avellana_newGene_61541;g20279;g3347;Corylus_avellana_newGene_7219;g25377;Corylus_avellana_newGene_26203…
GO:0043231	intracellular membrane-bounded organelle	Cellular Component	26	82	1	0.00821663	Corylus_avellana_newGene_1358;g21681;g23764;g9754;g4228;g18863;Corylus_avellana_newGene_13978;g12438;g26444;g15925;g20993;Corylus_avellana_newGene_29221;g16392;Corylus_avellana_newGene_23882;g21849;g2852;g26620;g8153;g23775;g28945;g10073;Corylus_avellana_newGene_66671;g32135;g20196;g886;g32436
GO:0009506	plasmodesma	Cellular Component	30	105	1	0.0223628	Corylus_avellana_newGene_24195;Corylus_avellana_newGene_13009;g21233;g17666;Corylus_avellana_newGene_10369;g15057;g6323;g27340;g8414;g14643;g26760;g3567;g10080;g7464;g7383;g20279;g4531;Corylus_avellana_newGene_64211;g360;g7669;g25548;g596;g25337;Corylus_avellana_newGene_8853;g16437;g8411;g20155;Corylus_avellana_newGene_59476;g3570;g21508
GO:0000123	histone acetyltransferase complex	Cellular Component	3	4	1	0.0274733	g10814;Corylus_avellana_newGene_44069;g28948
GO:0010598	NAD(P)H dehydrogenase complex (plastoquinone)	Cellular Component	2	2	1	0.0403087	g27567;g8723
GO:0030688	preribosome, small subunit precursor	Cellular Component	2	2	1	0.0403087	Corylus_avellana_newGene_65102;g13233
GO:0005786	signal recognition particle, endoplasmic reticulum targeting	Cellular Component	2	2	1	0.0403087	g3443;g3815
GO:0044444	cytoplasmic part	Cellular Component	8	21	1	0.0436835	g5105;g32451;Corylus_avellana_newGene_1358;g17039;g20993;g886;g13930;g21681
GO:0012505	endomembrane system	Cellular Component	7	18	1	0.0519951	g32451;g13457;g21441;g21246;g886;g8982;g4558
GO:0005887	integral component of plasma membrane	Cellular Component	20	70	1	0.0553252	g26620;Corylus_avellana_newGene_17818;g23482;g16392;g12878;g8780;g2852;g2535;g21949;Corylus_avellana_newGene_35020;g10530;g33582;g16939;g23262;g14660;g9754;Corylus_avellana_newGene_4327;g6645;g9175;g12438
GO:0042555	MCM complex	Cellular Component	3	5	1	0.0584821	g2855;g2056;g20956
GO:0046658	anchored component of plasma membrane	Cellular Component	11	34	1	0.0629979	g7042;g18362;g9419;g6897;g20818;g9482;g16572;g9081;g875;g5956;g2394
GO:0005681	spliceosomal complex	Cellular Component	4	9	1	0.0865825	g10669;g16790;g13556;g25548
GO:0000145	exocyst	Cellular Component	4	9	1	0.0865825	g11149;g33583;g23248;g11640
GO:0005929	cilium	Cellular Component	2	3	1	0.10476	g8729;g555
GO:0030915	Smc5-Smc6 complex	Cellular Component	2	3	1	0.10476	Corylus_avellana_newGene_2265;Corylus_avellana_newGene_8850
GO:0009317	acetyl-CoA carboxylase complex	Cellular Component	2	3	1	0.10476	g6262;g121
GO:0005886	plasma membrane	Cellular Component	80	353	1	0.118727	g17666;Corylus_avellana_newGene_12903;g20336;Corylus_avellana_newGene_24195;g6862;g20279;g303;g10080;g31647;g19909;g17549;g20202;g14974;g22294;g3346;g29285;g14153;g10279;g24673;g29971;g9794;g22726;g2534;g6323;g9102;g19993;g2935;g20623;Corylus_avellana_newGene_13009;g7383;g4531;g17829;Corylus_avellana_newGene_24776;g17968;g14643;g26226;g574;g24024;g7669;g20083;g22027;g1971;g18115;g8572;g6847;Coryl…
GO:0030529	intracellular ribonucleoprotein complex	Cellular Component	6	19	1	0.165103	g9470;g16465;g1708;g10678;g2457;g4633
GO:0005634	nucleus	Cellular Component	115	529	1	0.171433	g1904;g15561;g6211;Corylus_avellana_newGene_6319;g34;g34013;Corylus_avellana_newGene_19296;Corylus_avellana_newGene_38024;g17224;g15442;g5344;g4015;Corylus_avellana_newGene_14553;Corylus_avellana_newGene_40369;g18711;g9838;g24276;g19517;g16861;g12362;g1451;g12518;g19585;g16465;g17245;Corylus_avellana_newGene_61811;g8241;g23875;g10586;g27131;g5212;g34343;g557;g19268;g5629;g13479;Corylus_avellana_n…
GO:0000347	THO complex	Cellular Component	2	4	1	0.182047	g2855;g2056
GO:0000783	nuclear telomere cap complex	Cellular Component	1	1	1	0.200851	g9692
GO:0005788	endoplasmic reticulum lumen	Cellular Component	1	1	1	0.200851	g10279
GO:0044455	mitochondrial membrane part	Cellular Component	1	1	1	0.200851	g17345
GO:0009512	cytochrome b6f complex	Cellular Component	1	1	1	0.200851	g5339
GO:0030054	cell junction	Cellular Component	1	1	1	0.200851	g4952
GO:0009840	chloroplastic endopeptidase Clp complex	Cellular Component	1	1	1	0.200851	g5404
GO:0070449	elongin complex	Cellular Component	1	1	1	0.200851	g5636
GO:0034272	phosphatidylinositol 3-kinase complex, class III, type II	Cellular Component	1	1	1	0.200851	g16602
GO:0032991	macromolecular complex	Cellular Component	1	1	1	0.200851	Corylus_avellana_newGene_23691
GO:0043073	germ cell nucleus	Cellular Component	1	1	1	0.200851	Corylus_avellana_newGene_10369
GO:0000172	ribonuclease MRP complex	Cellular Component	1	1	1	0.200851	Corylus_avellana_newGene_44088
GO:0009514	glyoxysome	Cellular Component	1	1	1	0.200851	g12911
GO:0070825	micropyle	Cellular Component	1	1	1	0.200851	g259
GO:0000795	synaptonemal complex	Cellular Component	1	1	1	0.200851	g3870
GO:0005784	Sec61 translocon complex	Cellular Component	1	1	1	0.200851	g29774
GO:0071561	nucleus-vacuole junction	Cellular Component	1	1	1	0.200851	g16602
GO:0030677	ribonuclease P complex	Cellular Component	1	1	1	0.200851	Corylus_avellana_newGene_44088
GO:0030690	Noc1p-Noc2p complex	Cellular Component	1	1	1	0.200851	g471
GO:0005763	mitochondrial small ribosomal subunit	Cellular Component	1	1	1	0.200851	g64
GO:0008290	F-actin capping protein complex	Cellular Component	1	1	1	0.200851	g4524
GO:0030991	intraciliary transport particle A	Cellular Component	1	1	1	0.200851	g555
GO:0005690	U4atac snRNP	Cellular Component	1	1	1	0.200851	g23206
GO:0030691	Noc2p-Noc3p complex	Cellular Component	1	1	1	0.200851	g471
GO:0034271	phosphatidylinositol 3-kinase complex, class III, type I	Cellular Component	1	1	1	0.200851	g16602
GO:0005798	Golgi-associated vesicle	Cellular Component	1	1	1	0.200851	g6245
GO:0005871	kinesin complex	Cellular Component	5	17	1	0.244406	g5786;g1628;g3106;g1317;g6572
GO:0016592	mediator complex	Cellular Component	4	13	1	0.255109	g11826;Corylus_avellana_newGene_42569;g19859;g25691
GO:0010287	plastoglobule	Cellular Component	3	9	1	0.263948	g34706;g24595;g29025
GO:0009522	photosystem I	Cellular Component	3	9	1	0.263948	Corylus_avellana_newGene_25970;Corylus_avellana_newGene_66184;g34706
GO:0048046	apoplast	Cellular Component	12	49	1	0.268753	g3272;g33096;g22227;g31129;g7383;g34502;g22576;g2294;g24861;g18075;g13637;g4132
GO:0005874	microtubule	Cellular Component	8	31	1	0.273568	g32747;g11651;g1317;g20155;g137;g5786;g28037;g13139
GO:0019013	viral nucleocapsid	Cellular Component	4	14	1	0.304605	g2457;g1708;g23206;g4633
GO:0009941	chloroplast envelope	Cellular Component	17	75	1	0.329976	g30088;g21934;g3272;g17236;g8996;g20036;g8780;g29285;g19506;g27262;g21414;g29025;g17794;g360;g5404;g14311;g34706
GO:0009534	chloroplast thylakoid	Cellular Component	4	15	1	0.354962	g29467;g7346;g5404;g12958
GO:0045263	proton-transporting ATP synthase complex, coupling factor F(o)	Cellular Component	1	2	1	0.361394	Corylus_avellana_newGene_43147
GO:0000794	condensed nuclear chromosome	Cellular Component	1	2	1	0.361394	Corylus_avellana_newGene_10369
GO:0036464	cytoplasmic ribonucleoprotein granule	Cellular Component	1	2	1	0.361394	g6141
GO:0042651	thylakoid membrane	Cellular Component	1	2	1	0.361394	g4712
GO:0022626	cytosolic ribosome	Cellular Component	1	2	1	0.361394	Corylus_avellana_newGene_53381
GO:0019031	viral envelope	Cellular Component	1	2	1	0.361394	g24802
GO:0048500	signal recognition particle	Cellular Component	1	2	1	0.361394	Corylus_avellana_newGene_14254
GO:0031966	mitochondrial membrane	Cellular Component	1	2	1	0.361394	g3541
GO:0005847	mRNA cleavage and polyadenylation specificity factor complex	Cellular Component	1	2	1	0.361394	g11293
GO:0005687	U4 snRNP	Cellular Component	1	2	1	0.361394	g23206
GO:0008622	epsilon DNA polymerase complex	Cellular Component	1	2	1	0.361394	g12554
GO:0005769	early endosome	Cellular Component	1	2	1	0.361394	g6245
GO:0000178	exosome (RNase complex)	Cellular Component	1	2	1	0.361394	Corylus_avellana_newGene_57565
GO:0005884	actin filament	Cellular Component	1	2	1	0.361394	g4524
GO:0000015	phosphopyruvate hydratase complex	Cellular Component	1	2	1	0.361394	g9689
GO:0045177	apical part of cell	Cellular Component	1	2	1	0.361394	g16437
GO:0005771	multivesicular body	Cellular Component	1	2	1	0.361394	Corylus_avellana_newGene_59476
GO:0009925	basal plasma membrane	Cellular Component	1	2	1	0.361394	g16437
GO:0009535	chloroplast thylakoid membrane	Cellular Component	12	54	1	0.399403	Corylus_avellana_newGene_30638;g19993;Corylus_avellana_newGene_43147;g8770;g8723;g29025;g5839;g27567;g21934;g4026;g28497;g34706
GO:0005618	cell wall	Cellular Component	15	69	1	0.412083	Corylus_avellana_newGene_48340;g29285;g5272;g17700;g3406;g9497;g12040;g31924;g2294;g771;g3835;g29204;g7383;g33096;g3272
GO:0009654	photosystem II oxygen evolving complex	Cellular Component	2	7	1	0.425682	g2244;g30268
GO:0031201	SNARE complex	Cellular Component	2	7	1	0.425682	Corylus_avellana_newGene_30868;g13457
GO:0005773	vacuole	Cellular Component	9	41	1	0.443534	g5087;g771;Corylus_avellana_newGene_63819;g28948;g21246;g13766;g6734;g10369;g5070
GO:0005777	peroxisome	Cellular Component	4	17	1	0.454777	g14894;g11870;g8496;g12813
GO:0009508	plastid chromosome	Cellular Component	1	3	1	0.489711	g10190
GO:0048471	perinuclear region of cytoplasm	Cellular Component	1	3	1	0.489711	g14643
GO:0000276	mitochondrial proton-transporting ATP synthase complex, coupling factor F(o)	Cellular Component	1	3	1	0.489711	Corylus_avellana_newGene_51793
GO:0030286	dynein complex	Cellular Component	1	3	1	0.489711	Corylus_avellana_newGene_9491
GO:0030015	CCR4-NOT core complex	Cellular Component	1	3	1	0.489711	Corylus_avellana_newGene_29273
GO:0044428	nuclear part	Cellular Component	1	3	1	0.489711	Corylus_avellana_newGene_23691
GO:0005834	heterotrimeric G-protein complex	Cellular Component	1	3	1	0.489711	Corylus_avellana_newGene_31813
GO:0000786	nucleosome	Cellular Component	3	13	1	0.501634	g34514;g1265;g27594
GO:0005694	chromosome	Cellular Component	3	14	1	0.55537	g3525;g19585;g15561
GO:0005774	vacuolar membrane	Cellular Component	11	55	1	0.560519	g27340;g21080;g20950;g1015;g6776;g18812;g29285;g1971;g7383;g17549;g596
GO:0022625	cytosolic large ribosomal subunit	Cellular Component	5	25	1	0.583895	g6714;Corylus_avellana_newGene_516;g7863;g33520;g13736
GO:0044446	intracellular organelle part	Cellular Component	1	4	1	0.592265	Corylus_avellana_newGene_51084
GO:0000775	chromosome, centromeric region	Cellular Component	1	4	1	0.592265	g17681
GO:0044430	cytoskeletal part	Cellular Component	1	4	1	0.592265	g15785
GO:0031225	anchored component of membrane	Cellular Component	1	4	1	0.592265	g17549
GO:0000159	protein phosphatase type 2A complex	Cellular Component	1	4	1	0.592265	g3446
GO:0016272	prefoldin complex	Cellular Component	1	4	1	0.592265	Corylus_avellana_newGene_46900
GO:0030136	clathrin-coated vesicle	Cellular Component	1	4	1	0.592265	g9794
GO:0005743	mitochondrial inner membrane	Cellular Component	5	26	1	0.621284	g29285;Corylus_avellana_newGene_31105;Corylus_avellana_newGene_47965;g17900;g17345
GO:0015934	large ribosomal subunit	Cellular Component	2	10	1	0.627002	g13498;g3245
GO:0009706	chloroplast inner membrane	Cellular Component	1	5	1	0.674226	g29467
GO:0000784	nuclear chromosome, telomeric region	Cellular Component	1	5	1	0.674226	g7236
GO:0009501	amyloplast	Cellular Component	1	5	1	0.674226	g13970
GO:0043227	membrane-bounded organelle	Cellular Component	1	5	1	0.674226	g32451
GO:0005778	peroxisomal membrane	Cellular Component	1	5	1	0.674226	g28327
GO:0031977	thylakoid lumen	Cellular Component	1	5	1	0.674226	g9440
GO:0017119	Golgi transport complex	Cellular Component	1	5	1	0.674226	g13746
GO:0000151	ubiquitin ligase complex	Cellular Component	1	5	1	0.674226	g31775
GO:0009579	thylakoid	Cellular Component	1	5	1	0.674226	g7383
GO:0015630	microtubule cytoskeleton	Cellular Component	1	5	1	0.674226	g15785
GO:0016020	membrane	Cellular Component	112	578	1	0.69183	g25125;g30032;g24070;g25539;g28295;g12209;g9872;g18917;g611;g16517;Corylus_avellana_newGene_48217;g27059;g12050;g18630;g16327;g26748;g29856;g6160;g7921;g6630;g1615;g21108;g2301;g9322;g10845;g26257;g25789;g24365;Corylus_avellana_newGene_46456;g34916;g24745;g16543;g30226;g32476;g34999;g21681;Corylus_avellana_newGene_57917;Corylus_avellana_newGene_7321;g10451;g31587;g17812;Corylus_avellana_newGene_2…
GO:0005623	cell	Cellular Component	3	17	1	0.693862	g3565;g25337;g11030
GO:0000502	proteasome complex	Cellular Component	1	6	1	0.739724	Corylus_avellana_newGene_52546
GO:0090406	pollen tube	Cellular Component	1	6	1	0.739724	g9162
GO:0031461	cullin-RING ubiquitin ligase complex	Cellular Component	1	6	1	0.739724	g30653
GO:0044425	membrane part	Cellular Component	1	6	1	0.739724	g9927
GO:0046540	U4/U6 x U5 tri-snRNP complex	Cellular Component	1	6	1	0.739724	g23206
GO:0005770	late endosome	Cellular Component	1	6	1	0.739724	g16602
GO:0005794	Golgi apparatus	Cellular Component	13	74	1	0.750294	g8989;g5904;g23280;g33876;g18248;g13637;g596;g751;Corylus_avellana_newGene_55701;g20071;g7464;g17236;g8794
GO:0005789	endoplasmic reticulum membrane	Cellular Component	6	36	1	0.758494	g28327;g18459;Corylus_avellana_newGene_29866;g19152;g596;g9327
GO:0009570	chloroplast stroma	Cellular Component	17	96	1	0.759037	g14311;g12725;g7346;g12958;Corylus_avellana_newGene_38024;g22836;g24672;g28497;g3272;g2479;g16317;g7383;Corylus_avellana_newGene_63964;g31854;g27911;g30088;g11870
GO:0005654	nucleoplasm	Cellular Component	2	13	1	0.769007	g471;Corylus_avellana_newGene_61032
GO:0030126	COPI vesicle coat	Cellular Component	1	7	1	0.792065	Corylus_avellana_newGene_55697
GO:0071944	cell periphery	Cellular Component	1	7	1	0.792065	g2956
GO:0009707	chloroplast outer membrane	Cellular Component	1	7	1	0.792065	g9327
GO:0005839	proteasome core complex	Cellular Component	1	7	1	0.792065	g1904
GO:0009523	photosystem II	Cellular Component	1	7	1	0.792065	Corylus_avellana_newGene_30638
GO:0005667	transcription factor complex	Cellular Component	1	7	1	0.792065	g29742
GO:0009504	cell plate	Cellular Component	1	7	1	0.792065	g29156
GO:0009507	chloroplast	Cellular Component	36	201	1	0.808354	g15019;g33729;Corylus_avellana_newGene_51084;g20571;g13970;g31897;Corylus_avellana_newGene_31049;g9410;g3842;g8791;g3498;Corylus_avellana_newGene_57565;g9440;g7574;g13232;Corylus_avellana_newGene_7321;Corylus_avellana_newGene_66184;g10190;g6420;g13634;g22468;g11311;g28385;Corylus_avellana_newGene_25970;g12298;g26669;g4974;g6330;g10523;g5667;g21080;g27340;g141;g1394;g30320;g17802
GO:0005840	ribosome	Cellular Component	8	50	1	0.814875	g23568;Corylus_avellana_newGene_21804;Corylus_avellana_newGene_33065;Corylus_avellana_newGene_29416;g22468;g6439;g11947;g1434
GO:0044434	chloroplast part	Cellular Component	1	8	1	0.833888	g14436
GO:0005759	mitochondrial matrix	Cellular Component	2	15	1	0.835251	g5956;Corylus_avellana_newGene_32263
GO:0005643	nuclear pore	Cellular Component	2	15	1	0.835251	g2147;g16602
GO:0044424	intracellular part	Cellular Component	4	28	1	0.843186	Corylus_avellana_newGene_12204;Corylus_avellana_newGene_46456;g7884;Corylus_avellana_newGene_6201
GO:0005768	endosome	Cellular Component	8	52	1	0.848031	g20950;g27310;g21080;g6776;g19100;g4224;g3737;g8452
GO:0009536	plastid	Cellular Component	4	29	1	0.862801	Corylus_avellana_newGene_2122;g26546;Corylus_avellana_newGene_62886;g13977
GO:0005829	cytosol	Cellular Component	42	240	1	0.866806	g16219;g11870;g2164;g31854;g8241;Corylus_avellana_newGene_1144;g11537;g16265;g1015;g25548;g30893;g27947;Corylus_avellana_newGene_1211;g12120;Corylus_avellana_newGene_43560;g3570;g17221;Corylus_avellana_newGene_19296;g11149;g22309;g9327;Corylus_avellana_newGene_28873;g28610;g19668;g2056;Corylus_avellana_newGene_46900;g7383;g20610;g12298;g3815;g4974;g5581;g9669;g19634;g25035;g5955;g7669;g20155;Cory…
GO:0071011	precatalytic spliceosome	Cellular Component	1	9	1	0.867306	g23206
GO:0005576	extracellular region	Cellular Component	12	77	1	0.874395	g26822;g22108;g17426;g6545;g8240;g22337;g5272;g17700;g17433;g13544;g19591;g11874
GO:0009705	plant-type vacuole membrane	Cellular Component	2	17	1	0.883825	g8770;Corylus_avellana_newGene_45678
GO:0005802	trans-Golgi network	Cellular Component	8	55	1	0.888695	g6776;g21080;g27310;g20950;Corylus_avellana_newGene_12903;g3737;g4224;g19100
GO:0009505	plant-type cell wall	Cellular Component	4	31	1	0.895787	g26760;g13544;g21233;g16437
GO:0005783	endoplasmic reticulum	Cellular Component	13	86	1	0.906244	g6630;g17236;g7209;g9927;g328;g10530;Corylus_avellana_newGene_43449;Corylus_avellana_newGene_50152;g6366;g24673;g2535;g21654;g5904
GO:0019898	extrinsic component of membrane	Cellular Component	1	11	1	0.915339	g30268
GO:0022627	cytosolic small ribosomal subunit	Cellular Component	2	19	1	0.918839	g5138;g27155
GO:0000139	Golgi membrane	Cellular Component	4	34	1	0.932206	Corylus_avellana_newGene_12903;g5935;g19100;Corylus_avellana_newGene_50152
GO:0000148	1,3-beta-D-glucan synthase complex	Cellular Component	1	12	1	0.932381	Corylus_avellana_newGene_56836
GO:0016282	eukaryotic 43S preinitiation complex	Cellular Component	1	12	1	0.932381	g28203
GO:0033290	eukaryotic 48S preinitiation complex	Cellular Component	1	12	1	0.932381	g28203
GO:0005622	intracellular	Cellular Component	23	148	1	0.937524	g30908;g2458;g7279;g12865;Corylus_avellana_newGene_63571;g11475;g13100;Corylus_avellana_newGene_43711;g16156;Corylus_avellana_newGene_1679;g12544;g17097;g33931;Corylus_avellana_newGene_670;g5881;Corylus_avellana_newGene_63901;Corylus_avellana_newGene_39235;g22018;g22579;g17671;g11179;g2173;g3591
GO:0005737	cytoplasm	Cellular Component	56	332	1	0.945948	Corylus_avellana_newGene_18509;g15807;g1424;g5372;g4524;g726;g18668;g10765;Corylus_avellana_newGene_8381;g25612;g31775;g9522;g12732;g8782;Corylus_avellana_newGene_5868;g32747;Corylus_avellana_newGene_39231;g6113;g27223;g17245;g16861;g12362;g24276;Corylus_avellana_newGene_17665;g8349;g5709;Corylus_avellana_newGene_44907;g16688;g33112;g15620;g2855;g579;Corylus_avellana_newGene_18511;g30720;Corylus_…
GO:0005852	eukaryotic translation initiation factor 3 complex	Cellular Component	1	13	1	0.945995	g28203
GO:0000932	P-body	Cellular Component	1	13	1	0.945995	Corylus_avellana_newGene_29273
GO:0044464	cell part	Cellular Component	1	14	1	0.956871	Corylus_avellana_newGene_63113
GO:0005730	nucleolus	Cellular Component	4	38	1	0.96285	g29285;g596;g471;Corylus_avellana_newGene_31122
GO:0043229	intracellular organelle	Cellular Component	1	15	1	0.965558	g32451
GO:0032040	small-subunit processome	Cellular Component	1	17	1	0.978039	g12363
GO:0005739	mitochondrion	Cellular Component	22	168	1	0.993895	Corylus_avellana_newGene_22877;g13977;g21414;g15564;Corylus_avellana_newGene_8853;g20677;g192;g7383;g16317;g3272;g24672;g25548;g13937;g12423;g20166;g8452;g16118;g1706;g29796;g11537;Corylus_avellana_newGene_11036;Corylus_avellana_newGene_57565
GO:0009812	flavonoid metabolic process	Biological Process	6	8	0.946385	0.00141674	g19969;g13846;g11968;g23151;g10038;g10039
GO:0003333	amino acid transmembrane transport	Biological Process	11	23	1	0.00306067	g7897;g20265;g3346;g1400;g2229;g22669;g18673;g24024;g20637;Corylus_avellana_newGene_27183;g6199
GO:0055114	oxidation-reduction process	Biological Process	139	554	1	0.00359053	g19993;Corylus_avellana_newGene_16338;g20610;g3272;g18075;g19591;Corylus_avellana_newGene_52975;g17794;g20593;g17287;Corylus_avellana_newGene_4078;g22576;g11349;g8074;g13629;g5710;g22599;g19909;g23428;g3261;g15019;g25881;Corylus_avellana_newGene_51020;g13544;g28609;g12179;g32780;g24861;g8171;g12348;g773;g8217;g7279;g28467;g29025;g28385;g19997;g14311;g23793;Corylus_avellana_newGene_9396;g24139;g70…
GO:0015995	chlorophyll biosynthetic process	Biological Process	5	7	1	0.00525243	g23464;g28385;g7647;g15019;g7346
GO:0015748	organophosphate ester transport	Biological Process	4	5	1	0.0074117	g22390;g5054;g13402;g9102
GO:0015716	organic phosphonate transport	Biological Process	4	5	1	0.0074117	g5054;g22390;g9102;g13402
GO:0032502	developmental process	Biological Process	4	5	1	0.0074117	g13479;g10945;g19517;g10336
GO:0090332	stomatal closure	Biological Process	3	3	1	0.00864894	g8452;g6862;g13306
GO:0009294	DNA mediated transformation	Biological Process	3	3	1	0.00864894	Corylus_avellana_newGene_8615;g3015;g237
GO:0006596	polyamine biosynthetic process	Biological Process	3	3	1	0.00864894	g9036;g14121;Corylus_avellana_newGene_18509
GO:0006468	protein phosphorylation	Biological Process	94	367	1	0.00881462	g12348;g4155;g7464;Corylus_avellana_newGene_32104;g16717;g4358;g9820;g15057;g22037;g30245;g4899;g18013;g14689;g6851;Corylus_avellana_newGene_3886;g14447;g9444;g30323;g30601;Corylus_avellana_newGene_56082;g5127;g16382;g23054;g26151;g5982;Corylus_avellana_newGene_18609;g25312;g28183;g24276;g5291;Corylus_avellana_newGene_42725;g26800;g1269;g17245;g25876;g13015;g28256;g3881;g3323;g18441;g22309;g9194;…
GO:0008643	carbohydrate transport	Biological Process	8	17	1	0.0127346	g4253;g20036;g33876;g2935;g129;Corylus_avellana_newGene_32335;g7092;Corylus_avellana_newGene_50152
GO:0006633	fatty acid biosynthetic process	Biological Process	14	38	1	0.0148406	g32192;g19894;Corylus_avellana_newGene_51899;g19063;g9007;g9008;g6262;g25395;g24247;g13047;g15706;g28039;g121;g16111
GO:0005975	carbohydrate metabolic process	Biological Process	34	117	1	0.0169397	g24192;g8240;Corylus_avellana_newGene_8853;g5956;g6897;g13971;g16572;g5955;g20310;g8217;g21246;Corylus_avellana_newGene_32913;g9081;g875;g24798;g32750;g34583;g12370;Corylus_avellana_newGene_19395;Corylus_avellana_newGene_64282;g9482;Corylus_avellana_newGene_35963;g26760;g9419;g11963;Corylus_avellana_newGene_11332;Corylus_avellana_newGene_58052;g4337;g6545;g771;g31854;g141;g18362;g13865
GO:0006098	pentose-phosphate shunt	Biological Process	4	6	1	0.0186207	g32576;g11870;g4337;g12698
GO:0009308	amine metabolic process	Biological Process	3	4	1	0.0292772	g9038;g25801;g3261
GO:0006526	arginine biosynthetic process	Biological Process	3	4	1	0.0292772	Corylus_avellana_newGene_51084;g20442;g30720
GO:0050794	regulation of cellular process	Biological Process	6	13	1	0.0337683	g20073;g17039;g28256;g14283;g5873;Corylus_avellana_newGene_24128
GO:0006270	DNA replication initiation	Biological Process	4	7	1	0.0364451	g2855;g20956;g2056;g2399
GO:0055089	fatty acid homeostasis	Biological Process	2	2	1	0.0421646	g32056;Corylus_avellana_newGene_6017
GO:0000479	endonucleolytic cleavage of tricistronic rRNA transcript (SSU-rRNA, 5.8S rRNA, LSU-rRNA)	Biological Process	2	2	1	0.0421646	g13233;Corylus_avellana_newGene_65102
GO:1904823	purine nucleobase transmembrane transport	Biological Process	2	2	1	0.0421646	g4616;g7824
GO:0007023	post-chaperonin tubulin folding pathway	Biological Process	2	2	1	0.0421646	g20155;g28037
GO:0070328	triglyceride homeostasis	Biological Process	2	2	1	0.0421646	g32056;Corylus_avellana_newGene_6017
GO:0007021	tubulin complex assembly	Biological Process	2	2	1	0.0421646	g20155;g28037
GO:0006782	protoporphyrinogen IX biosynthetic process	Biological Process	2	2	1	0.0421646	g1922;g15019
GO:2000026	regulation of multicellular organismal development	Biological Process	2	2	1	0.0421646	g3015;g237
GO:0006273	lagging strand elongation	Biological Process	2	2	1	0.0421646	g15807;g27478
GO:0006873	cellular ion homeostasis	Biological Process	2	2	1	0.0421646	g6862;g303
GO:0016104	triterpenoid biosynthetic process	Biological Process	2	2	1	0.0421646	g27101;g18459
GO:0010686	tetracyclic triterpenoid biosynthetic process	Biological Process	2	2	1	0.0421646	g6734;Corylus_avellana_newGene_43684
GO:0055091	phospholipid homeostasis	Biological Process	2	2	1	0.0421646	g32056;Corylus_avellana_newGene_6017
GO:0015936	coenzyme A metabolic process	Biological Process	2	2	1	0.0421646	g18459;g28327
GO:0009861	jasmonic acid and ethylene-dependent systemic resistance	Biological Process	2	2	1	0.0421646	g237;g3015
GO:0009405	pathogenesis	Biological Process	2	2	1	0.0421646	g237;g3015
GO:0044699	single-organism process	Biological Process	10	28	1	0.0456009	g12089;Corylus_avellana_newGene_16376;Corylus_avellana_newGene_24128;g17039;g2199;g10451;g18812;g23772;g20993;g10245
GO:0055085	transmembrane transport	Biological Process	43	165	1	0.0489479	g8770;g5632;Corylus_avellana_newGene_65220;g8411;g3541;g12675;g19714;g5954;Corylus_avellana_newGene_7828;g2534;g2935;g14660;g17900;Corylus_avellana_newGene_13978;g20864;Corylus_avellana_newGene_614;g17968;g17927;g20036;g12727;g23482;g29285;g28622;g1988;g16437;g24673;g639;Corylus_avellana_newGene_35146;Corylus_avellana_newGene_50554;g11548;g24897;Corylus_avellana_newGene_752;Corylus_avellana_newGe…
GO:0016311	dephosphorylation	Biological Process	12	36	1	0.0502599	g1684;g32298;g12120;g11589;g141;g23483;g22353;g30032;g22352;g22601;g29796;g14855
GO:0006351	transcription, DNA-templated	Biological Process	24	85	1	0.0549416	g17778;g13905;g15495;g27439;g814;g16919;g3797;g9382;g8561;g10961;g8752;g25073;g14283;g5265;g10806;g11801;Corylus_avellana_newGene_24128;Corylus_avellana_newGene_2192;g33036;Corylus_avellana_newGene_22744;g8248;g15730;g15508;g29519
GO:0006887	exocytosis	Biological Process	5	11	1	0.055649	g11640;g33583;g23248;g11149;Corylus_avellana_newGene_30868
GO:0045892	negative regulation of transcription, DNA-templated	Biological Process	5	11	1	0.055649	g23875;g19909;g5212;g3015;g237
GO:0006259	DNA metabolic process	Biological Process	10	29	1	0.0572421	Corylus_avellana_newGene_11036;g18863;Corylus_avellana_newGene_12204;g1273;g27521;g2400;g16215;g7884;Corylus_avellana_newGene_20359;Corylus_avellana_newGene_6201
GO:0009846	pollen germination	Biological Process	4	8	1	0.0612449	g9162;g23280;g1684;g16602
GO:0034219	carbohydrate transmembrane transport	Biological Process	4	8	1	0.0612449	g31101;g27262;Corylus_avellana_newGene_19265;Corylus_avellana_newGene_28333
GO:0006885	regulation of pH	Biological Process	3	5	1	0.0620755	g8982;g1971;g4558
GO:0015698	inorganic anion transport	Biological Process	3	5	1	0.0620755	g23262;g23315;g6862
GO:0043086	negative regulation of catalytic activity	Biological Process	7	19	1	0.0759874	g7412;g31924;g5272;g10286;g3406;g9522;g2956
GO:0070588	calcium ion transmembrane transport	Biological Process	5	12	1	0.0797435	g22622;g7383;g27761;g26620;g16392
GO:0016998	cell wall macromolecule catabolic process	Biological Process	4	9	1	0.0927909	g24192;g34583;g2294;g13637
GO:0035336	long-chain fatty-acyl-CoA metabolic process	Biological Process	3	6	1	0.10553	g23775;Corylus_avellana_newGene_66671;Corylus_avellana_newGene_43449
GO:0019748	secondary metabolic process	Biological Process	3	6	1	0.10553	Corylus_avellana_newGene_42368;g9350;g10356
GO:0010143	cutin biosynthetic process	Biological Process	3	6	1	0.10553	g29796;g23793;g30032
GO:0044702	single organism reproductive process	Biological Process	2	3	1	0.109196	g11638;g13303
GO:0006850	mitochondrial pyruvate transport	Biological Process	2	3	1	0.109196	Corylus_avellana_newGene_47965;Corylus_avellana_newGene_31105
GO:0015696	ammonium transport	Biological Process	2	3	1	0.109196	Corylus_avellana_newGene_50120;Corylus_avellana_newGene_22926
GO:0006379	mRNA cleavage	Biological Process	2	3	1	0.109196	Corylus_avellana_newGene_44088;g11293
GO:0061512	protein localization to cilium	Biological Process	2	3	1	0.109196	g555;g8729
GO:0055088	lipid homeostasis	Biological Process	2	3	1	0.109196	g8496;Corylus_avellana_newGene_32263
GO:0009740	gibberellic acid mediated signaling pathway	Biological Process	2	3	1	0.109196	g14271;g11046
GO:0006813	potassium ion transport	Biological Process	2	3	1	0.109196	g4087;g16939
GO:0019288	isopentenyl diphosphate biosynthetic process, methylerythritol 4-phosphate pathway	Biological Process	2	3	1	0.109196	g14311;g26472
GO:0003006	developmental process involved in reproduction	Biological Process	2	3	1	0.109196	g8240;g13303
GO:0019438	aromatic compound biosynthetic process	Biological Process	2	3	1	0.109196	g30893;g28610
GO:0045492	xylan biosynthetic process	Biological Process	2	3	1	0.109196	g8348;g8989
GO:0033539	fatty acid beta-oxidation using acyl-CoA dehydrogenase	Biological Process	2	3	1	0.109196	Corylus_avellana_newGene_32263;g8496
GO:0000244	spliceosomal tri-snRNP complex assembly	Biological Process	2	3	1	0.109196	g23206;Corylus_avellana_newGene_2534
GO:0010584	pollen exine formation	Biological Process	2	3	1	0.109196	g3014;Corylus_avellana_newGene_50152
GO:0006950	response to stress	Biological Process	11	37	1	0.12039	g2873;g8828;g324;g3657;g29521;g867;g22356;g19668;Corylus_avellana_newGene_19707;g33801;g31830
GO:0016573	histone acetylation	Biological Process	5	14	1	0.141475	g19454;g28948;g237;g3015;Corylus_avellana_newGene_44069
GO:0045490	pectin catabolic process	Biological Process	8	26	1	0.14689	g10709;g5272;g31924;g18892;g9497;g17665;g3406;g3835
GO:0007186	G-protein coupled receptor signaling pathway	Biological Process	3	7	1	0.157344	g7186;Corylus_avellana_newGene_31813;g21508
GO:0044767	single-organism developmental process	Biological Process	3	7	1	0.157344	g13312;g6141;g32041
[truncated: 596 more rows]
