# Supplementary material for: Identification of vital candidate microRNA/mRNA pairs regulating ovule development using high-throughput sequencing in hazel
Source: BMC Dev Biol. 2020 Jul 1;20:13. doi: 10.1186/s12861-020-00219-z (PMC7329476; doi:10.1186/s12861-020-00219-z)
Supplement: Supplementary file 11 — Additional file 11 Table S10 KEGG enrichment of DEmRNA of DEmiRNA [file 12861_2020_219_MOESM11_ESM.xlsx]

## Sheet: 1-2
#Kegg_pathway	ko_id	Cluter_frequency	Genome_frequency	P-value
Ascorbate and aldarate metabolism	ko00053	4 out of 135 2.96296296296296%	41 out of 5785 0.708729472774417%	0.0147291
Steroid biosynthesis	ko00100	4 out of 135 2.96296296296296%	42 out of 5785 0.726015557476232%	0.0159919
Cutin, suberine and wax biosynthesis	ko00073	4 out of 135 2.96296296296296%	50 out of 5785 0.864304235090752%	0.0285464
Tropane, piperidine and pyridine alkaloid biosynthesis	ko00960	4 out of 135 2.96296296296296%	53 out of 5785 0.916162489196197%	0.0344218
beta-Alanine metabolism	ko00410	4 out of 135 2.96296296296296%	57 out of 5785 0.985306828003457%	0.0432728
Diterpenoid biosynthesis	ko00904	3 out of 135 2.22222222222222%	39 out of 5785 0.674157303370786%	0.061752
Fatty acid elongation	ko00062	3 out of 135 2.22222222222222%	41 out of 5785 0.708729472774417%	0.0696828
Arginine and proline metabolism	ko00330	4 out of 135 2.96296296296296%	67 out of 5785 1.15816767502161%	0.0704738
Plant hormone signal transduction	ko04075	10 out of 135 7.40740740740741%	254 out of 5785 4.39066551426102%	0.0720739
Pyruvate metabolism	ko00620	5 out of 135 3.7037037037037%	101 out of 5785 1.74589455488332%	0.0864018
Pentose and glucuronate interconversions	ko00040	5 out of 135 3.7037037037037%	103 out of 5785 1.78046672428695%	0.0921246
Starch and sucrose metabolism	ko00500	10 out of 135 7.40740740740741%	269 out of 5785 4.64995678478825%	0.0967256
DNA replication	ko03030	4 out of 135 2.96296296296296%	81 out of 5785 1.40017286084702%	0.120025
Plant-pathogen interaction	ko04626	8 out of 135 5.92592592592593%	218 out of 5785 3.76836646499568%	0.136151
Fatty acid degradation	ko00071	3 out of 135 2.22222222222222%	55 out of 5785 0.950734658599827%	0.136336
Tryptophan metabolism	ko00380	3 out of 135 2.22222222222222%	55 out of 5785 0.950734658599827%	0.136336
Ubiquinone and other terpenoid-quinone biosynthesis	ko00130	3 out of 135 2.22222222222222%	56 out of 5785 0.968020743301642%	0.141735
Histidine metabolism	ko00340	2 out of 135 1.48148148148148%	30 out of 5785 0.518582541054451%	0.154279
Base excision repair	ko03410	3 out of 135 2.22222222222222%	63 out of 5785 1.08902333621435%	0.181366
Inositol phosphate metabolism	ko00562	3 out of 135 2.22222222222222%	66 out of 5785 1.14088159031979%	0.199189
mRNA surveillance pathway	ko03015	5 out of 135 3.7037037037037%	134 out of 5785 2.31633535004322%	0.202835
Isoquinoline alkaloid biosynthesis	ko00950	2 out of 135 1.48148148148148%	36 out of 5785 0.622299049265341%	0.20477
ABC transporters	ko02010	3 out of 135 2.22222222222222%	67 out of 5785 1.15816767502161%	0.205223
Glycosphingolipid biosynthesis - globo series	ko00603	1 out of 135 0.740740740740741%	10 out of 5785 0.17286084701815%	0.210467
Lysine degradation	ko00310	2 out of 135 1.48148148148148%	38 out of 5785 0.656871218668971%	0.222004
Brassinosteroid biosynthesis	ko00905	1 out of 135 0.740740740740741%	11 out of 5785 0.190146931719965%	0.228924
Photosynthesis	ko00195	3 out of 135 2.22222222222222%	71 out of 5785 1.22731201382887%	0.229753
Arginine biosynthesis	ko00220	2 out of 135 1.48148148148148%	39 out of 5785 0.674157303370786%	0.230667
alpha-Linolenic acid metabolism	ko00592	3 out of 135 2.22222222222222%	72 out of 5785 1.24459809853068%	0.235972
Circadian rhythm - plant	ko04712	2 out of 135 1.48148148148148%	41 out of 5785 0.708729472774417%	0.248052
Phenylpropanoid biosynthesis	ko00940	8 out of 135 5.92592592592593%	263 out of 5785 4.54624027657735%	0.270718
Carotenoid biosynthesis	ko00906	2 out of 135 1.48148148148148%	45 out of 5785 0.777873811581677%	0.282915
Glyoxylate and dicarboxylate metabolism	ko00630	3 out of 135 2.22222222222222%	82 out of 5785 1.41745894554883%	0.299434
Terpenoid backbone biosynthesis	ko00900	3 out of 135 2.22222222222222%	83 out of 5785 1.43474503025065%	0.30586
Thiamine metabolism	ko00730	1 out of 135 0.740740740740741%	16 out of 5785 0.276577355229041%	0.314976
Photosynthesis - antenna proteins	ko00196	1 out of 135 0.740740740740741%	16 out of 5785 0.276577355229041%	0.314976
Nitrogen metabolism	ko00910	2 out of 135 1.48148148148148%	49 out of 5785 0.847018150388937%	0.317647
Cyanoamino acid metabolism	ko00460	3 out of 135 2.22222222222222%	90 out of 5785 1.55574762316335%	0.350909
Glycosaminoglycan degradation	ko00531	1 out of 135 0.740740740740741%	20 out of 5785 0.345721694036301%	0.376897
Biosynthesis of amino acids	ko01230	8 out of 135 5.92592592592593%	295 out of 5785 5.09939498703544%	0.383234
Citrate cycle (TCA cycle)	ko00020	2 out of 135 1.48148148148148%	57 out of 5785 0.985306828003457%	0.385732
Alanine, aspartate and glutamate metabolism	ko00250	2 out of 135 1.48148148148148%	57 out of 5785 0.985306828003457%	0.385732
Tyrosine metabolism	ko00350	2 out of 135 1.48148148148148%	60 out of 5785 1.0371650821089%	0.410541
Phosphatidylinositol signaling system	ko04070	2 out of 135 1.48148148148148%	60 out of 5785 1.0371650821089%	0.410541
Glycolysis / Gluconeogenesis	ko00010	4 out of 135 2.96296296296296%	142 out of 5785 2.45462402765774%	0.424309
Porphyrin and chlorophyll metabolism	ko00860	2 out of 135 1.48148148148148%	62 out of 5785 1.07173725151253%	0.42681
Phenylalanine, tyrosine and tryptophan biosynthesis	ko00400	2 out of 135 1.48148148148148%	63 out of 5785 1.08902333621435%	0.434857
Other glycan degradation	ko00511	1 out of 135 0.740740740740741%	25 out of 5785 0.432152117545376%	0.446538
Biotin metabolism	ko00780	1 out of 135 0.740740740740741%	25 out of 5785 0.432152117545376%	0.446538
Peroxisome	ko04146	3 out of 135 2.22222222222222%	108 out of 5785 1.86689714779602%	0.464165
Glycerolipid metabolism	ko00561	2 out of 135 1.48148148148148%	67 out of 5785 1.15816767502161%	0.466428
Linoleic acid metabolism	ko00591	1 out of 135 0.740740740740741%	27 out of 5785 0.466724286949006%	0.47218
Valine, leucine and isoleucine degradation	ko00280	2 out of 135 1.48148148148148%	68 out of 5785 1.17545375972342%	0.474159
Cysteine and methionine metabolism	ko00270	3 out of 135 2.22222222222222%	112 out of 5785 1.93604148660328%	0.488268
Phenylalanine metabolism	ko00360	2 out of 135 1.48148148148148%	70 out of 5785 1.21002592912705%	0.489419
Glycerophospholipid metabolism	ko00564	3 out of 135 2.22222222222222%	113 out of 5785 1.9533275713051%	0.494214
Carbon fixation in photosynthetic organisms	ko00710	2 out of 135 1.48148148148148%	71 out of 5785 1.22731201382887%	0.496946
Fructose and mannose metabolism	ko00051	2 out of 135 1.48148148148148%	71 out of 5785 1.22731201382887%	0.496946
RNA degradation	ko03018	4 out of 135 2.96296296296296%	159 out of 5785 2.74848746758859%	0.511795
2-Oxocarboxylic acid metabolism	ko01210	2 out of 135 1.48148148148148%	79 out of 5785 1.36560069144339%	0.554571
Carbon metabolism	ko01200	7 out of 135 5.18518518518519%	303 out of 5785 5.23768366464996%	0.566882
Homologous recombination	ko03440	2 out of 135 1.48148148148148%	83 out of 5785 1.43474503025065%	0.581602
Sulfur metabolism	ko00920	1 out of 135 0.740740740740741%	37 out of 5785 0.639585133967156%	0.583736
Biosynthesis of unsaturated fatty acids	ko01040	1 out of 135 0.740740740740741%	39 out of 5785 0.674157303370786%	0.603062
Glycine, serine and threonine metabolism	ko00260	2 out of 135 1.48148148148148%	87 out of 5785 1.50388936905791%	0.60742
Nucleotide excision repair	ko03420	2 out of 135 1.48148148148148%	90 out of 5785 1.55574762316335%	0.625986
Regulation of autophagy	ko04140	1 out of 135 0.740740740740741%	42 out of 5785 0.726015557476232%	0.630392
Fatty acid metabolism	ko01212	2 out of 135 1.48148148148148%	91 out of 5785 1.57303370786517%	0.632023
Ether lipid metabolism	ko00565	1 out of 135 0.740740740740741%	44 out of 5785 0.760587726879862%	0.647566
Phagosome	ko04145	2 out of 135 1.48148148148148%	104 out of 5785 1.79775280898876%	0.70374
Ubiquitin mediated proteolysis	ko04120	3 out of 135 2.22222222222222%	157 out of 5785 2.71391529818496%	0.715676
Fatty acid biosynthesis	ko00061	1 out of 135 0.740740740740741%	57 out of 5785 0.985306828003457%	0.741424
Endocytosis	ko04144	4 out of 135 2.96296296296296%	218 out of 5785 3.76836646499568%	0.755747
Basal transcription factors	ko03022	1 out of 135 0.740740740740741%	63 out of 5785 1.08902333621435%	0.775916
Pentose phosphate pathway	ko00030	1 out of 135 0.740740740740741%	65 out of 5785 1.12359550561798%	0.786366
Mismatch repair	ko03430	1 out of 135 0.740740740740741%	69 out of 5785 1.19273984442524%	0.805836
Amino sugar and nucleotide sugar metabolism	ko00520	3 out of 135 2.22222222222222%	187 out of 5785 3.23249783923941%	0.818544
Spliceosome	ko03040	4 out of 135 2.96296296296296%	240 out of 5785 4.14866032843561%	0.818658
Galactose metabolism	ko00052	1 out of 135 0.740740740740741%	72 out of 5785 1.24459809853068%	0.819273
RNA transport	ko03013	3 out of 135 2.22222222222222%	226 out of 5785 3.9066551426102%	0.903871
Oxidative phosphorylation	ko00190	2 out of 135 1.48148148148148%	167 out of 5785 2.88677614520311%	0.906549
Glutathione metabolism	ko00480	1 out of 135 0.740740740740741%	113 out of 5785 1.9533275713051%	0.93244
Ribosome biogenesis in eukaryotes	ko03008	1 out of 135 0.740740740740741%	124 out of 5785 2.14347450302507%	0.948178
Purine metabolism	ko00230	2 out of 135 1.48148148148148%	218 out of 5785 3.76836646499568%	0.966254
Pyrimidine metabolism	ko00240	1 out of 135 0.740740740740741%	169 out of 5785 2.92134831460674%	0.982584
Protein processing in endoplasmic reticulum	ko04141	2 out of 135 1.48148148148148%	278 out of 5785 4.80553154710458%	0.99045

## Sheet: 1-3
#Kegg_pathway	ko_id	Cluter_frequency	Genome_frequency	P-value
Protein export	ko03060	8 out of 216 3.7037037037037%	54 out of 5785 0.933448573898012%	0.000783727
Fatty acid elongation	ko00062	6 out of 216 2.77777777777778%	41 out of 5785 0.708729472774417%	0.00380397
beta-Alanine metabolism	ko00410	7 out of 216 3.24074074074074%	57 out of 5785 0.985306828003457%	0.00495645
Isoquinoline alkaloid biosynthesis	ko00950	5 out of 216 2.31481481481481%	36 out of 5785 0.622299049265341%	0.010158
Cutin, suberine and wax biosynthesis	ko00073	6 out of 216 2.77777777777778%	50 out of 5785 0.864304235090752%	0.0101819
Glycerolipid metabolism	ko00561	7 out of 216 3.24074074074074%	67 out of 5785 1.15816767502161%	0.0119176
Pyruvate metabolism	ko00620	9 out of 216 4.16666666666667%	101 out of 5785 1.74589455488332%	0.0126896
Fatty acid degradation	ko00071	6 out of 216 2.77777777777778%	55 out of 5785 0.950734658599827%	0.0159309
Linoleic acid metabolism	ko00591	4 out of 216 1.85185185185185%	27 out of 5785 0.466724286949006%	0.0168923
Tyrosine metabolism	ko00350	6 out of 216 2.77777777777778%	60 out of 5785 1.0371650821089%	0.0236101
Porphyrin and chlorophyll metabolism	ko00860	6 out of 216 2.77777777777778%	62 out of 5785 1.07173725151253%	0.0272757
Arginine and proline metabolism	ko00330	6 out of 216 2.77777777777778%	67 out of 5785 1.15816767502161%	0.0380329
Ascorbate and aldarate metabolism	ko00053	4 out of 216 1.85185185185185%	41 out of 5785 0.708729472774417%	0.0652573
Pentose and glucuronate interconversions	ko00040	7 out of 216 3.24074074074074%	103 out of 5785 1.78046672428695%	0.0894187
Plant hormone signal transduction	ko04075	14 out of 216 6.48148148148148%	254 out of 5785 4.39066551426102%	0.0919399
Phagosome	ko04145	7 out of 216 3.24074074074074%	104 out of 5785 1.79775280898876%	0.0929992
Histidine metabolism	ko00340	3 out of 216 1.38888888888889%	30 out of 5785 0.518582541054451%	0.0996994
Cyanoamino acid metabolism	ko00460	6 out of 216 2.77777777777778%	90 out of 5785 1.55574762316335%	0.118974
alpha-Linolenic acid metabolism	ko00592	5 out of 216 2.31481481481481%	72 out of 5785 1.24459809853068%	0.130372
Tropane, piperidine and pyridine alkaloid biosynthesis	ko00960	4 out of 216 1.85185185185185%	53 out of 5785 0.916162489196197%	0.134698
Fatty acid biosynthesis	ko00061	4 out of 216 1.85185185185185%	57 out of 5785 0.985306828003457%	0.162635
Lysine degradation	ko00310	3 out of 216 1.38888888888889%	38 out of 5785 0.656871218668971%	0.167814
Aminoacyl-tRNA biosynthesis	ko00970	5 out of 216 2.31481481481481%	79 out of 5785 1.36560069144339%	0.171759
Diterpenoid biosynthesis	ko00904	3 out of 216 1.38888888888889%	39 out of 5785 0.674157303370786%	0.177124
Terpenoid backbone biosynthesis	ko00900	5 out of 216 2.31481481481481%	83 out of 5785 1.43474503025065%	0.197433
Steroid biosynthesis	ko00100	3 out of 216 1.38888888888889%	42 out of 5785 0.726015557476232%	0.205846
Base excision repair	ko03410	4 out of 216 1.85185185185185%	63 out of 5785 1.08902333621435%	0.207982
Peroxisome	ko04146	6 out of 216 2.77777777777778%	108 out of 5785 1.86689714779602%	0.215505
Carotenoid biosynthesis	ko00906	3 out of 216 1.38888888888889%	45 out of 5785 0.777873811581677%	0.235534
Fatty acid metabolism	ko01212	5 out of 216 2.31481481481481%	91 out of 5785 1.57303370786517%	0.252264
Glycolysis / Gluconeogenesis	ko00010	7 out of 216 3.24074074074074%	142 out of 5785 2.45462402765774%	0.279649
Starch and sucrose metabolism	ko00500	12 out of 216 5.55555555555556%	269 out of 5785 4.64995678478825%	0.303321
Glycosphingolipid biosynthesis - globo series	ko00603	1 out of 216 0.462962962962963%	10 out of 5785 0.17286084701815%	0.316706
Tryptophan metabolism	ko00380	3 out of 216 1.38888888888889%	55 out of 5785 0.950734658599827%	0.338091
2-Oxocarboxylic acid metabolism	ko01210	4 out of 216 1.85185185185185%	79 out of 5785 1.36560069144339%	0.341115
Brassinosteroid biosynthesis	ko00905	1 out of 216 0.462962962962963%	11 out of 5785 0.190146931719965%	0.342263
Carbon metabolism	ko01200	13 out of 216 6.01851851851852%	303 out of 5785 5.23768366464996%	0.342268
Glyoxylate and dicarboxylate metabolism	ko00630	4 out of 216 1.85185185185185%	82 out of 5785 1.41745894554883%	0.366866
Valine, leucine and isoleucine biosynthesis	ko00290	2 out of 216 0.925925925925926%	35 out of 5785 0.605012964563526%	0.377939
RNA degradation	ko03018	7 out of 216 3.24074074074074%	159 out of 5785 2.74848746758859%	0.383081
C5-Branched dibasic acid metabolism	ko00660	1 out of 216 0.462962962962963%	13 out of 5785 0.224719101123595%	0.390558
Pantothenate and CoA biosynthesis	ko00770	2 out of 216 0.925925925925926%	36 out of 5785 0.622299049265341%	0.391367
Sesquiterpenoid and triterpenoid biosynthesis	ko00909	2 out of 216 0.925925925925926%	36 out of 5785 0.622299049265341%	0.391367
Cysteine and methionine metabolism	ko00270	5 out of 216 2.31481481481481%	112 out of 5785 1.93604148660328%	0.407576
Glycine, serine and threonine metabolism	ko00260	4 out of 216 1.85185185185185%	87 out of 5785 1.50388936905791%	0.409631
Phenylalanine, tyrosine and tryptophan biosynthesis	ko00400	3 out of 216 1.38888888888889%	63 out of 5785 1.08902333621435%	0.419993
Biosynthesis of amino acids	ko01230	12 out of 216 5.55555555555556%	295 out of 5785 5.09939498703544%	0.422408
Plant-pathogen interaction	ko04626	9 out of 216 4.16666666666667%	218 out of 5785 3.76836646499568%	0.427565
Arachidonic acid metabolism	ko00590	1 out of 216 0.462962962962963%	15 out of 5785 0.259291270527226%	0.435321
Circadian rhythm - plant	ko04712	2 out of 216 0.925925925925926%	41 out of 5785 0.708729472774417%	0.456384
Photosynthesis - antenna proteins	ko00196	1 out of 216 0.462962962962963%	16 out of 5785 0.276577355229041%	0.45646
Thiamine metabolism	ko00730	1 out of 216 0.462962962962963%	16 out of 5785 0.276577355229041%	0.45646
Protein processing in endoplasmic reticulum	ko04141	11 out of 216 5.09259259259259%	278 out of 5785 4.80553154710458%	0.466334
Regulation of autophagy	ko04140	2 out of 216 0.925925925925926%	42 out of 5785 0.726015557476232%	0.468911
Valine, leucine and isoleucine degradation	ko00280	3 out of 216 1.38888888888889%	68 out of 5785 1.17545375972342%	0.469522
Phenylalanine metabolism	ko00360	3 out of 216 1.38888888888889%	70 out of 5785 1.21002592912705%	0.48881
Ether lipid metabolism	ko00565	2 out of 216 0.925925925925926%	44 out of 5785 0.760587726879862%	0.493442
Carbon fixation in photosynthetic organisms	ko00710	3 out of 216 1.38888888888889%	71 out of 5785 1.22731201382887%	0.498327
Photosynthesis	ko00195	3 out of 216 1.38888888888889%	71 out of 5785 1.22731201382887%	0.498327
Fructose and mannose metabolism	ko00051	3 out of 216 1.38888888888889%	71 out of 5785 1.22731201382887%	0.498327
Galactose metabolism	ko00052	3 out of 216 1.38888888888889%	72 out of 5785 1.24459809853068%	0.507754
Ribosome	ko03010	12 out of 216 5.55555555555556%	315 out of 5785 5.44511668107174%	0.514967
Non-homologous end-joining	ko03450	1 out of 216 0.462962962962963%	20 out of 5785 0.345721694036301%	0.533424
AGE-RAGE signaling pathway in diabetic complications	ko04933	1 out of 216 0.462962962962963%	20 out of 5785 0.345721694036301%	0.533424
Monoterpenoid biosynthesis	ko00902	1 out of 216 0.462962962962963%	21 out of 5785 0.363007778738116%	0.550905
Nitrogen metabolism	ko00910	2 out of 216 0.925925925925926%	49 out of 5785 0.847018150388937%	0.551546
Homologous recombination	ko03440	3 out of 216 1.38888888888889%	83 out of 5785 1.43474503025065%	0.604856
Biotin metabolism	ko00780	1 out of 216 0.462962962962963%	25 out of 5785 0.432152117545376%	0.614548
Citrate cycle (TCA cycle)	ko00020	2 out of 216 0.925925925925926%	57 out of 5785 0.985306828003457%	0.634428
Phenylpropanoid biosynthesis	ko00940	9 out of 216 4.16666666666667%	263 out of 5785 4.54624027657735%	0.655517
Butanoate metabolism	ko00650	1 out of 216 0.462962962962963%	30 out of 5785 0.518582541054451%	0.681621
Basal transcription factors	ko03022	2 out of 216 0.925925925925926%	63 out of 5785 1.08902333621435%	0.68841
Pentose phosphate pathway	ko00030	2 out of 216 0.925925925925926%	65 out of 5785 1.12359550561798%	0.704895
Amino sugar and nucleotide sugar metabolism	ko00520	6 out of 216 2.77777777777778%	187 out of 5785 3.23249783923941%	0.706019
Proteasome	ko03050	2 out of 216 0.925925925925926%	70 out of 5785 1.21002592912705%	0.742957
mRNA surveillance pathway	ko03015	4 out of 216 1.85185185185185%	134 out of 5785 2.31633535004322%	0.744035
Sulfur metabolism	ko00920	1 out of 216 0.462962962962963%	37 out of 5785 0.639585133967156%	0.756452
Biosynthesis of unsaturated fatty acids	ko01040	1 out of 216 0.462962962962963%	39 out of 5785 0.674157303370786%	0.774414
Propanoate metabolism	ko00640	1 out of 216 0.462962962962963%	42 out of 5785 0.726015557476232%	0.798914
Glutathione metabolism	ko00480	3 out of 216 1.38888888888889%	113 out of 5785 1.9533275713051%	0.800619
Glycerophospholipid metabolism	ko00564	3 out of 216 1.38888888888889%	113 out of 5785 1.9533275713051%	0.800619
DNA replication	ko03030	2 out of 216 0.925925925925926%	81 out of 5785 1.40017286084702%	0.812151
Nucleotide excision repair	ko03420	2 out of 216 0.925925925925926%	90 out of 5785 1.55574762316335%	0.855912
RNA transport	ko03013	6 out of 216 2.77777777777778%	226 out of 5785 3.9066551426102%	0.855916
SNARE interactions in vesicular transport	ko04130	1 out of 216 0.462962962962963%	51 out of 5785 0.881590319792567%	0.857626
Oxidative phosphorylation	ko00190	4 out of 216 1.85185185185185%	167 out of 5785 2.88677614520311%	0.877097
Ubiquinone and other terpenoid-quinone biosynthesis	ko00130	1 out of 216 0.462962962962963%	56 out of 5785 0.968020743301642%	0.882504
Alanine, aspartate and glutamate metabolism	ko00250	1 out of 216 0.462962962962963%	57 out of 5785 0.985306828003457%	0.886934
Phosphatidylinositol signaling system	ko04070	1 out of 216 0.462962962962963%	60 out of 5785 1.0371650821089%	0.899251
Inositol phosphate metabolism	ko00562	1 out of 216 0.462962962962963%	66 out of 5785 1.14088159031979%	0.92002
Mismatch repair	ko03430	1 out of 216 0.462962962962963%	69 out of 5785 1.19273984442524%	0.928746
Ribosome biogenesis in eukaryotes	ko03008	2 out of 216 0.925925925925926%	124 out of 5785 2.14347450302507%	0.949834
Endocytosis	ko04144	4 out of 216 1.85185185185185%	218 out of 5785 3.76836646499568%	0.966381
Spliceosome	ko03040	4 out of 216 1.85185185185185%	240 out of 5785 4.14866032843561%	0.981658
Purine metabolism	ko00230	3 out of 216 1.38888888888889%	218 out of 5785 3.76836646499568%	0.989788
Ubiquitin mediated proteolysis	ko04120	1 out of 216 0.462962962962963%	157 out of 5785 2.71391529818496%	0.997661

## Sheet: 1-4
#Kegg_pathway	ko_id	Cluter_frequency	Genome_frequency	P-value
Protein export	ko03060	7 out of 223 3.1390134529148%	54 out of 5785 0.933448573898012%	0.00435164
Base excision repair	ko03410	7 out of 223 3.1390134529148%	63 out of 5785 1.08902333621435%	0.0101537
Arginine and proline metabolism	ko00330	7 out of 223 3.1390134529148%	67 out of 5785 1.15816767502161%	0.0140259
Lysine degradation	ko00310	5 out of 223 2.24215246636771%	38 out of 5785 0.656871218668971%	0.0144697
Fatty acid degradation	ko00071	6 out of 223 2.69058295964126%	55 out of 5785 0.950734658599827%	0.0183784
beta-Alanine metabolism	ko00410	6 out of 223 2.69058295964126%	57 out of 5785 0.985306828003457%	0.0215959
Starch and sucrose metabolism	ko00500	17 out of 223 7.62331838565022%	269 out of 5785 4.64995678478825%	0.0297151
DNA replication	ko03030	7 out of 223 3.1390134529148%	81 out of 5785 1.40017286084702%	0.0357825
Isoquinoline alkaloid biosynthesis	ko00950	4 out of 223 1.79372197309417%	36 out of 5785 0.622299049265341%	0.0482652
Tropane, piperidine and pyridine alkaloid biosynthesis	ko00960	5 out of 223 2.24215246636771%	53 out of 5785 0.916162489196197%	0.052166
Cyanoamino acid metabolism	ko00460	7 out of 223 3.1390134529148%	90 out of 5785 1.55574762316335%	0.057736
Tryptophan metabolism	ko00380	5 out of 223 2.24215246636771%	55 out of 5785 0.950734658599827%	0.0595032
Diterpenoid biosynthesis	ko00904	4 out of 223 1.79372197309417%	39 out of 5785 0.674157303370786%	0.0617018
Brassinosteroid biosynthesis	ko00905	2 out of 223 0.896860986547085%	11 out of 5785 0.190146931719965%	0.0647021
Fatty acid elongation	ko00062	4 out of 223 1.79372197309417%	41 out of 5785 0.708729472774417%	0.0716455
Plant-pathogen interaction	ko04626	13 out of 223 5.82959641255605%	218 out of 5785 3.76836646499568%	0.0771453
Porphyrin and chlorophyll metabolism	ko00860	5 out of 223 2.24215246636771%	62 out of 5785 1.07173725151253%	0.0895512
Carotenoid biosynthesis	ko00906	4 out of 223 1.79372197309417%	45 out of 5785 0.777873811581677%	0.0938063
Glyoxylate and dicarboxylate metabolism	ko00630	6 out of 223 2.69058295964126%	82 out of 5785 1.41745894554883%	0.0954725
Pentose and glucuronate interconversions	ko00040	7 out of 223 3.1390134529148%	103 out of 5785 1.78046672428695%	0.101609
Histidine metabolism	ko00340	3 out of 223 1.34529147982063%	30 out of 5785 0.518582541054451%	0.10717
Glycerolipid metabolism	ko00561	5 out of 223 2.24215246636771%	67 out of 5785 1.15816767502161%	0.115015
Peroxisome	ko04146	7 out of 223 3.1390134529148%	108 out of 5785 1.86689714779602%	0.122281
Carbon metabolism	ko01200	16 out of 223 7.17488789237668%	303 out of 5785 5.23768366464996%	0.123011
Cutin, suberine and wax biosynthesis	ko00073	4 out of 223 1.79372197309417%	50 out of 5785 0.864304235090752%	0.125465
Valine, leucine and isoleucine biosynthesis	ko00290	3 out of 223 1.34529147982063%	35 out of 5785 0.605012964563526%	0.15077
Pyruvate metabolism	ko00620	6 out of 223 2.69058295964126%	101 out of 5785 1.74589455488332%	0.193522
Tyrosine metabolism	ko00350	4 out of 223 1.79372197309417%	60 out of 5785 1.0371650821089%	0.199678
Ascorbate and aldarate metabolism	ko00053	3 out of 223 1.34529147982063%	41 out of 5785 0.708729472774417%	0.208997
Circadian rhythm - plant	ko04712	3 out of 223 1.34529147982063%	41 out of 5785 0.708729472774417%	0.208997
Phagosome	ko04145	6 out of 223 2.69058295964126%	104 out of 5785 1.79775280898876%	0.211687
Steroid biosynthesis	ko00100	3 out of 223 1.34529147982063%	42 out of 5785 0.726015557476232%	0.219158
Pentose phosphate pathway	ko00030	4 out of 223 1.79372197309417%	65 out of 5785 1.12359550561798%	0.240835
Cysteine and methionine metabolism	ko00270	6 out of 223 2.69058295964126%	112 out of 5785 1.93604148660328%	0.262744
RNA degradation	ko03018	8 out of 223 3.58744394618834%	159 out of 5785 2.74848746758859%	0.269708
Plant hormone signal transduction	ko04075	12 out of 223 5.38116591928251%	254 out of 5785 4.39066551426102%	0.273853
Protein processing in endoplasmic reticulum	ko04141	13 out of 223 5.82959641255605%	278 out of 5785 4.80553154710458%	0.274414
Linoleic acid metabolism	ko00591	2 out of 223 0.896860986547085%	27 out of 5785 0.466724286949006%	0.279498
Nitrogen metabolism	ko00910	3 out of 223 1.34529147982063%	49 out of 5785 0.847018150388937%	0.292461
Monobactam biosynthesis	ko00261	1 out of 223 0.448430493273543%	9 out of 5785 0.155574762316335%	0.298157
Glycolysis / Gluconeogenesis	ko00010	7 out of 223 3.1390134529148%	142 out of 5785 2.45462402765774%	0.307062
Phenylpropanoid biosynthesis	ko00940	12 out of 223 5.38116591928251%	263 out of 5785 4.54624027657735%	0.314549
Butanoate metabolism	ko00650	2 out of 223 0.896860986547085%	30 out of 5785 0.518582541054451%	0.322777
2-Oxocarboxylic acid metabolism	ko01210	4 out of 223 1.79372197309417%	79 out of 5785 1.36560069144339%	0.363094
Fatty acid biosynthesis	ko00061	3 out of 223 1.34529147982063%	57 out of 5785 0.985306828003457%	0.377777
Terpenoid backbone biosynthesis	ko00900	4 out of 223 1.79372197309417%	83 out of 5785 1.43474503025065%	0.398481
C5-Branched dibasic acid metabolism	ko00660	1 out of 223 0.448430493273543%	13 out of 5785 0.224719101123595%	0.400452
Sesquiterpenoid and triterpenoid biosynthesis	ko00909	2 out of 223 0.896860986547085%	36 out of 5785 0.622299049265341%	0.406938
Pantothenate and CoA biosynthesis	ko00770	2 out of 223 0.896860986547085%	36 out of 5785 0.622299049265341%	0.406938
Sulfur metabolism	ko00920	2 out of 223 0.896860986547085%	37 out of 5785 0.639585133967156%	0.420501
Amino sugar and nucleotide sugar metabolism	ko00520	8 out of 223 3.58744394618834%	187 out of 5785 3.23249783923941%	0.433328
Glycine, serine and threonine metabolism	ko00260	4 out of 223 1.79372197309417%	87 out of 5785 1.50388936905791%	0.433539
Glutathione metabolism	ko00480	5 out of 223 2.24215246636771%	113 out of 5785 1.9533275713051%	0.442297
Biosynthesis of amino acids	ko01230	12 out of 223 5.38116591928251%	295 out of 5785 5.09939498703544%	0.466914
Valine, leucine and isoleucine degradation	ko00280	3 out of 223 1.34529147982063%	68 out of 5785 1.17545375972342%	0.490823
Mismatch repair	ko03430	3 out of 223 1.34529147982063%	69 out of 5785 1.19273984442524%	0.500631
Photosynthesis	ko00195	3 out of 223 1.34529147982063%	71 out of 5785 1.22731201382887%	0.519957
Fructose and mannose metabolism	ko00051	3 out of 223 1.34529147982063%	71 out of 5785 1.22731201382887%	0.519957
Galactose metabolism	ko00052	3 out of 223 1.34529147982063%	72 out of 5785 1.24459809853068%	0.529467
AGE-RAGE signaling pathway in diabetic complications	ko04933	1 out of 223 0.448430493273543%	20 out of 5785 0.345721694036301%	0.545034
Non-homologous end-joining	ko03450	1 out of 223 0.448430493273543%	20 out of 5785 0.345721694036301%	0.545034
Selenocompound metabolism	ko00450	1 out of 223 0.448430493273543%	20 out of 5785 0.345721694036301%	0.545034
Monoterpenoid biosynthesis	ko00902	1 out of 223 0.448430493273543%	21 out of 5785 0.363007778738116%	0.562633
Biotin metabolism	ko00780	1 out of 223 0.448430493273543%	25 out of 5785 0.432152117545376%	0.626505
Other glycan degradation	ko00511	1 out of 223 0.448430493273543%	25 out of 5785 0.432152117545376%	0.626505
Homologous recombination	ko03440	3 out of 223 1.34529147982063%	83 out of 5785 1.43474503025065%	0.626697
Citrate cycle (TCA cycle)	ko00020	2 out of 223 0.896860986547085%	57 out of 5785 0.985306828003457%	0.65192
Nucleotide excision repair	ko03420	3 out of 223 1.34529147982063%	90 out of 5785 1.55574762316335%	0.680986
Fatty acid metabolism	ko01212	3 out of 223 1.34529147982063%	91 out of 5785 1.57303370786517%	0.688246
Phenylalanine, tyrosine and tryptophan biosynthesis	ko00400	2 out of 223 0.896860986547085%	63 out of 5785 1.08902333621435%	0.705368
Ribosome biogenesis in eukaryotes	ko03008	4 out of 223 1.79372197309417%	124 out of 5785 2.14347450302507%	0.710986
Spliceosome	ko03040	8 out of 223 3.58744394618834%	240 out of 5785 4.14866032843561%	0.714878
Endocytosis	ko04144	7 out of 223 3.1390134529148%	218 out of 5785 3.76836646499568%	0.743603
Phenylalanine metabolism	ko00360	2 out of 223 0.896860986547085%	70 out of 5785 1.21002592912705%	0.758932
Carbon fixation in photosynthetic organisms	ko00710	2 out of 223 0.896860986547085%	71 out of 5785 1.22731201382887%	0.765859
mRNA surveillance pathway	ko03015	4 out of 223 1.79372197309417%	134 out of 5785 2.31633535004322%	0.7663
alpha-Linolenic acid metabolism	ko00592	2 out of 223 0.896860986547085%	72 out of 5785 1.24459809853068%	0.772613
Regulation of autophagy	ko04140	1 out of 223 0.448430493273543%	42 out of 5785 0.726015557476232%	0.809298
Ether lipid metabolism	ko00565	1 out of 223 0.448430493273543%	44 out of 5785 0.760587726879862%	0.823821
SNARE interactions in vesicular transport	ko04130	1 out of 223 0.448430493273543%	51 out of 5785 0.881590319792567%	0.86651
Ubiquinone and other terpenoid-quinone biosynthesis	ko00130	1 out of 223 0.448430493273543%	56 out of 5785 0.968020743301642%	0.890534
Oxidative phosphorylation	ko00190	4 out of 223 1.79372197309417%	167 out of 5785 2.88677614520311%	0.892024
Phosphatidylinositol signaling system	ko04070	1 out of 223 0.448430493273543%	60 out of 5785 1.0371650821089%	0.906612
Basal transcription factors	ko03022	1 out of 223 0.448430493273543%	63 out of 5785 1.08902333621435%	0.917107
Inositol phosphate metabolism	ko00562	1 out of 223 0.448430493273543%	66 out of 5785 1.14088159031979%	0.926427
Glycerophospholipid metabolism	ko00564	2 out of 223 0.896860986547085%	113 out of 5785 1.9533275713051%	0.93668
Purine metabolism	ko00230	4 out of 223 1.79372197309417%	218 out of 5785 3.76836646499568%	0.97225
RNA transport	ko03013	4 out of 223 1.79372197309417%	226 out of 5785 3.9066551426102%	0.977896
Ubiquitin mediated proteolysis	ko04120	2 out of 223 0.896860986547085%	157 out of 5785 2.71391529818496%	0.985686
Pyrimidine metabolism	ko00240	2 out of 223 0.896860986547085%	169 out of 5785 2.92134831460674%	0.990591
Ribosome	ko03010	5 out of 223 2.24215246636771%	315 out of 5785 5.44511668107174%	0.994807

## Sheet: 2-3
#Kegg_pathway	ko_id	Cluter_frequency	Genome_frequency	P-value
Base excision repair	ko03410	7 out of 135 5.18518518518519%	63 out of 5785 1.08902333621435%	0.000600408
Plant-pathogen interaction	ko04626	11 out of 135 8.14814814814815%	218 out of 5785 3.76836646499568%	0.012512
Biotin metabolism	ko00780	3 out of 135 2.22222222222222%	25 out of 5785 0.432152117545376%	0.0196415
DNA replication	ko03030	5 out of 135 3.7037037037037%	81 out of 5785 1.40017286084702%	0.0401251
Alanine, aspartate and glutamate metabolism	ko00250	4 out of 135 2.96296296296296%	57 out of 5785 0.985306828003457%	0.0432728
Arginine biosynthesis	ko00220	3 out of 135 2.22222222222222%	39 out of 5785 0.674157303370786%	0.061752
Starch and sucrose metabolism	ko00500	10 out of 135 7.40740740740741%	269 out of 5785 4.64995678478825%	0.0967256
2-Oxocarboxylic acid metabolism	ko01210	4 out of 135 2.96296296296296%	79 out of 5785 1.36560069144339%	0.112192
Ribosome	ko03010	11 out of 135 8.14814814814815%	315 out of 5785 5.44511668107174%	0.11662
Glyoxylate and dicarboxylate metabolism	ko00630	4 out of 135 2.96296296296296%	82 out of 5785 1.41745894554883%	0.124028
Protein export	ko03060	3 out of 135 2.22222222222222%	54 out of 5785 0.933448573898012%	0.131011
Tryptophan metabolism	ko00380	3 out of 135 2.22222222222222%	55 out of 5785 0.950734658599827%	0.136336
Plant hormone signal transduction	ko04075	9 out of 135 6.66666666666667%	254 out of 5785 4.39066551426102%	0.138106
Amino sugar and nucleotide sugar metabolism	ko00520	7 out of 135 5.18518518518519%	187 out of 5785 3.23249783923941%	0.146185
beta-Alanine metabolism	ko00410	3 out of 135 2.22222222222222%	57 out of 5785 0.985306828003457%	0.147206
Fatty acid biosynthesis	ko00061	3 out of 135 2.22222222222222%	57 out of 5785 0.985306828003457%	0.147206
Biosynthesis of amino acids	ko01230	10 out of 135 7.40740740740741%	295 out of 5785 5.09939498703544%	0.149953
Butanoate metabolism	ko00650	2 out of 135 1.48148148148148%	30 out of 5785 0.518582541054451%	0.154279
Fatty acid metabolism	ko01212	4 out of 135 2.96296296296296%	91 out of 5785 1.57303370786517%	0.162468
Phosphatidylinositol signaling system	ko04070	3 out of 135 2.22222222222222%	60 out of 5785 1.0371650821089%	0.164015
Valine, leucine and isoleucine biosynthesis	ko00290	2 out of 135 1.48148148148148%	35 out of 5785 0.605012964563526%	0.196211
Pantothenate and CoA biosynthesis	ko00770	2 out of 135 1.48148148148148%	36 out of 5785 0.622299049265341%	0.20477
Glycerolipid metabolism	ko00561	3 out of 135 2.22222222222222%	67 out of 5785 1.15816767502161%	0.205223
Phagosome	ko04145	4 out of 135 2.96296296296296%	104 out of 5785 1.79775280898876%	0.224331
Diterpenoid biosynthesis	ko00904	2 out of 135 1.48148148148148%	39 out of 5785 0.674157303370786%	0.230667
Ascorbate and aldarate metabolism	ko00053	2 out of 135 1.48148148148148%	41 out of 5785 0.708729472774417%	0.248052
C5-Branched dibasic acid metabolism	ko00660	1 out of 135 0.740740740740741%	13 out of 5785 0.224719101123595%	0.264562
Cyanoamino acid metabolism	ko00460	3 out of 135 2.22222222222222%	90 out of 5785 1.55574762316335%	0.350909
Tropane, piperidine and pyridine alkaloid biosynthesis	ko00960	2 out of 135 1.48148148148148%	53 out of 5785 0.916162489196197%	0.35199
Fatty acid degradation	ko00071	2 out of 135 1.48148148148148%	55 out of 5785 0.950734658599827%	0.368948
Glycosaminoglycan degradation	ko00531	1 out of 135 0.740740740740741%	20 out of 5785 0.345721694036301%	0.376897
mRNA surveillance pathway	ko03015	4 out of 135 2.96296296296296%	134 out of 5785 2.31633535004322%	0.381802
Carbon metabolism	ko01200	8 out of 135 5.92592592592593%	303 out of 5785 5.23768366464996%	0.412125
Pyruvate metabolism	ko00620	3 out of 135 2.22222222222222%	101 out of 5785 1.74589455488332%	0.420891
Porphyrin and chlorophyll metabolism	ko00860	2 out of 135 1.48148148148148%	62 out of 5785 1.07173725151253%	0.42681
Pentose and glucuronate interconversions	ko00040	3 out of 135 2.22222222222222%	103 out of 5785 1.78046672428695%	0.433382
Other glycan degradation	ko00511	1 out of 135 0.740740740740741%	25 out of 5785 0.432152117545376%	0.446538
Peroxisome	ko04146	3 out of 135 2.22222222222222%	108 out of 5785 1.86689714779602%	0.464165
Arginine and proline metabolism	ko00330	2 out of 135 1.48148148148148%	67 out of 5785 1.15816767502161%	0.466428
Linoleic acid metabolism	ko00591	1 out of 135 0.740740740740741%	27 out of 5785 0.466724286949006%	0.47218
Valine, leucine and isoleucine degradation	ko00280	2 out of 135 1.48148148148148%	68 out of 5785 1.17545375972342%	0.474159
Glycerophospholipid metabolism	ko00564	3 out of 135 2.22222222222222%	113 out of 5785 1.9533275713051%	0.494214
Carbon fixation in photosynthetic organisms	ko00710	2 out of 135 1.48148148148148%	71 out of 5785 1.22731201382887%	0.496946
Histidine metabolism	ko00340	1 out of 135 0.740740740740741%	30 out of 5785 0.518582541054451%	0.508448
RNA degradation	ko03018	4 out of 135 2.96296296296296%	159 out of 5785 2.74848746758859%	0.511795
Isoquinoline alkaloid biosynthesis	ko00950	1 out of 135 0.740740740740741%	36 out of 5785 0.622299049265341%	0.573727
Homologous recombination	ko03440	2 out of 135 1.48148148148148%	83 out of 5785 1.43474503025065%	0.581602
Sulfur metabolism	ko00920	1 out of 135 0.740740740740741%	37 out of 5785 0.639585133967156%	0.583736
Lysine degradation	ko00310	1 out of 135 0.740740740740741%	38 out of 5785 0.656871218668971%	0.593513
Biosynthesis of unsaturated fatty acids	ko01040	1 out of 135 0.740740740740741%	39 out of 5785 0.674157303370786%	0.603062
Fatty acid elongation	ko00062	1 out of 135 0.740740740740741%	41 out of 5785 0.708729472774417%	0.621496
Circadian rhythm - plant	ko04712	1 out of 135 0.740740740740741%	41 out of 5785 0.708729472774417%	0.621496
Nucleotide excision repair	ko03420	2 out of 135 1.48148148148148%	90 out of 5785 1.55574762316335%	0.625986
Steroid biosynthesis	ko00100	1 out of 135 0.740740740740741%	42 out of 5785 0.726015557476232%	0.630392
Propanoate metabolism	ko00640	1 out of 135 0.740740740740741%	42 out of 5785 0.726015557476232%	0.630392
Regulation of autophagy	ko04140	1 out of 135 0.740740740740741%	42 out of 5785 0.726015557476232%	0.630392
Ether lipid metabolism	ko00565	1 out of 135 0.740740740740741%	44 out of 5785 0.760587726879862%	0.647566
Glycolysis / Gluconeogenesis	ko00010	3 out of 135 2.22222222222222%	142 out of 5785 2.45462402765774%	0.649662
Nitrogen metabolism	ko00910	1 out of 135 0.740740740740741%	49 out of 5785 0.847018150388937%	0.687113
Cutin, suberine and wax biosynthesis	ko00073	1 out of 135 0.740740740740741%	50 out of 5785 0.864304235090752%	0.694477
Ubiquinone and other terpenoid-quinone biosynthesis	ko00130	1 out of 135 0.740740740740741%	56 out of 5785 0.968020743301642%	0.735184
Citrate cycle (TCA cycle)	ko00020	1 out of 135 0.740740740740741%	57 out of 5785 0.985306828003457%	0.741424
Glutathione metabolism	ko00480	2 out of 135 1.48148148148148%	113 out of 5785 1.9533275713051%	0.746337
Oxidative phosphorylation	ko00190	3 out of 135 2.22222222222222%	167 out of 5785 2.88677614520311%	0.754133
Tyrosine metabolism	ko00350	1 out of 135 0.740740740740741%	60 out of 5785 1.0371650821089%	0.759282
Pyrimidine metabolism	ko00240	3 out of 135 2.22222222222222%	169 out of 5785 2.92134831460674%	0.761307
Phenylalanine, tyrosine and tryptophan biosynthesis	ko00400	1 out of 135 0.740740740740741%	63 out of 5785 1.08902333621435%	0.775916
Pentose phosphate pathway	ko00030	1 out of 135 0.740740740740741%	65 out of 5785 1.12359550561798%	0.786366
Ribosome biogenesis in eukaryotes	ko03008	2 out of 135 1.48148148148148%	124 out of 5785 2.14347450302507%	0.791223
Inositol phosphate metabolism	ko00562	1 out of 135 0.740740740740741%	66 out of 5785 1.14088159031979%	0.791408
ABC transporters	ko02010	1 out of 135 0.740740740740741%	67 out of 5785 1.15816767502161%	0.796332
Proteasome	ko03050	1 out of 135 0.740740740740741%	70 out of 5785 1.21002592912705%	0.810422
Phenylalanine metabolism	ko00360	1 out of 135 0.740740740740741%	70 out of 5785 1.21002592912705%	0.810422
Photosynthesis	ko00195	1 out of 135 0.740740740740741%	71 out of 5785 1.22731201382887%	0.8149
Fructose and mannose metabolism	ko00051	1 out of 135 0.740740740740741%	71 out of 5785 1.22731201382887%	0.8149
alpha-Linolenic acid metabolism	ko00592	1 out of 135 0.740740740740741%	72 out of 5785 1.24459809853068%	0.819273
Galactose metabolism	ko00052	1 out of 135 0.740740740740741%	72 out of 5785 1.24459809853068%	0.819273
Terpenoid backbone biosynthesis	ko00900	1 out of 135 0.740740740740741%	83 out of 5785 1.43474503025065%	0.861108
Phenylpropanoid biosynthesis	ko00940	4 out of 135 2.96296296296296%	263 out of 5785 4.54624027657735%	0.869672
Glycine, serine and threonine metabolism	ko00260	1 out of 135 0.740740740740741%	87 out of 5785 1.50388936905791%	0.873805
Ubiquitin mediated proteolysis	ko04120	2 out of 135 1.48148148148148%	157 out of 5785 2.71391529818496%	0.886748
Purine metabolism	ko00230	3 out of 135 2.22222222222222%	218 out of 5785 3.76836646499568%	0.890036
Endocytosis	ko04144	3 out of 135 2.22222222222222%	218 out of 5785 3.76836646499568%	0.890036
Protein processing in endoplasmic reticulum	ko04141	4 out of 135 2.96296296296296%	278 out of 5785 4.80553154710458%	0.895919
RNA transport	ko03013	2 out of 135 1.48148148148148%	226 out of 5785 3.9066551426102%	0.97138

## Sheet: 2-4
#Kegg_pathway	ko_id	Cluter_frequency	Genome_frequency	P-value
ABC transporters	ko02010	5 out of 129 3.87596899224806%	67 out of 5785 1.15816767502161%	0.0163504
Linoleic acid metabolism	ko00591	3 out of 129 2.32558139534884%	27 out of 5785 0.466724286949006%	0.021443
Tropane, piperidine and pyridine alkaloid biosynthesis	ko00960	4 out of 129 3.10077519379845%	53 out of 5785 0.916162489196197%	0.0298033
2-Oxocarboxylic acid metabolism	ko01210	5 out of 129 3.87596899224806%	79 out of 5785 1.36560069144339%	0.0309352
Tryptophan metabolism	ko00380	4 out of 129 3.10077519379845%	55 out of 5785 0.950734658599827%	0.0335608
Fatty acid biosynthesis	ko00061	4 out of 129 3.10077519379845%	57 out of 5785 0.985306828003457%	0.0375831
Base excision repair	ko03410	4 out of 129 3.10077519379845%	63 out of 5785 1.08902333621435%	0.0512455
Fatty acid metabolism	ko01212	5 out of 129 3.87596899224806%	91 out of 5785 1.57303370786517%	0.0518282
Arginine biosynthesis	ko00220	3 out of 129 2.32558139534884%	39 out of 5785 0.674157303370786%	0.0553139
Glycerolipid metabolism	ko00561	4 out of 129 3.10077519379845%	67 out of 5785 1.15816767502161%	0.0616767
Carbon fixation in photosynthetic organisms	ko00710	4 out of 129 3.10077519379845%	71 out of 5785 1.22731201382887%	0.0731458
Pyruvate metabolism	ko00620	5 out of 129 3.87596899224806%	101 out of 5785 1.74589455488332%	0.0742955
DNA replication	ko03030	4 out of 129 3.10077519379845%	81 out of 5785 1.40017286084702%	0.10614
Glyoxylate and dicarboxylate metabolism	ko00630	4 out of 129 3.10077519379845%	82 out of 5785 1.41745894554883%	0.10976
Endocytosis	ko04144	8 out of 129 6.2015503875969%	218 out of 5785 3.76836646499568%	0.112804
Biosynthesis of amino acids	ko01230	10 out of 129 7.75193798449612%	295 out of 5785 5.09939498703544%	0.121334
Fatty acid degradation	ko00071	3 out of 129 2.32558139534884%	55 out of 5785 0.950734658599827%	0.12351
Alanine, aspartate and glutamate metabolism	ko00250	3 out of 129 2.32558139534884%	57 out of 5785 0.985306828003457%	0.13354
Carbon metabolism	ko01200	10 out of 129 7.75193798449612%	303 out of 5785 5.23768366464996%	0.137536
Butanoate metabolism	ko00650	2 out of 129 1.55038759689922%	30 out of 5785 0.518582541054451%	0.143469
Starch and sucrose metabolism	ko00500	9 out of 129 6.97674418604651%	269 out of 5785 4.64995678478825%	0.145241
Phosphatidylinositol signaling system	ko04070	3 out of 129 2.32558139534884%	60 out of 5785 1.0371650821089%	0.149092
Porphyrin and chlorophyll metabolism	ko00860	3 out of 129 2.32558139534884%	62 out of 5785 1.07173725151253%	0.159772
Inositol phosphate metabolism	ko00562	3 out of 129 2.32558139534884%	66 out of 5785 1.14088159031979%	0.181795
Valine, leucine and isoleucine biosynthesis	ko00290	2 out of 129 1.55038759689922%	35 out of 5785 0.605012964563526%	0.183028
Glucosinolate biosynthesis	ko00966	1 out of 129 0.775193798449612%	9 out of 5785 0.155574762316335%	0.183807
Monobactam biosynthesis	ko00261	1 out of 129 0.775193798449612%	9 out of 5785 0.155574762316335%	0.183807
Arginine and proline metabolism	ko00330	3 out of 129 2.32558139534884%	67 out of 5785 1.15816767502161%	0.187426
Pantothenate and CoA biosynthesis	ko00770	2 out of 129 1.55038759689922%	36 out of 5785 0.622299049265341%	0.191129
Sesquiterpenoid and triterpenoid biosynthesis	ko00909	2 out of 129 1.55038759689922%	36 out of 5785 0.622299049265341%	0.191129
Pentose and glucuronate interconversions	ko00040	4 out of 129 3.10077519379845%	103 out of 5785 1.78046672428695%	0.197031
Plant hormone signal transduction	ko04075	8 out of 129 6.2015503875969%	254 out of 5785 4.39066551426102%	0.205237
Fatty acid elongation	ko00062	2 out of 129 1.55038759689922%	41 out of 5785 0.708729472774417%	0.232222
Ascorbate and aldarate metabolism	ko00053	2 out of 129 1.55038759689922%	41 out of 5785 0.708729472774417%	0.232222
Propanoate metabolism	ko00640	2 out of 129 1.55038759689922%	42 out of 5785 0.726015557476232%	0.240521
Glycerophospholipid metabolism	ko00564	4 out of 129 3.10077519379845%	113 out of 5785 1.9533275713051%	0.244399
C5-Branched dibasic acid metabolism	ko00660	1 out of 129 0.775193798449612%	13 out of 5785 0.224719101123595%	0.254333
RNA degradation	ko03018	5 out of 129 3.87596899224806%	159 out of 5785 2.74848746758859%	0.280899
Homologous recombination	ko03440	3 out of 129 2.32558139534884%	83 out of 5785 1.43474503025065%	0.282212
Pyrimidine metabolism	ko00240	5 out of 129 3.87596899224806%	169 out of 5785 2.92134831460674%	0.324772
Ubiquinone and other terpenoid-quinone biosynthesis	ko00130	2 out of 129 1.55038759689922%	56 out of 5785 0.968020743301642%	0.356311
Plant-pathogen interaction	ko04626	6 out of 129 4.65116279069767%	218 out of 5785 3.76836646499568%	0.358841
Selenocompound metabolism	ko00450	1 out of 129 0.775193798449612%	20 out of 5785 0.345721694036301%	0.363505
Glycosaminoglycan degradation	ko00531	1 out of 129 0.775193798449612%	20 out of 5785 0.345721694036301%	0.363505
Non-homologous end-joining	ko03450	1 out of 129 0.775193798449612%	20 out of 5785 0.345721694036301%	0.363505
beta-Alanine metabolism	ko00410	2 out of 129 1.55038759689922%	57 out of 5785 0.985306828003457%	0.364412
Phenylalanine, tyrosine and tryptophan biosynthesis	ko00400	2 out of 129 1.55038759689922%	63 out of 5785 1.08902333621435%	0.412138
Biotin metabolism	ko00780	1 out of 129 0.775193798449612%	25 out of 5785 0.432152117545376%	0.431624
Peroxisome	ko04146	3 out of 129 2.32558139534884%	108 out of 5785 1.86689714779602%	0.434614
Valine, leucine and isoleucine degradation	ko00280	2 out of 129 1.55038759689922%	68 out of 5785 1.17545375972342%	0.450548
Cysteine and methionine metabolism	ko00270	3 out of 129 2.32558139534884%	112 out of 5785 1.93604148660328%	0.458187
alpha-Linolenic acid metabolism	ko00592	2 out of 129 1.55038759689922%	72 out of 5785 1.24459809853068%	0.480247
Histidine metabolism	ko00340	1 out of 129 0.775193798449612%	30 out of 5785 0.518582541054451%	0.492503
Oxidative phosphorylation	ko00190	4 out of 129 3.10077519379845%	167 out of 5785 2.88677614520311%	0.514691
Purine metabolism	ko00230	5 out of 129 3.87596899224806%	218 out of 5785 3.76836646499568%	0.539513
Sulfur metabolism	ko00920	1 out of 129 0.775193798449612%	37 out of 5785 0.639585133967156%	0.56701
Lysine degradation	ko00310	1 out of 129 0.775193798449612%	38 out of 5785 0.656871218668971%	0.576727
Diterpenoid biosynthesis	ko00904	1 out of 129 0.775193798449612%	39 out of 5785 0.674157303370786%	0.586228
Biosynthesis of unsaturated fatty acids	ko01040	1 out of 129 0.775193798449612%	39 out of 5785 0.674157303370786%	0.586228
Protein processing in endoplasmic reticulum	ko04141	6 out of 129 4.65116279069767%	278 out of 5785 4.80553154710458%	0.592406
Nucleotide excision repair	ko03420	2 out of 129 1.55038759689922%	90 out of 5785 1.55574762316335%	0.601031
Cyanoamino acid metabolism	ko00460	2 out of 129 1.55038759689922%	90 out of 5785 1.55574762316335%	0.601031
Circadian rhythm - plant	ko04712	1 out of 129 0.775193798449612%	41 out of 5785 0.708729472774417%	0.6046
Amino sugar and nucleotide sugar metabolism	ko00520	4 out of 129 3.10077519379845%	187 out of 5785 3.23249783923941%	0.605034
Steroid biosynthesis	ko00100	1 out of 129 0.775193798449612%	42 out of 5785 0.726015557476232%	0.61348
Phenylpropanoid biosynthesis	ko00940	5 out of 129 3.87596899224806%	263 out of 5785 4.54624027657735%	0.705409
Citrate cycle (TCA cycle)	ko00020	1 out of 129 0.775193798449612%	57 out of 5785 0.985306828003457%	0.725215
Basal transcription factors	ko03022	1 out of 129 0.775193798449612%	63 out of 5785 1.08902333621435%	0.760331
Ribosome biogenesis in eukaryotes	ko03008	2 out of 129 1.55038759689922%	124 out of 5785 2.14347450302507%	0.769663
Pentose phosphate pathway	ko00030	1 out of 129 0.775193798449612%	65 out of 5785 1.12359550561798%	0.771017
Mismatch repair	ko03430	1 out of 129 0.775193798449612%	69 out of 5785 1.19273984442524%	0.79099
Phenylalanine metabolism	ko00360	1 out of 129 0.775193798449612%	70 out of 5785 1.21002592912705%	0.795707
Fructose and mannose metabolism	ko00051	1 out of 129 0.775193798449612%	71 out of 5785 1.22731201382887%	0.800318
Photosynthesis	ko00195	1 out of 129 0.775193798449612%	71 out of 5785 1.22731201382887%	0.800318
Glycolysis / Gluconeogenesis	ko00010	2 out of 129 1.55038759689922%	142 out of 5785 2.45462402765774%	0.831165
Glycine, serine and threonine metabolism	ko00260	1 out of 129 0.775193798449612%	87 out of 5785 1.50388936905791%	0.861498
mRNA surveillance pathway	ko03015	1 out of 129 0.775193798449612%	134 out of 5785 2.31633535004322%	0.952999
Ubiquitin mediated proteolysis	ko04120	1 out of 129 0.775193798449612%	157 out of 5785 2.71391529818496%	0.972395
Spliceosome	ko03040	2 out of 129 1.55038759689922%	240 out of 5785 4.14866032843561%	0.973332
Ribosome	ko03010	3 out of 129 2.32558139534884%	315 out of 5785 5.44511668107174%	0.975012

## Sheet: 3-4
#Kegg_pathway	ko_id	Cluter_frequency	Genome_frequency	P-value
Amino sugar and nucleotide sugar metabolism	ko00520	3 out of 10 30%	187 out of 5785 3.23249783923941%	0.00337226
Monobactam biosynthesis	ko00261	1 out of 10 10%	9 out of 5785 0.155574762316335%	0.015461
Selenocompound metabolism	ko00450	1 out of 10 10%	20 out of 5785 0.345721694036301%	0.0340653
Linoleic acid metabolism	ko00591	1 out of 10 10%	27 out of 5785 0.466724286949006%	0.0457391
Purine metabolism	ko00230	2 out of 10 20%	218 out of 5785 3.76836646499568%	0.0521135
Sulfur metabolism	ko00920	1 out of 10 10%	37 out of 5785 0.639585133967156%	0.0621958
Biosynthesis of unsaturated fatty acids	ko01040	1 out of 10 10%	39 out of 5785 0.674157303370786%	0.0654563
Fatty acid elongation	ko00062	1 out of 10 10%	41 out of 5785 0.708729472774417%	0.0687066
Base excision repair	ko03410	1 out of 10 10%	63 out of 5785 1.08902333621435%	0.103794
alpha-Linolenic acid metabolism	ko00592	1 out of 10 10%	72 out of 5785 1.24459809853068%	0.117802
DNA replication	ko03030	1 out of 10 10%	81 out of 5785 1.40017286084702%	0.131613
Fatty acid metabolism	ko01212	1 out of 10 10%	91 out of 5785 1.57303370786517%	0.146729
Pyrimidine metabolism	ko00240	1 out of 10 10%	169 out of 5785 2.92134831460674%	0.256749
Plant-pathogen interaction	ko04626	1 out of 10 10%	218 out of 5785 3.76836646499568%	0.319158
Phenylpropanoid biosynthesis	ko00940	1 out of 10 10%	263 out of 5785 4.54624027657735%	0.372275
Starch and sucrose metabolism	ko00500	1 out of 10 10%	269 out of 5785 4.64995678478825%	0.379068
Protein processing in endoplasmic reticulum	ko04141	1 out of 10 10%	278 out of 5785 4.80553154710458%	0.389133

## Sheet: merge
	#Kegg_pathway	ko_id	Cluter_frequency	Genome_frequency	P-value
Ov1-Ov2	Ascorbate and aldarate metabolism	ko00053	4 out of 135 2.96296296296296%	41 out of 5785 0.708729472774417%	0.0147291
	Steroid biosynthesis	ko00100	4 out of 135 2.96296296296296%	42 out of 5785 0.726015557476232%	0.0159919
	Cutin, suberine and wax biosynthesis	ko00073	4 out of 135 2.96296296296296%	50 out of 5785 0.864304235090752%	0.0285464
	Tropane, piperidine and pyridine alkaloid biosynthesis	ko00960	4 out of 135 2.96296296296296%	53 out of 5785 0.916162489196197%	0.0344218
	beta-Alanine metabolism	ko00410	4 out of 135 2.96296296296296%	57 out of 5785 0.985306828003457%	0.0432728
Ov1-Ov3	Protein export	ko03060	8 out of 216 3.7037037037037%	54 out of 5785 0.933448573898012%	0.000783727
	Fatty acid elongation	ko00062	6 out of 216 2.77777777777778%	41 out of 5785 0.708729472774417%	0.00380397
	beta-Alanine metabolism	ko00410	7 out of 216 3.24074074074074%	57 out of 5785 0.985306828003457%	0.00495645
	Isoquinoline alkaloid biosynthesis	ko00950	5 out of 216 2.31481481481481%	36 out of 5785 0.622299049265341%	0.010158
	Cutin, suberine and wax biosynthesis	ko00073	6 out of 216 2.77777777777778%	50 out of 5785 0.864304235090752%	0.0101819
	Glycerolipid metabolism	ko00561	7 out of 216 3.24074074074074%	67 out of 5785 1.15816767502161%	0.0119176
	Pyruvate metabolism	ko00620	9 out of 216 4.16666666666667%	101 out of 5785 1.74589455488332%	0.0126896
	Fatty acid degradation	ko00071	6 out of 216 2.77777777777778%	55 out of 5785 0.950734658599827%	0.0159309
	Linoleic acid metabolism	ko00591	4 out of 216 1.85185185185185%	27 out of 5785 0.466724286949006%	0.0168923
	Tyrosine metabolism	ko00350	6 out of 216 2.77777777777778%	60 out of 5785 1.0371650821089%	0.0236101
	Porphyrin and chlorophyll metabolism	ko00860	6 out of 216 2.77777777777778%	62 out of 5785 1.07173725151253%	0.0272757
	Arginine and proline metabolism	ko00330	6 out of 216 2.77777777777778%	67 out of 5785 1.15816767502161%	0.0380329
OV1-Ov4	Protein export	ko03060	7 out of 223 3.1390134529148%	54 out of 5785 0.933448573898012%	0.00435164
	Base excision repair	ko03410	7 out of 223 3.1390134529148%	63 out of 5785 1.08902333621435%	0.0101537
	Arginine and proline metabolism	ko00330	7 out of 223 3.1390134529148%	67 out of 5785 1.15816767502161%	0.0140259
	Lysine degradation	ko00310	5 out of 223 2.24215246636771%	38 out of 5785 0.656871218668971%	0.0144697
	Fatty acid degradation	ko00071	6 out of 223 2.69058295964126%	55 out of 5785 0.950734658599827%	0.0183784
	beta-Alanine metabolism	ko00410	6 out of 223 2.69058295964126%	57 out of 5785 0.985306828003457%	0.0215959
	Starch and sucrose metabolism	ko00500	17 out of 223 7.62331838565022%	269 out of 5785 4.64995678478825%	0.0297151
	DNA replication	ko03030	7 out of 223 3.1390134529148%	81 out of 5785 1.40017286084702%	0.0357825
	Isoquinoline alkaloid biosynthesis	ko00950	4 out of 223 1.79372197309417%	36 out of 5785 0.622299049265341%	0.0482652
Ov2-Ov3	Base excision repair	ko03410	7 out of 135 5.18518518518519%	63 out of 5785 1.08902333621435%	0.000600408
	Plant-pathogen interaction	ko04626	11 out of 135 8.14814814814815%	218 out of 5785 3.76836646499568%	0.012512
	Biotin metabolism	ko00780	3 out of 135 2.22222222222222%	25 out of 5785 0.432152117545376%	0.0196415
	DNA replication	ko03030	5 out of 135 3.7037037037037%	81 out of 5785 1.40017286084702%	0.0401251
	Alanine, aspartate and glutamate metabolism	ko00250	4 out of 135 2.96296296296296%	57 out of 5785 0.985306828003457%	0.0432728
Ov2-Ov4	ABC transporters	ko02010	5 out of 129 3.87596899224806%	67 out of 5785 1.15816767502161%	0.0163504
	Linoleic acid metabolism	ko00591	3 out of 129 2.32558139534884%	27 out of 5785 0.466724286949006%	0.021443
	Tropane, piperidine and pyridine alkaloid biosynthesis	ko00960	4 out of 129 3.10077519379845%	53 out of 5785 0.916162489196197%	0.0298033
	2-Oxocarboxylic acid metabolism	ko01210	5 out of 129 3.87596899224806%	79 out of 5785 1.36560069144339%	0.0309352
	Tryptophan metabolism	ko00380	4 out of 129 3.10077519379845%	55 out of 5785 0.950734658599827%	0.0335608
	Fatty acid biosynthesis	ko00061	4 out of 129 3.10077519379845%	57 out of 5785 0.985306828003457%	0.0375831
Ov3-Ov4	Amino sugar and nucleotide sugar metabolism	ko00520	3 out of 10 30%	187 out of 5785 3.23249783923941%	0.00337226
	Monobactam biosynthesis	ko00261	1 out of 10 10%	9 out of 5785 0.155574762316335%	0.015461
	Selenocompound metabolism	ko00450	1 out of 10 10%	20 out of 5785 0.345721694036301%	0.0340653
	Linoleic acid metabolism	ko00591	1 out of 10 10%	27 out of 5785 0.466724286949006%	0.0457391
