# Supplementary material for: Identification of vital candidate microRNA/mRNA pairs regulating ovule development using high-throughput sequencing in hazel
Source: BMC Dev Biol. 2020 Jul 1;20:13. doi: 10.1186/s12861-020-00219-z (PMC7329476; doi:10.1186/s12861-020-00219-z)
Supplement: Supplementary file 12 — Additional file 12 Table S11 Primers for qRT-PCR analysis [file 12861_2020_219_MOESM12_ESM.xls]

## Sheet: Sheet3
mRNA ID	primer F	primer R
g15267	5'GAGGGGCATGGAGTCCGGAAGAG 3'	5'GCGTTTGATGTCGGGGCGGAGAT 3
g8162	5'GCTCCACCCCTTCCACCAACTCC 3'	5'CGGCAGCGGCGCGAGAGT 3'
g15301	5'GCTCCACCCCTTCCACCAACTCC 3'	5'CGGCCGAGGAGCTTTCTTGGTG 3'
g15260	5'GGGCTCGGGTTCGGGCAGTC 3'	5'CGCCCTAGCCGCAGCATGAGC 3'
g30973	5'TGGGCTTTTGGCGACATGCTTCT 3'	5'CGGACGCGAAGGTGACCATGTGT 3'
g24866	5'CGCCGTTTGTTCTCGCCCTTG 3'	5'AAGGCCCCGGTTCCGCATGA 3'
g28230	5'CAGCCCCAGCAAACAGCCAACA 3'	5'GCACCGAATCGCCAGCAACAAGT 3'
g8185	5'TGGGCGCCTGCTGCTCAAGAA 3'	5'TTCGCGGGGCCTTGGATTTTGG 3'
g751	5'CGCCACCCGCAACACCCG 3'	5'CGCCCTTGTTCCCGCTCCCATCT 3'
g8996	5'TGCACGGCCCAGATTCACCAAC 3'	5'GGCAGCAGTTTGTTGAGGCGGAG 3'
beta actin	5'CCCTCACAATTTCACGCTCG 3'	5'ATGAGGGTTATGCCCTCCCA 3'
Beta-Tubulin	5'CCCGGTGTACCAATGCAAGA 3'	5'CCCACCCAAGGGTTTGAAGA 3'
miRNA ID
ppe-miR858	5'GGCGCTCGTTGTCTGTTCGACCTTGA 3'	Provided by the miRNA Real-Time PCR assay kit (Aidlab Biotechnologies, Beijing, China), detailed sequence information is not available.
ath-miR403-3p	5'GCGCGTTAGATTCACGCACAAACTCG 3'
ath-miR168a-5p	5'TCGCTTGGTGCAGGTCGGGAA 3'
gma-miR172d	5'CGGGAATCTTGATGATGCTGCAGCAG 3'
osa-miR166h-5p	5'CGGGAATGTTGGCTGGCTCGAGG 3'
pta-miR319	5'GCGGGTTGGACTGAAGGGAGCTC 3'
bna-miR167d	5'GGCGTGAAGCTGCCAGCATGATCT 3'
novel_miR_278	5'GCGCGATGAACATGTATCTGATCAA 3'
cme-miR166i	5'TCGGACCAGGCTTCATTCTCAA 3'
bdi-miR159a-3p	5'GCAATCTTGGATTGAAGGGAGCTCTAA 3'
U6	5'GGAACGATACAGAGAAGATTAGCA3'	5'TTTGGACCATTTCTCGAT3'
